# Supplementary material for: Dynamic transcriptome analysis highlights collagen-integrin-mediated extracellular matrix remodeling underlying sexual dimorphism in the amplexus muscle of Bufo gargarizans
Source: Biol Sex Differ. 2026 Feb 8;17:49. doi: 10.1186/s13293-026-00851-7 (PMC12983625; doi:10.1186/s13293-026-00851-7)
Supplement: Supplementary file 1 — Supplementary Material 1 [file 13293_2026_851_MOESM1_ESM.xlsx]

## Sheet: Sheet1
gene_id	BaseMean_DESeq2	BaseMean_control_F1	BaseMean_case_M1	FoldChange	log2FoldChange	p-value	q-value	Regulation	FPKM_MA1	FPKM_MA2	FPKM_MA3	FPKM_MA4	FPKM_MA5	FPKM_MA6	FPKM_FA1	FPKM_FA2	FPKM_FA3	FPKM_FA4	FPKM_FA5	FPKM_FA6	gene_Dbxref	symbol	coding_type	description	pathway	pathway_description	GO_ID	GO_term
ACOT12	256.658	348.327	164.99	0.473466	-1.07867	0.000351122	0.0310466	Down	2.15761	1.36079	2.17325	0.85389	2.13852	1.35667	6.34566	1.97701	1.52708	4.40663	3.72772	5.23129	122935753	Acot12	protein_coding	Acetyl-coenzyme A thioesterase	bgar00620	Pyruvate metabolism	GO:0005829,GO:0045171,GO:0005654,GO:0003986,GO:0047617,GO:0005524,GO:0042802,GO:0036042,GO:0006084,GO:0006637,GO:0006631	cytosol|intercellular bridge|nucleoplasm|acetyl-CoA hydrolase activity|acyl-CoA hydrolase activity|ATP binding|identical protein binding|long-chain fatty acyl-CoA binding|acetyl-CoA metabolic process|acyl-CoA metabolic process|fatty acid metabolic process
ADAM12	62.6378	30.1456	95.13	3.16623	1.66277	0.000265877	0.0258662	Up	0.927958	0.557712	0.244716	0.987674	0.710634	0.787704	0.190777	0.364784	0.318882	0.0705201	0.291152	0.192086	122941397	ADAM12	protein_coding	Disintegrin and metalloproteinase domain-containing protein 12			GO:0005576,GO:0005654,GO:0005886,GO:0046872,GO:0004222,GO:0008237,GO:0017124,GO:0007155,GO:0007520,GO:0045766,GO:0006508	extracellular region|nucleoplasm|plasma membrane|metal ion binding|metalloendopeptidase activity|metallopeptidase activity|SH3 domain binding|cell adhesion|myoblast fusion|positive regulation of angiogenesis|proteolysis
ADAM19	126.913	66.2804	187.545	2.83318	1.50242	6.35083e-05	0.00996622	Up	2.32023	1.76071	0.675452	2.16171	2.14023	1.77545	0.764046	0.793124	0.889	0.366392	0.856455	0.467812	122926522	ADAM19	protein_coding	Disintegrin and metalloproteinase domain-containing protein 19			GO:0062023,GO:0005634,GO:0005886,GO:0046872,GO:0004222,GO:1902945,GO:0017124,GO:0042987,GO:0006509,GO:0001890,GO:2000049,GO:0010628,GO:0016485	collagen-containing extracellular matrix|nucleus|plasma membrane|metal ion binding|metalloendopeptidase activity|metalloendopeptidase activity involved in amyloid precursor protein catabolic process|SH3 domain binding|amyloid precursor protein catabolic process|membrane protein ectodomain proteolysis|placenta development|positive regulation of cell-cell adhesion mediated by cadherin|positive regu…
ADAMTS16	209.114	89.3977	328.831	3.67981	1.87963	0.000122092	0.0161115	Up	2.247	0.855296	0.59045	4.40333	1.19291	2.71842	0.692933	0.520106	0.645704	0.351278	1.09483	0.29901	122939414	ADAMTS16	protein_coding	A disintegrin and metalloproteinase with thrombospondin motifs 16			GO:0031012,GO:0005576,GO:0046872,GO:0004222,GO:0001658,GO:0030198,GO:0048232,GO:0006508,GO:1902017,GO:0003073	extracellular matrix|extracellular region|metal ion binding|metalloendopeptidase activity|branching involved in ureteric bud morphogenesis|extracellular matrix organization|male gamete generation|proteolysis|regulation of cilium assembly|regulation of systemic arterial blood pressure
ADGB	19.2255	2.31603	36.135	15.6247	3.96576	2.36197e-05	0.00527477	Up	0.117573	0.176657	0.313934	0.319253	0.00593657	0.340504	0.00604291	0	0	0.00670122	0.0716085	0.00608439	122934996	ADGB	protein_coding	Androglobin			GO:0031514,GO:0004198,GO:0020037,GO:0019825,GO:0030154,GO:0006508,GO:0007283	motile cilium|calcium-dependent cysteine-type endopeptidase activity|heme binding|oxygen binding|cell differentiation|proteolysis|spermatogenesis
AGBL1	2139.97	1002.85	3277.08	3.26819	1.70849	1.83321e-07	9.97896e-05	Up	14.4009	13.9899	12.9776	21.2435	18.9051	16.9801	4.62437	4.01046	10.4787	6.13047	3.66269	2.97356	122927535	Agbl1	protein_coding	Cytosolic carboxypeptidase 4			GO:0005829,GO:0004181,GO:0015631,GO:0008270,GO:0035609,GO:0035610,GO:0006508	cytosol|metallocarboxypeptidase activity|tubulin binding|zinc ion binding|C-terminal protein deglutamylation|protein side chain deglutamylation|proteolysis
ATF3	50.2108	73.075	27.3465	0.374745	-1.41602	8.88571e-05	0.0126767	Down	0.603938	0.604955	0.686841	0.288502	0.198213	0.16586	1.38131	1.14576	0.895949	0.602388	1.27069	1.93773	122934437	ATF3	protein_coding	Cyclic AMP-dependent transcription factor ATF-3			GO:0005634,GO:0000981,GO:0000978,GO:0006357	nucleus|DNA-binding transcription factor activity, RNA polymerase II-specific|RNA polymerase II cis-regulatory region sequence-specific DNA binding|regulation of transcription by RNA polymerase II
BARX2	298.719	143.909	453.529	3.1576	1.65883	1.23728e-07	7.18404e-05	Up	1.7038	1.68616	1.53103	2.29839	2.21691	1.54609	0.631518	0.693012	0.865058	0.630284	0.539718	0.254341	122928672	BARX2	protein_coding	Homeobox protein BarH-like 2			GO:0015629,GO:0000785,GO:0005829,GO:0005794,GO:0005654,GO:0005634,GO:0005667,GO:0003682,GO:0003677,GO:0001228,GO:0000981,GO:0000977,GO:1990837,GO:0001502,GO:0014902,GO:0000122,GO:0045944,GO:0006357,GO:0035914,GO:0006366	actin cytoskeleton|chromatin|cytosol|Golgi apparatus|nucleoplasm|nucleus|transcription regulator complex|chromatin binding|DNA binding|DNA-binding transcription activator activity, RNA polymerase II-specific|DNA-binding transcription factor activity, RNA polymerase II-specific|RNA polymerase II transcription regulatory region sequence-specific DNA binding|sequence-specific double-stranded DNA bin…
BIRC7	24.9238	2.65928	47.1883	17.8366	4.15677	0.000298922	0.0274049	Up	0.0913877	0.0915416	6.77821	0.0183815	0.110746	0.0365059	0.0375764	0	0.0919151	0.062505	0.1012	0.0189172	122939789	birc7-a	protein_coding	Baculoviral IAP repeat-containing protein 7-A	bgar04120	Ubiquitin mediated proteolysis	GO:0005737,GO:0043027,GO:0046872,GO:0016740,GO:0043066,GO:0043154,GO:0051865	cytoplasm|cysteine-type endopeptidase inhibitor activity involved in apoptotic process|metal ion binding|transferase activity|negative regulation of apoptotic process|negative regulation of cysteine-type endopeptidase activity involved in apoptotic process|protein autoubiquitination
C1H4orf54	1977.69	1137.31	2818.06	2.4783	1.30935	0.000385356	0.033082	Up	11.8036	16.6645	8.07096	14.3744	20.096	17.2141	3.56046	9.4904	6.89658	4.3555	9.50506	3.72493	122944130	C4orf54	protein_coding	Uncharacterized protein C4orf54
C1QTNF3	471.589	258.111	685.066	2.65577	1.40913	0.000139836	0.0176508	Up	21.9234	10.3343	5.06328	12.9307	16.0165	10.13	5.817	6.15842	6.00129	5.94606	3.90058	2.82886	122937681	C1qtnf3	protein_coding	Complement C1q tumor necrosis factor-related protein 3			GO:0005581,GO:0005576,GO:0005615,GO:0032991,GO:0042802,GO:0035356,GO:0070371,GO:0042593,GO:0010629,GO:0045721,GO:0050728,GO:0032715,GO:0071638,GO:1901223,GO:0070165,GO:0001819,GO:0070374,GO:0051897,GO:0043491	collagen trimer|extracellular region|extracellular space|protein-containing complex|identical protein binding|cellular triglyceride homeostasis|ERK1 and ERK2 cascade|glucose homeostasis|negative regulation of gene expression|negative regulation of gluconeogenesis|negative regulation of inflammatory response|negative regulation of interleukin-6 production|negative regulation of monocyte chemotacti…
C1S	2033.96	3026.34	1041.58	0.344222	-1.53859	1.74915e-07	9.82852e-05	Down	13.1597	11.9799	23.4723	6.90904	21.5586	8.6648	31.6227	33.1429	27.4262	27.5972	75.6818	68.4152	122941008	C1s	protein_coding	Complement C1s subcomponent			GO:0005576,GO:0005615,GO:0005509,GO:0042802,GO:0004252,GO:0006958,GO:0010001,GO:0045087,GO:0006508,GO:0051591	extracellular region|extracellular space|calcium ion binding|identical protein binding|serine-type endopeptidase activity|complement activation, classical pathway|glial cell differentiation|innate immune response|proteolysis|response to cAMP
C3	671.595	1128.98	214.211	0.189689	-2.39829	0.000153317	0.0184181	Down	1.78478	1.45069	0.98651	0.483482	2.34853	0.61213	1.63079	4.78827	2.87091	3.21959	7.23353	29.6553	122927154		protein_coding	Venom factor OS=Crotalus adamanteus OX=8729 PE=2 SV=1	bgar04080,bgar04145,bgar05168	Neuroactive ligand-receptor interaction|Phagosome|Herpes simplex virus 1 infection	GO:0005615,GO:0004866,GO:0046872,GO:0090729,GO:0006956,GO:0006954	extracellular space|endopeptidase inhibitor activity|metal ion binding|toxin activity|complement activation|inflammatory response
CADPS2	95.996	150.645	41.347	0.275429	-1.86025	0.000245962	0.0251646	Down	0.255992	0.318797	0.718423	0.173952	0.237554	0.145098	3.00838	1.20616	0.215718	0.891209	0.720189	0.544223	122927932	CADPS	protein_coding	Calcium-dependent secretion activator 1			GO:0005829,GO:0098978,GO:0099012,GO:0098793,GO:0008289,GO:0046872,GO:0019901,GO:1990504,GO:0006887,GO:0045921,GO:0015031,GO:0016079	cytosol|glutamatergic synapse|neuronal dense core vesicle membrane|presynapse|lipid binding|metal ion binding|protein kinase binding|dense core granule exocytosis|exocytosis|positive regulation of exocytosis|protein transport|synaptic vesicle exocytosis
CAPN9	18.9263	5.85545	31.9971	5.52262	2.46535	0.000662686	0.0467341	Up	0.222097	1.63145	0.91516	0.483947	0.0373808	0.277248	0.0761007	0.132859	0.0372298	0.147685	0.225449	0.0574673	122931573	Capn9	protein_coding	Calpain-9			GO:0005737,GO:0005509,GO:0004198,GO:0006508	cytoplasm|calcium ion binding|calcium-dependent cysteine-type endopeptidase activity|proteolysis
CBY1	60.6407	35.6606	85.6207	2.40353	1.26515	0.000541296	0.042093	Up	2.0525	3.02682	1.18404	1.74881	2.41817	3.5301	0.673977	1.22781	1.29021	1.23484	0.820761	1.15068	122943825	CBY1	protein_coding	Protein chibby homolog 1	bgar04310	Wnt signaling pathway	GO:0042995,GO:0005814,GO:0005794,GO:0016607,GO:0005634,GO:0055007,GO:0030030,GO:0045444,GO:0030178	cell projection|centriole|Golgi apparatus|nuclear speck|nucleus|cardiac muscle cell differentiation|cell projection organization|fat cell differentiation|negative regulation of Wnt signaling pathway
CCDC28B	1045.59	486.417	1604.76	3.29877	1.72193	3.14218e-05	0.00629122	Up	40.6599	47.5593	11.0612	82.6432	35.9315	42.4289	22.5845	10.5045	12.5123	7.77366	23.5713	12.4329	122932769	Ccdc28b	protein_coding	Coiled-coil domain-containing protein 28B			GO:0005813,GO:0005737,GO:0060271	centrosome|cytoplasm|cilium assembly
CERKL	21.2446	7.41034	35.0789	4.6851	2.22808	1.0779e-06	0.000399487	Up	0.287913	0.409338	0.339834	0.326911	0.328265	0.250426	0.019094	0.0571453	0.112093	0.0952834	0.0102847	0.163413	122944391	CERK	protein_coding	Ceramide kinase			GO:0005737,GO:0016020,GO:0005886,GO:0005524,GO:0001729,GO:0102773,GO:0001727,GO:0000287,GO:0006672,GO:0006687,GO:0016310,GO:0006665	cytoplasm|membrane|plasma membrane|ATP binding|ceramide kinase activity|dihydroceramide kinase activity|lipid kinase activity|magnesium ion binding|ceramide metabolic process|glycosphingolipid metabolic process|phosphorylation|sphingolipid metabolic process
CFAP95	19.1409	5.28203	32.9998	6.2167	2.63615	0.000601988	0.0446214	Up	1.31296	0.0257877	1.14567	1.08741	0.415967	1.15694	0.0793908	0.237604	0	0.0586931	0.114034	0.426324	122922290	CFAP95	protein_coding	Cilia- and flagella-associated protein 95			GO:0005879,GO:0005737,GO:0005886	axonemal microtubule|cytoplasm|plasma membrane
CHRNG	109.789	49.1386	170.439	3.45087	1.78696	1.20792e-12	2.24134e-09	Up	3.70967	4.35976	3.55963	2.67802	2.74475	1.7423	0.792867	0.54615	0.978945	1.02578	0.99649	1.67265	122935823	chrng	protein_coding	Acetylcholine receptor subunit gamma	bgar04080	Neuroactive ligand-receptor interaction	GO:0045211,GO:0022848,GO:0004888	postsynaptic membrane|acetylcholine-gated cation-selective channel activity|transmembrane signaling receptor activity
CNN1	4446.65	5948.84	2944.47	0.494921	-1.01473	6.81334e-05	0.0104107	Down	42.834	44.986	39.5908	61.1756	35.9804	47.8034	83.0974	75.3819	71.5119	83.8657	184.977	107.601	122927278	CNN1	protein_coding	Calponin-1			GO:0005856,GO:0005925,GO:0003779,GO:0005516,GO:0031032,GO:1904706,GO:0006940	cytoskeleton|focal adhesion|actin binding|calmodulin binding|actomyosin structure organization|negative regulation of vascular associated smooth muscle cell proliferation|regulation of smooth muscle contraction
CPE	301.961	155.732	448.191	2.87891	1.52552	8.19242e-05	0.0119961	Up	6.95147	2.82583	2.45614	9.81456	4.34828	8.26315	2.6224	2.10399	2.44366	1.78486	2.83999	1.39704	122940227	CPE	protein_coding	Carboxypeptidase E			GO:0070062,GO:0005615,GO:0005794,GO:0005886,GO:0030667,GO:0030658,GO:0004180,GO:0050839,GO:0004181,GO:0140677,GO:0042043,GO:0008270,GO:0003214,GO:0030070,GO:0007218,GO:0030072,GO:0006518,GO:0072657,GO:0033366,GO:0036211,GO:0016485,GO:0016055	extracellular exosome|extracellular space|Golgi apparatus|plasma membrane|secretory granule membrane|transport vesicle membrane|carboxypeptidase activity|cell adhesion molecule binding|metallocarboxypeptidase activity|molecular function activator activity|neurexin family protein binding|zinc ion binding|cardiac left ventricle morphogenesis|insulin processing|neuropeptide signaling pathway|peptide…
CRISPLD1	269.64	139.878	399.403	2.85948	1.51575	0.000130572	0.0168476	Up	2.03644	2.3658	1.40363	2.4486	2.776	2.04491	0.836183	1.06431	1.02128	0.543576	1.09338	0.197416	122937987	CRISPLD1	protein_coding	Cysteine-rich secretory protein LCCL domain-containing 1			GO:0005615	extracellular space
CRYAB	878.781	489.567	1267.99	2.59182	1.37397	3.0457e-09	2.94739e-06	Up	35.5002	42.0522	42.3618	35.554	41.2051	27.7441	16.1413	13.565	18.9341	14.4743	18.3999	8.78162	122926952	CRYAB	protein_coding	Alpha-crystallin B chain	bgar04141	Protein processing in endoplasmic reticulum	GO:0046872,GO:0042803,GO:0005212	metal ion binding|protein homodimerization activity|structural constituent of eye lens
DHX32	70.3927	38.9895	101.796	2.61066	1.38442	0.000605299	0.0446767	Up	0.435725	1.79227	0.843467	0.960317	0.580448	0.898053	0.171536	0.399295	0.24243	0.61294	0.318251	0.604496	122940563	dhx32	protein_coding	Putative pre-mRNA-splicing factor ATP-dependent RNA helicase DHX32			GO:0005739,GO:0005634,GO:0005524,GO:0016887,GO:0003724	mitochondrion|nucleus|ATP binding|ATP hydrolysis activity|RNA helicase activity
DNAH10	28.5326	52.3908	4.67435	0.0896032	-3.48031	0.000334007	0.0302132	Down	0.00663564	0.00664682	0.0196866	0.00222446	0.0111684	0.0176713	0.00454736	0.483139	0.00889859	0.0731199	0.00979751	0.0412072	122934625	DNAH10	protein_coding	Dynein axonemal heavy chain 10	bgar04814	Motor proteins	GO:0097729,GO:0005930,GO:0030286,GO:0005874,GO:0005524,GO:0045505,GO:0051959,GO:0008569,GO:0007018	9+2 motile cilium|axoneme|dynein complex|microtubule|ATP binding|dynein intermediate chain binding|dynein light intermediate chain binding|minus-end-directed microtubule motor activity|microtubule-based movement
DNHD1	309.456	17.3967	601.516	34.588	5.1122	0.000125842	0.0163585	Up	0.0519703	7.86073	0.0783163	0.0398217	0.0524823	0.0197716	0.0534224	0.0126893	0.0348468	0.115663	0.038367	0.0230525	122930526	Dnhd1	protein_coding	Dynein heavy chain domain-containing protein 1			GO:0030286,GO:0036156,GO:0036126,GO:0005524,GO:0045505,GO:0051959,GO:0008569,GO:0003341,GO:0030317,GO:0007018,GO:0120316	dynein complex|inner dynein arm|sperm flagellum|ATP binding|dynein intermediate chain binding|dynein light intermediate chain binding|minus-end-directed microtubule motor activity|cilium movement|flagellated sperm motility|microtubule-based movement|sperm flagellum assembly
DPYSL5	77.3279	27.2806	127.375	4.68116	2.22686	4.41705e-05	0.00777178	Up	0.847935	0.19895	0.226635	2.18951	1.28057	0.854424	0.164902	0.195844	0.24586	0.25253	0.338371	0.102783	122933907	DPYSL5	protein_coding	Dihydropyrimidinase-related protein 5			GO:0005829,GO:0030425,GO:0043025,GO:0032991,GO:0016810,GO:0007411,GO:0050774,GO:0007399,GO:0007165	cytosol|dendrite|neuronal cell body|protein-containing complex|hydrolase activity, acting on carbon-nitrogen (but not peptide) bonds|axon guidance|negative regulation of dendrite morphogenesis|nervous system development|signal transduction
EDIL3	162.311	71.028	253.594	3.57374	1.83744	0.000406582	0.0347169	Up	3.14175	0.594256	0.388372	2.87391	2.33734	2.737	0.541119	0.676927	1.15134	0.371471	0.57368	0.319981	122924676	EDIL3	protein_coding	EGF-like repeat and discoidin I-like domain-containing protein 3			GO:0062023,GO:0070062,GO:1903561,GO:0005509,GO:0005178,GO:0007155,GO:0010811	collagen-containing extracellular matrix|extracellular exosome|extracellular vesicle|calcium ion binding|integrin binding|cell adhesion|positive regulation of cell-substrate adhesion
FAH	260.995	376.512	145.478	0.386758	-1.3705	0.000580339	0.0437616	Down	2.26997	2.12364	7.49693	1.61525	4.30353	2.30969	11.689	4.17252	2.00307	6.63987	13.9914	16.6454	122924035	FAH	protein_coding	Fumarylacetoacetase	bgar00350	Tyrosine metabolism	GO:0005829,GO:0070062,GO:0004334,GO:0046872,GO:0006527,GO:1902000,GO:0006559,GO:0006629,GO:0006572	cytosol|extracellular exosome|fumarylacetoacetase activity|metal ion binding|arginine catabolic process|homogentisate catabolic process|L-phenylalanine catabolic process|lipid metabolic process|tyrosine catabolic process
FAT3	336.948	191.028	482.868	2.52747	1.33769	1.06198e-12	2.24134e-09	Up	0.401331	0.608265	1.10377	0.672689	0.676799	0.4689	0.327609	0.145257	0.249312	0.310972	0.286115	0.32307	122932246	FAT3	protein_coding	Protocadherin Fat 3			GO:0030425,GO:0005886,GO:0005509,GO:0000904,GO:0098609,GO:0016358,GO:0007156,GO:1904936,GO:2000171,GO:0010842	dendrite|plasma membrane|calcium ion binding|cell morphogenesis involved in differentiation|cell-cell adhesion|dendrite development|homophilic cell adhesion via plasma membrane adhesion molecules|interneuron migration|negative regulation of dendrite development|retina layer formation
FGF10	326.885	159.424	494.346	3.09836	1.6315	5.97514e-07	0.000260203	Up	2.16437	5.26163	4.7408	2.91264	2.44246	1.25105	1.61285	0.413381	1.34105	0.926091	0.927115	1.28373	122924784	FGF10	protein_coding	Fibroblast growth factor 10	bgar04010,bgar04020,bgar04810	MAPK signaling pathway|Calcium signaling pathway|Regulation of actin cytoskeleton	GO:0009986,GO:0005737,GO:0005576,GO:0005615,GO:0005634,GO:0005886,GO:0042056,GO:0005104,GO:0008083,GO:0008201,GO:0005111,GO:0031532,GO:0001525,GO:0009887,GO:0001974,GO:0060667,GO:0048754,GO:0060436,GO:0060449,GO:0060447,GO:0030154,GO:0007368,GO:0031076,GO:0048557,GO:0030538,GO:0009880,GO:0001935,GO:0050673,GO:0060664,GO:0070371,GO:0000132,GO:0097192,GO:0048807,GO:0008543,GO:0060595,GO:0048144,GO:…	cell surface|cytoplasm|extracellular region|extracellular space|nucleus|plasma membrane|chemoattractant activity|fibroblast growth factor receptor binding|growth factor activity|heparin binding|type 2 fibroblast growth factor receptor binding|actin cytoskeleton reorganization|angiogenesis|animal organ morphogenesis|blood vessel remodeling|branch elongation involved in salivary gland morphogenesis…
FGF7	256.056	161.391	350.722	2.17612	1.12176	0.000288598	0.0267398	Up	3.28972	3.59116	3.3197	6.18474	6.34594	4.89442	2.33264	2.7677	1.80966	2.32655	2.88462	1.33414	122927619	FGF7	protein_coding	Fibroblast growth factor 7	bgar04010,bgar04020,bgar04810	MAPK signaling pathway|Calcium signaling pathway|Regulation of actin cytoskeleton	GO:0005737,GO:0005615,GO:0005104,GO:0008083,GO:0008201,GO:0005111,GO:0009887,GO:0030154,GO:0008543,GO:0030324,GO:0050918,GO:0051781,GO:0008284,GO:0045893,GO:0050679,GO:0010628,GO:0050731,GO:0001934,GO:0030334	cytoplasm|extracellular space|fibroblast growth factor receptor binding|growth factor activity|heparin binding|type 2 fibroblast growth factor receptor binding|animal organ morphogenesis|cell differentiation|fibroblast growth factor receptor signaling pathway|lung development|positive chemotaxis|positive regulation of cell division|positive regulation of cell population proliferation|positive reg…
FGF8	138.162	55.2064	221.118	4.01555	2.0056	8.62748e-11	1.25235e-07	Up	4.44971	6.85212	3.56853	5.72179	4.6724	3.40465	1.82051	1.31672	1.46953	1.33748	0.833506	0.870679	122919643	FGF8	protein_coding	Fibroblast growth factor 8	bgar04010,bgar04020,bgar04810	MAPK signaling pathway|Calcium signaling pathway|Regulation of actin cytoskeleton	GO:0005576,GO:0008083,GO:0051216,GO:0030154,GO:0042733,GO:0030326,GO:0009880,GO:0060684,GO:0060174,GO:0060173,GO:0051781,GO:0045893,GO:0010628,GO:0045944,GO:0030177,GO:0010468,GO:0071774	extracellular region|growth factor activity|cartilage development|cell differentiation|embryonic digit morphogenesis|embryonic limb morphogenesis|embryonic pattern specification|epithelial-mesenchymal cell signaling|limb bud formation|limb development|positive regulation of cell division|positive regulation of DNA-templated transcription|positive regulation of gene expression|positive regulation …
FNDC9	701.468	369.755	1033.18	2.79543	1.48307	4.91869e-05	0.00837371	Up	21.8335	9.36202	17.2735	20.2435	23.4992	24.8453	4.62653	11.3129	11.0568	3.16565	5.00524	8.60295	122933276	Fndc9	protein_coding	Fibronectin type III domain-containing protein 9			GO:0016020	membrane
GNB3	25.389	3.90743	46.8706	11.6785	3.54578	0.000102023	0.0139932	Up	0.140072	3.56784	1.12796	0.342111	0.32332	0.0399669	0.102847	0.0205204	0.0201258	0.0228103	0.0664767	0.352081	122940375	Gnb3	protein_coding	Guanine nucleotide-binding protein G(I)/G(S)/G(T) subunit beta-3	bgar04371	Apelin signaling pathway	GO:0044297,GO:0005737,GO:0030425,GO:0005834,GO:0043005,GO:0003924,GO:0051020,GO:0030159,GO:0030507,GO:0006884,GO:0007186,GO:0090181,GO:0045598,GO:0010468,GO:0010906,GO:0032350,GO:1903725,GO:0090207	cell body|cytoplasm|dendrite|heterotrimeric G-protein complex|neuron projection|GTPase activity|GTPase binding|signaling receptor complex adaptor activity|spectrin binding|cell volume homeostasis|G protein-coupled receptor signaling pathway|regulation of cholesterol metabolic process|regulation of fat cell differentiation|regulation of gene expression|regulation of glucose metabolic process|regul…
GPR182	14.6207	21.6459	7.59561	0.352978	-1.50235	0.000534778	0.0419608	Down	0.116396	0.0291481	0.215827	0.131691	0.117543	0.0871799	0.284165	0.119363	0.395105	0.364878	0.306123	0.662583	122932043	GPR182	protein_coding	G-protein coupled receptor 182			GO:0016020,GO:0005886,GO:0004930,GO:0004888,GO:0007166	membrane|plasma membrane|G protein-coupled receptor activity|transmembrane signaling receptor activity|cell surface receptor signaling pathway
HPX	46.863	79.9745	13.7515	0.172182	-2.53799	0.00075915	0.0497767	Down	0.722096	0.0390979	0.424602	0.353288	0.0985418	0.0389797	0.401228	0.260176	0.706635	0.645159	4.86261	4.12061	122930976	HPX	protein_coding	Hemopexin			GO:0005615,GO:0015232,GO:0046872,GO:0006879,GO:0042168,GO:0020027,GO:0002925,GO:0002639,GO:0060335,GO:0042531,GO:0060333,GO:0007260	extracellular space|heme transmembrane transporter activity|metal ion binding|cellular iron ion homeostasis|heme metabolic process|hemoglobin metabolic process|positive regulation of humoral immune response mediated by circulating immunoglobulin|positive regulation of immunoglobulin production|positive regulation of type II interferon-mediated signaling pathway|positive regulation of tyrosine pho…
HS3ST1	109.018	155.441	62.5944	0.402259	-1.3138	4.55109e-09	3.96377e-06	Down	0.654437	0.391023	0.908341	0.727439	0.811612	0.848478	1.79392	2.01335	1.33952	1.5051	2.09783	2.82819	122929834	HS3ST1	protein_coding	Heparan sulfate glucosamine 3-O-sulfotransferase 1	bgar00534	Glycosaminoglycan biosynthesis - heparan sulfate / heparin	GO:0005796,GO:0008467,GO:0008146,GO:0006024,GO:0015015	Golgi lumen|[heparan sulfate]-glucosamine 3-sulfotransferase 1 activity|sulfotransferase activity|glycosaminoglycan biosynthetic process|heparan sulfate proteoglycan biosynthetic process, enzymatic modification
ISL1	150.265	63.3723	237.158	3.74346	1.90437	7.44635e-10	9.26485e-07	Up	6.09039	7.60758	5.56705	6.34466	3.70004	4.72522	2.54413	1.36856	2.39165	0.96809	1.10166	1.35614	122936334	ISL1	protein_coding	Insulin gene enhancer protein ISL-1			GO:0000785,GO:0005634,GO:0043425,GO:0000987,GO:0001228,GO:0000981,GO:0046872,GO:1990841,GO:0000978,GO:0061629,GO:0060413,GO:0007409,GO:0060070,GO:0060913,GO:0060379,GO:0003215,GO:0008283,GO:0003203,GO:0007507,GO:0060384,GO:0090090,GO:0045892,GO:0050728,GO:0043524,GO:0045665,GO:0000122,GO:0001755,GO:0048665,GO:0003148,GO:0031016,GO:0048936,GO:0060037,GO:0021983,GO:0045766,GO:0045597,GO:0008284,GO:…	chromatin|nucleus|bHLH transcription factor binding|cis-regulatory region sequence-specific DNA binding|DNA-binding transcription activator activity, RNA polymerase II-specific|DNA-binding transcription factor activity, RNA polymerase II-specific|metal ion binding|promoter-specific chromatin binding|RNA polymerase II cis-regulatory region sequence-specific DNA binding|RNA polymerase II-specific D…
KCNN3	168.066	82.3544	253.778	3.07597	1.62104	3.7929e-07	0.000178564	Up	1.63139	1.76769	1.24102	3.34443	1.93259	1.69185	0.717548	0.313681	0.599523	0.581142	1.22463	0.819885	122921750	KCNN3	protein_coding	Small conductance calcium-activated potassium channel protein 3			GO:0043005,GO:0043025,GO:0005886,GO:0005516,GO:0016286,GO:0006811,GO:0071805	neuron projection|neuronal cell body|plasma membrane|calmodulin binding|small conductance calcium-activated potassium channel activity|ion transport|potassium ion transmembrane transport
KY	7807.68	3234.22	12381.1	3.82842	1.93675	9.26578e-06	0.00252189	Up	63.4099	92.2083	22.2813	46.0107	75.0151	72.5707	13.1888	30.7436	24.1051	9.01282	16.1303	8.35199	122936264	Ky	protein_coding	Kyphoscoliosis peptidase			GO:0005737,GO:0005856,GO:0030018,GO:0008233,GO:0007517,GO:0007528,GO:0006508	cytoplasm|cytoskeleton|Z disc|peptidase activity|muscle organ development|neuromuscular junction development|proteolysis
LHCGR	5.51206	0.923859	10.1003	11.6098	3.53728	0.000765134	0.0499063	Up	0.22264	0.0918295	0.025903	0.0526837	0.0264509	0.313892	0	0.0268605	0.013172	0.014929	0.0145026	0	122935112	LHCGR	protein_coding	Lutropin-choriogonadotropic hormone receptor	bgar04020,bgar04080	Calcium signaling pathway|Neuroactive ligand-receptor interaction	GO:0005886,GO:0038106,GO:0035472,GO:0008528,GO:0004964,GO:0007190,GO:0007189,GO:0071373,GO:0050890,GO:0046544,GO:0009755,GO:0042700,GO:0008584,GO:0001541,GO:0022602,GO:0007200,GO:0032962,GO:0090030,GO:0072520,GO:0007283,GO:0060065	plasma membrane|choriogonadotropin hormone binding|choriogonadotropin hormone receptor activity|G protein-coupled peptide receptor activity|luteinizing hormone receptor activity|activation of adenylate cyclase activity|adenylate cyclase-activating G protein-coupled receptor signaling pathway|cellular response to luteinizing hormone stimulus|cognition|development of secondary male sexual character…
LMCD1	3991.3	2068.78	5913.81	2.85863	1.51532	0.000619871	0.045178	Up	49.4882	35.1647	18.315	95.0901	51.07	54.743	30.2132	15.291	21.7524	8.83045	33.1231	7.04438	122943727	LMCD1	protein_coding	LIM and cysteine-rich domains protein 1			GO:0005737,GO:0005634,GO:0003714,GO:0008270,GO:0070886,GO:0010611	cytoplasm|nucleus|transcription corepressor activity|zinc ion binding|positive regulation of calcineurin-NFAT signaling cascade|regulation of cardiac muscle hypertrophy
LOC122919722	58.5545	0	117.109	1.24254e+07	23.5668	4.29558e-15	1.24708e-11	Up	0.010177	0	0	0	0.0205545	6.19962	0	0	0	0	0	0	122919722	CFB	protein_coding	Complement factor B			GO:0005601,GO:0004252,GO:0006956,GO:0006957,GO:0006508,GO:0009617	classical-complement-pathway C3/C5 convertase complex|serine-type endopeptidase activity|complement activation|complement activation, alternative pathway|proteolysis|response to bacterium
LOC122920145	18.1582	34.1737	2.14274	0.0637178	-3.97216	8.5223e-05	0.0123708	Down	0.0197665	0.0593993	0.117286	0.0397578	0.0199612	0.0197399	0.182869	0.0608108	3.26041	0.0901291	0.437777	0.0409164	122920145	saal1	protein_coding	Protein saal1			GO:0005634	nucleus
LOC122920149	137.479	229.221	45.7365	0.199663	-2.32436	3.94068e-06	0.00134593	Down	2.63384	1.05531	3.08841	1.77849	1.10191	1.0897	1.70181	3.6656	4.8818	5.01826	21.5832	23.2101	122920149	SAA1	protein_coding	Serum amyloid A protein			GO:0034364,GO:0006953	high-density lipoprotein particle|acute-phase response
LOC122920499	94.6807	138.231	51.1303	0.370005	-1.43438	6.10001e-05	0.00974826	Down	0.285062	0.366079	0.477073	0.264631	0.553597	0.321176	1.35994	0.57716	0.470494	1.56642	1.90211	0.650596	122920499	MUSK	protein_coding	Muscle, skeletal receptor tyrosine protein kinase			GO:0005886,GO:0045211,GO:0005524,GO:0004714,GO:0030154,GO:0008582	plasma membrane|postsynaptic membrane|ATP binding|transmembrane receptor protein tyrosine kinase activity|cell differentiation|regulation of synaptic assembly at neuromuscular junction
LOC122920535	37.4966	11.0866	63.9066	5.714	2.5145	3.77191e-09	3.45805e-06	Up	1.29591	1.18355	1.50772	1.5141	1.02	0.837402	0.235079	0.0586296	0.383349	0.0217241	0.400971	0.295866	122920535		protein_coding	Vascular endothelial growth factor A OS=Protobothrops flavoviridis OX=88087 PE=1 SV=1			GO:0005576,GO:0016020,GO:0008083,GO:0008201,GO:0001525,GO:0030154,GO:0051781,GO:0001938,GO:0051894,GO:0050731,GO:0031334	extracellular region|membrane|growth factor activity|heparin binding|angiogenesis|cell differentiation|positive regulation of cell division|positive regulation of endothelial cell proliferation|positive regulation of focal adhesion assembly|positive regulation of peptidyl-tyrosine phosphorylation|positive regulation of protein-containing complex assembly
LOC122922075	50.2765	16.2256	84.3274	5.21919	2.38382	2.07315e-08	1.5701e-05	Up	0.29442	0.35109	0.568457	0.817784	0.707905	0.763062	0.0576468	0.0934526	0.112807	0.0799086	0.287219	0.0943191	122922075	Nsmf	protein_coding	NMDA receptor synaptonuclear signaling and neuronal migration factor			GO:0097440,GO:0030863,GO:0005737,GO:0030425,GO:0043197,GO:0000791,GO:0098978,GO:0016020,GO:0043005,GO:0005635,GO:0016363,GO:0031965,GO:0005654,GO:0005634,GO:0043204,GO:0005886,GO:0098794,GO:0014069,GO:0045202,GO:0048306,GO:0071230,GO:0071257,GO:0071371,GO:2001224,GO:0035307,GO:0099527,GO:0048814,GO:0043523,GO:0048168	apical dendrite|cortical cytoskeleton|cytoplasm|dendrite|dendritic spine|euchromatin|glutamatergic synapse|membrane|neuron projection|nuclear envelope|nuclear matrix|nuclear membrane|nucleoplasm|nucleus|perikaryon|plasma membrane|postsynapse|postsynaptic density|synapse|calcium-dependent protein binding|cellular response to amino acid stimulus|cellular response to electrical stimulus|cellular res…
LOC122922365	51.363	85.5347	17.1913	0.20118	-2.31344	6.53272e-07	0.000277545	Down	0.24828	0.0731465	0.447734	0.102814	0.339217	0.350042	0.810689	0.329493	1.8655	1.63153	0.938025	2.9627	122922365	rhbg-b	protein_coding	Ammonium transporter Rh type B-B			GO:0016323,GO:0030659,GO:0008519	basolateral plasma membrane|cytoplasmic vesicle membrane|ammonium transmembrane transporter activity
LOC122922745	742.789	1088.57	397.006	0.364658	-1.45539	0.000466356	0.0385927	Down	2.72652	0.531521	2.88057	1.25464	3.72248	2.55374	3.51063	2.98126	5.388	3.83517	11.9458	14.3492	122922745	C3	protein_coding	Complement C3	bgar04080,bgar04145,bgar05168	Neuroactive ligand-receptor interaction|Phagosome|Herpes simplex virus 1 infection	GO:0009986,GO:0005576,GO:0005615,GO:0005886,GO:0032991,GO:1905370,GO:0031715,GO:0004866,GO:0008289,GO:0097242,GO:0007596,GO:1905114,GO:0006956,GO:0006957,GO:0006958,GO:0097278,GO:0150062,GO:0006631,GO:0006954,GO:0016322,GO:0008228,GO:0035846,GO:0001970,GO:0045766,GO:2000427,GO:0044533,GO:0048639,GO:0070374,GO:0045745,GO:0010828,GO:0050778,GO:0010884,GO:1903028,GO:0050766,GO:0060100,GO:0001934,GO:…	cell surface|extracellular region|extracellular space|plasma membrane|protein-containing complex|serine-type endopeptidase complex|C5L2 anaphylatoxin chemotactic receptor binding|endopeptidase inhibitor activity|lipid binding|amyloid-beta clearance|blood coagulation|cell surface receptor signaling pathway involved in cell-cell signaling|complement activation|complement activation, alternative pat…
LOC122922773	22.9053	39.167	6.64366	0.167162	-2.58068	2.4856e-05	0.00541208	Down	0.256574	0.0135267	0.0267089	0.0271614	0.0545478	0.134858	0.45808	0.387747	0.339546	0.354049	0.777601	1.28584	122922773	CFH	protein_coding	Complement factor H			GO:0005615,GO:0001851,GO:0006956,GO:0006957	extracellular space|complement component C3b binding|complement activation|complement activation, alternative pathway
LOC122922838	38.9959	70.9897	7.00201	0.0977467	-3.35481	6.60716e-05	0.010185	Down	0.110451	0.221275	0.109229	0.555398	0.725006	0.496363	1.36245	0.0566333	1.22198	1.88859	3.85279	22.1774	122922838	MSMB	protein_coding	Beta-microseminoprotein			GO:0005576	extracellular region
LOC122922925	171.521	243.238	99.8047	0.410483	-1.28461	1.65433e-05	0.00394749	Down	0.685342	0.849948	1.178	0.574367	0.667376	0.977745	2.46572	2.88654	2.23201	0.883543	1.72566	2.22087	122922925	SIK1	protein_coding	Serine/threonine-protein kinase SIK1			GO:0005737,GO:0005634,GO:0071889,GO:0005524,GO:0008140,GO:0042826,GO:0000287,GO:0019901,GO:0106310,GO:0004674,GO:0043276,GO:0055007,GO:0007049,GO:0042149,GO:0043153,GO:0035556,GO:0032792,GO:0045721,GO:0010868,GO:2000210,GO:0046777,GO:0006468,GO:0045595,GO:0007346,GO:0010830,GO:0002028,GO:0048511	cytoplasm|nucleus|14-3-3 protein binding|ATP binding|cAMP response element binding protein binding|histone deacetylase binding|magnesium ion binding|protein kinase binding|protein serine kinase activity|protein serine/threonine kinase activity|anoikis|cardiac muscle cell differentiation|cell cycle|cellular response to glucose starvation|entrainment of circadian clock by photoperiod|intracellular …
LOC122923157	5.43502	0.513389	10.3567	20.8739	4.38363	0.000261514	0.0258662	Up	0.0841965	0	0.0647613	0.188168	0.14171	0.093426	0.0192331	0.00959361	0	0	0	0	122923157	aldh1l1	protein_coding	Cytosolic 10-formyltetrahydrofolate dehydrogenase	bgar00670	One carbon pool by folate	GO:0005829,GO:0016155,GO:0016742,GO:0016620,GO:0009258,GO:0009058,GO:0006740,GO:0006730	cytosol|formyltetrahydrofolate dehydrogenase activity|hydroxymethyl-, formyl- and related transferase activity|oxidoreductase activity, acting on the aldehyde or oxo group of donors, NAD or NADP as acceptor|10-formyltetrahydrofolate catabolic process|biosynthetic process|NADPH regeneration|one-carbon metabolic process
LOC122923285	75.2888	110.715	39.8622	0.358961	-1.4781	0.000273815	0.0260633	Down	0.673572	0.421692	1.35305	0.613897	0.42513	1.59758	3.59178	0.798668	2.03238	1.51165	3.05351	4.96715	122923285	RRAD	protein_coding	GTP-binding protein RAD			GO:0005829,GO:0005886,GO:0005246,GO:0005516,GO:0005525,GO:0003924,GO:1901842,GO:0007264	cytosol|plasma membrane|calcium channel regulator activity|calmodulin binding|GTP binding|GTPase activity|negative regulation of high voltage-gated calcium channel activity|small GTPase mediated signal transduction
LOC122923782	7.58709	2.93972	12.2345	4.32584	2.11298	0.000438996	0.0373018	Up	0.499549	0.375293	0.864534	0.156997	0.220706	0.311798	0.0641883	0.0960528	0.125608	0.142362	0.103723	0.0323144	122923782	IL12B	protein_coding	Interleukin-12 subunit beta			GO:0005615,GO:0016020,GO:0005125,GO:0004896	extracellular space|membrane|cytokine activity|cytokine receptor activity
LOC122924381	14.2942	5.45116	23.1372	4.29646	2.10315	2.85799e-05	0.00597771	Up	0.662708	0.276593	0.928444	0.333239	0.297439	0.220606	0.0756916	0.075511	0.222178	0.0419687	0.122311	0.0952639	122924381	Pol	protein_coding	Retrovirus-related Pol polyprotein (Fragment)			GO:0004519,GO:0003964	endonuclease activity|RNA-directed DNA polymerase activity
LOC122924616	114.564	72.6857	156.442	2.15265	1.10611	0.000212541	0.0232846	Up	0.432487	1.31956	0.899644	0.799902	0.753013	0.451763	0.367921	0.361945	0.449982	0.232334	0.44039	0.463057	122924616	Sncaip	protein_coding	Synphilin-1			GO:0005737,GO:0036464,GO:0005654,GO:0042802,GO:0031625,GO:0008219,GO:0042417,GO:0090083,GO:0046928	cytoplasm|cytoplasmic ribonucleoprotein granule|nucleoplasm|identical protein binding|ubiquitin protein ligase binding|cell death|dopamine metabolic process|regulation of inclusion body assembly|regulation of neurotransmitter secretion
LOC122924642	944.11	484.377	1403.84	2.89892	1.53552	0.000149281	0.0184181	Up	21.81	13.3472	4.57248	20.8609	25.206	16.5924	7.19456	6.83871	8.86632	6.25524	5.96409	2.78714	122924642		non_coding
LOC122925954	71.6294	115.867	27.3916	0.23729	-2.07528	0.000238989	0.0249279	Down	1.12814	0.624494	1.49732	0.26871	1.49901	0.148239	1.25121	3.68378	1.07493	3.14729	9.69826	3.1034	122925954	CXCL11	protein_coding	C-X-C motif chemokine 11	bgar04060,bgar04620,bgar04622,bgar04623	Cytokine-cytokine receptor interaction|Toll-like receptor signaling pathway|RIG-I-like receptor signaling pathway|Cytosolic DNA-sensing pathway	GO:0005576,GO:0005615,GO:0008009,GO:0045236,GO:0048248,GO:0008201,GO:0007189,GO:0061844,GO:0007267,GO:0071222,GO:0070098,GO:0006935,GO:0006954,GO:0031640,GO:0030593,GO:0051281,GO:0042127,GO:0007165,GO:0010818	extracellular region|extracellular space|chemokine activity|CXCR chemokine receptor binding|CXCR3 chemokine receptor binding|heparin binding|adenylate cyclase-activating G protein-coupled receptor signaling pathway|antimicrobial humoral immune response mediated by antimicrobial peptide|cell-cell signaling|cellular response to lipopolysaccharide|chemokine-mediated signaling pathway|chemotaxis|infl…
LOC122926113	20.7287	34.0741	7.38341	0.219797	-2.18575	9.25724e-05	0.012997	Down	0.176091	0.293979	0.986804	0.0590309	1.12623	0.175854	1.26708	1.38444	1.35782	1.67275	3.83497	3.88807	122926113	CXCL8	protein_coding	Interleukin-8	bgar04060,bgar04218,bgar04620,bgar04621,bgar04622,bgar05132	Cytokine-cytokine receptor interaction|Cellular senescence|Toll-like receptor signaling pathway|NOD-like receptor signaling pathway|RIG-I-like receptor signaling pathway|Salmonella infection	GO:0005615,GO:0008009,GO:0045236,GO:0005125,GO:0008083,GO:0001525,GO:0061844,GO:0071222,GO:0070098,GO:0030097,GO:0006954,GO:0002269,GO:0030595,GO:0002232,GO:0048247,GO:0048246,GO:0002548,GO:0036446,GO:0048147,GO:0030593,GO:0010628,GO:0050729,GO:0042060	extracellular space|chemokine activity|CXCR chemokine receptor binding|cytokine activity|growth factor activity|angiogenesis|antimicrobial humoral immune response mediated by antimicrobial peptide|cellular response to lipopolysaccharide|chemokine-mediated signaling pathway|hemopoiesis|inflammatory response|leukocyte activation involved in inflammatory response|leukocyte chemotaxis|leukocyte chemo…
LOC122926427	30.0501	3.68249	56.4178	15.2015	3.92614	0.000150534	0.0184181	Up	0.0141228	3.01322	1.74581	0.0710156	0.0998334	0.0141038	0.0435522	0.0289655	0.0994301	0.0321978	0.0156392	0.131553	122926427	NYNRIN	non_coding	Protein NYNRIN			GO:0036464,GO:0016020,GO:0005634,GO:0004521,GO:0003729,GO:0004523,GO:0015074,GO:0006281,GO:0090502	cytoplasmic ribonucleoprotein granule|membrane|nucleus|endoribonuclease activity|mRNA binding|RNA-DNA hybrid ribonuclease activity|DNA integration|DNA repair|RNA phosphodiester bond hydrolysis, endonucleolytic
LOC122926458	690.105	265.637	1114.57	4.19664	2.06923	2.16725e-09	2.35946e-06	Up	52.2257	39.8167	17.4753	49.1189	37.2401	55.1426	8.94074	9.04049	12.825	7.44728	19.3068	8.79844	122926458	Tnni1	protein_coding	Troponin I, slow skeletal muscle	bgar04814	Motor proteins	GO:0005861,GO:0003779,GO:0060048,GO:0006936,GO:0006937,GO:0003009,GO:0014883,GO:0055010	troponin complex|actin binding|cardiac muscle contraction|muscle contraction|regulation of muscle contraction|skeletal muscle contraction|transition between fast and slow fiber|ventricular cardiac muscle tissue morphogenesis
LOC122926558	42.5825	23.3608	61.8042	2.64209	1.40168	3.77355e-05	0.00690897	Up	0.470636	0.707142	0.634672	0.752997	0.626495	0.715686	0.285873	0.109689	0.441078	0.20728	0.367187	0.1882	122926558		protein_coding	Shaker-related potassium channel tsha2 OS=Oncorhynchus mykiss OX=8022 PE=2 SV=1			GO:0030424,GO:0044224,GO:0033270,GO:0043204,GO:0008076,GO:0005251,GO:0005249,GO:0010960,GO:0071805,GO:0051260,GO:0034765,GO:0042391	axon|juxtaparanode region of axon|paranode region of axon|perikaryon|voltage-gated potassium channel complex|delayed rectifier potassium channel activity|voltage-gated potassium channel activity|magnesium ion homeostasis|potassium ion transmembrane transport|protein homooligomerization|regulation of ion transmembrane transport|regulation of membrane potential
LOC122926609	159.931	95.3641	224.497	2.3565	1.23664	0.000632518	0.0455282	Up	6.17374	6.26342	8.89719	5.65165	6.15463	3.26716	2.79343	2.38092	4.7499	2.61654	0.555111	2.78529	122926609		protein_coding	Prostaglandin F synthase 1 OS=Bos taurus OX=9913 PE=1 SV=3			GO:0005829,GO:0004032,GO:0047023,GO:0032052,GO:0047086,GO:0036131,GO:0047017,GO:0016229,GO:0044597,GO:0044598,GO:0042448,GO:0001516,GO:0006693,GO:0008202	cytosol|alditol:NADP+ 1-oxidoreductase activity|androsterone dehydrogenase activity|bile acid binding|ketosteroid monooxygenase activity|prostaglandin D2 11-ketoreductase activity|prostaglandin-F synthase activity|steroid dehydrogenase activity|daunorubicin metabolic process|doxorubicin metabolic process|progesterone metabolic process|prostaglandin biosynthetic process|prostaglandin metabolic pro…
LOC122926641	59.5678	84.7136	34.4219	0.406967	-1.29702	0.000223513	0.0237401	Down	0.377003	0.246286	0.664611	0.989081	0.546247	0.57293	0.994117	2.13477	1.10457	1.55086	1.37951	1.49293	122926641	CCDC63	protein_coding	Coiled-coil domain-containing protein 63			GO:0005930,GO:0003341,GO:0036158,GO:0007286	axoneme|cilium movement|outer dynein arm assembly|spermatid development
LOC122927155	42.5075	75.5107	9.50432	0.126019	-2.98829	2.32226e-07	0.000118975	Down	0.0776521	0.0658163	0.0945139	0.0420505	0.0482567	0.0238608	0.0429809	0.336902	0.330424	0.265552	0.562241	1.65067	122927155		protein_coding	Venom factor OS=Crotalus adamanteus OX=8729 PE=2 SV=1	bgar04080,bgar04145,bgar05168	Neuroactive ligand-receptor interaction|Phagosome|Herpes simplex virus 1 infection	GO:0005615,GO:0004866,GO:0046872,GO:0090729,GO:0006956,GO:0006954	extracellular space|endopeptidase inhibitor activity|metal ion binding|toxin activity|complement activation|inflammatory response
LOC122927218	222.05	312.692	131.409	0.420572	-1.24958	0.000315071	0.0287342	Down	1.45702	2.82164	5.81159	4.27381	3.13893	2.3766	3.89409	6.44977	8.35293	3.87541	15.3548	11.5865	122927218		protein_coding	Hepatic lectin OS=Gallus gallus OX=9031 PE=1 SV=1	bgar03260,bgar03264,bgar04145,bgar04625	Virion - Human immunodeficiency virus|Virion - Flavivirus|Phagosome|C-type lectin receptor signaling pathway	GO:0009897,GO:0030246,GO:0006897	external side of plasma membrane|carbohydrate binding|endocytosis
LOC122927341	120.415	174.136	66.6948	0.383693	-1.38198	0.000226075	0.0238666	Down	0.583051	1.08218	2.76427	0.603613	1.59321	0.753522	3.1201	1.86408	2.00071	1.62249	3.79796	8.27088	122927341	Clec4g	protein_coding	C-type lectin domain family 4 member G			GO:0009897,GO:0005886,GO:0030246,GO:0097367,GO:0070061,GO:0005537,GO:0030247,GO:0120274,GO:0001618,GO:0046633,GO:0033080,GO:0046642,GO:0033088,GO:0002710,GO:0042130,GO:1903902,GO:0002456,GO:0046718	external side of plasma membrane|plasma membrane|carbohydrate binding|carbohydrate derivative binding|fructose binding|mannose binding|polysaccharide binding|virus coreceptor activity|virus receptor activity|alpha-beta T cell proliferation|immature T cell proliferation in thymus|negative regulation of alpha-beta T cell proliferation|negative regulation of immature T cell proliferation in thymus|n…
LOC122927360	618.077	311.086	925.068	2.97282	1.57183	4.90027e-05	0.00837371	Up	57.064	24.1752	29.2612	112.926	43.3745	94.8427	19.6229	16.4998	33.3937	20.284	16.3829	31.1887	122927360		protein_coding	Thymosin beta-b OS=Cyprinus carpio OX=7962 PE=3 SV=3			GO:0005737,GO:0005856,GO:0003785,GO:0007015	cytoplasm|cytoskeleton|actin monomer binding|actin filament organization
LOC122928830	92.1447	56.7006	127.589	2.24415	1.16617	0.000164444	0.019486	Up	6.88959	2.9255	3.0734	5.8744	3.10061	5.90811	2.5788	1.7279	2.56085	2.09145	1.78294	3.06155	122928830	FBXO2	protein_coding	F-box only protein 2	bgar04141,bgar04120	Protein processing in endoplasmic reticulum|Ubiquitin mediated proteolysis	GO:0005737,GO:0005829,GO:0043197,GO:0005783,GO:0098978,GO:0016020,GO:0019005,GO:0001540,GO:0030246,GO:0006516,GO:0016567,GO:0099576,GO:0031396,GO:0031146,GO:0030433	cytoplasm|cytosol|dendritic spine|endoplasmic reticulum|glutamatergic synapse|membrane|SCF ubiquitin ligase complex|amyloid-beta binding|carbohydrate binding|glycoprotein catabolic process|protein ubiquitination|regulation of protein catabolic process at postsynapse, modulating synaptic transmission|regulation of protein ubiquitination|SCF-dependent proteasomal ubiquitin-dependent protein catabol…
LOC122928896	366.028	559.489	172.567	0.308433	-1.69697	0.000137978	0.0175434	Down	3.38472	1.66117	3.1725	2.62475	1.46881	1.94122	2.94832	3.73585	4.00581	5.34587	25.4995	8.59614	122928896	Gbp7	protein_coding	Guanylate-binding protein 7	bgar04621	NOD-like receptor signaling pathway	GO:0031410,GO:0016020,GO:0020005,GO:0005525,GO:0003924,GO:0044406,GO:0035458,GO:0071346,GO:0050830,GO:0042832,GO:0051607,GO:0001818,GO:0046426,GO:0032480,GO:0034345,GO:0045070,GO:0043122	cytoplasmic vesicle|membrane|symbiont-containing vacuole membrane|GTP binding|GTPase activity|adhesion of symbiont to host|cellular response to interferon-beta|cellular response to type II interferon|defense response to Gram-positive bacterium|defense response to protozoan|defense response to virus|negative regulation of cytokine production|negative regulation of receptor signaling pathway via JA…
LOC122929521	98.784	166.01	31.5579	0.190521	-2.39198	1.85632e-09	2.15568e-06	Down	0.202246	0.106625	0.663183	0.192691	0.451475	0.488991	2.81208	1.86661	1.32754	1.04352	1.01372	3.65766	122929521		protein_coding	Low molecular weight neuronal intermediate filament OS=Xenopus laevis OX=8355 PE=1 SV=1			GO:0005882,GO:0005198	intermediate filament|structural molecule activity
LOC122930336	277.28	178.614	375.946	2.10517	1.07394	5.28393e-08	3.40892e-05	Up	1.96711	2.90997	3.52995	1.88659	3.04552	1.63923	1.46634	0.748119	1.45437	1.41076	1.1108	1.34831	122930336	crlA	protein_coding	Cyclic AMP receptor-like protein A			GO:0005886,GO:0001646,GO:0004930,GO:0007189,GO:0030308,GO:0007165,GO:0030435	plasma membrane|cAMP receptor activity|G protein-coupled receptor activity|adenylate cyclase-activating G protein-coupled receptor signaling pathway|negative regulation of cell growth|signal transduction|sporulation resulting in formation of a cellular spore
LOC122931080	768.09	469.933	1066.25	2.2689	1.18199	7.52406e-05	0.0113967	Up	10.0082	18.9283	6.3612	7.68838	10.2521	10.0051	5.34462	4.93146	5.19836	6.34854	3.48188	5.47702	122931080		protein_coding	Gastrula zinc finger protein XlCGF66.1 (Fragment) OS=Xenopus laevis OX=8355 PE=2 SV=1			GO:0005634,GO:0003677,GO:0046872,GO:0006355	nucleus|DNA binding|metal ion binding|regulation of DNA-templated transcription
LOC122931927	105.936	147.759	64.1131	0.433815	-1.20485	6.68206e-06	0.00190811	Down	1.91744	1.3915	2.03166	0.747724	0.889129	0.762036	4.00236	1.56502	2.73532	2.92174	3.03331	5.0626	122931927	FGL1	protein_coding	Fibrinogen-like protein 1			GO:0062023,GO:0005576,GO:0005615,GO:0005577,GO:0005102,GO:0002250,GO:0072574,GO:0050868,GO:0050776	collagen-containing extracellular matrix|extracellular region|extracellular space|fibrinogen complex|signaling receptor binding|adaptive immune response|hepatocyte proliferation|negative regulation of T cell activation|regulation of immune response
LOC122932188	223.151	340.88	105.422	0.3099	-1.69012	1.46511e-05	0.00364583	Down	1.60994	1.55063	4.87842	1.39076	3.66848	0.927564	7.72298	3.38662	6.62225	15.6934	3.24562	9.67726	122932188	SLC25A15	protein_coding	Mitochondrial ornithine transporter 1			GO:0016020,GO:0005743,GO:0005739,GO:0015297,GO:0061459,GO:0015189,GO:0000064,GO:0022857,GO:1903826,GO:1903401,GO:1990575,GO:0000050	membrane|mitochondrial inner membrane|mitochondrion|antiporter activity|L-arginine transmembrane transporter activity|L-lysine transmembrane transporter activity|L-ornithine transmembrane transporter activity|transmembrane transporter activity|L-arginine transmembrane transport|L-lysine transmembrane transport|mitochondrial L-ornithine transmembrane transport|urea cycle
LOC122932848	28.5553	6.21999	50.8906	8.19837	3.03534	0.000120962	0.0161115	Up	0.28574	0.675188	0.0217367	0.0589466	0.517919	0.519494	0.0753137	0.0300536	0.0515826	0.00835184	0.113587	0.00758306	122932848	WDR49	protein_coding	WD repeat-containing protein 49
LOC122934008	73.9529	107.846	40.0595	0.370251	-1.43343	0.000151767	0.0184181	Down	0.194627	0.0945235	0.122483	0.278773	0.309706	0.365171	0.478943	0.901168	0.634705	0.685749	0.600856	0.67146	122934008	SPTLC3	protein_coding	Serine palmitoyltransferase 3	bgar00600	Sphingolipid metabolism	GO:0005789,GO:0017059,GO:0030170,GO:0004758,GO:0046513,GO:0046520,GO:0030148,GO:0046512	endoplasmic reticulum membrane|serine C-palmitoyltransferase complex|pyridoxal phosphate binding|serine C-palmitoyltransferase activity|ceramide biosynthetic process|sphingoid biosynthetic process|sphingolipid biosynthetic process|sphingosine biosynthetic process
LOC122934154	24.6932	5.16487	44.2215	8.32733	3.05785	0.000597089	0.0444474	Up	0.730157	1.34642	1.87083	0.0166889	0.48598	0.281727	0.0341162	0	0.0500707	0.0189164	0.0551288	0.515256	122934154	GULO	protein_coding	L-gulonolactone oxidase	bgar00053	Ascorbate and aldarate metabolism	GO:0005789,GO:0003885,GO:0071949,GO:0050660,GO:0050105,GO:0016491,GO:0019853	endoplasmic reticulum membrane|D-arabinono-1,4-lactone oxidase activity|FAD binding|flavin adenine dinucleotide binding|L-gulonolactone oxidase activity|oxidoreductase activity|L-ascorbic acid biosynthetic process
LOC122934304	8980.6	3760.53	14200.7	3.77589	1.91682	2.77522e-09	2.84362e-06	Up	493.418	616.547	830.209	540.051	576.547	443.871	153.444	41.3758	177.189	76.7932	256.271	335.204	122934304	CST3	protein_coding	Cystatin-C			GO:0005737,GO:0005615,GO:0031982,GO:0004869,GO:2000117	cytoplasm|extracellular space|vesicle|cysteine-type endopeptidase inhibitor activity|negative regulation of cysteine-type endopeptidase activity
LOC122934643	14.8894	3.20867	26.5702	7.98328	2.99698	0.000385536	0.033082	Up	0.383253	0.719809	0.592204	0.156582	0.0604732	0.0598028	0.0615564	0	0.0481831	0	0.0132626	0.161145	122934643	Cyp1b1	protein_coding	Cytochrome P450 1B1	bgar00140,bgar00380,bgar00980	Steroid hormone biosynthesis|Tryptophan metabolism|Metabolism of xenobiotics by cytochrome P450	GO:0005789,GO:0043231,GO:0005739,GO:0005634,GO:0070330,GO:0101020,GO:0020037,GO:0106256,GO:0005506,GO:0004497,GO:0016491,GO:0016712,GO:0030325,GO:0001525,GO:0019369,GO:0042537,GO:0043534,GO:0048514,GO:0007155,GO:0006725,GO:0071320,GO:0071387,GO:0070301,GO:0071373,GO:0071407,GO:0071393,GO:0071356,GO:0030199,GO:0006304,GO:0043542,GO:0071603,GO:0008210,GO:0044849,GO:0061548,GO:0008631,GO:0008584,GO:…	endoplasmic reticulum membrane|intracellular membrane-bounded organelle|mitochondrion|nucleus|aromatase activity|estrogen 16-alpha-hydroxylase activity|heme binding|hydroperoxy icosatetraenoate dehydratase activity|iron ion binding|monooxygenase activity|oxidoreductase activity|oxidoreductase activity, acting on paired donors, with incorporation or reduction of molecular oxygen, reduced flavin or…
LOC122935025	9.18372	17.3972	0.970284	0.0559566	-4.15955	0.000760125	0.0497767	Down	0	0	0.0329814	0.0335403	0	0.0333057	0.0342824	0.0342006	0.033543	0.152068	1.58805	0.0517765	122935025	APOLD1	protein_coding	Apolipoprotein L domain-containing protein 1			GO:0005576,GO:0005886,GO:0008289,GO:0001525,GO:0030154,GO:0006869,GO:0042157,GO:0045601	extracellular region|plasma membrane|lipid binding|angiogenesis|cell differentiation|lipid transport|lipoprotein metabolic process|regulation of endothelial cell differentiation
LOC122935613	1512.45	2434.43	590.477	0.242545	-2.04368	8.62971e-07	0.000349584	Down	10.9897	4.60437	11.1293	5.41981	11.298	4.6696	10.7536	14.7374	33.1459	17.3155	41.8039	109.668	122935613	tf-a	protein_coding	Serotransferrin-A	bgar04350,bgar04216	TGF-beta signaling pathway|Ferroptosis	GO:0005615,GO:0046872,GO:0006811,GO:0055072	extracellular space|metal ion binding|ion transport|iron ion homeostasis
LOC122935915	8.29821	0	16.5964	1.88158e+06	20.8435	4.138e-12	6.55271e-09	Up	0	0	2.83208	0	0	0	0	0	0	0	0	0	122935915	FETUB	protein_coding	Fetuin-B			GO:0070062,GO:0005576,GO:0004869,GO:0004866,GO:0008191,GO:0007339,GO:0010951,GO:0007338	extracellular exosome|extracellular region|cysteine-type endopeptidase inhibitor activity|endopeptidase inhibitor activity|metalloendopeptidase inhibitor activity|binding of sperm to zona pellucida|negative regulation of endopeptidase activity|single fertilization
LOC122935926	5885.95	2389.74	9382.16	3.92616	1.97312	7.80888e-06	0.00219392	Up	198.638	121.003	49.5216	162.582	155.335	238.762	22.0811	34.4661	80.4686	39.2023	62.4659	17.4916	122935926	TNNC1	protein_coding	Troponin C, slow skeletal and cardiac muscles	bgar04020,bgar04814,bgar04260,bgar04261	Calcium signaling pathway|Motor proteins|Cardiac muscle contraction|Adrenergic signaling in cardiomyocytes	GO:0097512,GO:1990584,GO:0005861,GO:0051015,GO:0005509,GO:0048306,GO:0043167,GO:0042803,GO:0031013,GO:0031014,GO:0060048,GO:0043462,GO:0006937,GO:0032972,GO:0003009,GO:0014883,GO:0055010	cardiac myofibril|cardiac Troponin complex|troponin complex|actin filament binding|calcium ion binding|calcium-dependent protein binding|ion binding|protein homodimerization activity|troponin I binding|troponin T binding|cardiac muscle contraction|regulation of ATP-dependent activity|regulation of muscle contraction|regulation of muscle filament sliding speed|skeletal muscle contraction|transitio…
LOC122936331	586.277	352.462	820.092	2.32794	1.21906	4.76233e-08	3.19058e-05	Up	20.8273	21.7671	39.4859	22.335	21.0325	10.7445	15.2104	6.97409	7.34766	12.0525	9.23721	9.81576	122936331		non_coding
LOC122936669	129.089	242.497	15.6813	0.0645423	-3.95361	3.49406e-05	0.00661555	Down	0.0840587	0.437841	0.299262	0.0507221	0.203728	0.470096	10.559	0.068961	10.1622	0.32579	1.95477	3.46262	122936669	Vwa5a	protein_coding	von Willebrand factor A domain-containing protein 5A			GO:0062023,GO:0005654	collagen-containing extracellular matrix|nucleoplasm
LOC122938500	206.813	287.351	126.275	0.43997	-1.18452	0.000467482	0.0385927	Down	3.92359	3.38513	8.77992	1.49772	2.97891	2.68848	6.1823	3.05441	10.168	7.8352	10.3706	18.4074	122938500		protein_coding	Cathelicidin-related peptide Oh-Cath OS=Ophiophagus hannah OX=8665 PE=2 SV=1	bgar04621	NOD-like receptor signaling pathway	GO:0005576,GO:0016020,GO:0044218,GO:0042742,GO:0050832,GO:0045087,GO:0031640	extracellular region|membrane|other organism cell membrane|defense response to bacterium|defense response to fungus|innate immune response|killing of cells of another organism
LOC122938966	397.803	249.304	546.302	2.19012	1.13101	2.67415e-05	0.00575075	Up	13.029	10.1334	8.3333	17.2844	11.4284	10.9021	4.36529	3.07806	8.20687	6.31084	7.28782	6.71945	122938966	serpinb1	protein_coding	Leukocyte elastase inhibitor			GO:0005737,GO:0005615,GO:0004867,GO:0010466	cytoplasm|extracellular space|serine-type endopeptidase inhibitor activity|negative regulation of peptidase activity
LOC122939355	232.181	347.713	116.65	0.335352	-1.57625	0.000700767	0.0486321	Down	23.04	7.50059	8.16459	12.3579	9.40371	5.84812	65.0315	49.2233	8.11052	30.86	13.2884	47.4938	122939355	COX7C	protein_coding	Cytochrome c oxidase subunit 7C, mitochondrial	bgar00190,bgar04260	Oxidative phosphorylation|Cardiac muscle contraction	GO:0005751,GO:0045277,GO:0006123	mitochondrial respiratory chain complex IV|respiratory chain complex IV|mitochondrial electron transport, cytochrome c to oxygen
LOC122939379	11.7463	0	23.4927	2.63131e+06	21.3274	1.28672e-12	2.24134e-09	Up	0.00755848	0	0	0	0	0.920895	0	0	0	0	0	0	122939379	Tmc2	protein_coding	Transmembrane channel-like protein 2			GO:0005886,GO:0032426,GO:0008381,GO:0005245,GO:0070588,GO:0050910,GO:1903169,GO:0060005	plasma membrane|stereocilium tip|mechanosensitive ion channel activity|voltage-gated calcium channel activity|calcium ion transmembrane transport|detection of mechanical stimulus involved in sensory perception of sound|regulation of calcium ion transmembrane transport|vestibular reflex
LOC122939411	23.4553	39.4309	7.47966	0.188482	-2.4075	8.84081e-05	0.0126767	Down	0.0518787	0.207864	0.123131	0.0104347	0	0.0725325	0.458622	0.276645	0.375682	0.248379	0.402143	1.03093	122939411	KCTD19	protein_coding	BTB/POZ domain-containing protein KCTD19			GO:0051260	protein homooligomerization
LOC122940101	21.9722	36.6957	7.24874	0.19437	-2.36312	1.25077e-05	0.00320399	Down	0.16251	0.0610438	0.120533	0.0817171	0.102569	0.324583	0.459389	0.14582	0.83767	1.18096	0.92229	1.5348	122940101		protein_coding
LOC122940357	112.466	164.793	60.1389	0.365958	-1.45025	0.000561362	0.0428013	Down	0.730105	0.565749	2.04346	0.63728	0.626007	0.729123	5.26769	2.02011	3.21437	0.957889	0.839007	2.16716	122940357	TGM6	protein_coding	Protein-glutamine gamma-glutamyltransferase 6			GO:0005737,GO:0046872,GO:0003810,GO:0018149	cytoplasm|metal ion binding|protein-glutamine gamma-glutamyltransferase activity|peptide cross-linking
LOC122940773	100.77	162.013	39.5278	0.243921	-2.03552	0.000355755	0.0311402	Down	0.73538	3.01663	2.18172	1.16217	0.742625	0.594508	2.15979	2.08282	0.915725	10.7379	13.5336	8.80719	122940773	hsp30c	protein_coding	Heat shock protein 30C
LOC122941324	46.6374	31.0633	62.2115	2.01363	1.0098	0.000215171	0.0234254	Up	0.243364	0.464693	0.601675	0.435957	0.599043	0.508858	0.257981	0.218371	0.267715	0.268747	0.286338	0.196782	122941324		protein_coding	Gastrula zinc finger protein XlCGF66.1 (Fragment) OS=Xenopus laevis OX=8355 PE=2 SV=1	bgar05168	Herpes simplex virus 1 infection	GO:0005634,GO:0003677,GO:0046872,GO:0006355	nucleus|DNA binding|metal ion binding|regulation of DNA-templated transcription
LOC122941776	17.9388	2.21487	33.6628	15.0168	3.90851	2.00215e-07	0.000105683	Up	0.166673	0.389558	0.988967	0.279368	0.991186	0.998692	0.17133	0.0379824	0.0186261	0	0	0.0383346	122941776	cyp26a1	protein_coding	Cytochrome P450 26A1	bgar00830	Retinol metabolism	GO:0005789,GO:0062182,GO:0020037,GO:0005506,GO:0008401,GO:0042573	endoplasmic reticulum membrane|all-trans retinoic acid 4-hydrolase activity|heme binding|iron ion binding|retinoic acid 4-hydroxylase activity|retinoic acid metabolic process
LOC122942040	180.102	89.369	270.834	3.02726	1.59801	3.69855e-06	0.0012885	Up	1.89199	1.71069	1.05971	4.54639	2.32488	1.62191	0.834736	0.609535	0.867253	0.50578	0.991944	1.05708	122942040	TRAK1	protein_coding	Trafficking kinesin-binding protein 1			GO:1904115,GO:0005938,GO:0005737,GO:0031410,GO:0005829,GO:0030425,GO:0005769,GO:0031966,GO:0005739,GO:0005634,GO:0050811,GO:0017022,GO:0005102,GO:0098957,GO:0008333,GO:0048311,GO:0022008,GO:0006493,GO:0006605,GO:0006357,GO:0047496	axon cytoplasm|cell cortex|cytoplasm|cytoplasmic vesicle|cytosol|dendrite|early endosome|mitochondrial membrane|mitochondrion|nucleus|GABA receptor binding|myosin binding|signaling receptor binding|anterograde axonal transport of mitochondrion|endosome to lysosome transport|mitochondrion distribution|neurogenesis|protein O-linked glycosylation|protein targeting|regulation of transcription by RNA …
LOC122943020	152.936	76.4474	229.424	2.99745	1.58374	1.67571e-19	1.45946e-15	Up	2.56436	2.56868	3.20504	2.30459	2.12679	2.33206	0.886147	0.615466	1.20726	0.684147	0.91837	1.08423	122943020	TNNI3K	protein_coding	Serine/threonine-protein kinase TNNI3K			GO:0005737,GO:0098978,GO:0005634,GO:0005524,GO:0046872,GO:0008022,GO:0004672,GO:0106310,GO:0004674,GO:0031013,GO:0086069,GO:0006468,GO:1903779,GO:0055117,GO:0002027,GO:0099175	cytoplasm|glutamatergic synapse|nucleus|ATP binding|metal ion binding|protein C-terminus binding|protein kinase activity|protein serine kinase activity|protein serine/threonine kinase activity|troponin I binding|bundle of His cell to Purkinje myocyte communication|protein phosphorylation|regulation of cardiac conduction|regulation of cardiac muscle contraction|regulation of heart rate|regulation …
LOC122943121	36.9642	58.6297	15.2988	0.258964	-1.94918	0.00014197	0.017713	Down	0.283756	0.0994819	0.0701538	0.0428055	0.444155	0.311712	0.510448	0.698373	0.627867	0.776305	1.33545	1.57122	122943121	CFHR1	protein_coding	Complement factor H-related protein 1			GO:0072562,GO:0005576,GO:0005615,GO:0032991,GO:0001851,GO:0042802,GO:0006956,GO:0051838,GO:0032091	blood microparticle|extracellular region|extracellular space|protein-containing complex|complement component C3b binding|identical protein binding|complement activation|cytolysis by host of symbiont cells|negative regulation of protein binding
LOC122943401	267.432	117.802	417.062	3.54076	1.82406	1.75608e-05	0.00409406	Up	2.20807	3.71872	2.39159	3.8556	3.52851	3.94172	1.21387	0.472776	1.82221	0.424115	1.70176	0.359963	122943401	TECR	protein_coding	Very-long-chain enoyl-CoA reductase	bgar00062,bgar01040	Fatty acid elongation|Biosynthesis of unsaturated fatty acids	GO:0005783,GO:0005789,GO:0016491,GO:0102758,GO:0030497,GO:0006665,GO:0006694,GO:0042761	endoplasmic reticulum|endoplasmic reticulum membrane|oxidoreductase activity|very-long-chain enoyl-CoA reductase activity|fatty acid elongation|sphingolipid metabolic process|steroid biosynthetic process|very long-chain fatty acid biosynthetic process
LOC122944191	21.3594	35.77	6.94875	0.192194	-2.37936	1.22533e-07	7.18404e-05	Down	0.0583856	0.105271	0.0923829	0.0469742	0.0471686	0.128276	0.300085	0.646637	0.305357	0.239599	0.465513	0.713061	122944191	CFH	protein_coding	Complement factor H			GO:0072562,GO:0070062,GO:0005576,GO:0005615,GO:1905370,GO:0106139,GO:0001851,GO:0043395,GO:0008201,GO:0042802,GO:0006956,GO:0006957,GO:0006508,GO:0030449,GO:0030451,GO:1903659	blood microparticle|extracellular exosome|extracellular region|extracellular space|serine-type endopeptidase complex|symbiont cell surface|complement component C3b binding|heparan sulfate proteoglycan binding|heparin binding|identical protein binding|complement activation|complement activation, alternative pathway|proteolysis|regulation of complement activation|regulation of complement activation…
LOC122944218	19.2866	7.93733	30.6359	3.87921	1.95576	3.32642e-05	0.00643811	Up	0.0653206	0.0769771	0.193793	0.181619	0.0388024	0.161163	0.0434472	0.0236419	0.0309165	0.0481803	0.0212748	0.027838	122944218	Col7a1	protein_coding	Collagen alpha-1(VII) chain			GO:0005604,GO:0005581,GO:0062023,GO:0005576,GO:0005615,GO:0042802,GO:0004867,GO:0007155,GO:0010466	basement membrane|collagen trimer|collagen-containing extracellular matrix|extracellular region|extracellular space|identical protein binding|serine-type endopeptidase inhibitor activity|cell adhesion|negative regulation of peptidase activity
LOC122944366	112.764	166.629	58.9002	0.352511	-1.50426	9.97392e-05	0.0137886	Down	0.805567	0.421527	0.701527	0.737598	0.813503	0.744448	1.56963	0.542513	1.16091	1.75434	4.1674	4.69144	122944366	RNF112	protein_coding	RING finger protein 112			GO:0044297,GO:0005737,GO:0005768,GO:0019898,GO:0043005,GO:0016604,GO:0005654,GO:0005634,GO:0043204,GO:0014069,GO:0008021,GO:0005525,GO:0003924,GO:0043621,GO:0061630,GO:0008270,GO:0036474,GO:0036473,GO:1990403,GO:0007029,GO:0070315,GO:0030182,GO:0045687,GO:0045666,GO:0051865,GO:0051260,GO:0051726,GO:0033194	cell body|cytoplasm|endosome|extrinsic component of membrane|neuron projection|nuclear body|nucleoplasm|nucleus|perikaryon|postsynaptic density|synaptic vesicle|GTP binding|GTPase activity|protein self-association|ubiquitin protein ligase activity|zinc ion binding|cell death in response to hydrogen peroxide|cell death in response to oxidative stress|embryonic brain development|endoplasmic reticul…
LOC122944421	31.819	52.5943	11.0437	0.210201	-2.25016	5.43668e-05	0.00896199	Down	0.121507	0.0561744	0.184864	0.0845984	0.0283162	0.15868	0.413136	0.402565	0.094006	0.30898	1.39728	0.609446	122944421		protein_coding
LOC122944775	320.037	504.636	135.438	0.268213	-1.89855	6.26189e-06	0.00187211	Down	3.695	2.91722	2.64607	2.08683	1.45212	1.90864	6.82935	3.1732	5.29073	5.33246	27.332	13.7901	122944775		protein_coding
LOC122945044	2.69899	5.39798	0	0.0343586	-4.86319	0.00021159	0.0232846	Down	0	0	0	0	0	0	0.00704402	0.0843265	0.0413526	0.0312456	0.0151767	0.0425542	122945044	NXPE4	protein_coding	NXPE family member 4			GO:0070062	extracellular exosome
LOC122945231	1504.9	2185.3	824.496	0.377222	-1.40651	0.000589384	0.044252	Down	22.9305	25.4163	14.3763	19.4121	15.2178	18.9623	29.7873	27.2357	35.3971	27.821	164.49	63.7637	122945231		protein_coding
LOC122945234	15.9377	2.71655	29.1589	10.8411	3.43845	0.000455092	0.0382959	Up	0.850191	0	0.88213	0.336404	0	0.501078	0.0573079	0.0428784	0.056072	0.0158878	0.0463022	0.0144253	122945234	cyp2k1	protein_coding	Cytochrome P450 2K1			GO:0005789,GO:0070330,GO:0020037,GO:0005506,GO:0046222,GO:0048252,GO:0002933	endoplasmic reticulum membrane|aromatase activity|heme binding|iron ion binding|aflatoxin metabolic process|lauric acid metabolic process|lipid hydroxylation
LOC122945832	10.2501	20.5001	0	2.5397e-07	-21.9088	3.13622e-13	7.80427e-10	Down	0	0	0	0	0	0	0	0	0	0	0	2.82608	122945832		protein_coding
LOC122945947	22.4907	41.6286	3.35276	0.0826346	-3.59711	5.94406e-06	0.00184128	Down	0.0792863	0.0132366	0.156817	0.0132895	0.0133446	0.0263932	0.258088	0.0677559	0.19936	0.180761	1.37552	1.91476	122945947		protein_coding	Heat shock 70 kDa protein OS=Xenopus laevis OX=8355 PE=2 SV=1	bgar03040,bgar04141,bgar04010,bgar04144	Spliceosome|Protein processing in endoplasmic reticulum|MAPK signaling pathway|Endocytosis	GO:0005524,GO:0140662	ATP binding|ATP-dependent protein folding chaperone
LOC122945958	11.3176	21.2378	1.39751	0.0667449	-3.9052	4.31312e-05	0.00774539	Down	0.0133634	0	0.0396463	0.0134394	0.0404851	0.0133454	0.219788	0.0411119	0.0403215	0.0609329	0.295965	1.53524	122945958		protein_coding	Heat shock 70 kDa protein OS=Xenopus laevis OX=8355 PE=2 SV=1	bgar03040,bgar04141,bgar04010,bgar04144	Spliceosome|Protein processing in endoplasmic reticulum|MAPK signaling pathway|Endocytosis	GO:0005524,GO:0140662	ATP binding|ATP-dependent protein folding chaperone
LOC122945966	23.3786	43.0212	3.7361	0.0873107	-3.5177	0.000567483	0.0429782	Down	0.0368906	0	0.097286	0.0989344	0.049672	0.0122803	0.113764	0	0.0618391	0.154192	1.06214	2.67271	122945966		protein_coding	Heat shock 70 kDa protein OS=Xenopus laevis OX=8355 PE=2 SV=1	bgar03040,bgar04141,bgar04010,bgar04144	Spliceosome|Protein processing in endoplasmic reticulum|MAPK signaling pathway|Endocytosis	GO:0005524,GO:0140662	ATP binding|ATP-dependent protein folding chaperone
LOC122946051	326.097	488.504	163.689	0.335162	-1.57707	2.92076e-05	0.00598549	Down	5.87636	3.11832	11.0346	4.85447	6.4641	4.6808	10.8227	6.52832	10.4485	10.4068	35.9065	44.8548	122946051	PGLYRP1	protein_coding	Peptidoglycan recognition protein 1			GO:0005576,GO:0008745,GO:0042834,GO:0008270,GO:0042742,GO:0050832,GO:0045087,GO:0031640,GO:0009253	extracellular region|N-acetylmuramoyl-L-alanine amidase activity|peptidoglycan binding|zinc ion binding|defense response to bacterium|defense response to fungus|innate immune response|killing of cells of another organism|peptidoglycan catabolic process
LOC122946333	12.1821	21.7949	2.56927	0.119664	-3.06294	0.000348714	0.0309911	Down	0.0233986	0	0.0809885	0.0470633	0.0354436	0.0116836	0.132288	0.0599874	0.0353004	0.133363	0.220243	1.38039	122946333		protein_coding	Heat shock 70 kDa protein OS=Xenopus laevis OX=8355 PE=2 SV=1	bgar03040,bgar04141,bgar04010,bgar04144	Spliceosome|Protein processing in endoplasmic reticulum|MAPK signaling pathway|Endocytosis	GO:0005524,GO:0140662	ATP binding|ATP-dependent protein folding chaperone
LOC122946689	15.6321	26.0818	5.18232	0.205253	-2.28453	0.000641667	0.0458082	Down	0.016867	0.0168954	0.383646	0.135703	0.0340662	0.0336886	0.762882	0.155672	0.288393	0.249952	0.691086	0.855404	122946689	TNF	protein_coding	Tumor necrosis factor	bgar04010,bgar04350,bgar04150,bgar04060,bgar04210,bgar04217,bgar04620,bgar04621,bgar04622,bgar04625,bgar04920,bgar05168,bgar05132	MAPK signaling pathway|TGF-beta signaling pathway|mTOR signaling pathway|Cytokine-cytokine receptor interaction|Apoptosis|Necroptosis|Toll-like receptor signaling pathway|NOD-like receptor signaling pathway|RIG-I-like receptor signaling pathway|C-type lectin receptor signaling pathway|Adipocytokine signaling pathway|Herpes simplex virus 1 infection|Salmonella infection	GO:0009986,GO:0005615,GO:0005886,GO:0005125,GO:0005164,GO:0008625,GO:0006955,GO:0097527,GO:0043242,GO:0043065,GO:2001238,GO:0043123,GO:0043507,GO:0043406,GO:0051092,GO:0001934,GO:0043243,GO:0045944,GO:0065008,GO:0050793,GO:0051239,GO:0051046,GO:0033209,GO:0010573	cell surface|extracellular space|plasma membrane|cytokine activity|tumor necrosis factor receptor binding|extrinsic apoptotic signaling pathway via death domain receptors|immune response|necroptotic signaling pathway|negative regulation of protein-containing complex disassembly|positive regulation of apoptotic process|positive regulation of extrinsic apoptotic signaling pathway|positive regulatio…
MARCHF1	36.2838	8.01402	64.5535	8.08813	3.01581	1.2819e-08	1.0633e-05	Up	1.06847	0.645557	0.754743	2.67783	0.582313	0.694417	0.0697346	0.0521762	0.204692	0.173996	0.281712	0.0877665	122925504	Marchf1	protein_coding	E3 ubiquitin-protein ligase MARCHF1			GO:0005737,GO:0031901,GO:0005783,GO:0005789,GO:0005768,GO:0005794,GO:0043231,GO:0031902,GO:0005765,GO:0005764,GO:0005886,GO:0032588,GO:0042287,GO:0061630,GO:0004842,GO:0008270,GO:0002495,GO:0006955,GO:0000209	cytoplasm|early endosome membrane|endoplasmic reticulum|endoplasmic reticulum membrane|endosome|Golgi apparatus|intracellular membrane-bounded organelle|late endosome membrane|lysosomal membrane|lysosome|plasma membrane|trans-Golgi network membrane|MHC protein binding|ubiquitin protein ligase activity|ubiquitin-protein transferase activity|zinc ion binding|antigen processing and presentation of p…
MCF2	25.4333	11.3468	39.5198	3.48181	1.79984	0.00026787	0.0258662	Up	0.118169	0.0657602	0.181784	0.455559	0.351371	0.347475	0.128219	0.0605906	0.0594256	0.0898027	0.0726986	0.0679471	122919642	Mcf2l	protein_coding	Guanine nucleotide exchange factor DBS			GO:0005737,GO:0019898,GO:0030027,GO:0016020,GO:0005886,GO:0005545,GO:0005085,GO:0035091,GO:0035025,GO:0045944,GO:0050790,GO:0007266	cytoplasm|extrinsic component of membrane|lamellipodium|membrane|plasma membrane|1-phosphatidylinositol binding|guanyl-nucleotide exchange factor activity|phosphatidylinositol binding|positive regulation of Rho protein signal transduction|positive regulation of transcription by RNA polymerase II|regulation of catalytic activity|Rho protein signal transduction
MCOLN2	40.1827	69.483	10.8823	0.156318	-2.67744	0.000137922	0.0175434	Down	0.04584	0.103314	0.169997	0.161352	0.150448	0.125891	3.72254	0.141025	0.195944	0.274334	0.2665	0.770968	122943142	MCOLN2	protein_coding	Mucolipin-2	bgar04020	Calcium signaling pathway	GO:0031902,GO:0005764,GO:0016020,GO:0005886,GO:0055038,GO:0005262,GO:0042802,GO:0072345,GO:0002250,GO:0070588,GO:0045087,GO:1905517,GO:1990266,GO:0071651,GO:2000343,GO:0071642,GO:0071639,GO:0015031	late endosome membrane|lysosome|membrane|plasma membrane|recycling endosome membrane|calcium channel activity|identical protein binding|NAADP-sensitive calcium-release channel activity|adaptive immune response|calcium ion transmembrane transport|innate immune response|macrophage migration|neutrophil migration|positive regulation of chemokine (C-C motif) ligand 5 production|positive regulation of …
MICAL2	765.729	1039.32	492.136	0.473623	-1.07819	8.95135e-05	0.0126767	Down	1.1162	0.923209	2.41932	0.804617	1.62326	0.704278	2.0923	1.28929	2.40916	2.66397	2.48826	6.398	122920224	MICAL2	protein_coding	[F-actin]-monooxygenase MICAL2			GO:0005737,GO:0005634,GO:0003779,GO:0071949,GO:0046872,GO:0016491,GO:0016709,GO:0030042,GO:0007010,GO:0007507,GO:0001947,GO:0045944,GO:0019417	cytoplasm|nucleus|actin binding|FAD binding|metal ion binding|oxidoreductase activity|oxidoreductase activity, acting on paired donors, with incorporation or reduction of molecular oxygen, NAD(P)H as one donor, and incorporation of one atom of oxygen|actin filament depolymerization|cytoskeleton organization|heart development|heart looping|positive regulation of transcription by RNA polymerase II|…
MYBPC1	111206	68550	153863	2.24453	1.16642	9.03199e-07	0.000350173	Up	747.453	859.308	733.413	1027.69	815.068	817.564	318.339	318.755	445.964	326.838	657.03	339.138	122928130	MYBPC3	protein_coding	Myosin-binding protein C, cardiac-type			GO:0032982,GO:0003779,GO:0001671,GO:0032036,GO:0007155,GO:0032781,GO:0032971	myosin filament|actin binding|ATPase activator activity|myosin heavy chain binding|cell adhesion|positive regulation of ATP-dependent activity|regulation of muscle filament sliding
MYBPC3	15805.9	24363.8	7248.08	0.297487	-1.7491	5.91495e-08	3.67973e-05	Down	40.1295	63.5311	58.4396	26.0664	43.45	76.0341	164.922	136.045	187.96	94.2926	361.025	180.176	122920210	MYBPC3	protein_coding	Myosin-binding protein C, cardiac-type			GO:0032982,GO:0003779,GO:0001671,GO:0032036,GO:0007155,GO:0032781,GO:0032971	myosin filament|actin binding|ATPase activator activity|myosin heavy chain binding|cell adhesion|positive regulation of ATP-dependent activity|regulation of muscle filament sliding
MYH7B	164585	80596.9	248574	3.08417	1.62488	6.34104e-06	0.00187211	Up	1236.48	1385.79	570.739	1566.8	1026.99	1509.37	312.589	346.234	662.363	318.994	696.783	246.365	122940014	Myh7b	protein_coding	Myosin-7B	bgar04814	Motor proteins	GO:0097512,GO:0016020,GO:0032982,GO:0016460,GO:0051015,GO:0005524,GO:0000146,GO:0050848,GO:1905289,GO:0086004,GO:0051480	cardiac myofibril|membrane|myosin filament|myosin II complex|actin filament binding|ATP binding|microfilament motor activity|regulation of calcium-mediated signaling|regulation of CAMKK-AMPK signaling cascade|regulation of cardiac muscle cell contraction|regulation of cytosolic calcium ion concentration
MYL10	39755.3	18966.3	60544.2	3.19221	1.67456	6.26329e-05	0.0099182	Up	3359.36	1854.62	896.677	3718.99	2166.18	4216.86	689.191	719.438	1535.57	564.086	1531.12	559.809	122922782		protein_coding	Myosin regulatory light chain 2B, cardiac muscle isoform OS=Gallus gallus OX=9031 PE=1 SV=2	bgar04510,bgar04520,bgar04814,bgar04810,bgar05132	Focal adhesion|Adherens junction|Motor proteins|Regulation of actin cytoskeleton|Salmonella infection	GO:0005737,GO:0005739,GO:0016459,GO:0005509	cytoplasm|mitochondrion|myosin complex|calcium ion binding
MYOM3	14351.2	5685.3	23017	4.04831	2.01732	6.77948e-16	2.95229e-12	Up	140.118	241.729	168.274	156.147	93.3998	129.526	51.3727	18.6161	34.2649	44.0319	50.8668	57.9366	122932417	Myom3	protein_coding	Myomesin-3			GO:0031430,GO:0051015,GO:0042802,GO:0042803	M band|actin filament binding|identical protein binding|protein homodimerization activity
MYOZ2	2185.52	1281.59	3089.45	2.41083	1.26953	6.02521e-06	0.00184128	Up	76.076	68.0946	63.4913	99.6164	74.827	84.3412	23.5397	28.4913	45.6764	25.9577	58.0319	26.4146	122943440	MYOZ2	protein_coding	Myozenin-2			GO:0015629,GO:0030018,GO:0003779,GO:0051373,GO:0031433,GO:0070885,GO:0000122,GO:0045214,GO:0043503,GO:0007519	actin cytoskeleton|Z disc|actin binding|FATZ binding|telethonin binding|negative regulation of calcineurin-NFAT signaling cascade|negative regulation of transcription by RNA polymerase II|sarcomere organization|skeletal muscle fiber adaptation|skeletal muscle tissue development
NT5E	198.08	286.169	109.991	0.383763	-1.38171	8.11866e-06	0.00224474	Down	0.806939	0.289767	1.0088	0.757937	0.837951	1.31522	3.41967	1.5223	2.48838	1.38845	2.03163	3.51405	122934137	NT5E	protein_coding	5'-nucleotidase	bgar00230,bgar00240,bgar00760	Purine metabolism|Pyrimidine metabolism|Nicotinate and nicotinamide metabolism	GO:0009986,GO:0005829,GO:0009897,GO:0070062,GO:0016020,GO:0005654,GO:0005886,GO:0002953,GO:0008253,GO:0050484,GO:0042802,GO:0050483,GO:0000166,GO:0050340,GO:0106411,GO:0008270,GO:0046086,GO:0046032,GO:0006196,GO:0046034,GO:0055074,GO:0006259,GO:0007159,GO:0050728,GO:0033198,GO:0010035	cell surface|cytosol|external side of plasma membrane|extracellular exosome|membrane|nucleoplasm|plasma membrane|5'-deoxynucleotidase activity|5'-nucleotidase activity|GMP 5'-nucleotidase activity|identical protein binding|IMP 5'-nucleotidase activity|nucleotide binding|thymidylate 5'-phosphatase activity|XMP 5'-nucleosidase activity|zinc ion binding|adenosine biosynthetic process|ADP catabolic p…
OXTR	750.044	1063.27	436.819	0.410671	-1.28395	0.000109591	0.0147982	Down	7.27861	2.24881	5.34011	6.5476	5.93037	3.72881	11.891	6.44629	16.9111	12.1897	6.7255	31.4786	122943981		protein_coding	Mesotocin receptor OS=Rhinella marina OX=8386 PE=2 SV=1	bgar04020,bgar04080	Calcium signaling pathway|Neuroactive ligand-receptor interaction	GO:0005886,GO:0004990,GO:0005000	plasma membrane|oxytocin receptor activity|vasopressin receptor activity
PCDH11X	108.739	65.6866	151.791	2.31406	1.21042	0.000560454	0.0428013	Up	1.33763	0.958091	0.455167	1.26568	0.98769	1.26402	0.591401	0.582616	0.535248	0.393497	0.517644	0.312617	122919558	PCDH11X	protein_coding	Protocadherin-11 X-linked			GO:0005886,GO:0005509,GO:0007155,GO:0007156	plasma membrane|calcium ion binding|cell adhesion|homophilic cell adhesion via plasma membrane adhesion molecules
PHF21B	12.8475	4.17157	21.5233	5.17301	2.371	0.000655199	0.0463939	Up	0.342944	0.429401	0.121124	0.0739059	0.445271	0.122315	0.100722	0.0251203	0.0123187	0.0558471	0.122068	0.0126766	122926056	PHF21B	protein_coding	PHD finger protein 21B			GO:0046872	metal ion binding
PITX2	2536.86	1493.91	3579.82	2.39678	1.2611	3.39689e-07	0.000164362	Up	37.9231	59.0028	39.0008	56.1381	50.998	43.7709	17.7245	24.8446	21.2799	22.8432	24.487	15.9684	122919525	pitx2	protein_coding	Pituitary homeobox 2	bgar04350	TGF-beta signaling pathway	GO:0005634,GO:0003677,GO:0000981,GO:0048562,GO:0003007	nucleus|DNA binding|DNA-binding transcription factor activity, RNA polymerase II-specific|embryonic organ morphogenesis|heart morphogenesis
PPM1E	96.5618	56.6854	136.438	2.40472	1.26587	0.000738587	0.0489181	Up	0.499811	0.489143	0.306794	1.38085	0.864431	0.958118	0.354328	0.335809	0.312018	0.242306	0.432603	0.41622	122931246	Ppm1e	protein_coding	Protein phosphatase 1E			GO:0005737,GO:0005739,GO:0005730,GO:0005654,GO:0005634,GO:0032991,GO:0046872,GO:0017018,GO:0004722,GO:0071466,GO:0006469,GO:0035970,GO:0051496,GO:0006470	cytoplasm|mitochondrion|nucleolus|nucleoplasm|nucleus|protein-containing complex|metal ion binding|myosin phosphatase activity|protein serine/threonine phosphatase activity|cellular response to xenobiotic stimulus|negative regulation of protein kinase activity|peptidyl-threonine dephosphorylation|positive regulation of stress fiber assembly|protein dephosphorylation
PPP1R1B	67.4286	99.897	34.9603	0.35116	-1.5098	0.000473713	0.0389226	Down	0.955969	0.873086	2.19663	0.820023	0.965386	0.477342	4.56657	2.96984	2.06437	2.59613	0.467035	5.99474	122941608	PPP1R1B	protein_coding	Protein phosphatase 1 regulatory subunit 1B			GO:1904115,GO:0005737,GO:0032839,GO:0043025,GO:0140678,GO:0004864,GO:0035556	axon cytoplasm|cytoplasm|dendrite cytoplasm|neuronal cell body|molecular function inhibitor activity|protein phosphatase inhibitor activity|intracellular signal transduction
PPP4R4	134.402	67.7489	201.055	2.97055	1.57073	0.000250532	0.0253722	Up	1.20093	0.858108	0.65716	3.36563	0.986381	2.13479	0.551404	0.771766	0.668351	0.383312	0.452159	0.546902	122921792	PPP4R4	protein_coding	Serine/threonine-protein phosphatase 4 regulatory subunit 4			GO:0005737,GO:0005829,GO:0008287,GO:0019888,GO:0001835,GO:0032515,GO:0080163	cytoplasm|cytosol|protein serine/threonine phosphatase complex|protein phosphatase regulator activity|blastocyst hatching|negative regulation of phosphoprotein phosphatase activity|regulation of protein serine/threonine phosphatase activity
PROX1	88.0063	52.9569	123.056	2.32708	1.21852	4.13724e-07	0.000189649	Up	0.485239	0.77121	1.35003	0.761279	0.862434	0.691344	0.332531	0.305199	0.312345	0.221254	0.580328	0.475435	122935077	PROX1	protein_coding	Prospero homeobox protein 1			GO:0005737,GO:0005634,GO:0000981,GO:0000978,GO:0055013,GO:0021516,GO:0007507,GO:0070365,GO:0001822,GO:0002088,GO:0070309,GO:0001889,GO:0001945,GO:0001946,GO:0021915,GO:0030910,GO:0043049,GO:0031016,GO:0006357,GO:0060042,GO:0048511	cytoplasm|nucleus|DNA-binding transcription factor activity, RNA polymerase II-specific|RNA polymerase II cis-regulatory region sequence-specific DNA binding|cardiac muscle cell development|dorsal spinal cord development|heart development|hepatocyte differentiation|kidney development|lens development in camera-type eye|lens fiber cell morphogenesis|liver development|lymph vessel development|lymph…
PTN	14.7922	4.48395	25.1005	5.75673	2.52525	0.000256895	0.0258662	Up	0.315147	0.150976	0.325209	0.689	0.484296	0.109469	0.0704245	0.140513	0.0826868	0.0468579	0	0.0141816	122926518	ptn-b	protein_coding	Pleiotrophin-B			GO:0005615,GO:0035374,GO:0008083,GO:0008201,GO:0042742,GO:0051781,GO:0008284,GO:0009617	extracellular space|chondroitin sulfate binding|growth factor activity|heparin binding|defense response to bacterium|positive regulation of cell division|positive regulation of cell population proliferation|response to bacterium
PTPRN	43.0539	10.5215	75.5863	7.09308	2.82641	2.67319e-08	1.94018e-05	Up	0.137879	0.477111	0.824314	0.831979	0.24683	0.400563	0.0257693	0.0128539	0.0945509	0.0857299	0.0624613	0.175137	122944703	PTPRN	protein_coding	Receptor-type tyrosine-protein phosphatase-like N			GO:0043679,GO:0005768,GO:0043025,GO:0005634,GO:0043204,GO:0005886,GO:0030141,GO:0045202,GO:0030658,GO:0030507,GO:0008134,GO:0044389,GO:1990502,GO:0030073,GO:0035773,GO:0001553,GO:0045944,GO:1904692,GO:0051046,GO:0000302	axon terminus|endosome|neuronal cell body|nucleus|perikaryon|plasma membrane|secretory granule|synapse|transport vesicle membrane|spectrin binding|transcription factor binding|ubiquitin-like protein ligase binding|dense core granule maturation|insulin secretion|insulin secretion involved in cellular response to glucose stimulus|luteinization|positive regulation of transcription by RNA polymerase …
PTX3	23.0054	44.7393	1.27154	0.0300416	-5.05689	2.43075e-07	0.000120975	Down	0.00755848	0	0.0373741	0.00760147	0.0152659	0	0.0388483	0.0232534	0.174848	0.310179	0.192511	1.8697	122934145	PTX3	protein_coding	Pentraxin-related protein PTX3			GO:0031012,GO:0005576,GO:0005615,GO:0035580,GO:1904724,GO:0001872,GO:0001849,GO:0042802,GO:0046790,GO:0030198,GO:0006954,GO:0045087,GO:0044869,GO:0044871,GO:0044793,GO:1903016,GO:1903019,GO:0046597,GO:0008228,GO:0001550,GO:0045429,GO:0050766,GO:0001878	extracellular matrix|extracellular region|extracellular space|specific granule lumen|tertiary granule lumen|(1->3)-beta-D-glucan binding|complement component C1q complex binding|identical protein binding|virion binding|extracellular matrix organization|inflammatory response|innate immune response|negative regulation by host of viral exo-alpha-sialidase activity|negative regulation by host of vira…
RNF207	70.8183	34.1163	107.52	3.14726	1.6541	8.19528e-05	0.0119961	Up	1.1408	0.485658	1.00126	2.65311	1.65606	2.00796	0.791557	0.307093	0.545009	0.292596	0.773767	0.428013	122928867	rnf207b	protein_coding	RING finger protein 207			GO:0048471,GO:0051087,GO:0030544,GO:0044325,GO:0008270,GO:0086019,GO:1901018,GO:1903954,GO:1903762,GO:0055117,GO:1901207	perinuclear region of cytoplasm|chaperone binding|Hsp70 protein binding|transmembrane transporter binding|zinc ion binding|cell-cell signaling involved in cardiac conduction|positive regulation of potassium ion transmembrane transporter activity|positive regulation of voltage-gated potassium channel activity involved in atrial cardiac muscle cell action potential repolarization|positive regulatio…
RTN4RL1	102.407	31.2791	173.536	5.56306	2.47588	0.000245053	0.0251646	Up	1.48114	1.92048	0.105787	2.54053	0.332385	1.57776	0.507508	0.506297	0.173797	0.168839	0.109345	0.0681321	122932540	RTN4RL1	protein_coding	Reticulon-4 receptor-like 1			GO:0042995,GO:0009986,GO:0070062,GO:0031012,GO:0005576,GO:0005615,GO:0045121,GO:0043204,GO:0005886,GO:0035374,GO:0008201,GO:0038023,GO:0031103,GO:0022038,GO:0048681,GO:0010977	cell projection|cell surface|extracellular exosome|extracellular matrix|extracellular region|extracellular space|membrane raft|perikaryon|plasma membrane|chondroitin sulfate binding|heparin binding|signaling receptor activity|axon regeneration|corpus callosum development|negative regulation of axon regeneration|negative regulation of neuron projection development
SDSL	7.83439	15.5519	0.116876	0.0164901	-5.92225	0.000287436	0.0267398	Down	0	0	0.0246162	0	0	0	0.0255872	0	0.0250354	0.0283747	2.23272	0.283391	122924336	Sdsl	protein_coding	Serine dehydratase-like			GO:0005739,GO:0042802,GO:0003941,GO:0004794,GO:0009097,GO:0006565,GO:0006629,GO:0006567	mitochondrion|identical protein binding|L-serine ammonia-lyase activity|L-threonine ammonia-lyase activity|isoleucine biosynthetic process|L-serine catabolic process|lipid metabolic process|threonine catabolic process
SFRP1	236.506	317.111	155.901	0.491367	-1.02513	0.000616955	0.045178	Down	1.20289	1.14053	1.16233	1.19126	1.69692	1.99906	2.43524	4.50103	2.17954	2.22951	3.79276	3.02217	122927395	SFRP1	protein_coding	Secreted frizzled-related protein 1	bgar04310	Wnt signaling pathway	GO:0009986,GO:0062023,GO:0005829,GO:0070062,GO:0005576,GO:0005615,GO:0005886,GO:0004197,GO:0005109,GO:0008201,GO:0042802,GO:0017147,GO:0030509,GO:0060346,GO:0060070,GO:0071773,GO:0071392,GO:0071391,GO:0044344,GO:0071363,GO:0071504,GO:0071456,GO:0071347,GO:0071380,GO:0009267,GO:0071560,GO:0071356,GO:0071305,GO:0071481,GO:0090246,GO:0048546,GO:0071542,GO:0009950,GO:0097191,GO:0008585,GO:0002244,GO:…	cell surface|collagen-containing extracellular matrix|cytosol|extracellular exosome|extracellular region|extracellular space|plasma membrane|cysteine-type endopeptidase activity|frizzled binding|heparin binding|identical protein binding|Wnt-protein binding|BMP signaling pathway|bone trabecula formation|canonical Wnt signaling pathway|cellular response to BMP stimulus|cellular response to estradio…
SH2D4B	9.89004	0.550981	19.2291	38.3458	5.261	7.65734e-07	0.000317579	Up	0.49513	0.141704	0.0699499	0.616504	0.428578	0.800561	0	0.0241786	0.0237137	0.0268767	0	0	122942081	Sh2d4b	protein_coding	SH2 domain-containing protein 4B			GO:0005737	cytoplasm
SHBG	51215.1	8702.63	93727.7	10.7702	3.42898	1.18192e-19	1.45946e-15	Up	2193.58	1949.17	561.929	2226.35	1117.69	1156.76	157.628	165.226	238.561	142.464	125.516	92.2791	122936116	Gas6	protein_coding	Growth arrest-specific protein 6			GO:0005737,GO:0005615,GO:0005509,GO:0043027,GO:0001786,GO:0030296,GO:0030674,GO:0048018,GO:0030971,GO:0005102,GO:0032148,GO:0031100,GO:0043277,GO:0006915,GO:0035754,GO:0007596,GO:0070588,GO:0031589,GO:0071333,GO:0071363,GO:0035457,GO:0009267,GO:0071307,GO:0071466,GO:0097028,GO:0007167,GO:0085029,GO:0044346,GO:0019064,GO:0097241,GO:0033028,GO:0043066,GO:0070168,GO:0043154,GO:2000669,GO:0043433,GO:…	cytoplasm|extracellular space|calcium ion binding|cysteine-type endopeptidase inhibitor activity involved in apoptotic process|phosphatidylserine binding|protein tyrosine kinase activator activity|protein-macromolecule adaptor activity|receptor ligand activity|receptor tyrosine kinase binding|signaling receptor binding|activation of protein kinase B activity|animal organ regeneration|apoptotic ce…
SIM1	42.2072	25.481	58.9334	2.32773	1.21892	0.000218747	0.0235207	Up	0.209785	0.510336	0.585342	0.61033	0.393439	0.359148	0.100122	0.207449	0.256209	0.230598	0.20742	0.201618	122934660	SIM1	protein_coding	Single-minded homolog 1			GO:0000785,GO:0005634,GO:0003677,GO:0003700,GO:0000981,GO:0046982,GO:0000977,GO:0030154,GO:0007399,GO:0006357,GO:0001657	chromatin|nucleus|DNA binding|DNA-binding transcription factor activity|DNA-binding transcription factor activity, RNA polymerase II-specific|protein heterodimerization activity|RNA polymerase II transcription regulatory region sequence-specific DNA binding|cell differentiation|nervous system development|regulation of transcription by RNA polymerase II|ureteric bud development
SLC24A2	60.3212	11.937	108.705	9.11772	3.18867	2.7116e-05	0.00576018	Up	0.171497	4.12287	2.33199	0.334166	0.12989	0.0963376	0.0991626	0.153885	0.107804	0.109965	0.154303	0.199686	122932207	SLC24A2	protein_coding	Sodium/potassium/calcium exchanger 2			GO:0001917,GO:0005886,GO:0005262,GO:0008273,GO:0015293,GO:0098703,GO:0070588,GO:0006874,GO:0060292,GO:0060291	photoreceptor inner segment|plasma membrane|calcium channel activity|calcium, potassium:sodium antiporter activity|symporter activity|calcium ion import across plasma membrane|calcium ion transmembrane transport|cellular calcium ion homeostasis|long-term synaptic depression|long-term synaptic potentiation
SLC24A4	267.459	118.784	416.133	3.50653	1.81004	4.81193e-05	0.00837371	Up	4.83226	10.8585	2.16265	4.64691	3.45508	2.10173	2.17545	2.20643	0.981489	1.01859	1.26291	0.961333	122921765	SLC24A4	protein_coding	Sodium/potassium/calcium exchanger 4			GO:0016324,GO:0120199,GO:0005737,GO:0016020,GO:0005886,GO:0031982,GO:0005262,GO:0008273,GO:0048306,GO:0005516,GO:0015293,GO:0097186,GO:1990034,GO:0055074,GO:0098703,GO:0070588,GO:0006874,GO:0071486,GO:0036368,GO:0050911,GO:0042756,GO:0070166,GO:0006811,GO:0086009,GO:0050849,GO:0021630,GO:0007602,GO:0010628,GO:0071805,GO:1903998,GO:0008277,GO:0010469,GO:0009644,GO:1990680,GO:1990834,GO:0007608,GO:…	apical plasma membrane|cone photoreceptor outer segment|cytoplasm|membrane|plasma membrane|vesicle|calcium channel activity|calcium, potassium:sodium antiporter activity|calcium-dependent protein binding|calmodulin binding|symporter activity|amelogenesis|calcium ion export across plasma membrane|calcium ion homeostasis|calcium ion import across plasma membrane|calcium ion transmembrane transport|…
SLC24A5	52.4233	17.7053	87.1414	4.91349	2.29675	0.000476202	0.0389435	Up	0.892091	5.6918	1.26579	0.429079	1.13589	0.367977	0.458508	0.0397752	0.565651	0.442137	0.450987	0.281008	122929636	SLC24A5	protein_coding	Sodium/potassium/calcium exchanger 5			GO:0042470,GO:0005802,GO:0032588,GO:0005262,GO:0008273,GO:0015293,GO:0070509,GO:0070588,GO:0006874,GO:0034220,GO:0006811,GO:0042438,GO:0030318,GO:0048022,GO:0050896	melanosome|trans-Golgi network|trans-Golgi network membrane|calcium channel activity|calcium, potassium:sodium antiporter activity|symporter activity|calcium ion import|calcium ion transmembrane transport|cellular calcium ion homeostasis|ion transmembrane transport|ion transport|melanin biosynthetic process|melanocyte differentiation|negative regulation of melanin biosynthetic process|response to…
SLC7A2	969.375	1341.53	597.218	0.445136	-1.16768	0.000293831	0.0270806	Down	4.13668	2.82839	6.02717	3.126	3.12134	2.34406	12.93	2.53812	4.55791	4.92743	11.6001	17.24	122942093	SLC7A2	protein_coding	Cationic amino acid transporter 2			GO:0030054,GO:0005886,GO:0015171,GO:0015174,GO:0015179,GO:0061459,GO:0015189,GO:0000064,GO:0089718,GO:0006865,GO:1902475,GO:0015807,GO:0097638,GO:1903826,GO:1903352,GO:0150104	cell junction|plasma membrane|amino acid transmembrane transporter activity|basic amino acid transmembrane transporter activity|L-amino acid transmembrane transporter activity|L-arginine transmembrane transporter activity|L-lysine transmembrane transporter activity|L-ornithine transmembrane transporter activity|amino acid import across plasma membrane|amino acid transport|L-alpha-amino acid trans…
SLITRK2	76.8464	31.018	122.675	3.93612	1.97677	0.000247037	0.0251646	Up	0.393354	1.80671	1.45163	2.09374	1.21106	0.17246	0.463517	0.0590312	0.395624	0.262474	0.18061	0.685153	122919340	SLITRK2	protein_coding	SLIT and NTRK-like protein 2	bgar04514	Cell adhesion molecules	GO:0098982,GO:0098978,GO:0005886,GO:0007409,GO:0051965,GO:1905606,GO:0050807,GO:0099560	GABA-ergic synapse|glutamatergic synapse|plasma membrane|axonogenesis|positive regulation of synapse assembly|regulation of presynapse assembly|regulation of synapse organization|synaptic membrane adhesion
SNX20	34.0921	48.2251	19.959	0.415723	-1.26631	0.000655109	0.0463939	Down	0.439474	0.264129	0.764913	0.229826	0.24853	0.280885	0.542104	0.432648	0.636495	0.801548	1.49892	1.8558	122921038	SNX20	protein_coding	Sorting nexin-20			GO:0031901,GO:0005654,GO:0005886,GO:1901981,GO:0032266,GO:0005546,GO:0015031	early endosome membrane|nucleoplasm|plasma membrane|phosphatidylinositol phosphate binding|phosphatidylinositol-3-phosphate binding|phosphatidylinositol-4,5-bisphosphate binding|protein transport
STBD1	4306.97	5805.73	2808.21	0.483798	-1.04752	0.000336493	0.0302132	Down	29.5445	25.7618	86.5435	21.9008	31.5864	16.9225	79.3824	61.2351	50.6991	77.8583	108.326	48.7388	122945296	STBD1	protein_coding	Starch-binding domain-containing protein 1			GO:0005783,GO:0005789,GO:0101003,GO:0016020,GO:0048471,GO:0034045,GO:0005886,GO:0030315,GO:0070821,GO:0038024,GO:0019899,GO:2001069,GO:0140677,GO:0030247,GO:2001070,GO:0005980,GO:0061723,GO:0046907,GO:0061753	endoplasmic reticulum|endoplasmic reticulum membrane|ficolin-1-rich granule membrane|membrane|perinuclear region of cytoplasm|phagophore assembly site membrane|plasma membrane|T-tubule|tertiary granule membrane|cargo receptor activity|enzyme binding|glycogen binding|molecular function activator activity|polysaccharide binding|starch binding|glycogen catabolic process|glycophagy|intracellular tran…
SYN1	17.7549	27.9423	7.56744	0.270099	-1.88844	1.17142e-05	0.00309167	Down	0.0912794	0.0640032	0.090269	0.064259	0.064525	0.0455784	0.365936	0.3089	0.100987	0.156077	0.242593	0.510159	122946298	SYN1	protein_coding	Synapsin-1			GO:0030424,GO:0044297,GO:0005856,GO:0005829,GO:0030425,GO:0098850,GO:0005794,GO:0014069,GO:0098793,GO:0048786,GO:0098685,GO:0008021,GO:0030672,GO:0000795,GO:0003779,GO:0005524,GO:0048306,GO:0106006,GO:0042802,GO:0019901,GO:0007268,GO:0048666,GO:0007269,GO:0046928,GO:0098693,GO:2000300,GO:0050808,GO:0097091	axon|cell body|cytoskeleton|cytosol|dendrite|extrinsic component of synaptic vesicle membrane|Golgi apparatus|postsynaptic density|presynapse|presynaptic active zone|Schaffer collateral - CA1 synapse|synaptic vesicle|synaptic vesicle membrane|synaptonemal complex|actin binding|ATP binding|calcium-dependent protein binding|cytoskeletal protein-membrane anchor activity|identical protein binding|pro…
TFRC	2157.96	1333.09	2982.82	2.23762	1.16196	0.000103297	0.0140573	Up	28.1657	10.6534	20.858	20.8852	30.081	13.5091	15.8562	5.89562	10.4122	12.4068	7.7115	6.55031	122933770	TFRC	protein_coding	Transferrin receptor protein 1	bgar04350,bgar04144,bgar04145,bgar04216	TGF-beta signaling pathway|Endocytosis|Phagosome|Ferroptosis	GO:0009897,GO:0042470,GO:0004998,GO:0006879,GO:0006826,GO:0030890,GO:0045830,GO:0042102,GO:0031623,GO:0033572	external side of plasma membrane|melanosome|transferrin receptor activity|cellular iron ion homeostasis|iron ion transport|positive regulation of B cell proliferation|positive regulation of isotype switching|positive regulation of T cell proliferation|receptor internalization|transferrin transport
THRB	75.1156	49.7098	100.521	2.01998	1.01434	0.000626905	0.0453114	Up	0.279586	0.375276	0.279256	0.165894	0.420687	0.161942	0.204052	0.103216	0.104044	0.197598	0.123842	0.173622	122938051	thrb	protein_coding	Thyroid hormone receptor beta	bgar04080	Neuroactive ligand-receptor interaction	GO:0005634,GO:0004879,GO:0043565,GO:0070324,GO:0008270	nucleus|nuclear receptor activity|sequence-specific DNA binding|thyroid hormone binding|zinc ion binding
TNNC1	10105.1	4786.57	15423.7	3.22232	1.6881	2.39763e-05	0.00528663	Up	557.765	453.493	272.785	672.313	405.452	674.273	142.704	103.432	267.971	127.217	322.689	62.0896	122923360	Tnnc1	protein_coding	Troponin C, slow skeletal and cardiac muscles	bgar04020,bgar04814,bgar04260,bgar04261	Calcium signaling pathway|Motor proteins|Cardiac muscle contraction|Adrenergic signaling in cardiomyocytes	GO:1990584,GO:0043292,GO:0005861,GO:0051015,GO:0005509,GO:0048306,GO:0042803,GO:0031013,GO:0031014,GO:0060048,GO:0002086,GO:0043462,GO:0006937,GO:0032972,GO:0010038,GO:0003009,GO:0014883,GO:0055010	cardiac Troponin complex|contractile fiber|troponin complex|actin filament binding|calcium ion binding|calcium-dependent protein binding|protein homodimerization activity|troponin I binding|troponin T binding|cardiac muscle contraction|diaphragm contraction|regulation of ATP-dependent activity|regulation of muscle contraction|regulation of muscle filament sliding speed|response to metal ion|skele…
TNNI1	16343.5	8243.98	24443.1	2.96497	1.56802	0.000190163	0.0212337	Up	982.602	853.447	190.876	1027.86	627.947	1070.27	242.173	224.102	446.089	219.784	484.906	160.54	122933293	Tnni1	protein_coding	Troponin I, slow skeletal muscle	bgar04814	Motor proteins	GO:0005861,GO:0003779,GO:0060048,GO:0006936,GO:0006937,GO:0003009,GO:0014883,GO:0055010	troponin complex|actin binding|cardiac muscle contraction|muscle contraction|regulation of muscle contraction|skeletal muscle contraction|transition between fast and slow fiber|ventricular cardiac muscle tissue morphogenesis
TNNT1	26830.5	15974.3	37686.7	2.35922	1.23831	0.000517497	0.0411611	Up	930.731	711.078	539.272	1122.79	789.689	1304.08	278.181	275.303	553.571	361.771	802.7	231.735	122928656	Tnnt1	protein_coding	Troponin T, slow skeletal muscle	bgar04814	Motor proteins	GO:0005861,GO:0005523,GO:0031014,GO:0006936,GO:0045932,GO:0006937,GO:0045214,GO:0003009,GO:0031444,GO:0014883	troponin complex|tropomyosin binding|troponin T binding|muscle contraction|negative regulation of muscle contraction|regulation of muscle contraction|sarcomere organization|skeletal muscle contraction|slow-twitch skeletal muscle fiber contraction|transition between fast and slow fiber
TPM4	67861.7	33964.2	101759	2.99607	1.58307	9.24735e-07	0.000350173	Up	1561.05	2126.74	1016.74	1764.86	1466.66	2150.71	548.407	364.544	748.693	501.591	1147.77	416.976	122919644	TPM4	protein_coding	Tropomyosin alpha-4 chain	bgar04814,bgar04260,bgar04261	Motor proteins|Cardiac muscle contraction|Adrenergic signaling in cardiomyocytes	GO:0015629,GO:0005884,GO:0005737,GO:0051015,GO:0042802,GO:0046872,GO:0046982,GO:0042803,GO:0007015,GO:0006936	actin cytoskeleton|actin filament|cytoplasm|actin filament binding|identical protein binding|metal ion binding|protein heterodimerization activity|protein homodimerization activity|actin filament organization|muscle contraction
WASF3	20.2796	6.67167	33.8875	5.18046	2.37308	1.20445e-05	0.00313139	Up	0.749779	0.675938	0.203907	0.471277	0.738237	0.78621	0.134877	0.230667	0.113116	0.170938	0.0415143	0.0582014	122924867	WASF3	protein_coding	Actin-binding protein WASF3	bgar04520,bgar05132	Adherens junction|Salmonella infection	GO:0005856,GO:0070062,GO:0097386,GO:0098978,GO:0030027,GO:0098794,GO:0031209,GO:0003779,GO:0071933,GO:0034237,GO:0030036,GO:0030041,GO:0007010,GO:0030032,GO:0098885,GO:0014003,GO:2000601,GO:0031643,GO:0065003,GO:0008360	cytoskeleton|extracellular exosome|glial cell projection|glutamatergic synapse|lamellipodium|postsynapse|SCAR complex|actin binding|Arp2/3 complex binding|protein kinase A regulatory subunit binding|actin cytoskeleton organization|actin filament polymerization|cytoskeleton organization|lamellipodium assembly|modification of postsynaptic actin cytoskeleton|oligodendrocyte development|positive regu…
WNT9B	5.26768	8.76172	1.77363	0.204699	-2.28842	0.000709439	0.0487491	Down	0.0301821	0.0100776	0.029848	0	0.0203196	0.0200944	0.103418	0.103171	0.0607126	0.0458737	0.12255	0.135366	122941223	WNT9B	protein_coding	Protein Wnt-9b	bgar04310,bgar04150,bgar04916	Wnt signaling pathway|mTOR signaling pathway|Melanogenesis	GO:0005576,GO:0005615,GO:0039706,GO:0005125,GO:0005109,GO:0048018,GO:0001658,GO:0060070,GO:0045165,GO:0071300,GO:0009267,GO:0072044,GO:0061303,GO:0048701,GO:0072046,GO:0001701,GO:0072003,GO:0030539,GO:0072038,GO:0072181,GO:0072174,GO:1904948,GO:1902455,GO:0030182,GO:1905438,GO:0043085,GO:0009786,GO:0003339,GO:0001932,GO:0035150,GO:0032526,GO:0060021,GO:0061038,GO:0060071	extracellular region|extracellular space|co-receptor binding|cytokine activity|frizzled binding|receptor ligand activity|branching involved in ureteric bud morphogenesis|canonical Wnt signaling pathway|cell fate commitment|cellular response to retinoic acid|cellular response to starvation|collecting duct development|cornea development in camera-type eye|embryonic cranial skeleton morphogenesis|es…
XPO4	1058.31	557.696	1558.92	2.79471	1.4827	4.79336e-17	2.78318e-13	Up	8.43446	12.0923	11.9187	10.0283	11.04	8.46944	3.86171	2.37809	4.64474	3.4365	5.25334	4.40253	122932532	xpo4	protein_coding	Exportin-4	bgar03013	Nucleocytoplasmic transport	GO:0005737,GO:0005634,GO:0005049,GO:0015031	cytoplasm|nucleus|nuclear export signal receptor activity|protein transport
ZNF804A	48.9019	1.96647	95.8374	48.8611	5.61061	9.83321e-16	3.4257e-12	Up	0.462285	1.53737	0.438881	0.65088	1.70863	0.369331	0.0190081	0	0	0.0737758	0.0102384	0.0191385	122945371	ZNF804A	protein_coding	Zinc finger protein 804A			GO:0005737,GO:1901588,GO:0043198,GO:0043197,GO:0030426,GO:0043025,GO:0005634,GO:0005886,GO:0098794,GO:0098793,GO:0046872,GO:1902952,GO:0010628,GO:0010976,GO:0010975	cytoplasm|dendritic microtubule|dendritic shaft|dendritic spine|growth cone|neuronal cell body|nucleus|plasma membrane|postsynapse|presynapse|metal ion binding|positive regulation of dendritic spine maintenance|positive regulation of gene expression|positive regulation of neuron projection development|regulation of neuron projection development
