# Supplementary material for: Dynamic transcriptome analysis highlights collagen-integrin-mediated extracellular matrix remodeling underlying sexual dimorphism in the amplexus muscle of Bufo gargarizans
Source: Biol Sex Differ. 2026 Feb 8;17:49. doi: 10.1186/s13293-026-00851-7 (PMC12983625; doi:10.1186/s13293-026-00851-7)
Supplement: Supplementary file 2 — Supplementary Material 2 [file 13293_2026_851_MOESM2_ESM.xlsx]

## Sheet: Sheet1
id	gene_Dbxref	symbol	coding_type	description	pathway	pathway_description	GO_ID	GO_term
ABLIM1	122940225	Ablim1	protein_coding	Actin-binding LIM protein 1			GO:0015629,GO:0005737,GO:0030027,GO:0014069,GO:0001725,GO:0003779,GO:0051015,GO:0046872,GO:0007411,GO:0060271,GO:0007010,GO:0030032,GO:0045944,GO:0006366	actin cytoskeleton|cytoplasm|lamellipodium|postsynaptic density|stress fiber|actin binding|actin filament binding|metal ion binding|axon guidance|cilium assembly|cytoskeleton organization|lamellipodium assembly|positive regulation of transcription by RNA polymerase II|transcription by RNA polymerase II
ADAM12	122941397	ADAM12	protein_coding	Disintegrin and metalloproteinase domain-containing protein 12			GO:0005576,GO:0005654,GO:0005886,GO:0046872,GO:0004222,GO:0008237,GO:0017124,GO:0007155,GO:0007520,GO:0045766,GO:0006508	extracellular region|nucleoplasm|plasma membrane|metal ion binding|metalloendopeptidase activity|metallopeptidase activity|SH3 domain binding|cell adhesion|myoblast fusion|positive regulation of angiogenesis|proteolysis
ADAMTS12	122924883	ADAMTS12	protein_coding	A disintegrin and metalloproteinase with thrombospondin motifs 12			GO:0031012,GO:0005576,GO:0046872,GO:0004222,GO:0016477,GO:0007160,GO:0071773,GO:0071347,GO:0071356,GO:0002062,GO:0030199,GO:0030198,GO:2001113,GO:1902548,GO:0032331,GO:1902203,GO:0043931,GO:0030167,GO:0051603,GO:1901509,GO:0050727	extracellular matrix|extracellular region|metal ion binding|metalloendopeptidase activity|cell migration|cell-matrix adhesion|cellular response to BMP stimulus|cellular response to interleukin-1|cellular response to tumor necrosis factor|chondrocyte differentiation|collagen fibril organization|extracellular matrix organization|negative regulation of cellular response to hepatocyte growth factor s…
ADAMTS17	122929565	ADAMTS17	protein_coding	A disintegrin and metalloproteinase with thrombospondin motifs 17			GO:0031012,GO:0005576,GO:0046872,GO:0004222,GO:0030198,GO:0006508	extracellular matrix|extracellular region|metal ion binding|metalloendopeptidase activity|extracellular matrix organization|proteolysis
ADAMTS6	122936221	ADAMTS6	protein_coding	A disintegrin and metalloproteinase with thrombospondin motifs 6			GO:0031012,GO:0005576,GO:0046872,GO:0004222,GO:0008237,GO:0035904,GO:0003279,GO:0060976,GO:0030198,GO:0001822,GO:0006508	extracellular matrix|extracellular region|metal ion binding|metalloendopeptidase activity|metallopeptidase activity|aorta development|cardiac septum development|coronary vasculature development|extracellular matrix organization|kidney development|proteolysis
ADAMTS9	122943419	ADAMTS9	protein_coding	A disintegrin and metalloproteinase with thrombospondin motifs 9			GO:0009986,GO:0005783,GO:0031012,GO:0005615,GO:0043231,GO:0004222,GO:0008237,GO:0008270,GO:0035909,GO:0090673,GO:0030198,GO:0003179,GO:0030318,GO:0010596,GO:1903671,GO:0045636,GO:0015031,GO:0006508,GO:0009617,GO:0003229,GO:0016192	cell surface|endoplasmic reticulum|extracellular matrix|extracellular space|intracellular membrane-bounded organelle|metalloendopeptidase activity|metallopeptidase activity|zinc ion binding|aorta morphogenesis|endothelial cell-matrix adhesion|extracellular matrix organization|heart valve morphogenesis|melanocyte differentiation|negative regulation of endothelial cell migration|negative regulation…
AKAP12	122933817	Akap12	protein_coding	A-kinase anchor protein 12			GO:0005737,GO:0005856,GO:0005829,GO:0043025,GO:0005886,GO:0098685,GO:0008179,GO:0005516,GO:0051018,GO:0030159,GO:0007193,GO:0071347,GO:0071356,GO:0035733,GO:0050804,GO:0043116,GO:0070374,GO:0061870,GO:0051770,GO:1900143,GO:0010739,GO:0032760,GO:0010738,GO:0090036,GO:0051602,GO:0032496,GO:0007165	cytoplasm|cytoskeleton|cytosol|neuronal cell body|plasma membrane|Schaffer collateral - CA1 synapse|adenylate cyclase binding|calmodulin binding|protein kinase A binding|signaling receptor complex adaptor activity|adenylate cyclase-inhibiting G protein-coupled receptor signaling pathway|cellular response to interleukin-1|cellular response to tumor necrosis factor|hepatic stellate cell activation|…
ALDH1L1	122943341	aldh1l1	protein_coding	Cytosolic 10-formyltetrahydrofolate dehydrogenase	bgar00670	One carbon pool by folate	GO:0005829,GO:0016155,GO:0016742,GO:0016620,GO:0009258,GO:0009058,GO:0006740,GO:0006730	cytosol|formyltetrahydrofolate dehydrogenase activity|hydroxymethyl-, formyl- and related transferase activity|oxidoreductase activity, acting on the aldehyde or oxo group of donors, NAD or NADP as acceptor|10-formyltetrahydrofolate catabolic process|biosynthetic process|NADPH regeneration|one-carbon metabolic process
ANGPT1	122938633	ANGPT1	protein_coding	Angiopoietin-1	bgar04010	MAPK signaling pathway	GO:0062023,GO:0070062,GO:0005576,GO:0005615,GO:0045121,GO:0005902,GO:0005886,GO:0042802,GO:0030971,GO:0005102,GO:0007171,GO:0001525,GO:0031589,GO:0072012,GO:0030097,GO:0030210,GO:0001701,GO:0043066,GO:0007162,GO:0002719,GO:2000352,GO:0043524,GO:0042308,GO:0001933,GO:0043116,GO:0051402,GO:0050918,GO:0043536,GO:1905605,GO:0045785,GO:0010595,GO:0070374,GO:0010628,GO:0033138,GO:0050731,GO:0014068,GO:…	collagen-containing extracellular matrix|extracellular exosome|extracellular region|extracellular space|membrane raft|microvillus|plasma membrane|identical protein binding|receptor tyrosine kinase binding|signaling receptor binding|activation of transmembrane receptor protein tyrosine kinase activity|angiogenesis|cell-substrate adhesion|glomerulus vasculature development|hemopoiesis|heparin biosy…
ANGPTL6	122929287	ANGPTL2	protein_coding	Angiopoietin-related protein 2			GO:0062023,GO:0070062,GO:0005615,GO:0005102,GO:0007267	collagen-containing extracellular matrix|extracellular exosome|extracellular space|signaling receptor binding|cell-cell signaling
ANKS1B	122928440	Anks1b	protein_coding	Ankyrin repeat and sterile alpha motif domain-containing protein 1B			GO:0005813,GO:0005829,GO:0043197,GO:0098978,GO:0098686,GO:0005654,GO:0005886,GO:0014069,GO:0099092,GO:0099523,GO:0098685,GO:0046875,GO:0099565,GO:0048013,GO:0099527,GO:0097120,GO:1900383	centrosome|cytosol|dendritic spine|glutamatergic synapse|hippocampal mossy fiber to CA3 synapse|nucleoplasm|plasma membrane|postsynaptic density|postsynaptic density, intracellular component|presynaptic cytosol|Schaffer collateral - CA1 synapse|ephrin receptor binding|chemical synaptic transmission, postsynaptic|ephrin receptor signaling pathway|postsynapse to nucleus signaling pathway|receptor l…
ANLN	122938408	anln	protein_coding	Anillin			GO:0032059,GO:0005938,GO:0005856,GO:0005634,GO:0003779,GO:0007049,GO:0051301,GO:1904172	bleb|cell cortex|cytoskeleton|nucleus|actin binding|cell cycle|cell division|positive regulation of bleb assembly
ANO4	122925996	ANO4	protein_coding	Anoctamin-4	bgar04148	Efferocytosis	GO:0005886,GO:0005254,GO:0005229,GO:0046983,GO:1902476,GO:0006869,GO:0055085	plasma membrane|chloride channel activity|intracellular calcium activated chloride channel activity|protein dimerization activity|chloride transmembrane transport|lipid transport|transmembrane transport
AOAH	122937882	AOAH	protein_coding	Acyloxyacyl hydrolase			GO:0031410,GO:0005576,GO:0043231,GO:0050528,GO:0005509,GO:0006631,GO:0009104,GO:0050728	cytoplasmic vesicle|extracellular region|intracellular membrane-bounded organelle|acyloxyacyl hydrolase activity|calcium ion binding|fatty acid metabolic process|lipopolysaccharide catabolic process|negative regulation of inflammatory response
AQP9	122929656	AQP9	protein_coding	Aquaporin-9			GO:0016323,GO:0043231,GO:0005886,GO:0015254,GO:0005345,GO:0005350,GO:0015265,GO:0015204,GO:0015250,GO:0015837,GO:0015722,GO:0071320,GO:0015793,GO:0006863,GO:0015855,GO:0048265,GO:0071918,GO:0006833	basolateral plasma membrane|intracellular membrane-bounded organelle|plasma membrane|glycerol channel activity|purine nucleobase transmembrane transporter activity|pyrimidine nucleobase transmembrane transporter activity|urea channel activity|urea transmembrane transporter activity|water channel activity|amine transport|canalicular bile acid transport|cellular response to cAMP|glycerol transmembr…
ARG1	122933763		protein_coding	Arginase, hepatic OS=Lithobates catesbeianus OX=8400 PE=2 SV=1	bgar00220,bgar00330,bgar04148	Arginine biosynthesis|Arginine and proline metabolism|Efferocytosis	GO:0004053,GO:0046872,GO:0006525,GO:0000050	arginase activity|metal ion binding|arginine metabolic process|urea cycle
ARHGAP25	122927435	Arhgap25	protein_coding	Rho GTPase-activating protein 25			GO:0001891,GO:0005096,GO:0007015,GO:0090630,GO:0051058,GO:0006911,GO:0007165	phagocytic cup|GTPase activator activity|actin filament organization|activation of GTPase activity|negative regulation of small GTPase mediated signal transduction|phagocytosis, engulfment|signal transduction
ARMH4	122922007	ARMH4	protein_coding	Armadillo-like helical domain-containing protein 4			GO:0016020	membrane
ASB12	122919388	ASB12	protein_coding	Ankyrin repeat and SOCS box protein 12			GO:0005829,GO:0000151,GO:0016567	cytosol|ubiquitin ligase complex|protein ubiquitination
ASB14	122944100	Asb14	protein_coding	Ankyrin repeat and SOCS box protein 14			GO:0035556,GO:0016567	intracellular signal transduction|protein ubiquitination
ATP2A2	122924546	ATP2A2	protein_coding	Sarcoplasmic/endoplasmic reticulum calcium ATPase 2	bgar04020,bgar04148,bgar04260,bgar04261	Calcium signaling pathway|Efferocytosis|Cardiac muscle contraction|Adrenergic signaling in cardiomyocytes	GO:0016020,GO:0097470,GO:0033017,GO:0005524,GO:0016887,GO:0005509,GO:0019899,GO:0005388,GO:0086039,GO:0015662,GO:0044548,GO:0044325,GO:0000045,GO:0016240,GO:1990036,GO:0070588,GO:1903515,GO:0014898,GO:0006874,GO:0034599,GO:0006984,GO:0034220,GO:1990456,GO:0045822,GO:1900121,GO:0070050,GO:0140056,GO:0010666,GO:0032470,GO:1903233,GO:0010882,GO:0002026,GO:0033292,GO:0014883	membrane|ribbon synapse|sarcoplasmic reticulum membrane|ATP binding|ATP hydrolysis activity|calcium ion binding|enzyme binding|P-type calcium transporter activity|P-type calcium transporter activity involved in regulation of cardiac muscle cell membrane potential|P-type ion transporter activity|S100 protein binding|transmembrane transporter binding|autophagosome assembly|autophagosome membrane do…
AVIL	122930952	Avil	protein_coding	Advillin			GO:0015629,GO:0005884,GO:0030424,GO:0042995,GO:0005737,GO:0005925,GO:0030027,GO:0043005,GO:0003779,GO:0051015,GO:0071933,GO:0005546,GO:0007015,GO:0051014,GO:0008154,GO:0051016,GO:0060271,GO:0007399,GO:0010592,GO:0010976,GO:1900480	actin cytoskeleton|actin filament|axon|cell projection|cytoplasm|focal adhesion|lamellipodium|neuron projection|actin binding|actin filament binding|Arp2/3 complex binding|phosphatidylinositol-4,5-bisphosphate binding|actin filament organization|actin filament severing|actin polymerization or depolymerization|barbed-end actin filament capping|cilium assembly|nervous system development|positive re…
B4GALNT4	122920474	B4GALNT4	protein_coding	N-acetyl-beta-glucosaminyl-glycoprotein 4-beta-N-acetylgalactosaminyltransferase 1	bgar00513	Various types of N-glycan biosynthesis	GO:0032580,GO:0008376,GO:0033842	Golgi cisterna membrane|acetylgalactosaminyltransferase activity|N-acetyl-beta-glucosaminyl-glycoprotein 4-beta-N-acetylgalactosaminyltransferase activity
BAIAP2	122940010	BAIAP2	protein_coding	Brain-specific angiogenesis inhibitor 1-associated protein 2	bgar04520,bgar04810	Adherens junction|Regulation of actin cytoskeleton	GO:0005856,GO:0005829,GO:0030175,GO:0016020,GO:0001726,GO:0070064,GO:0051764,GO:0051017,GO:0007009,GO:0032956,GO:0008360,GO:0009617	cytoskeleton|cytosol|filopodium|membrane|ruffle|proline-rich region binding|actin crosslink formation|actin filament bundle assembly|plasma membrane organization|regulation of actin cytoskeleton organization|regulation of cell shape|response to bacterium
BCAN	122921760	BCAN	protein_coding	Brevican core protein			GO:0031012,GO:0005576,GO:0098978,GO:0005796,GO:0043202,GO:0016020,GO:0072534,GO:0030246,GO:0005540,GO:0007155,GO:0007417,GO:0021766,GO:0001501,GO:0060074	extracellular matrix|extracellular region|glutamatergic synapse|Golgi lumen|lysosomal lumen|membrane|perineuronal net|carbohydrate binding|hyaluronic acid binding|cell adhesion|central nervous system development|hippocampus development|skeletal system development|synapse maturation
BPI	122940692	BPI	protein_coding	Bactericidal permeability-increasing protein			GO:0005737,GO:0005615,GO:0016020,GO:0001530,GO:0050829,GO:0045087,GO:0031663,GO:0032715,GO:0032717,GO:0043031,GO:0032720	cytoplasm|extracellular space|membrane|lipopolysaccharide binding|defense response to Gram-negative bacterium|innate immune response|lipopolysaccharide-mediated signaling pathway|negative regulation of interleukin-6 production|negative regulation of interleukin-8 production|negative regulation of macrophage activation|negative regulation of tumor necrosis factor production
C1H4orf54	122944130	C4orf54	protein_coding	Uncharacterized protein C4orf54
C3	122927154		protein_coding	Venom factor OS=Crotalus adamanteus OX=8729 PE=2 SV=1	bgar04080,bgar04145,bgar05168	Neuroactive ligand-receptor interaction|Phagosome|Herpes simplex virus 1 infection	GO:0005615,GO:0004866,GO:0046872,GO:0090729,GO:0006956,GO:0006954	extracellular space|endopeptidase inhibitor activity|metal ion binding|toxin activity|complement activation|inflammatory response
C3H1orf116	122933394	Sarg	protein_coding	Specifically androgen-regulated gene protein			GO:0005737,GO:0005829,GO:0005886	cytoplasm|cytosol|plasma membrane
C5H9orf152	122938338	C9orf152	protein_coding	Uncharacterized protein C9orf152
CACNA1B	122946303	CACNA1B	protein_coding	Voltage-dependent N-type calcium channel subunit alpha-1B	bgar04010,bgar04020	MAPK signaling pathway|Calcium signaling pathway	GO:0043025,GO:0005886,GO:0045202,GO:0005891,GO:0001540,GO:0005524,GO:0005509,GO:0008331,GO:0008022,GO:0005245,GO:0098703,GO:0007268,GO:0050804,GO:0034765,GO:1904645	neuronal cell body|plasma membrane|synapse|voltage-gated calcium channel complex|amyloid-beta binding|ATP binding|calcium ion binding|high voltage-gated calcium channel activity|protein C-terminus binding|voltage-gated calcium channel activity|calcium ion import across plasma membrane|chemical synaptic transmission|modulation of chemical synaptic transmission|regulation of ion transmembrane trans…
CALB1	122939599	CALB1	protein_coding	Calbindin			GO:0005829,GO:0030425,GO:0043197,GO:0043005,GO:0005634,GO:0045211,GO:0045202,GO:0043195,GO:0012506,GO:0005509,GO:0005499,GO:0006816,GO:0006874,GO:0051480,GO:1900271,GO:0099509,GO:0019233	cytosol|dendrite|dendritic spine|neuron projection|nucleus|postsynaptic membrane|synapse|terminal bouton|vesicle membrane|calcium ion binding|vitamin D binding|calcium ion transport|cellular calcium ion homeostasis|regulation of cytosolic calcium ion concentration|regulation of long-term synaptic potentiation|regulation of presynaptic cytosolic calcium ion concentration|sensory perception of pain
CAMK2A	122928362	Camk2a	protein_coding	Calcium/calmodulin-dependent protein kinase type II subunit alpha	bgar04012,bgar04310,bgar04020,bgar04148,bgar04114,bgar04217,bgar04912,bgar04916,bgar04261	ErbB signaling pathway|Wnt signaling pathway|Calcium signaling pathway|Efferocytosis|Oocyte meiosis|Necroptosis|GnRH signaling pathway|Melanogenesis|Adrenergic signaling in cardiomyocytes	GO:0030424,GO:0005954,GO:0005737,GO:0005829,GO:0030425,GO:0032839,GO:0043197,GO:0099573,GO:0098978,GO:0016020,GO:0005739,GO:0043005,GO:0043025,GO:0005634,GO:0099524,GO:0014069,GO:0099634,GO:0099523,GO:0098685,GO:0045202,GO:0005524,GO:0009931,GO:0005516,GO:0004683,GO:0035254,GO:0032794,GO:0042802,GO:0016301,GO:0046872,GO:0042803,GO:0106310,GO:0004674,GO:0038166,GO:0006816,GO:0099004,GO:0035458,GO:…	axon|calcium- and calmodulin-dependent protein kinase complex|cytoplasm|cytosol|dendrite|dendrite cytoplasm|dendritic spine|glutamatergic postsynaptic density|glutamatergic synapse|membrane|mitochondrion|neuron projection|neuronal cell body|nucleus|postsynaptic cytosol|postsynaptic density|postsynaptic specialization membrane|presynaptic cytosol|Schaffer collateral - CA1 synapse|synapse|ATP bindi…
CAPN9	122931573	Capn9	protein_coding	Calpain-9			GO:0005737,GO:0005509,GO:0004198,GO:0006508	cytoplasm|calcium ion binding|calcium-dependent cysteine-type endopeptidase activity|proteolysis
CCDC13	122938878	CCDC13	protein_coding	Coiled-coil domain-containing protein 13			GO:0042995,GO:0034451,GO:0005813,GO:0005829,GO:0005654,GO:0006974,GO:0031122,GO:1905515	cell projection|centriolar satellite|centrosome|cytosol|nucleoplasm|cellular response to DNA damage stimulus|cytoplasmic microtubule organization|non-motile cilium assembly
CCDC28B	122932769	Ccdc28b	protein_coding	Coiled-coil domain-containing protein 28B			GO:0005813,GO:0005737,GO:0060271	centrosome|cytoplasm|cilium assembly
CCDC57	122942415	CCDC57	protein_coding	Coiled-coil domain-containing protein 57			GO:0034451,GO:0005814,GO:0005813,GO:0005737,GO:0005876,GO:0007099,GO:0060271,GO:0000086,GO:0007020,GO:0045931	centriolar satellite|centriole|centrosome|cytoplasm|spindle microtubule|centriole replication|cilium assembly|G2/M transition of mitotic cell cycle|microtubule nucleation|positive regulation of mitotic cell cycle
CCL19	122924802	CCL19	protein_coding	C-C motif chemokine 19	bgar04060	Cytokine-cytokine receptor interaction	GO:0005576,GO:0005615,GO:0048020,GO:0031735,GO:0031732,GO:0008009,GO:0042379,GO:0061844,GO:0007154,GO:0048469,GO:0006874,GO:0071347,GO:0071356,GO:0071346,GO:0098586,GO:0070098,GO:0002407,GO:0001768,GO:0007186,GO:0006955,GO:0001771,GO:0006954,GO:0031640,GO:0048247,GO:0097029,GO:0002548,GO:0002408,GO:2000669,GO:0030593,GO:2000147,GO:0050921,GO:0002606,GO:2000549,GO:0045807,GO:0070374,GO:0010560,GO:…	extracellular region|extracellular space|CCR chemokine receptor binding|CCR10 chemokine receptor binding|CCR7 chemokine receptor binding|chemokine activity|chemokine receptor binding|antimicrobial humoral immune response mediated by antimicrobial peptide|cell communication|cell maturation|cellular calcium ion homeostasis|cellular response to interleukin-1|cellular response to tumor necrosis facto…
CCNA2	122921587	ccna2	protein_coding	Cyclin-A2	bgar04110,bgar04218,bgar04914	Cell cycle|Cellular senescence|Progesterone-mediated oocyte maturation	GO:0000307,GO:0005737,GO:0005634,GO:0016538,GO:0044843,GO:0051301,GO:0000086	cyclin-dependent protein kinase holoenzyme complex|cytoplasm|nucleus|cyclin-dependent protein serine/threonine kinase regulator activity|cell cycle G1/S phase transition|cell division|G2/M transition of mitotic cell cycle
CCNB3	122946723	CCNB3	protein_coding	G2/mitotic-specific cyclin-B3			GO:0005813,GO:0000307,GO:0005737,GO:0005634,GO:0016538,GO:0051301,GO:0044772,GO:0000079	centrosome|cyclin-dependent protein kinase holoenzyme complex|cytoplasm|nucleus|cyclin-dependent protein serine/threonine kinase regulator activity|cell division|mitotic cell cycle phase transition|regulation of cyclin-dependent protein serine/threonine kinase activity
CD53	122930283	Cd53	protein_coding	Leukocyte surface antigen CD53			GO:0009986,GO:0005911,GO:0001772,GO:0005886,GO:0042802,GO:1901741	cell surface|cell-cell junction|immunological synapse|plasma membrane|identical protein binding|positive regulation of myoblast fusion
CDC25A	122938084	CDC25A	protein_coding	M-phase inducer phosphatase 1	bgar04110,bgar04218,bgar04914	Cell cycle|Cellular senescence|Progesterone-mediated oocyte maturation	GO:0005737,GO:0005829,GO:0005654,GO:0005634,GO:0051087,GO:0004721,GO:0019901,GO:0004725,GO:0051301,GO:0008283,GO:0034644,GO:0000082,GO:0000086,GO:0010971,GO:0110032,GO:0006470,GO:0000079,GO:0009314	cytoplasm|cytosol|nucleoplasm|nucleus|chaperone binding|phosphoprotein phosphatase activity|protein kinase binding|protein tyrosine phosphatase activity|cell division|cell population proliferation|cellular response to UV|G1/S transition of mitotic cell cycle|G2/M transition of mitotic cell cycle|positive regulation of G2/M transition of mitotic cell cycle|positive regulation of G2/MI transition o…
CDCA5	122920393	cdca5-b	protein_coding	Sororin-B	bgar04110	Cell cycle	GO:0000785,GO:0005737,GO:0005634,GO:0051301,GO:0006302,GO:0007064	chromatin|cytoplasm|nucleus|cell division|double-strand break repair|mitotic sister chromatid cohesion
CDCA7	122944858	CDCA7	protein_coding	Cell division cycle-associated protein 7			GO:0005829,GO:0005654,GO:0005634,GO:0006915,GO:0042127,GO:0006355	cytosol|nucleoplasm|nucleus|apoptotic process|regulation of cell population proliferation|regulation of DNA-templated transcription
CDCA8	122932181	cdca8	protein_coding	Borealin			GO:0005694,GO:0032133,GO:0000775,GO:0005737,GO:0005634,GO:0005819,GO:0051301,GO:0007059,GO:0051225	chromosome|chromosome passenger complex|chromosome, centromeric region|cytoplasm|nucleus|spindle|cell division|chromosome segregation|spindle assembly
CDK1	122941176	cdk1-a	protein_coding	Cyclin-dependent kinase 1-A	bgar04110,bgar04114,bgar04115,bgar04218,bgar04540,bgar04914	Cell cycle|Oocyte meiosis|p53 signaling pathway|Cellular senescence|Gap junction|Progesterone-mediated oocyte maturation	GO:0005829,GO:0005634,GO:0005524,GO:0004693,GO:0106310,GO:0004674,GO:0008353,GO:0007049,GO:0051301,GO:0006468,GO:0042752,GO:0048511	cytosol|nucleus|ATP binding|cyclin-dependent protein serine/threonine kinase activity|protein serine kinase activity|protein serine/threonine kinase activity|RNA polymerase II CTD heptapeptide repeat kinase activity|cell cycle|cell division|protein phosphorylation|regulation of circadian rhythm|rhythmic process
CDK14	122937946	Cdk14	protein_coding	Cyclin-dependent kinase 14			GO:0000307,GO:0005737,GO:0000308,GO:0005829,GO:0005654,GO:0005634,GO:0005886,GO:0005524,GO:0030332,GO:0004693,GO:0004672,GO:0106310,GO:0004674,GO:0051301,GO:0000086,GO:0006468,GO:0060828,GO:0000083,GO:0016055	cyclin-dependent protein kinase holoenzyme complex|cytoplasm|cytoplasmic cyclin-dependent protein kinase holoenzyme complex|cytosol|nucleoplasm|nucleus|plasma membrane|ATP binding|cyclin binding|cyclin-dependent protein serine/threonine kinase activity|protein kinase activity|protein serine kinase activity|protein serine/threonine kinase activity|cell division|G2/M transition of mitotic cell cycl…
CDKL1	122922040	CDKL1	protein_coding	Cyclin-dependent kinase-like 1			GO:0035869,GO:0005737,GO:0070062,GO:0043231,GO:0005654,GO:0005634,GO:0005524,GO:0004693,GO:0106310,GO:0006468,GO:1902017	ciliary transition zone|cytoplasm|extracellular exosome|intracellular membrane-bounded organelle|nucleoplasm|nucleus|ATP binding|cyclin-dependent protein serine/threonine kinase activity|protein serine kinase activity|protein phosphorylation|regulation of cilium assembly
CELSR1	122927898	Celsr1	protein_coding	Cadherin EGF LAG seven-pass G-type receptor 1			GO:0016020,GO:0005654,GO:0005886,GO:0005509,GO:0004930,GO:0009952,GO:0045176,GO:0098609,GO:0048105,GO:0001736,GO:0042249,GO:0001942,GO:0007156,GO:0042472,GO:0060490,GO:0007626,GO:0097475,GO:0001843,GO:0060488,GO:0090179,GO:0060489,GO:0090251,GO:0032956,GO:0007266,GO:0042060	membrane|nucleoplasm|plasma membrane|calcium ion binding|G protein-coupled receptor activity|anterior/posterior pattern specification|apical protein localization|cell-cell adhesion|establishment of body hair planar orientation|establishment of planar polarity|establishment of planar polarity of embryonic epithelium|hair follicle development|homophilic cell adhesion via plasma membrane adhesion mo…
CENPF	122935727	CENPF	protein_coding	Centromere protein F			GO:0005930,GO:0005813,GO:0000775,GO:0036064,GO:0097539,GO:0005737,GO:0005829,GO:0000776,GO:0030496,GO:0005635,GO:0016363,GO:0005654,GO:0005634,GO:0000940,GO:0048471,GO:0045120,GO:0005819,GO:0000922,GO:0003682,GO:0140297,GO:0070840,GO:0008017,GO:0008022,GO:0042803,GO:0030154,GO:0051301,GO:0007059,GO:0071897,GO:0001822,GO:0051382,GO:0051310,GO:0000278,GO:0007094,GO:0007517,GO:0045892,GO:0015031,GO:…	axoneme|centrosome|chromosome, centromeric region|ciliary basal body|ciliary transition fiber|cytoplasm|cytosol|kinetochore|midbody|nuclear envelope|nuclear matrix|nucleoplasm|nucleus|outer kinetochore|perinuclear region of cytoplasm|pronucleus|spindle|spindle pole|chromatin binding|DNA-binding transcription factor binding|dynein complex binding|microtubule binding|protein C-terminus binding|prot…
CEP55	122941182	CEP55	protein_coding	Centrosomal protein of 55 kDa			GO:0005814,GO:0005813,GO:0032154,GO:0005737,GO:0090543,GO:0045171,GO:0016020,GO:0030496,GO:0042802,GO:1904888,GO:0045184,GO:0061952,GO:0000281,GO:0014066	centriole|centrosome|cleavage furrow|cytoplasm|Flemming body|intercellular bridge|membrane|midbody|identical protein binding|cranial skeletal system development|establishment of protein localization|midbody abscission|mitotic cytokinesis|regulation of phosphatidylinositol 3-kinase signaling
CERKL	122944391	CERK	protein_coding	Ceramide kinase			GO:0005737,GO:0016020,GO:0005886,GO:0005524,GO:0001729,GO:0102773,GO:0001727,GO:0000287,GO:0006672,GO:0006687,GO:0016310,GO:0006665	cytoplasm|membrane|plasma membrane|ATP binding|ceramide kinase activity|dihydroceramide kinase activity|lipid kinase activity|magnesium ion binding|ceramide metabolic process|glycosphingolipid metabolic process|phosphorylation|sphingolipid metabolic process
CGAS	122934311	Cgas	protein_coding	Cyclic GMP-AMP synthase	bgar04623,bgar05168	Cytosolic DNA-sensing pathway|Herpes simplex virus 1 infection	GO:0005829,GO:0005654,GO:0005634,GO:0005886,GO:0035861,GO:0061501,GO:0005524,GO:0003682,GO:0003677,GO:0003690,GO:0005525,GO:0046872,GO:0140693,GO:0031491,GO:0005546,GO:0160004,GO:0042803,GO:0002218,GO:0019933,GO:0006974,GO:0071360,GO:0019934,GO:0051607,GO:0008340,GO:0006281,GO:0045087,GO:2000042,GO:0038001,GO:2000774,GO:0002230,GO:0032481,GO:0050776,GO:0002637,GO:0050863,GO:0032479	cytosol|nucleoplasm|nucleus|plasma membrane|site of double-strand break|2',3'-cyclic GMP-AMP synthase activity|ATP binding|chromatin binding|DNA binding|double-stranded DNA binding|GTP binding|metal ion binding|molecular condensate scaffold activity|nucleosome binding|phosphatidylinositol-4,5-bisphosphate binding|poly-ADP-D-ribose modification-dependent protein binding|protein homodimerization ac…
CHGA	122922134	CHGA	protein_coding	Chromogranin-A			GO:0042583,GO:0005576,GO:0005615,GO:0098992,GO:0030141,GO:0030133,GO:0005509,GO:0004857,GO:0046872,GO:0086030,GO:0019732,GO:0061844,GO:0042742,GO:0050832,GO:0050829,GO:0050830,GO:0052338,GO:0045087,GO:0031640,GO:0045576,GO:0002551,GO:0043303,GO:0016525,GO:0033604,GO:0046888,GO:0046676,GO:2000707,GO:0030155	chromaffin granule|extracellular region|extracellular space|neuronal dense core vesicle|secretory granule|transport vesicle|calcium ion binding|enzyme inhibitor activity|metal ion binding|adenylate cyclase-activating adrenergic receptor signaling pathway involved in cardiac muscle relaxation|antifungal humoral response|antimicrobial humoral immune response mediated by antimicrobial peptide|defens…
CHODL	122933080	CHODL	protein_coding	Chondrolectin			GO:0005813,GO:0005737,GO:0005829,GO:0005789,GO:0048471,GO:0030246,GO:0007517,GO:0007399,GO:0050772	centrosome|cytoplasm|cytosol|endoplasmic reticulum membrane|perinuclear region of cytoplasm|carbohydrate binding|muscle organ development|nervous system development|positive regulation of axonogenesis
CHRNA2	122935879	CHRNA2	protein_coding	Neuronal acetylcholine receptor subunit alpha-2	bgar04080	Neuroactive ligand-receptor interaction	GO:0005892,GO:0045211,GO:0022848,GO:0004888,GO:0051899	acetylcholine-gated channel complex|postsynaptic membrane|acetylcholine-gated cation-selective channel activity|transmembrane signaling receptor activity|membrane depolarization
CHRND	122934734	chrnd	protein_coding	Acetylcholine receptor subunit delta	bgar04080	Neuroactive ligand-receptor interaction	GO:0045211,GO:0022848,GO:0004888	postsynaptic membrane|acetylcholine-gated cation-selective channel activity|transmembrane signaling receptor activity
CHST11	122925935	CHST11	protein_coding	Carbohydrate sulfotransferase 11	bgar00532	Glycosaminoglycan biosynthesis - chondroitin sulfate / dermatan sulfate	GO:0000139,GO:0016020,GO:0047756,GO:0001537,GO:0050659,GO:0008146,GO:0006915,GO:0016051,GO:0002063,GO:0030206,GO:0048589,GO:0042733,GO:0048703,GO:0001701,GO:0043066,GO:0030512,GO:0033037,GO:0036342,GO:0009791,GO:0030166,GO:0042127,GO:0007585,GO:0007179	Golgi membrane|membrane|chondroitin 4-sulfotransferase activity|N-acetylgalactosamine 4-O-sulfotransferase activity|N-acetylgalactosamine 4-sulfate 6-O-sulfotransferase activity|sulfotransferase activity|apoptotic process|carbohydrate biosynthetic process|chondrocyte development|chondroitin sulfate biosynthetic process|developmental growth|embryonic digit morphogenesis|embryonic viscerocranium mo…
CIT	122924383	CIT	protein_coding	Citron Rho-interacting kinase			GO:0032154,GO:0005737,GO:0005856,GO:0005829,GO:0031985,GO:0016020,GO:0030496,GO:0043025,GO:0005634,GO:0005524,GO:0046872,GO:0030165,GO:0019901,GO:0106310,GO:0004674,GO:0030291,GO:0097110,GO:0017124,GO:0001223,GO:0031032,GO:0000086,GO:0048699,GO:0007030,GO:0001889,GO:0000278,GO:0000281,GO:0035331,GO:0051402,GO:0018107,GO:0032467,GO:0008064	cleavage furrow|cytoplasm|cytoskeleton|cytosol|Golgi cisterna|membrane|midbody|neuronal cell body|nucleus|ATP binding|metal ion binding|PDZ domain binding|protein kinase binding|protein serine kinase activity|protein serine/threonine kinase activity|protein serine/threonine kinase inhibitor activity|scaffold protein binding|SH3 domain binding|transcription coactivator binding|actomyosin structure…
CKAP2	122932885	CKAP2	protein_coding	Cytoskeleton-associated protein 2			GO:0005737,GO:0005874,GO:0006915,GO:0007049	cytoplasm|microtubule|apoptotic process|cell cycle
CLEC11A	122926672	Clec11a	protein_coding	C-type lectin domain family 11 member A			GO:0005737,GO:0005576,GO:0005615,GO:0030246,GO:0008083,GO:0001503,GO:0008284	cytoplasm|extracellular region|extracellular space|carbohydrate binding|growth factor activity|ossification|positive regulation of cell population proliferation
COL11A1	122943156	COL11A1	protein_coding	Collagen alpha-1(XI) chain			GO:0005592,GO:0062023,GO:0005788,GO:0031012,GO:0005576,GO:0005615,GO:0050840,GO:0005201,GO:1904399,GO:0008201,GO:0046872,GO:0030674,GO:0001502,GO:0002063,GO:0030199,GO:0050910,GO:0048704,GO:0035987,GO:0030198,GO:0042472,GO:0001503,GO:0006029,GO:0007605,GO:0035989,GO:0055010,GO:0007601	collagen type XI trimer|collagen-containing extracellular matrix|endoplasmic reticulum lumen|extracellular matrix|extracellular region|extracellular space|extracellular matrix binding|extracellular matrix structural constituent|heparan sulfate binding|heparin binding|metal ion binding|protein-macromolecule adaptor activity|cartilage condensation|chondrocyte development|collagen fibril organizatio…
COL18A1	122945601	COL15A1	protein_coding	Collagen alpha-1(XV) chain			GO:0005582,GO:0062023,GO:0005788,GO:0070062,GO:0031012,GO:0005576,GO:0005615,GO:0016020,GO:0005201,GO:0030020,GO:0001525,GO:0007155,GO:0001886,GO:0030198,GO:0007165	collagen type XV trimer|collagen-containing extracellular matrix|endoplasmic reticulum lumen|extracellular exosome|extracellular matrix|extracellular region|extracellular space|membrane|extracellular matrix structural constituent|extracellular matrix structural constituent conferring tensile strength|angiogenesis|cell adhesion|endothelial cell morphogenesis|extracellular matrix organization|signa…
COL1A1	122940020	COL1A1	protein_coding	Collagen alpha-1(I) chain	bgar04512,bgar04510	ECM-receptor interaction|Focal adhesion	GO:0005581,GO:0005576,GO:0005201,GO:0046872	collagen trimer|extracellular region|extracellular matrix structural constituent|metal ion binding
COL21A1	122934302	col21a1	protein_coding	Collagen alpha-1(XXI) chain			GO:0005581,GO:0005737,GO:0005576	collagen trimer|cytoplasm|extracellular region
COL2A1	122930405	col2a1	protein_coding	Collagen alpha-1(II) chain	bgar04512,bgar04510	ECM-receptor interaction|Focal adhesion	GO:0005581,GO:0005576,GO:0005201,GO:0046872	collagen trimer|extracellular region|extracellular matrix structural constituent|metal ion binding
COL3A1	122945757	Col3a1	protein_coding	Collagen alpha-1(III) chain			GO:0005581,GO:0005586,GO:0062023,GO:0031012,GO:0005615,GO:0005201,GO:0005178,GO:0046872,GO:0048407,GO:0002020,GO:0046332,GO:0035904,GO:0060414,GO:0071711,GO:0001568,GO:0051216,GO:0007160,GO:0071230,GO:0021987,GO:0002062,GO:0030199,GO:0048565,GO:0048251,GO:0060350,GO:0030198,GO:0048144,GO:0010467,GO:0007507,GO:0001701,GO:0007229,GO:0021819,GO:0036022,GO:0030324,GO:0035264,GO:0050777,GO:2001223,GO:…	collagen trimer|collagen type III trimer|collagen-containing extracellular matrix|extracellular matrix|extracellular space|extracellular matrix structural constituent|integrin binding|metal ion binding|platelet-derived growth factor binding|protease binding|SMAD binding|aorta development|aorta smooth muscle tissue morphogenesis|basement membrane organization|blood vessel development|cartilage dev…
COL4A1	122930650	COL4A1	protein_coding	Collagen alpha-1(IV) chain	bgar04512,bgar04510	ECM-receptor interaction|Focal adhesion	GO:0005604,GO:0005587,GO:0062023,GO:0005788,GO:0031012,GO:0005576,GO:0005615,GO:0005201,GO:0030020,GO:0048407,GO:0071711,GO:0048514,GO:0007420,GO:0001569,GO:0071230,GO:0038063,GO:0030855,GO:0030198,GO:0007528,GO:0061333,GO:0061304	basement membrane|collagen type IV trimer|collagen-containing extracellular matrix|endoplasmic reticulum lumen|extracellular matrix|extracellular region|extracellular space|extracellular matrix structural constituent|extracellular matrix structural constituent conferring tensile strength|platelet-derived growth factor binding|basement membrane organization|blood vessel morphogenesis|brain develop…
COL5A2	122944412	Col5a2	protein_coding	Collagen alpha-2(V) chain			GO:0005581,GO:0005588,GO:0005592,GO:0062023,GO:0031012,GO:0005615,GO:0005201,GO:0046872,GO:0046332,GO:0071230,GO:0030199,GO:0030198,GO:0048592,GO:1903225,GO:0001503,GO:0001501,GO:0043588	collagen trimer|collagen type V trimer|collagen type XI trimer|collagen-containing extracellular matrix|extracellular matrix|extracellular space|extracellular matrix structural constituent|metal ion binding|SMAD binding|cellular response to amino acid stimulus|collagen fibril organization|extracellular matrix organization|eye morphogenesis|negative regulation of endodermal cell differentiation|os…
COL5A3	122927169	Col5a1	protein_coding	Collagen alpha-1(V) chain			GO:0005604,GO:0005581,GO:0005588,GO:0005592,GO:0062023,GO:0031012,GO:0005615,GO:0005201,GO:0008201,GO:0048407,GO:0043394,GO:0001568,GO:0007155,GO:0016477,GO:0032964,GO:0030199,GO:0030198,GO:0048592,GO:0003007,GO:0045112,GO:1903225,GO:0051128,GO:0043588,GO:0097435,GO:0035989,GO:0035313	basement membrane|collagen trimer|collagen type V trimer|collagen type XI trimer|collagen-containing extracellular matrix|extracellular matrix|extracellular space|extracellular matrix structural constituent|heparin binding|platelet-derived growth factor binding|proteoglycan binding|blood vessel development|cell adhesion|cell migration|collagen biosynthetic process|collagen fibril organization|ext…
COL6A1	122944801	col6a1	protein_coding	Collagen alpha-1(VI) chain	bgar04512,bgar04510	ECM-receptor interaction|Focal adhesion	GO:0005581,GO:0005576,GO:0007155	collagen trimer|extracellular region|cell adhesion
COL6A2	122945163	COL6A2	protein_coding	Collagen alpha-2(VI) chain	bgar04512,bgar04510	ECM-receptor interaction|Focal adhesion	GO:0005581,GO:0062023,GO:0005615,GO:0007155	collagen trimer|collagen-containing extracellular matrix|extracellular space|cell adhesion
COL6A3	122945708	COL6A3	protein_coding	Collagen alpha-3(VI) chain	bgar04512,bgar04510	ECM-receptor interaction|Focal adhesion	GO:0005581,GO:0062023,GO:0005615,GO:0004867,GO:0007155,GO:0010466	collagen trimer|collagen-containing extracellular matrix|extracellular space|serine-type endopeptidase inhibitor activity|cell adhesion|negative regulation of peptidase activity
COL7A1	122926058	Col7a1	protein_coding	Collagen alpha-1(VII) chain			GO:0005604,GO:0005581,GO:0062023,GO:0005576,GO:0005615,GO:0042802,GO:0004867,GO:0007155,GO:0010466	basement membrane|collagen trimer|collagen-containing extracellular matrix|extracellular region|extracellular space|identical protein binding|serine-type endopeptidase inhibitor activity|cell adhesion|negative regulation of peptidase activity
CPN2	122935308	CPN2	protein_coding	Carboxypeptidase N subunit 2			GO:0072562,GO:0070062,GO:0031012,GO:0005576,GO:0005615,GO:0030234,GO:0050821	blood microparticle|extracellular exosome|extracellular matrix|extracellular region|extracellular space|enzyme regulator activity|protein stabilization
CPZ	122939658	CPZ	protein_coding	Carboxypeptidase Z			GO:0005615,GO:0004181,GO:0008270,GO:0006518,GO:0016485,GO:0016055	extracellular space|metallocarboxypeptidase activity|zinc ion binding|peptide metabolic process|protein processing|Wnt signaling pathway
CRIP1	122921544	Crip1	protein_coding	Cysteine-rich protein 1			GO:0005737,GO:0042277,GO:0008270,GO:0071236,GO:0071493,GO:0008630,GO:0010468,GO:0010043	cytoplasm|peptide binding|zinc ion binding|cellular response to antibiotic|cellular response to UV-B|intrinsic apoptotic signaling pathway in response to DNA damage|regulation of gene expression|response to zinc ion
CRISPLD1	122937987	CRISPLD1	protein_coding	Cysteine-rich secretory protein LCCL domain-containing 1			GO:0005615	extracellular space
CUBN	122938826	CUBN	protein_coding	Cubilin			GO:0016324,GO:0031526,GO:0005905,GO:0005768,GO:0005765,GO:0043235,GO:0005509,GO:0031419,GO:0008203,GO:0015031	apical plasma membrane|brush border membrane|clathrin-coated pit|endosome|lysosomal membrane|receptor complex|calcium ion binding|cobalamin binding|cholesterol metabolic process|protein transport
CXCR4	122944750	cxcr4-b	protein_coding	C-X-C chemokine receptor type 4-B	bgar03250,bgar03260,bgar04020,bgar04060,bgar04144,bgar04810,bgar04672	Viral life cycle - HIV-1|Virion - Human immunodeficiency virus|Calcium signaling pathway|Cytokine-cytokine receptor interaction|Endocytosis|Regulation of actin cytoskeleton|Intestinal immune network for IgA production	GO:0005769,GO:0005770,GO:0005764,GO:0005634,GO:0005886,GO:0016494,GO:0019955,GO:0071345,GO:0006935,GO:0060216,GO:0007186,GO:0008354,GO:0007509	early endosome|late endosome|lysosome|nucleus|plasma membrane|C-X-C chemokine receptor activity|cytokine binding|cellular response to cytokine stimulus|chemotaxis|definitive hemopoiesis|G protein-coupled receptor signaling pathway|germ cell migration|mesoderm migration involved in gastrulation
DCT	122932435	DCT	protein_coding	L-dopachrome tautomerase	bgar00350,bgar04916	Tyrosine metabolism|Melanogenesis	GO:0042470,GO:0033162,GO:0004167,GO:0046872,GO:0016491,GO:0048066,GO:0006583,GO:0002052,GO:0021847	melanosome|melanosome membrane|dopachrome isomerase activity|metal ion binding|oxidoreductase activity|developmental pigmentation|melanin biosynthetic process from tyrosine|positive regulation of neuroblast proliferation|ventricular zone neuroblast division
DDX11	122928506	Ddx11	protein_coding	ATP-dependent DNA helicase DDX11	bgar04110	Cell cycle	GO:0005813,GO:0000785,GO:0031390,GO:0005737,GO:0070062,GO:0030496,GO:0005730,GO:0005654,GO:0005634,GO:0000922,GO:0051539,GO:0043139,GO:0005524,GO:0016887,GO:0008094,GO:0008186,GO:0003682,GO:0003677,GO:0003678,GO:0003688,GO:0003690,GO:0051880,GO:0004386,GO:0046872,GO:0003697,GO:0003727,GO:0045142,GO:1904976,GO:0072719,GO:0006974,GO:0072711,GO:0032508,GO:0006281,GO:0034085,GO:0044806,GO:0032091,GO:…	centrosome|chromatin|Ctf18 RFC-like complex|cytoplasm|extracellular exosome|midbody|nucleolus|nucleoplasm|nucleus|spindle pole|4 iron, 4 sulfur cluster binding|5'-3' DNA helicase activity|ATP binding|ATP hydrolysis activity|ATP-dependent activity, acting on DNA|ATP-dependent activity, acting on RNA|chromatin binding|DNA binding|DNA helicase activity|DNA replication origin binding|double-stranded …
DIPK1B	122919490	dipk1b	protein_coding	Divergent protein kinase domain 1B			GO:0005789	endoplasmic reticulum membrane
DISP3	122926824	DISP3	protein_coding	Protein dispatched homolog 3			GO:0005737,GO:0030659,GO:0005783,GO:0005789,GO:0016020,GO:0031965,GO:0030154,GO:0042632,GO:0008203,GO:0045665,GO:0045834,GO:2000179,GO:0009725	cytoplasm|cytoplasmic vesicle membrane|endoplasmic reticulum|endoplasmic reticulum membrane|membrane|nuclear membrane|cell differentiation|cholesterol homeostasis|cholesterol metabolic process|negative regulation of neuron differentiation|positive regulation of lipid metabolic process|positive regulation of neural precursor cell proliferation|response to hormone
DLGAP5	122921798	DLGAP5	protein_coding	Disks large-associated protein 5			GO:0034451,GO:0005737,GO:0005829,GO:0005739,GO:0005634,GO:0031616,GO:0008017,GO:0051642,GO:0007059,GO:0051382,GO:0007079,GO:0007052,GO:0045842,GO:0007346,GO:0023052	centriolar satellite|cytoplasm|cytosol|mitochondrion|nucleus|spindle pole centrosome|microtubule binding|centrosome localization|chromosome segregation|kinetochore assembly|mitotic chromosome movement towards spindle pole|mitotic spindle organization|positive regulation of mitotic metaphase/anaphase transition|regulation of mitotic cell cycle|signaling
DLX6	122939002	dlx6a	protein_coding	Homeobox protein Dlx6a			GO:0005634,GO:0000981,GO:0000978,GO:0030154,GO:0035141,GO:0001841,GO:0033339,GO:0006357	nucleus|DNA-binding transcription factor activity, RNA polymerase II-specific|RNA polymerase II cis-regulatory region sequence-specific DNA binding|cell differentiation|medial fin morphogenesis|neural tube formation|pectoral fin development|regulation of transcription by RNA polymerase II
DNAH3	122945428	DNAH3	protein_coding	Dynein axonemal heavy chain 3	bgar04814	Motor proteins	GO:0097729,GO:0005858,GO:0030286,GO:0005874,GO:0005524,GO:0045505,GO:0051959,GO:0003777,GO:0008569,GO:0060285,GO:0007018	9+2 motile cilium|axonemal dynein complex|dynein complex|microtubule|ATP binding|dynein intermediate chain binding|dynein light intermediate chain binding|microtubule motor activity|minus-end-directed microtubule motor activity|cilium-dependent cell motility|microtubule-based movement
DNAJC5B	122939234	Dnajc5b	protein_coding	DnaJ homolog subfamily C member 5B	bgar04141	Protein processing in endoplasmic reticulum	GO:0016020	membrane
DNM1	122946239	DNM1	protein_coding	Dynamin-1	bgar04144	Endocytosis	GO:0005737,GO:0070062,GO:0098978,GO:0016020,GO:0030117,GO:0005874,GO:0001917,GO:0098684,GO:0005886,GO:0098835,GO:0045202,GO:0005525,GO:0003924,GO:0042802,GO:0008017,GO:0019901,GO:0003723,GO:0006897,GO:0007032,GO:0050804,GO:0031623,GO:0006898,GO:0016185,GO:0048488,GO:1901998	cytoplasm|extracellular exosome|glutamatergic synapse|membrane|membrane coat|microtubule|photoreceptor inner segment|photoreceptor ribbon synapse|plasma membrane|presynaptic endocytic zone membrane|synapse|GTP binding|GTPase activity|identical protein binding|microtubule binding|protein kinase binding|RNA binding|endocytosis|endosome organization|modulation of chemical synaptic transmission|recep…
DPH6	122922141	DPH6	protein_coding	Diphthine--ammonia ligase			GO:0005730,GO:0005654,GO:0005524,GO:0017178,GO:0017183	nucleolus|nucleoplasm|ATP binding|diphthine-ammonia ligase activity|peptidyl-diphthamide biosynthetic process from peptidyl-histidine
DPYS	122937949	DPYS	protein_coding	Dihydropyrimidinase	bgar00240,bgar00410,bgar00770,bgar00983	Pyrimidine metabolism|beta-Alanine metabolism|Pantothenate and CoA biosynthesis|Drug metabolism - other enzymes	GO:0005829,GO:0070062,GO:0004157,GO:0042802,GO:0051219,GO:0008270,GO:0006248,GO:0006249,GO:0046079,GO:0006208,GO:0006210,GO:0046050,GO:0006212	cytosol|extracellular exosome|dihydropyrimidinase activity|identical protein binding|phosphoprotein binding|zinc ion binding|CMP catabolic process|dCMP catabolic process|dUMP catabolic process|pyrimidine nucleobase catabolic process|thymine catabolic process|UMP catabolic process|uracil catabolic process
DUSP28	122936261	Dusp28	protein_coding	Dual specificity phosphatase 28			GO:0017018,GO:0016791,GO:0004725,GO:0008138,GO:0016311,GO:0006470	myosin phosphatase activity|phosphatase activity|protein tyrosine phosphatase activity|protein tyrosine/serine/threonine phosphatase activity|dephosphorylation|protein dephosphorylation
ECRG4	122933263	ecrg4	protein_coding	Augurin			GO:0016324,GO:0005737,GO:0005576	apical plasma membrane|cytoplasm|extracellular region
EDIL3	122924676	EDIL3	protein_coding	EGF-like repeat and discoidin I-like domain-containing protein 3			GO:0062023,GO:0070062,GO:1903561,GO:0005509,GO:0005178,GO:0007155,GO:0010811	collagen-containing extracellular matrix|extracellular exosome|extracellular vesicle|calcium ion binding|integrin binding|cell adhesion|positive regulation of cell-substrate adhesion
EFEMP1	122934075	EFEMP1	protein_coding	EGF-containing fibulin-like extracellular matrix protein 1			GO:0062023,GO:0070062,GO:0031012,GO:0005576,GO:0005615,GO:0005509,GO:0005006,GO:0005154,GO:0008083,GO:0043010,GO:0048048,GO:0007173,GO:0032331,GO:0018108,GO:0048050,GO:0006355,GO:0007601	collagen-containing extracellular matrix|extracellular exosome|extracellular matrix|extracellular region|extracellular space|calcium ion binding|epidermal growth factor receptor activity|epidermal growth factor receptor binding|growth factor activity|camera-type eye development|embryonic eye morphogenesis|epidermal growth factor receptor signaling pathway|negative regulation of chondrocyte differ…
EGFLAM	122922739	EGFLAM	protein_coding	Pikachurin			GO:0042995,GO:0048786,GO:0043083,GO:0005509	cell projection|presynaptic active zone|synaptic cleft|calcium ion binding
ELAPOR2	122927838	elapor2	protein_coding	Endosome/lysosome-associated apoptosis and autophagy regulator family member 2			GO:0005886,GO:0070700,GO:0051961,GO:0030513,GO:0045684	plasma membrane|BMP receptor binding|negative regulation of nervous system development|positive regulation of BMP signaling pathway|positive regulation of epidermis development
EMID1	122933659	EMID1	protein_coding	EMI domain-containing protein 1			GO:0005581,GO:0005783,GO:0031012,GO:0005576,GO:0005794	collagen trimer|endoplasmic reticulum|extracellular matrix|extracellular region|Golgi apparatus
ENPP6	122940720	enpp6	protein_coding	Glycerophosphocholine cholinephosphodiesterase ENPP6	bgar00565	Ether lipid metabolism	GO:0005886,GO:0047390,GO:0046872,GO:0008081,GO:0019695,GO:0016042,GO:0006629	plasma membrane|glycerophosphocholine cholinephosphodiesterase activity|metal ion binding|phosphoric diester hydrolase activity|choline metabolic process|lipid catabolic process|lipid metabolic process
ENTPD2	122919518	Entpd2	protein_coding	Ectonucleoside triphosphate diphosphohydrolase 2	bgar00230	Purine metabolism	GO:0005604,GO:0044297,GO:0031253,GO:0009986,GO:0016020,GO:0005886,GO:0043262,GO:0005524,GO:0016887,GO:0004382,GO:0042802,GO:0017110,GO:0017111,GO:0045134,GO:0071354,GO:0007186,GO:0009134,GO:0030168,GO:0009181	basement membrane|cell body|cell projection membrane|cell surface|membrane|plasma membrane|ADP phosphatase activity|ATP binding|ATP hydrolysis activity|GDP phosphatase activity|identical protein binding|nucleoside diphosphate phosphatase activity|ribonucleoside triphosphate phosphatase activity|UDP phosphatase activity|cellular response to interleukin-6|G protein-coupled receptor signaling pathwa…
EPHA10	122930932	EPHA7	protein_coding	Ephrin type-A receptor 7			GO:0043005,GO:0005886,GO:0043235,GO:0005524,GO:0008046,GO:0005004,GO:0004713,GO:0004714,GO:0005005,GO:0006915,GO:0007411,GO:0007420,GO:0048013,GO:0016310,GO:0033674,GO:0022407,GO:0043281,GO:0070372,GO:0050730,GO:0031952,GO:0007169	neuron projection|plasma membrane|receptor complex|ATP binding|axon guidance receptor activity|GPI-linked ephrin receptor activity|protein tyrosine kinase activity|transmembrane receptor protein tyrosine kinase activity|transmembrane-ephrin receptor activity|apoptotic process|axon guidance|brain development|ephrin receptor signaling pathway|phosphorylation|positive regulation of kinase activity|r…
EPHA6	122930847	EPHA6	protein_coding	Ephrin type-A receptor 6			GO:0043005,GO:0005654,GO:0005886,GO:0043235,GO:0005524,GO:0004714,GO:0005005,GO:0007411,GO:0033674,GO:0007169	neuron projection|nucleoplasm|plasma membrane|receptor complex|ATP binding|transmembrane receptor protein tyrosine kinase activity|transmembrane-ephrin receptor activity|axon guidance|positive regulation of kinase activity|transmembrane receptor protein tyrosine kinase signaling pathway
EPHA8	122927025	EPHA8	protein_coding	Ephrin type-A receptor 8			GO:0031901,GO:0043005,GO:0005886,GO:0043235,GO:0005524,GO:0005004,GO:0019838,GO:0004714,GO:0005005,GO:0007411,GO:0007155,GO:0071372,GO:0048013,GO:0031175,GO:0016322,GO:0033674,GO:0043410,GO:0043552,GO:0046777,GO:0030155,GO:0033628,GO:0006929,GO:0007169	early endosome membrane|neuron projection|plasma membrane|receptor complex|ATP binding|GPI-linked ephrin receptor activity|growth factor binding|transmembrane receptor protein tyrosine kinase activity|transmembrane-ephrin receptor activity|axon guidance|cell adhesion|cellular response to follicle-stimulating hormone stimulus|ephrin receptor signaling pathway|neuron projection development|neuron r…
EPSTI1	122931117	Epsti1	protein_coding	Epithelial-stromal interaction protein 1
ESPL1	122933341	ESPL1	protein_coding	Separin	bgar04110,bgar04114	Cell cycle|Oocyte meiosis	GO:0005813,GO:0005737,GO:0005829,GO:0072686,GO:0005634,GO:0003824,GO:0004197,GO:0008234,GO:0006915,GO:0040001,GO:0045143,GO:0051307,GO:0000212,GO:0000281,GO:0000070,GO:0045875,GO:0045842,GO:0006508	centrosome|cytoplasm|cytosol|mitotic spindle|nucleus|catalytic activity|cysteine-type endopeptidase activity|cysteine-type peptidase activity|apoptotic process|establishment of mitotic spindle localization|homologous chromosome segregation|meiotic chromosome separation|meiotic spindle organization|mitotic cytokinesis|mitotic sister chromatid segregation|negative regulation of sister chromatid coh…
F5	122930309	F5	protein_coding	Coagulation factor V			GO:0005576,GO:0031091,GO:0005507,GO:0008015,GO:0007596	extracellular region|platelet alpha granule|copper ion binding|blood circulation|blood coagulation
FADS1	122920198	Fads1	protein_coding	Acyl-CoA (8-3)-desaturase	bgar01040	Biosynthesis of unsaturated fatty acids	GO:0005789,GO:0043231,GO:0005739,GO:0005634,GO:0062076,GO:0016213,GO:0016491,GO:0016717,GO:0007568,GO:0019369,GO:0009267,GO:0006629,GO:0042759,GO:0032868,GO:0035900,GO:0007584,GO:0014070,GO:0010033,GO:0009744,GO:0033189,GO:0006636	endoplasmic reticulum membrane|intracellular membrane-bounded organelle|mitochondrion|nucleus|acyl-CoA delta5-desaturase activity|linoleoyl-CoA desaturase activity|oxidoreductase activity|oxidoreductase activity, acting on paired donors, with oxidation of a pair of donors resulting in the reduction of molecular oxygen to two molecules of water|aging|arachidonic acid metabolic process|cellular res…
FAM118B	122928683	FAM118B	protein_coding	Protein FAM118B			GO:0015030	Cajal body
FAM167A	122935889	Fam167a	protein_coding	Protein FAM167A
FAM171A2	122941406	fam171a2	protein_coding	Protein FAM171A2			GO:0016020	membrane
FAM20A	122939858	FAM20A	protein_coding	Pseudokinase FAM20A			GO:0005737,GO:0005783,GO:0070062,GO:0005615,GO:0005794,GO:0043539,GO:0031214,GO:0055074,GO:0070166,GO:0001934,GO:0009617,GO:0044691	cytoplasm|endoplasmic reticulum|extracellular exosome|extracellular space|Golgi apparatus|protein serine/threonine kinase activator activity|biomineral tissue development|calcium ion homeostasis|enamel mineralization|positive regulation of protein phosphorylation|response to bacterium|tooth eruption
FAM222A	122933748	FAM222A	protein_coding	Protein FAM222A
FAM78B	122943817	FAM78B	protein_coding	Protein FAM78B
FAM83D	122941486	fam83d-b	protein_coding	Protein FAM83D-B			GO:0005737,GO:0097431,GO:0051301,GO:0008283,GO:0051310,GO:0070372	cytoplasm|mitotic spindle pole|cell division|cell population proliferation|metaphase plate congression|regulation of ERK1 and ERK2 cascade
FANCD2	122934662	FANCD2	protein_coding	Fanconi anemia group D2 protein	bgar03460	Fanconi anemia pathway	GO:0000785,GO:0000793,GO:0005829,GO:1990391,GO:0016604,GO:0005730,GO:0005654,GO:0005634,GO:0070182,GO:0048854,GO:0034599,GO:1990918,GO:0007276,GO:0007129,GO:0036297,GO:0031573,GO:0097150,GO:2000348,GO:0051090,GO:0050727,GO:0045589,GO:0010332	chromatin|condensed chromosome|cytosol|DNA repair complex|nuclear body|nucleolus|nucleoplasm|nucleus|DNA polymerase binding|brain morphogenesis|cellular response to oxidative stress|double-strand break repair involved in meiotic recombination|gamete generation|homologous chromosome pairing at meiosis|interstrand cross-link repair|mitotic intra-S DNA damage checkpoint signaling|neuronal stem cell …
FAXC	122936364	faxc	protein_coding	Failed axon connections homolog			GO:0016020	membrane
FBXL22	122929694	FBXL22	protein_coding	F-box and leucine-rich protein 22			GO:0005829,GO:0005634,GO:0019005,GO:0030018,GO:0043153,GO:0000086,GO:0016567,GO:0051726,GO:0031146	cytosol|nucleus|SCF ubiquitin ligase complex|Z disc|entrainment of circadian clock by photoperiod|G2/M transition of mitotic cell cycle|protein ubiquitination|regulation of cell cycle|SCF-dependent proteasomal ubiquitin-dependent protein catabolic process
FBXW7	122942703	FBXW7	protein_coding	F-box/WD repeat-containing protein 7	bgar04120	Ubiquitin mediated proteolysis	GO:0005694,GO:0030126,GO:0005783,GO:0005739,GO:0005730,GO:0005654,GO:1990452,GO:0048471,GO:0019005,GO:0030332,GO:0042802,GO:0050816,GO:1990756,GO:0031625,GO:0097027,GO:0006974,GO:0006281,GO:0006888,GO:0006891,GO:0006886,GO:0030324,GO:0010629,GO:2001205,GO:1903026,GO:0007219,GO:0045741,GO:0070374,GO:1903378,GO:1901800,GO:1903955,GO:2000060,GO:0051443,GO:0031648,GO:0070534,GO:0050821,GO:1903146,GO:…	chromosome|COPI vesicle coat|endoplasmic reticulum|mitochondrion|nucleolus|nucleoplasm|Parkin-FBXW7-Cul1 ubiquitin ligase complex|perinuclear region of cytoplasm|SCF ubiquitin ligase complex|cyclin binding|identical protein binding|phosphothreonine residue binding|ubiquitin ligase-substrate adaptor activity|ubiquitin protein ligase binding|ubiquitin-protein transferase activator activity|cellular…
FGF10	122924784	FGF10	protein_coding	Fibroblast growth factor 10	bgar04010,bgar04020,bgar04810	MAPK signaling pathway|Calcium signaling pathway|Regulation of actin cytoskeleton	GO:0009986,GO:0005737,GO:0005576,GO:0005615,GO:0005634,GO:0005886,GO:0042056,GO:0005104,GO:0008083,GO:0008201,GO:0005111,GO:0031532,GO:0001525,GO:0009887,GO:0001974,GO:0060667,GO:0048754,GO:0060436,GO:0060449,GO:0060447,GO:0030154,GO:0007368,GO:0031076,GO:0048557,GO:0030538,GO:0009880,GO:0001935,GO:0050673,GO:0060664,GO:0070371,GO:0000132,GO:0097192,GO:0048807,GO:0008543,GO:0060595,GO:0048144,GO:…	cell surface|cytoplasm|extracellular region|extracellular space|nucleus|plasma membrane|chemoattractant activity|fibroblast growth factor receptor binding|growth factor activity|heparin binding|type 2 fibroblast growth factor receptor binding|actin cytoskeleton reorganization|angiogenesis|animal organ morphogenesis|blood vessel remodeling|branch elongation involved in salivary gland morphogenesis…
FGF7	122927619	FGF7	protein_coding	Fibroblast growth factor 7	bgar04010,bgar04020,bgar04810	MAPK signaling pathway|Calcium signaling pathway|Regulation of actin cytoskeleton	GO:0005737,GO:0005615,GO:0005104,GO:0008083,GO:0008201,GO:0005111,GO:0009887,GO:0030154,GO:0008543,GO:0030324,GO:0050918,GO:0051781,GO:0008284,GO:0045893,GO:0050679,GO:0010628,GO:0050731,GO:0001934,GO:0030334	cytoplasm|extracellular space|fibroblast growth factor receptor binding|growth factor activity|heparin binding|type 2 fibroblast growth factor receptor binding|animal organ morphogenesis|cell differentiation|fibroblast growth factor receptor signaling pathway|lung development|positive chemotaxis|positive regulation of cell division|positive regulation of cell population proliferation|positive reg…
FGFR1	122927312	fgfr1	protein_coding	Fibroblast growth factor receptor 1	bgar04010,bgar04020,bgar04520,bgar04810	MAPK signaling pathway|Calcium signaling pathway|Adherens junction|Regulation of actin cytoskeleton	GO:0031410,GO:0005829,GO:0005634,GO:0005886,GO:0005524,GO:0005007,GO:0008284	cytoplasmic vesicle|cytosol|nucleus|plasma membrane|ATP binding|fibroblast growth factor receptor activity|positive regulation of cell population proliferation
FGFRL1	122939056	FGFRL1	protein_coding	Fibroblast growth factor receptor-like 1			GO:0005886,GO:0017134,GO:0005007,GO:0008201,GO:0008285	plasma membrane|fibroblast growth factor binding|fibroblast growth factor receptor activity|heparin binding|negative regulation of cell population proliferation
FHL3	122932991	FHL3	protein_coding	Four and a half LIM domains protein 3			GO:0005634,GO:0001725,GO:0030018,GO:0003779,GO:0046872,GO:0003712,GO:0030036	nucleus|stress fiber|Z disc|actin binding|metal ion binding|transcription coregulator activity|actin cytoskeleton organization
FRZB	122944687	FRZB	protein_coding	Secreted frizzled-related protein 3	bgar04310	Wnt signaling pathway	GO:0005737,GO:0005615,GO:0016020,GO:0017147,GO:0060070,GO:0090103,GO:0060029,GO:0002064,GO:0070365,GO:0090090,GO:0061037,GO:0010721,GO:0030308,GO:0008285,GO:0070367,GO:0030178,GO:0014033,GO:0043065,GO:0045600,GO:0001501,GO:0061053	cytoplasm|extracellular space|membrane|Wnt-protein binding|canonical Wnt signaling pathway|cochlea morphogenesis|convergent extension involved in organogenesis|epithelial cell development|hepatocyte differentiation|negative regulation of canonical Wnt signaling pathway|negative regulation of cartilage development|negative regulation of cell development|negative regulation of cell growth|negative …
GAB2	122932264	GAB2	protein_coding	GRB2-associated-binding protein 2			GO:0005737,GO:0005829,GO:0005886,GO:0005547,GO:0043325,GO:0035591,GO:0005068,GO:0030316,GO:0048015,GO:0008284,GO:0043306,GO:0007165	cytoplasm|cytosol|plasma membrane|phosphatidylinositol-3,4,5-trisphosphate binding|phosphatidylinositol-3,4-bisphosphate binding|signaling adaptor activity|transmembrane receptor protein tyrosine kinase adaptor activity|osteoclast differentiation|phosphatidylinositol-mediated signaling|positive regulation of cell population proliferation|positive regulation of mast cell degranulation|signal trans…
GATM	122927604	gatm	protein_coding	Glycine amidinotransferase, mitochondrial	bgar00260,bgar00330	Glycine, serine and threonine metabolism|Arginine and proline metabolism	GO:0005743,GO:0015068,GO:0006601	mitochondrial inner membrane|glycine amidinotransferase activity|creatine biosynthetic process
GJA5	122930356	GJA5	protein_coding	Gap junction alpha-5 protein			GO:0005922,GO:0007154	connexin complex|cell communication
GNB5	122923097	Gnb5	protein_coding	Guanine nucleotide-binding protein subunit beta-5	bgar04371	Apelin signaling pathway	GO:0044297,GO:0005737,GO:0005829,GO:0005834,GO:0005634,GO:0005886,GO:0098793,GO:0032991,GO:0051087,GO:0031682,GO:0032794,GO:0005096,GO:0030159,GO:1990603,GO:0007212,GO:0007186,GO:0036367,GO:1901386,GO:0043547,GO:0007165	cell body|cytoplasm|cytosol|heterotrimeric G-protein complex|nucleus|plasma membrane|presynapse|protein-containing complex|chaperone binding|G-protein gamma-subunit binding|GTPase activating protein binding|GTPase activator activity|signaling receptor complex adaptor activity|dark adaptation|dopamine receptor signaling pathway|G protein-coupled receptor signaling pathway|light adaption|negative r…
GPC1	122934221	gpc1	protein_coding	Glypican-1			GO:0062023,GO:0005615,GO:0005886,GO:0009966	collagen-containing extracellular matrix|extracellular space|plasma membrane|regulation of signal transduction
GPR55	122935588	Gpr55	protein_coding	G-protein coupled receptor 55			GO:0005886,GO:0004949,GO:0004930,GO:0007202,GO:0045453,GO:0045671,GO:0051482,GO:0070374,GO:0035025	plasma membrane|cannabinoid receptor activity|G protein-coupled receptor activity|activation of phospholipase C activity|bone resorption|negative regulation of osteoclast differentiation|positive regulation of cytosolic calcium ion concentration involved in phospholipase C-activating G protein-coupled signaling pathway|positive regulation of ERK1 and ERK2 cascade|positive regulation of Rho protei…
GPX3	122928371	GPX3	protein_coding	Glutathione peroxidase 3	bgar00480	Glutathione metabolism	GO:0005615,GO:0004602,GO:0042802,GO:0004601,GO:0008430,GO:0042744,GO:0006979	extracellular space|glutathione peroxidase activity|identical protein binding|peroxidase activity|selenium binding|hydrogen peroxide catabolic process|response to oxidative stress
GRAMD2B	122924607	GRAMD2B	protein_coding	GRAM domain-containing protein 2B			GO:0005881,GO:0042802	cytoplasmic microtubule|identical protein binding
GRM8	122927921	Grm8	protein_coding	Metabotropic glutamate receptor 8	bgar04080	Neuroactive ligand-receptor interaction	GO:0098982,GO:0098978,GO:0043005,GO:0043025,GO:0005886,GO:0045211,GO:0048787,GO:0042734,GO:0001640,GO:0004930,GO:0008066,GO:0001642,GO:0007196,GO:0007193,GO:0007268,GO:0050966,GO:0007216,GO:0099171,GO:1901214,GO:0046928,GO:0051966,GO:0019233,GO:0035249	GABA-ergic synapse|glutamatergic synapse|neuron projection|neuronal cell body|plasma membrane|postsynaptic membrane|presynaptic active zone membrane|presynaptic membrane|adenylate cyclase inhibiting G protein-coupled glutamate receptor activity|G protein-coupled receptor activity|glutamate receptor activity|group III metabotropic glutamate receptor activity|adenylate cyclase-inhibiting G protein-…
GTSE1	122925410	GTSE1	protein_coding	G2 and S phase-expressed protein 1	bgar04115	p53 signaling pathway	GO:0005881,GO:0005829,GO:0016020,GO:0015630,GO:0005654,GO:0008017,GO:0006977,GO:0007017	cytoplasmic microtubule|cytosol|membrane|microtubule cytoskeleton|nucleoplasm|microtubule binding|DNA damage response, signal transduction by p53 class mediator resulting in cell cycle arrest|microtubule-based process
HDAC9	122938422	hdac9	protein_coding	Histone deacetylase 9			GO:0000118,GO:0004407,GO:0006325,GO:0016575	histone deacetylase complex|histone deacetylase activity|chromatin organization|histone deacetylation
HPX	122930976	HPX	protein_coding	Hemopexin			GO:0005615,GO:0015232,GO:0046872,GO:0006879,GO:0042168,GO:0020027,GO:0002925,GO:0002639,GO:0060335,GO:0042531,GO:0060333,GO:0007260	extracellular space|heme transmembrane transporter activity|metal ion binding|cellular iron ion homeostasis|heme metabolic process|hemoglobin metabolic process|positive regulation of humoral immune response mediated by circulating immunoglobulin|positive regulation of immunoglobulin production|positive regulation of type II interferon-mediated signaling pathway|positive regulation of tyrosine pho…
HRAS	122920728	HRAS	protein_coding	GTPase HRas	bgar04010,bgar04012,bgar04370,bgar04371,bgar04068,bgar04150,bgar04144,bgar04140,bgar04137,bgar04210,bgar04218,bgar04510,bgar04540,bgar04810,bgar04625,bgar04910,bgar04912,bgar04916,bgar05132	MAPK signaling pathway|ErbB signaling pathway|VEGF signaling pathway|Apelin signaling pathway|FoxO signaling pathway|mTOR signaling pathway|Endocytosis|Autophagy - animal|Mitophagy - animal|Apoptosis|Cellular senescence|Focal adhesion|Gap junction|Regulation of actin cytoskeleton|C-type lectin receptor signaling pathway|Insulin signaling pathway|GnRH signaling pathway|Melanogenesis|Salmonella inf…	GO:0005829,GO:0098978,GO:0000139,GO:1905360,GO:0005654,GO:0005886,GO:0003925,GO:0019003,GO:0005525,GO:0003924,GO:0008022,GO:0043539,GO:0043495,GO:0060612,GO:0071480,GO:0090398,GO:0042832,GO:0006897,GO:0048144,GO:0008286,GO:0097193,GO:0008285,GO:0010629,GO:0034260,GO:0043524,GO:0051402,GO:2000251,GO:0030335,GO:0050679,GO:0070374,GO:0048146,GO:0043547,GO:0046330,GO:0043406,GO:2000630,GO:0010863,GO:…	cytosol|glutamatergic synapse|Golgi membrane|GTPase complex|nucleoplasm|plasma membrane|G protein activity|GDP binding|GTP binding|GTPase activity|protein C-terminus binding|protein serine/threonine kinase activator activity|protein-membrane adaptor activity|adipose tissue development|cellular response to gamma radiation|cellular senescence|defense response to protozoan|endocytosis|fibroblast pro…
HS3ST5	122934716	Hs3st5	protein_coding	Heparan sulfate glucosamine 3-O-sulfotransferase 5			GO:0000139,GO:0008467,GO:0015012,GO:0015015,GO:0050819,GO:0006477,GO:0046596	Golgi membrane|[heparan sulfate]-glucosamine 3-sulfotransferase 1 activity|heparan sulfate proteoglycan biosynthetic process|heparan sulfate proteoglycan biosynthetic process, enzymatic modification|negative regulation of coagulation|protein sulfation|regulation of viral entry into host cell
HSPB6	122929114	CRYAB	protein_coding	Alpha-crystallin B chain	bgar04141	Protein processing in endoplasmic reticulum	GO:0005737,GO:0005576,GO:0005764,GO:0005634,GO:0032991,GO:0046872,GO:0042803,GO:0005212,GO:0051082,GO:0043066,GO:0045892,GO:0032387,GO:0042026,GO:0009408	cytoplasm|extracellular region|lysosome|nucleus|protein-containing complex|metal ion binding|protein homodimerization activity|structural constituent of eye lens|unfolded protein binding|negative regulation of apoptotic process|negative regulation of DNA-templated transcription|negative regulation of intracellular transport|protein refolding|response to heat
IFIH1	122944887	IFIH1	protein_coding	Interferon-induced helicase C domain-containing protein 1	bgar04622,bgar05168	RIG-I-like receptor signaling pathway|Herpes simplex virus 1 infection	GO:0005737,GO:0005829,GO:0005739,GO:0005634,GO:0005524,GO:0016887,GO:0003677,GO:0003725,GO:0042802,GO:0043021,GO:0003723,GO:0003724,GO:0003727,GO:0008270,GO:0140374,GO:0071360,GO:0098586,GO:0002753,GO:0051607,GO:0009597,GO:0045087,GO:0039530,GO:0045071,GO:0032727,GO:0032728,GO:0032755,GO:0060760,GO:0032760,GO:0016925,GO:0034344,GO:0009615	cytoplasm|cytosol|mitochondrion|nucleus|ATP binding|ATP hydrolysis activity|DNA binding|double-stranded RNA binding|identical protein binding|ribonucleoprotein complex binding|RNA binding|RNA helicase activity|single-stranded RNA binding|zinc ion binding|antiviral innate immune response|cellular response to exogenous dsRNA|cellular response to virus|cytosolic pattern recognition receptor signalin…
IGF1	122928101	IGF1	protein_coding	Insulin-like growth factor I	bgar04010,bgar04068,bgar04150,bgar04114,bgar04115,bgar04510,bgar04914	MAPK signaling pathway|FoxO signaling pathway|mTOR signaling pathway|Oocyte meiosis|p53 signaling pathway|Focal adhesion|Progesterone-mediated oocyte maturation	GO:0005615,GO:0008083,GO:0005179,GO:0005159,GO:0008283,GO:0090103,GO:0061560,GO:0010467,GO:0048009,GO:0043066,GO:0046676,GO:0043524,GO:0090201,GO:0007405,GO:0008284,GO:0090277,GO:0014068,GO:0045732,GO:0001932,GO:0009408,GO:1990418,GO:0021650	extracellular space|growth factor activity|hormone activity|insulin-like growth factor receptor binding|cell population proliferation|cochlea morphogenesis|cranial ganglion formation|gene expression|insulin-like growth factor receptor signaling pathway|negative regulation of apoptotic process|negative regulation of insulin secretion|negative regulation of neuron apoptotic process|negative regulat…
IGFALS	122944850	IGFALS	protein_coding	Insulin-like growth factor-binding protein complex acid labile subunit			GO:0070062,GO:0031012,GO:0005576,GO:0005615,GO:0042567,GO:0005520,GO:0007155,GO:0007165	extracellular exosome|extracellular matrix|extracellular region|extracellular space|insulin-like growth factor ternary complex|insulin-like growth factor binding|cell adhesion|signal transduction
IGSF11	122932810	IGSF11	protein_coding	Immunoglobulin superfamily member 11	bgar04514	Cell adhesion molecules	GO:0005911,GO:0005886,GO:0098742,GO:0007156	cell-cell junction|plasma membrane|cell-cell adhesion via plasma-membrane adhesion molecules|homophilic cell adhesion via plasma membrane adhesion molecules
IL11RA	122924261	IL11RA	protein_coding	Interleukin-11 receptor subunit alpha	bgar04060	Cytokine-cytokine receptor interaction	GO:0005576,GO:0016020,GO:0004896,GO:0032502,GO:0060322	extracellular region|membrane|cytokine receptor activity|developmental process|head development
INKA2	122932222	Inka2	protein_coding	PAK4-inhibitor INKA2			GO:0005654,GO:0005634,GO:0019901,GO:0030291	nucleoplasm|nucleus|protein kinase binding|protein serine/threonine kinase inhibitor activity
INPP5J	122924307	INPP5J	protein_coding	Phosphatidylinositol 4,5-bisphosphate 5-phosphatase A	bgar00562	Inositol phosphate metabolism	GO:0005737,GO:0005829,GO:0043198,GO:0030426,GO:0005886,GO:0001726,GO:0032587,GO:0052659,GO:0052658,GO:0004445,GO:0034485,GO:0004439,GO:0017124,GO:0046855,GO:0043647,GO:0031115,GO:0010977,GO:0033137,GO:0006661,GO:0046856	cytoplasm|cytosol|dendritic shaft|growth cone|plasma membrane|ruffle|ruffle membrane|inositol-1,3,4,5-tetrakisphosphate 5-phosphatase activity|inositol-1,4,5-trisphosphate 5-phosphatase activity|inositol-polyphosphate 5-phosphatase activity|phosphatidylinositol-3,4,5-trisphosphate 5-phosphatase activity|phosphatidylinositol-4,5-bisphosphate 5-phosphatase activity|SH3 domain binding|inositol phosp…
IQCA1	122945110	IQCA1	protein_coding	Dynein regulatory complex protein 11			GO:0005737,GO:0005856,GO:0031514,GO:0005524,GO:0016887	cytoplasm|cytoskeleton|motile cilium|ATP binding|ATP hydrolysis activity
IQGAP3	122921504	IQGAP3	protein_coding	Ras GTPase-activating-like protein IQGAP3	bgar04810	Regulation of actin cytoskeleton	GO:0005911,GO:0005737,GO:0005829,GO:0016328,GO:0051015,GO:0005516,GO:0005096,GO:0070856,GO:0031267,GO:0071310,GO:0070371,GO:0000082,GO:0010467,GO:0033598,GO:0010629,GO:0010628,GO:0033601,GO:0043410,GO:0001934,GO:0006468,GO:0007265,GO:0032956,GO:0008361,GO:0043087	cell-cell junction|cytoplasm|cytosol|lateral plasma membrane|actin filament binding|calmodulin binding|GTPase activator activity|myosin VI light chain binding|small GTPase binding|cellular response to organic substance|ERK1 and ERK2 cascade|G1/S transition of mitotic cell cycle|gene expression|mammary gland epithelial cell proliferation|negative regulation of gene expression|positive regulation o…
ITGB1BP2	122946566	CHORDC1	protein_coding	Cysteine and histidine-rich domain-containing protein 1			GO:0043531,GO:0005524,GO:0051879,GO:0008270,GO:0051298,GO:0061077,GO:2000299,GO:1900034,GO:0010824	ADP binding|ATP binding|Hsp90 protein binding|zinc ion binding|centrosome duplication|chaperone-mediated protein folding|negative regulation of Rho-dependent protein serine/threonine kinase activity|regulation of cellular response to heat|regulation of centrosome duplication
ITGB6	122945583	ITGB6	protein_coding	Integrin beta-6	bgar04512,bgar04510,bgar04810	ECM-receptor interaction|Focal adhesion|Regulation of actin cytoskeleton	GO:0030054,GO:0005813,GO:0009897,GO:0005925,GO:0034685,GO:0008305,GO:0005654,GO:0005886,GO:0043235,GO:0005178,GO:0140677,GO:0001618,GO:0060348,GO:0060435,GO:0007155,GO:0033627,GO:0016477,GO:0000902,GO:0007160,GO:0071479,GO:0070166,GO:0060022,GO:0006955,GO:0006954,GO:0007229,GO:0061520,GO:0048286,GO:0055091,GO:1901388,GO:0009615,GO:0043588,GO:0060395,GO:0043129,GO:0071604,GO:0007179,GO:0042060	cell junction|centrosome|external side of plasma membrane|focal adhesion|integrin alphav-beta6 complex|integrin complex|nucleoplasm|plasma membrane|receptor complex|integrin binding|molecular function activator activity|virus receptor activity|bone development|bronchiole development|cell adhesion|cell adhesion mediated by integrin|cell migration|cell morphogenesis|cell-matrix adhesion|cellular re…
JPH3	122920606	JPH3	protein_coding	Junctophilin-3			GO:0005789,GO:0030314,GO:0014701,GO:0016020,GO:0005886,GO:0060402,GO:0035640,GO:0007612,GO:0040011,GO:0007613,GO:0050885,GO:0048168,GO:0060314,GO:0048167	endoplasmic reticulum membrane|junctional membrane complex|junctional sarcoplasmic reticulum membrane|membrane|plasma membrane|calcium ion transport into cytosol|exploration behavior|learning|locomotion|memory|neuromuscular process controlling balance|regulation of neuronal synaptic plasticity|regulation of ryanodine-sensitive calcium-release channel activity|regulation of synaptic plasticity
KCNE3	122930717	KCNE3	protein_coding	Potassium voltage-gated channel subfamily E member 3			GO:1990794,GO:0005737,GO:0030425,GO:0045121,GO:0032809,GO:0043204,GO:0005886,GO:0031982,GO:0015459,GO:0044325,GO:0005249,GO:0030644,GO:0086011,GO:0098915,GO:1902260,GO:1905025,GO:1903765,GO:1903817,GO:0097623,GO:0086091,GO:0060307,GO:0006814,GO:0086005	basolateral part of cell|cytoplasm|dendrite|membrane raft|neuronal cell body membrane|perikaryon|plasma membrane|vesicle|potassium channel regulator activity|transmembrane transporter binding|voltage-gated potassium channel activity|cellular chloride ion homeostasis|membrane repolarization during action potential|membrane repolarization during ventricular cardiac muscle cell action potential|nega…
KCNK2	122935517	Kcnk2	protein_coding	Potassium channel subfamily K member 2	bgar04261	Adrenergic signaling in cardiomyocytes	GO:0016324,GO:0097449,GO:0030424,GO:0043679,GO:0044305,GO:0009986,GO:0005783,GO:0005789,GO:0043005,GO:0043025,GO:0005634,GO:0005886,GO:0008076,GO:0015271,GO:0019870,GO:0022841,GO:0005249,GO:0003231,GO:0071456,GO:0090102,GO:0007186,GO:0007613,GO:0060044,GO:2000279,GO:0010942,GO:1900039,GO:0071805,GO:0006813,GO:0042391,GO:0048678,GO:0009612,GO:0030322	apical plasma membrane|astrocyte projection|axon|axon terminus|calyx of Held|cell surface|endoplasmic reticulum|endoplasmic reticulum membrane|neuron projection|neuronal cell body|nucleus|plasma membrane|voltage-gated potassium channel complex|outward rectifier potassium channel activity|potassium channel inhibitor activity|potassium ion leak channel activity|voltage-gated potassium channel activ…
KCNN2	122935408	Kcnn2	protein_coding	Small conductance calcium-activated potassium channel protein 2			GO:0009986,GO:0043197,GO:0098978,GO:0016020,GO:0043005,GO:0043025,GO:0005886,GO:0045211,GO:0042383,GO:0005790,GO:0030315,GO:0030018,GO:0051393,GO:0015269,GO:0005516,GO:0005242,GO:0019904,GO:0042803,GO:0016286,GO:0006811,GO:0098914,GO:0050804,GO:0043268,GO:0071805,GO:0006813,GO:0048168,GO:1901379	cell surface|dendritic spine|glutamatergic synapse|membrane|neuron projection|neuronal cell body|plasma membrane|postsynaptic membrane|sarcolemma|smooth endoplasmic reticulum|T-tubule|Z disc|alpha-actinin binding|calcium-activated potassium channel activity|calmodulin binding|inward rectifier potassium channel activity|protein domain specific binding|protein homodimerization activity|small conduc…
KCNN3	122921750	KCNN3	protein_coding	Small conductance calcium-activated potassium channel protein 3			GO:0043005,GO:0043025,GO:0005886,GO:0005516,GO:0016286,GO:0006811,GO:0071805	neuron projection|neuronal cell body|plasma membrane|calmodulin binding|small conductance calcium-activated potassium channel activity|ion transport|potassium ion transmembrane transport
KCTD4	122932251	KCTD4	protein_coding	BTB/POZ domain-containing protein KCTD4			GO:0051260	protein homooligomerization
KIAA1755	122941975	KIAA1755	protein_coding	Uncharacterized protein KIAA1755
KIF20A	122928116	KIF20A	protein_coding	Kinesin-like protein KIF20A	bgar04814	Motor proteins	GO:0005794,GO:0045171,GO:0005871,GO:0005874,GO:0030496,GO:0005654,GO:0005634,GO:0005819,GO:0005524,GO:0016887,GO:0008017,GO:0003777,GO:0019901,GO:0001578,GO:0007018,GO:0061952,GO:0000281,GO:0015031,GO:0032465	Golgi apparatus|intercellular bridge|kinesin complex|microtubule|midbody|nucleoplasm|nucleus|spindle|ATP binding|ATP hydrolysis activity|microtubule binding|microtubule motor activity|protein kinase binding|microtubule bundle formation|microtubule-based movement|midbody abscission|mitotic cytokinesis|protein transport|regulation of cytokinesis
KIF23	122927475	KIF23	protein_coding	Kinesin-like protein KIF23	bgar04814	Motor proteins	GO:0097149,GO:0005813,GO:0005829,GO:0090543,GO:0005925,GO:0005871,GO:0005874,GO:0030496,GO:0072686,GO:0005654,GO:0005634,GO:0005819,GO:0005524,GO:0016887,GO:0008017,GO:0003777,GO:0007018,GO:0000281,GO:0000022,GO:0051256,GO:0032467	centralspindlin complex|centrosome|cytosol|Flemming body|focal adhesion|kinesin complex|microtubule|midbody|mitotic spindle|nucleoplasm|nucleus|spindle|ATP binding|ATP hydrolysis activity|microtubule binding|microtubule motor activity|microtubule-based movement|mitotic cytokinesis|mitotic spindle elongation|mitotic spindle midzone assembly|positive regulation of cytokinesis
KIF2C	122943592	kif2c	protein_coding	Kinesin-like protein KIF2C	bgar04814	Motor proteins	GO:0005737,GO:0000776,GO:0035371,GO:0005634,GO:0005524,GO:0008017,GO:0003777,GO:0051315,GO:0051301,GO:0051310,GO:0007018	cytoplasm|kinetochore|microtubule plus-end|nucleus|ATP binding|microtubule binding|microtubule motor activity|attachment of mitotic spindle microtubules to kinetochore|cell division|metaphase plate congression|microtubule-based movement
KIF4A	122946669	kif4	protein_coding	Chromosome-associated kinesin KIF4	bgar04814	Motor proteins	GO:0005694,GO:0005737,GO:0005874,GO:0005634,GO:0005524,GO:0003677,GO:0051536,GO:0046872,GO:0008017,GO:0003777,GO:0007018	chromosome|cytoplasm|microtubule|nucleus|ATP binding|DNA binding|iron-sulfur cluster binding|metal ion binding|microtubule binding|microtubule motor activity|microtubule-based movement
KIFC1	122946583		protein_coding	Carboxy-terminal kinesin 2 OS=Xenopus laevis OX=8355 PE=2 SV=1	bgar04814	Motor proteins	GO:0005737,GO:0005874,GO:0005524,GO:0008017,GO:0003777,GO:0007018	cytoplasm|microtubule|ATP binding|microtubule binding|microtubule motor activity|microtubule-based movement
KLHL29	122934094	KLHL29	protein_coding	Kelch-like protein 29
KLHL40	122938587	klhl40	protein_coding	Kelch-like protein 40			GO:0031672,GO:0031463,GO:0005737,GO:0031674,GO:0032436,GO:0031398,GO:0048741,GO:0098528	A band|Cul3-RING ubiquitin ligase complex|cytoplasm|I band|positive regulation of proteasomal ubiquitin-dependent protein catabolic process|positive regulation of protein ubiquitination|skeletal muscle fiber development|skeletal muscle fiber differentiation
KNTC1	122924527	KNTC1	protein_coding	Kinetochore-associated protein 1			GO:0015629,GO:0005737,GO:0005829,GO:0005828,GO:0005634,GO:0005886,GO:1990423,GO:0000922,GO:0031267,GO:0051301,GO:0000070,GO:0007094,GO:1903394,GO:0065003,GO:0007096	actin cytoskeleton|cytoplasm|cytosol|kinetochore microtubule|nucleus|plasma membrane|RZZ complex|spindle pole|small GTPase binding|cell division|mitotic sister chromatid segregation|mitotic spindle assembly checkpoint signaling|protein localization to kinetochore involved in kinetochore assembly|protein-containing complex assembly|regulation of exit from mitosis
KPNA2	122940361	KPNA2	protein_coding	Importin subunit alpha-1	bgar03013	Nucleocytoplasmic transport	GO:0005737,GO:0005829,GO:0005789,GO:0000139,GO:0043657,GO:0016020,GO:0042564,GO:0005654,GO:0005634,GO:0042826,GO:0061608,GO:0008139,GO:0003723,GO:0006259,GO:0075506,GO:0006607,GO:1903902,GO:0006606,GO:0000018	cytoplasm|cytosol|endoplasmic reticulum membrane|Golgi membrane|host cell|membrane|NLS-dependent protein nuclear import complex|nucleoplasm|nucleus|histone deacetylase binding|nuclear import signal receptor activity|nuclear localization sequence binding|RNA binding|DNA metabolic process|entry of viral genome into host nucleus through nuclear pore complex via importin|NLS-bearing protein import in…
KREMEN1	122935136	kremen1	protein_coding	Kremen protein 1			GO:0005886,GO:0016055	plasma membrane|Wnt signaling pathway
KY	122936264	Ky	protein_coding	Kyphoscoliosis peptidase			GO:0005737,GO:0005856,GO:0030018,GO:0008233,GO:0007517,GO:0007528,GO:0006508	cytoplasm|cytoskeleton|Z disc|peptidase activity|muscle organ development|neuromuscular junction development|proteolysis
LAMP3	122935301	LAMP3	protein_coding	Lysosome-associated membrane glycoprotein 3	bgar04142	Lysosome	GO:0097233,GO:0009986,GO:0005769,GO:0031901,GO:0043231,GO:0031902,GO:0005765,GO:0048471,GO:0005886,GO:0031982,GO:0002250,GO:0072594,GO:0043154,GO:1901799,GO:0010628,GO:0010506,GO:1903900,GO:0035455	alveolar lamellar body membrane|cell surface|early endosome|early endosome membrane|intracellular membrane-bounded organelle|late endosome membrane|lysosomal membrane|perinuclear region of cytoplasm|plasma membrane|vesicle|adaptive immune response|establishment of protein localization to organelle|negative regulation of cysteine-type endopeptidase activity involved in apoptotic process|negative r…
LAPTM4B	122938821	LAPTM4B	protein_coding	Lysosomal-associated transmembrane protein 4B	bgar04142	Lysosome	GO:0042995,GO:0005769,GO:0005768,GO:0031902,GO:0005765,GO:0005764,GO:0032585,GO:0097487,GO:0005886,GO:0097001,GO:1902936,GO:0007032,GO:0032509,GO:1905166,GO:0032911,GO:0097213,GO:1905671	cell projection|early endosome|endosome|late endosome membrane|lysosomal membrane|lysosome|multivesicular body membrane|multivesicular body, internal vesicle|plasma membrane|ceramide binding|phosphatidylinositol bisphosphate binding|endosome organization|endosome transport via multivesicular body sorting pathway|negative regulation of lysosomal protein catabolic process|negative regulation of tra…
LARGE2	122920873	large2-a	protein_coding	Xylosyl- and glucuronyltransferase LARGE2s	bgar00515	Mannose type O-glycan biosynthesis	GO:0000139,GO:0015020,GO:0046872,GO:0042285,GO:0035269	Golgi membrane|glucuronosyltransferase activity|metal ion binding|xylosyltransferase activity|protein O-linked mannosylation
LMNB1	122924605		protein_coding	Lamin-L(I) OS=Xenopus laevis OX=8355 PE=2 SV=1	bgar04210	Apoptosis	GO:0005882,GO:0005637	intermediate filament|nuclear inner membrane
LMNB2	122946192		protein_coding	Lamin-L(II) OS=Xenopus laevis OX=8355 PE=2 SV=1	bgar04210	Apoptosis	GO:0005882,GO:0005637	intermediate filament|nuclear inner membrane
LMO1	122920845	LMO1	protein_coding	Rhombotin-1			GO:0005654,GO:0005634,GO:0140297,GO:0046872,GO:0003713,GO:0000122,GO:0045944,GO:0046013	nucleoplasm|nucleus|DNA-binding transcription factor binding|metal ion binding|transcription coactivator activity|negative regulation of transcription by RNA polymerase II|positive regulation of transcription by RNA polymerase II|regulation of T cell homeostatic proliferation
LMO3	122926614	lmo3	protein_coding	LIM domain only protein 3			GO:0046872	metal ion binding
LMO4	122943864	lmo4.2	protein_coding	LIM domain transcription factor LMO4.2			GO:0046872,GO:0003712,GO:0030154,GO:0007369,GO:0007498,GO:0045665,GO:0007399,GO:0045944	metal ion binding|transcription coregulator activity|cell differentiation|gastrulation|mesoderm development|negative regulation of neuron differentiation|nervous system development|positive regulation of transcription by RNA polymerase II
LNX1	122938798	LNX1	protein_coding	E3 ubiquitin-protein ligase LNX			GO:0005737,GO:0042802,GO:0046872,GO:0030165,GO:0004842,GO:0006511	cytoplasm|identical protein binding|metal ion binding|PDZ domain binding|ubiquitin-protein transferase activity|ubiquitin-dependent protein catabolic process
LNX2	122931988	LNX2	protein_coding	Ligand of Numb protein X 2			GO:0005886,GO:0042802,GO:0046872,GO:0030165,GO:0004842,GO:0061351,GO:0030182	plasma membrane|identical protein binding|metal ion binding|PDZ domain binding|ubiquitin-protein transferase activity|neural precursor cell proliferation|neuron differentiation
LOC122919385	122919385		protein_coding	DLA class II histocompatibility antigen, DR-1 beta chain OS=Canis lupus familiaris OX=9615 PE=2 SV=1	bgar04514,bgar04145,bgar04672,bgar05168	Cell adhesion molecules|Phagosome|Intestinal immune network for IgA production|Herpes simplex virus 1 infection	GO:0031902,GO:0005765,GO:0042613,GO:0023026,GO:0002250,GO:0019886,GO:0002503,GO:0050870	late endosome membrane|lysosomal membrane|MHC class II protein complex|MHC class II protein complex binding|adaptive immune response|antigen processing and presentation of exogenous peptide antigen via MHC class II|peptide antigen assembly with MHC class II protein complex|positive regulation of T cell activation
LOC122919480	122919480		protein_coding	DLA class II histocompatibility antigen, DR-1 beta chain OS=Canis lupus familiaris OX=9615 PE=2 SV=1	bgar04514,bgar04145,bgar04672,bgar05168	Cell adhesion molecules|Phagosome|Intestinal immune network for IgA production|Herpes simplex virus 1 infection	GO:0031902,GO:0005765,GO:0042613,GO:0023026,GO:0002250,GO:0019886,GO:0002503,GO:0050870	late endosome membrane|lysosomal membrane|MHC class II protein complex|MHC class II protein complex binding|adaptive immune response|antigen processing and presentation of exogenous peptide antigen via MHC class II|peptide antigen assembly with MHC class II protein complex|positive regulation of T cell activation
LOC122919538	122919538	comtb	protein_coding	Catechol O-methyltransferase B	bgar00140,bgar00350	Steroid hormone biosynthesis|Tyrosine metabolism	GO:0005576,GO:0016206,GO:0102084,GO:0000287,GO:0008171,GO:0102938,GO:0042424,GO:0032502,GO:0042417,GO:0032259,GO:0042135	extracellular region|catechol O-methyltransferase activity|L-dopa O-methyltransferase activity|magnesium ion binding|O-methyltransferase activity|orcinol O-methyltransferase activity|catecholamine catabolic process|developmental process|dopamine metabolic process|methylation|neurotransmitter catabolic process
LOC122919583	122919583	Tor1b	protein_coding	Torsin-1B			GO:0005737,GO:0005783,GO:0005788,GO:0005635,GO:0031965,GO:0005524,GO:0016887,GO:0042802,GO:0019894,GO:0051085,GO:0007029,GO:0071763,GO:0034504	cytoplasm|endoplasmic reticulum|endoplasmic reticulum lumen|nuclear envelope|nuclear membrane|ATP binding|ATP hydrolysis activity|identical protein binding|kinesin binding|chaperone cofactor-dependent protein refolding|endoplasmic reticulum organization|nuclear membrane organization|protein localization to nucleus
LOC122919686	122919686	P2ry4	protein_coding	P2Y purinoceptor 4			GO:0016324,GO:0016323,GO:0098978,GO:0005886,GO:0048787,GO:0005524,GO:0045028,GO:0045030,GO:0019103,GO:0038023,GO:0071380,GO:0007186,GO:0099509,GO:2000300,GO:0030321	apical plasma membrane|basolateral plasma membrane|glutamatergic synapse|plasma membrane|presynaptic active zone membrane|ATP binding|G protein-coupled purinergic nucleotide receptor activity|G protein-coupled UTP receptor activity|pyrimidine nucleotide binding|signaling receptor activity|cellular response to prostaglandin E stimulus|G protein-coupled receptor signaling pathway|regulation of pres…
LOC122919696	122919696	COL11A1	protein_coding	Collagen alpha-1(XI) chain			GO:0005592,GO:0062023,GO:0005788,GO:0031012,GO:0005576,GO:0005615,GO:0050840,GO:0005201,GO:1904399,GO:0008201,GO:0046872,GO:0030674,GO:0001502,GO:0002063,GO:0030199,GO:0050910,GO:0048704,GO:0035987,GO:0030198,GO:0042472,GO:0001503,GO:0006029,GO:0007605,GO:0035989,GO:0055010,GO:0007601	collagen type XI trimer|collagen-containing extracellular matrix|endoplasmic reticulum lumen|extracellular matrix|extracellular region|extracellular space|extracellular matrix binding|extracellular matrix structural constituent|heparan sulfate binding|heparin binding|metal ion binding|protein-macromolecule adaptor activity|cartilage condensation|chondrocyte development|collagen fibril organizatio…
LOC122919795	122919795	ASB12	protein_coding	Ankyrin repeat and SOCS box protein 12			GO:0005829,GO:0000151,GO:0016567	cytosol|ubiquitin ligase complex|protein ubiquitination
LOC122920149	122920149	SAA1	protein_coding	Serum amyloid A protein			GO:0034364,GO:0006953	high-density lipoprotein particle|acute-phase response
LOC122920205	122920205	Prr33	protein_coding	Proline-rich protein 33			GO:0009611	response to wounding
LOC122920383	122920383	Cdh8	protein_coding	Cadherin-8			GO:0005912,GO:0043679,GO:0016342,GO:0098978,GO:0005886,GO:0045202,GO:0043083,GO:0097060,GO:0045296,GO:0005509,GO:0042802,GO:0034332,GO:0016339,GO:0000902,GO:0098609,GO:0098742,GO:0007043,GO:0007268,GO:0007156,GO:0050807,GO:0009409,GO:0007283,GO:0035249	adherens junction|axon terminus|catenin complex|glutamatergic synapse|plasma membrane|synapse|synaptic cleft|synaptic membrane|cadherin binding|calcium ion binding|identical protein binding|adherens junction organization|calcium-dependent cell-cell adhesion via plasma membrane cell adhesion molecules|cell morphogenesis|cell-cell adhesion|cell-cell adhesion via plasma-membrane adhesion molecules|c…
LOC122920426	122920426	Cmtm3	protein_coding	CKLF-like MARVEL transmembrane domain-containing protein 3			GO:0005737,GO:0031410,GO:0005829,GO:0005615,GO:0016020,GO:0031965,GO:0005125,GO:0001835,GO:0006935,GO:0050861	cytoplasm|cytoplasmic vesicle|cytosol|extracellular space|membrane|nuclear membrane|cytokine activity|blastocyst hatching|chemotaxis|positive regulation of B cell receptor signaling pathway
LOC122920535	122920535		protein_coding	Vascular endothelial growth factor A OS=Protobothrops flavoviridis OX=88087 PE=1 SV=1			GO:0005576,GO:0016020,GO:0008083,GO:0008201,GO:0001525,GO:0030154,GO:0051781,GO:0001938,GO:0051894,GO:0050731,GO:0031334	extracellular region|membrane|growth factor activity|heparin binding|angiogenesis|cell differentiation|positive regulation of cell division|positive regulation of endothelial cell proliferation|positive regulation of focal adhesion assembly|positive regulation of peptidyl-tyrosine phosphorylation|positive regulation of protein-containing complex assembly
LOC122920743	122920743	PTPRJ	protein_coding	Receptor-type tyrosine-protein phosphatase eta	bgar04520	Adherens junction	GO:0005911,GO:0005886,GO:0032587,GO:0016791,GO:0004725,GO:0042059,GO:0043407,GO:0051898,GO:0050860,GO:0048008,GO:0045785,GO:0051894,GO:0006470	cell-cell junction|plasma membrane|ruffle membrane|phosphatase activity|protein tyrosine phosphatase activity|negative regulation of epidermal growth factor receptor signaling pathway|negative regulation of MAP kinase activity|negative regulation of protein kinase B signaling|negative regulation of T cell receptor signaling pathway|platelet-derived growth factor receptor signaling pathway|positiv…
LOC122921059	122921059		protein_coding
LOC122921273	122921273	SPACA6	protein_coding	Sperm acrosome membrane-associated protein 6			GO:0002080,GO:0007342	acrosomal membrane|fusion of sperm to egg plasma membrane involved in single fertilization
LOC122921381	122921381	NLRP12	protein_coding	NACHT, LRR and PYD domains-containing protein 12			GO:0005737,GO:0005829,GO:0005524,GO:0008656,GO:0006919,GO:0071345,GO:0036336,GO:0070371,GO:0001818,GO:0070373,GO:0043124,GO:0050728,GO:0032692,GO:0032715,GO:0032088,GO:1901223,GO:0031953,GO:0009968,GO:0045751,GO:0038061,GO:0050729,GO:0032731,GO:0045345,GO:1901224,GO:0043281,GO:0043122,GO:0050727,GO:0032661,GO:0007165	cytoplasm|cytosol|ATP binding|cysteine-type endopeptidase activator activity involved in apoptotic process|activation of cysteine-type endopeptidase activity involved in apoptotic process|cellular response to cytokine stimulus|dendritic cell migration|ERK1 and ERK2 cascade|negative regulation of cytokine production|negative regulation of ERK1 and ERK2 cascade|negative regulation of I-kappaB kinas…
LOC122921486	122921486	TRIM25	protein_coding	E3 ubiquitin/ISG15 ligase TRIM25			GO:0010494,GO:0005829,GO:0016604,GO:0005654,GO:0045296,GO:0016874,GO:0046872,GO:0039552,GO:0003723,GO:0003713,GO:0061630,GO:0004842,GO:1990830,GO:0045087,GO:0046597,GO:0051091,GO:0043123,GO:0051092,GO:0006513,GO:0032880,GO:0046596,GO:0043627,GO:0033280,GO:0044790,GO:0030433,GO:0006511,GO:0019076	cytoplasmic stress granule|cytosol|nuclear body|nucleoplasm|cadherin binding|ligase activity|metal ion binding|RIG-I binding|RNA binding|transcription coactivator activity|ubiquitin protein ligase activity|ubiquitin-protein transferase activity|cellular response to leukemia inhibitory factor|innate immune response|negative regulation of viral entry into host cell|positive regulation of DNA-bindin…
LOC122921559	122921559	dio2	protein_coding	Type II iodothyronine deiodinase			GO:0016020,GO:0004800,GO:0042446,GO:0042403	membrane|thyroxine 5'-deiodinase activity|hormone biosynthetic process|thyroid hormone metabolic process
LOC122921670	122921670	TRIM25	protein_coding	E3 ubiquitin/ISG15 ligase TRIM25			GO:0010494,GO:0005829,GO:0016604,GO:0005654,GO:0045296,GO:0016874,GO:0046872,GO:0039552,GO:0003723,GO:0003713,GO:0061630,GO:0004842,GO:1990830,GO:0045087,GO:0046597,GO:0051091,GO:0043123,GO:0051092,GO:0006513,GO:0032880,GO:0046596,GO:0043627,GO:0033280,GO:0044790,GO:0030433,GO:0006511,GO:0019076	cytoplasmic stress granule|cytosol|nuclear body|nucleoplasm|cadherin binding|ligase activity|metal ion binding|RIG-I binding|RNA binding|transcription coactivator activity|ubiquitin protein ligase activity|ubiquitin-protein transferase activity|cellular response to leukemia inhibitory factor|innate immune response|negative regulation of viral entry into host cell|positive regulation of DNA-bindin…
LOC122921692	122921692	TRIM25	protein_coding	E3 ubiquitin/ISG15 ligase TRIM25			GO:0010494,GO:0005829,GO:0016604,GO:0005654,GO:0045296,GO:0016874,GO:0046872,GO:0039552,GO:0003723,GO:0003713,GO:0061630,GO:0004842,GO:1990830,GO:0045087,GO:0046597,GO:0051091,GO:0043123,GO:0051092,GO:0006513,GO:0032880,GO:0046596,GO:0043627,GO:0033280,GO:0044790,GO:0030433,GO:0006511,GO:0019076	cytoplasmic stress granule|cytosol|nuclear body|nucleoplasm|cadherin binding|ligase activity|metal ion binding|RIG-I binding|RNA binding|transcription coactivator activity|ubiquitin protein ligase activity|ubiquitin-protein transferase activity|cellular response to leukemia inhibitory factor|innate immune response|negative regulation of viral entry into host cell|positive regulation of DNA-bindin…
LOC122921762	122921762	SIGLEC13	protein_coding	Sialic acid-binding Ig-like lectin 13			GO:0005886,GO:0030246,GO:0033691,GO:0007155	plasma membrane|carbohydrate binding|sialic acid binding|cell adhesion
LOC122921985	122921985	S100A2	protein_coding	Protein S100-A2			GO:0005509,GO:0048306,GO:0042802,GO:0046914,GO:0043542	calcium ion binding|calcium-dependent protein binding|identical protein binding|transition metal ion binding|endothelial cell migration
LOC122922062	122922062	EBF3	protein_coding	Transcription factor COE3			GO:0000785,GO:0005634,GO:0000981,GO:0046872,GO:0000978,GO:0045893,GO:0006357	chromatin|nucleus|DNA-binding transcription factor activity, RNA polymerase II-specific|metal ion binding|RNA polymerase II cis-regulatory region sequence-specific DNA binding|positive regulation of DNA-templated transcription|regulation of transcription by RNA polymerase II
LOC122922075	122922075	Nsmf	protein_coding	NMDA receptor synaptonuclear signaling and neuronal migration factor			GO:0097440,GO:0030863,GO:0005737,GO:0030425,GO:0043197,GO:0000791,GO:0098978,GO:0016020,GO:0043005,GO:0005635,GO:0016363,GO:0031965,GO:0005654,GO:0005634,GO:0043204,GO:0005886,GO:0098794,GO:0014069,GO:0045202,GO:0048306,GO:0071230,GO:0071257,GO:0071371,GO:2001224,GO:0035307,GO:0099527,GO:0048814,GO:0043523,GO:0048168	apical dendrite|cortical cytoskeleton|cytoplasm|dendrite|dendritic spine|euchromatin|glutamatergic synapse|membrane|neuron projection|nuclear envelope|nuclear matrix|nuclear membrane|nucleoplasm|nucleus|perikaryon|plasma membrane|postsynapse|postsynaptic density|synapse|calcium-dependent protein binding|cellular response to amino acid stimulus|cellular response to electrical stimulus|cellular res…
LOC122922101	122922101	TRIM25	protein_coding	E3 ubiquitin/ISG15 ligase TRIM25			GO:0010494,GO:0005829,GO:0016604,GO:0005654,GO:0045296,GO:0016874,GO:0046872,GO:0039552,GO:0003723,GO:0003713,GO:0061630,GO:0004842,GO:1990830,GO:0045087,GO:0046597,GO:0051091,GO:0043123,GO:0051092,GO:0006513,GO:0032880,GO:0046596,GO:0043627,GO:0033280,GO:0044790,GO:0030433,GO:0006511,GO:0019076	cytoplasmic stress granule|cytosol|nuclear body|nucleoplasm|cadherin binding|ligase activity|metal ion binding|RIG-I binding|RNA binding|transcription coactivator activity|ubiquitin protein ligase activity|ubiquitin-protein transferase activity|cellular response to leukemia inhibitory factor|innate immune response|negative regulation of viral entry into host cell|positive regulation of DNA-bindin…
LOC122922286	122922286	Pxdn	protein_coding	Peroxidasin homolog			GO:0005604,GO:0009986,GO:0062023,GO:0005783,GO:0031012,GO:0005615,GO:0005201,GO:0020037,GO:0140825,GO:0043237,GO:0046872,GO:0016684,GO:0004601,GO:0001525,GO:0070831,GO:0071711,GO:0007155,GO:0030199,GO:0030198,GO:0001654,GO:0042744,GO:0051260,GO:0070207,GO:0006979	basement membrane|cell surface|collagen-containing extracellular matrix|endoplasmic reticulum|extracellular matrix|extracellular space|extracellular matrix structural constituent|heme binding|lactoperoxidase activity|laminin-1 binding|metal ion binding|oxidoreductase activity, acting on peroxide as acceptor|peroxidase activity|angiogenesis|basement membrane assembly|basement membrane organization…
LOC122922374	122922374	APOC1	protein_coding	Apolipoprotein C-I			GO:0034361,GO:0006869,GO:0042157	very-low-density lipoprotein particle|lipid transport|lipoprotein metabolic process
LOC122922503	122922503		protein_coding
LOC122922585	122922585		protein_coding
LOC122922773	122922773	CFH	protein_coding	Complement factor H			GO:0005615,GO:0001851,GO:0006956,GO:0006957	extracellular space|complement component C3b binding|complement activation|complement activation, alternative pathway
LOC122922777	122922777	COL26A1	protein_coding	Collagen alpha-1(XXVI) chain			GO:0005581,GO:0062023,GO:0005788,GO:0005576,GO:0005794,GO:0005886,GO:0010811	collagen trimer|collagen-containing extracellular matrix|endoplasmic reticulum lumen|extracellular region|Golgi apparatus|plasma membrane|positive regulation of cell-substrate adhesion
LOC122922838	122922838	MSMB	protein_coding	Beta-microseminoprotein			GO:0005576	extracellular region
LOC122923010	122923010	PI16	protein_coding	Peptidase inhibitor 16			GO:0005615,GO:0030414,GO:0061052,GO:0010466	extracellular space|peptidase inhibitor activity|negative regulation of cell growth involved in cardiac muscle cell development|negative regulation of peptidase activity
LOC122923012	122923012	clcnkb	protein_coding	Chloride channel protein ClC-Kb			GO:0034707,GO:0005886,GO:0005254,GO:0046872,GO:0005247,GO:0006821,GO:0034765	chloride channel complex|plasma membrane|chloride channel activity|metal ion binding|voltage-gated chloride channel activity|chloride transport|regulation of ion transmembrane transport
LOC122923115	122923115	ADAM12	protein_coding	Disintegrin and metalloproteinase domain-containing protein 12			GO:0005576,GO:0005654,GO:0005886,GO:0046872,GO:0004222,GO:0008237,GO:0017124,GO:0007155,GO:0007520,GO:0045766,GO:0006508	extracellular region|nucleoplasm|plasma membrane|metal ion binding|metalloendopeptidase activity|metallopeptidase activity|SH3 domain binding|cell adhesion|myoblast fusion|positive regulation of angiogenesis|proteolysis
LOC122923157	122923157	aldh1l1	protein_coding	Cytosolic 10-formyltetrahydrofolate dehydrogenase	bgar00670	One carbon pool by folate	GO:0005829,GO:0016155,GO:0016742,GO:0016620,GO:0009258,GO:0009058,GO:0006740,GO:0006730	cytosol|formyltetrahydrofolate dehydrogenase activity|hydroxymethyl-, formyl- and related transferase activity|oxidoreductase activity, acting on the aldehyde or oxo group of donors, NAD or NADP as acceptor|10-formyltetrahydrofolate catabolic process|biosynthetic process|NADPH regeneration|one-carbon metabolic process
LOC122923255	122923255	F2RL2	protein_coding	Proteinase-activated receptor 3			GO:0016324,GO:0005576,GO:0005886,GO:0032991,GO:0005246,GO:0099103,GO:0004930,GO:0005096,GO:0099107,GO:0004435,GO:0016004,GO:0043539,GO:0048018,GO:0015057,GO:0007596,GO:0099105,GO:1990806,GO:0030168,GO:0051482,GO:0032024,GO:0035025,GO:0009611	apical plasma membrane|extracellular region|plasma membrane|protein-containing complex|calcium channel regulator activity|channel activator activity|G protein-coupled receptor activity|GTPase activator activity|ion channel regulator activity involved in G protein-coupled receptor signaling pathway|phosphatidylinositol phospholipase C activity|phospholipase activator activity|protein serine/threon…
LOC122923294	122923294	Plk2	protein_coding	Serine/threonine-protein kinase PLK2			GO:0005814,GO:0005813,GO:0000785,GO:0005737,GO:0030425,GO:0005634,GO:0000922,GO:0045202,GO:0005524,GO:0043008,GO:0051117,GO:0032050,GO:0051020,GO:0019901,GO:0106310,GO:0004674,GO:0044877,GO:0000082,GO:0060292,GO:0060291,GO:0007613,GO:0000278,GO:0007052,GO:0016525,GO:0043066,GO:0071866,GO:2000773,GO:0061000,GO:0090394,GO:0032091,GO:2000009,GO:0018105,GO:0010508,GO:0090050,GO:0032436,GO:0032092,GO:…	centriole|centrosome|chromatin|cytoplasm|dendrite|nucleus|spindle pole|synapse|ATP binding|ATP-dependent protein binding|ATPase binding|clathrin heavy chain binding|GTPase binding|protein kinase binding|protein serine kinase activity|protein serine/threonine kinase activity|protein-containing complex binding|G1/S transition of mitotic cell cycle|long-term synaptic depression|long-term synaptic po…
LOC122923312	122923312	GREB1	protein_coding	Protein GREB1			GO:0070062,GO:0016020,GO:0005654	extracellular exosome|membrane|nucleoplasm
LOC122923402	122923402	Klhl29	protein_coding	Kelch-like protein 29
LOC122923424	122923424	asic1c	protein_coding	Acid-sensing ion channel 1C			GO:0005886,GO:0044736,GO:0005261,GO:0015280,GO:0071467,GO:0070207,GO:0035725	plasma membrane|acid-sensing ion channel activity|cation channel activity|ligand-gated sodium channel activity|cellular response to pH|protein homotrimerization|sodium ion transmembrane transport
LOC122923467	122923467		protein_coding
LOC122923489	122923489	PSTPIP2	protein_coding	Proline-serine-threonine phosphatase-interacting protein 2			GO:0005884,GO:0005737,GO:0005829,GO:0005886,GO:0051015,GO:0030041	actin filament|cytoplasm|cytosol|plasma membrane|actin filament binding|actin filament polymerization
LOC122923501	122923501	IGSF11	protein_coding	Immunoglobulin superfamily member 11	bgar04514	Cell adhesion molecules	GO:0005911,GO:0005886,GO:0098742,GO:0007156	cell-cell junction|plasma membrane|cell-cell adhesion via plasma-membrane adhesion molecules|homophilic cell adhesion via plasma membrane adhesion molecules
LOC122923509	122923509	Myh7	protein_coding	Myosin-7	bgar04814,bgar04260,bgar04261	Motor proteins|Cardiac muscle contraction|Adrenergic signaling in cardiomyocytes	GO:0005737,GO:0005859,GO:0030016,GO:0016459,GO:0032982,GO:0016460,GO:0030017,GO:0001725,GO:0030018,GO:0051015,GO:0005524,GO:0016887,GO:0005516,GO:0042802,GO:0000146,GO:0044877,GO:0007512,GO:0046034,GO:0060048,GO:0014898,GO:0006936,GO:0030049,GO:0002027,GO:0031449,GO:0002026,GO:0014728,GO:0045214,GO:0003009,GO:0006941,GO:0014883,GO:0055010	cytoplasm|muscle myosin complex|myofibril|myosin complex|myosin filament|myosin II complex|sarcomere|stress fiber|Z disc|actin filament binding|ATP binding|ATP hydrolysis activity|calmodulin binding|identical protein binding|microfilament motor activity|protein-containing complex binding|adult heart development|ATP metabolic process|cardiac muscle contraction|cardiac muscle hypertrophy in respons…
LOC122923525	122923525	Myh6	protein_coding	Myosin-6	bgar04814,bgar04260,bgar04261	Motor proteins|Cardiac muscle contraction|Adrenergic signaling in cardiomyocytes	GO:0005737,GO:0005739,GO:0005859,GO:0030016,GO:0016459,GO:0032982,GO:0016460,GO:0001725,GO:0030018,GO:0051015,GO:0005524,GO:0030899,GO:0005516,GO:0042802,GO:0000146,GO:0019901,GO:0044877,GO:0030048,GO:0007512,GO:0007568,GO:0046034,GO:0055009,GO:0055013,GO:0060048,GO:0014898,GO:1905243,GO:0001701,GO:0006936,GO:0030049,GO:0030239,GO:0043462,GO:0008217,GO:0008016,GO:0060420,GO:0002027,GO:0002026,GO:…	cytoplasm|mitochondrion|muscle myosin complex|myofibril|myosin complex|myosin filament|myosin II complex|stress fiber|Z disc|actin filament binding|ATP binding|calcium-dependent ATPase activity|calmodulin binding|identical protein binding|microfilament motor activity|protein kinase binding|protein-containing complex binding|actin filament-based movement|adult heart development|aging|ATP metabolic…
LOC122923584	122923584	Tapbpl	protein_coding	Tapasin-related protein			GO:0005783,GO:0005789,GO:0000139,GO:0005886,GO:0003823,GO:0023024,GO:0002590,GO:0002502,GO:0050776	endoplasmic reticulum|endoplasmic reticulum membrane|Golgi membrane|plasma membrane|antigen binding|MHC class I protein complex binding|negative regulation of antigen processing and presentation of peptide antigen via MHC class I|peptide antigen assembly with MHC class I protein complex|regulation of immune response
LOC122923874	122923874	cyp27c1	protein_coding	Cytochrome P450 27C1	bgar00830	Retinol metabolism	GO:0016020,GO:0061896,GO:0020037,GO:0005506,GO:0004497,GO:0006629	membrane|all-trans retinol 3,4-desaturase activity|heme binding|iron ion binding|monooxygenase activity|lipid metabolic process
LOC122924164	122924164		protein_coding
LOC122926052	122926052	Havcr1	protein_coding	Hepatitis A virus cellular receptor 1 homolog			GO:0016324,GO:0005903,GO:0009986,GO:0005737,GO:0005615,GO:0031514,GO:0045335,GO:0001786,GO:0001618,GO:0006911,GO:0033005,GO:0032496,GO:0009611	apical plasma membrane|brush border|cell surface|cytoplasm|extracellular space|motile cilium|phagocytic vesicle|phosphatidylserine binding|virus receptor activity|phagocytosis, engulfment|positive regulation of mast cell activation|response to lipopolysaccharide|response to wounding
LOC122926053	122926053	Havcr2	protein_coding	Hepatitis A virus cellular receptor 2 homolog			GO:0070161,GO:0009986,GO:0005769,GO:0005576,GO:0001772,GO:0005886,GO:0046872,GO:0002250,GO:0071222,GO:0050830,GO:0006954,GO:0045087,GO:0002281,GO:0060135,GO:0002519,GO:1900425,GO:0010629,GO:0071656,GO:0002838,GO:2000521,GO:0045824,GO:0032687,GO:0032703,GO:0032712,GO:0032715,GO:0030886,GO:0032815,GO:0002859,GO:0032088,GO:2001189,GO:0042130,GO:0002826,GO:0032720,GO:0032480,GO:0032689,GO:0032722,GO:…	anchoring junction|cell surface|early endosome|extracellular region|immunological synapse|plasma membrane|metal ion binding|adaptive immune response|cellular response to lipopolysaccharide|defense response to Gram-positive bacterium|inflammatory response|innate immune response|macrophage activation involved in immune response|maternal process involved in female pregnancy|natural killer cell toler…
LOC122926064	122926064	ZP4	protein_coding	Zona pellucida sperm-binding protein 4			GO:0062023,GO:0035805,GO:0005576,GO:0005886,GO:0032991,GO:0032190,GO:0035804,GO:0007339,GO:0060468	collagen-containing extracellular matrix|egg coat|extracellular region|plasma membrane|protein-containing complex|acrosin binding|structural constituent of egg coat|binding of sperm to zona pellucida|prevention of polyspermy
LOC122926113	122926113	CXCL8	protein_coding	Interleukin-8	bgar04060,bgar04218,bgar04620,bgar04621,bgar04622,bgar05132	Cytokine-cytokine receptor interaction|Cellular senescence|Toll-like receptor signaling pathway|NOD-like receptor signaling pathway|RIG-I-like receptor signaling pathway|Salmonella infection	GO:0005615,GO:0008009,GO:0045236,GO:0005125,GO:0008083,GO:0001525,GO:0061844,GO:0071222,GO:0070098,GO:0030097,GO:0006954,GO:0002269,GO:0030595,GO:0002232,GO:0048247,GO:0048246,GO:0002548,GO:0036446,GO:0048147,GO:0030593,GO:0010628,GO:0050729,GO:0042060	extracellular space|chemokine activity|CXCR chemokine receptor binding|cytokine activity|growth factor activity|angiogenesis|antimicrobial humoral immune response mediated by antimicrobial peptide|cellular response to lipopolysaccharide|chemokine-mediated signaling pathway|hemopoiesis|inflammatory response|leukocyte activation involved in inflammatory response|leukocyte chemotaxis|leukocyte chemo…
LOC122926261	122926261	Cyp2f2	protein_coding	Cytochrome P450 2F2			GO:0005737,GO:0005789,GO:0043231,GO:0008392,GO:0020037,GO:0005506,GO:0004497,GO:0016712,GO:0019825,GO:0008395,GO:0019373,GO:1901170,GO:0006082,GO:1901360,GO:0009636,GO:0018979,GO:0006805	cytoplasm|endoplasmic reticulum membrane|intracellular membrane-bounded organelle|arachidonic acid epoxygenase activity|heme binding|iron ion binding|monooxygenase activity|oxidoreductase activity, acting on paired donors, with incorporation or reduction of molecular oxygen, reduced flavin or flavoprotein as one donor, and incorporation of one atom of oxygen|oxygen binding|steroid hydroxylase act…
LOC122926458	122926458	Tnni1	protein_coding	Troponin I, slow skeletal muscle	bgar04814	Motor proteins	GO:0005861,GO:0003779,GO:0060048,GO:0006936,GO:0006937,GO:0003009,GO:0014883,GO:0055010	troponin complex|actin binding|cardiac muscle contraction|muscle contraction|regulation of muscle contraction|skeletal muscle contraction|transition between fast and slow fiber|ventricular cardiac muscle tissue morphogenesis
LOC122926585	122926585	ART5	protein_coding	Ecto-ADP-ribosyltransferase 5			GO:0005576,GO:0016020,GO:0003950,GO:0106274,GO:0016779	extracellular region|membrane|NAD+ ADP-ribosyltransferase activity|NAD+-protein-arginine ADP-ribosyltransferase activity|nucleotidyltransferase activity
LOC122926656	122926656	Sult2b1	protein_coding	Sulfotransferase 2B1	bgar00140	Steroid hormone biosynthesis	GO:0005737,GO:0005829,GO:0005783,GO:0043231,GO:0005634,GO:0015485,GO:0051922,GO:0003676,GO:0036094,GO:1990239,GO:0050294,GO:0008146,GO:0050427,GO:0008203,GO:0008285,GO:0045606,GO:0008202,GO:0000103,GO:0051923	cytoplasm|cytosol|endoplasmic reticulum|intracellular membrane-bounded organelle|nucleus|cholesterol binding|cholesterol sulfotransferase activity|nucleic acid binding|small molecule binding|steroid hormone binding|steroid sulfotransferase activity|sulfotransferase activity|3'-phosphoadenosine 5'-phosphosulfate metabolic process|cholesterol metabolic process|negative regulation of cell population…
LOC122926705	122926705	Igsf1	protein_coding	Immunoglobulin superfamily member 1			GO:0005576,GO:0016020,GO:0038102,GO:0015026,GO:0034711,GO:0032926,GO:0006355	extracellular region|membrane|activin receptor antagonist activity|coreceptor activity|inhibin binding|negative regulation of activin receptor signaling pathway|regulation of DNA-templated transcription
LOC122926717	122926717	CMLKR1	protein_coding	Chemerin-like receptor 1			GO:0005886,GO:0097004,GO:0097003,GO:0004875,GO:0004930,GO:0006935,GO:0002430,GO:0007186,GO:0006954,GO:0032695,GO:0032088,GO:0007200,GO:0120162,GO:0007204,GO:0045600,GO:0010759,GO:0050848	plasma membrane|adipokinetic hormone binding|adipokinetic hormone receptor activity|complement receptor activity|G protein-coupled receptor activity|chemotaxis|complement receptor mediated signaling pathway|G protein-coupled receptor signaling pathway|inflammatory response|negative regulation of interleukin-12 production|negative regulation of NF-kappaB transcription factor activity|phospholipase…
LOC122926775	122926775	TNFRSF9	protein_coding	Tumor necrosis factor receptor superfamily member 9	bgar04060	Cytokine-cytokine receptor interaction	GO:0009897,GO:0005886,GO:0038023,GO:0006915,GO:0008285,GO:0042127,GO:0033084	external side of plasma membrane|plasma membrane|signaling receptor activity|apoptotic process|negative regulation of cell population proliferation|regulation of cell population proliferation|regulation of immature T cell proliferation in thymus
LOC122926890	122926890	Cxcl10	protein_coding	C-X-C motif chemokine 10	bgar04060	Cytokine-cytokine receptor interaction	GO:0009897,GO:0005576,GO:0005615,GO:0042056,GO:0008009,GO:0045236,GO:0048248,GO:0008201,GO:0007189,GO:0061844,GO:0140374,GO:0097398,GO:0071222,GO:0098586,GO:0070098,GO:0006935,GO:0051607,GO:0042118,GO:0007186,GO:0006955,GO:0006954,GO:0031640,GO:0016525,GO:0045662,GO:1901740,GO:0030593,GO:0030335,GO:0008284,GO:0002690,GO:0090026,GO:0051281,GO:2000406,GO:0042981,GO:0042127,GO:1901509,GO:0010819,GO:…	external side of plasma membrane|extracellular region|extracellular space|chemoattractant activity|chemokine activity|CXCR chemokine receptor binding|CXCR3 chemokine receptor binding|heparin binding|adenylate cyclase-activating G protein-coupled receptor signaling pathway|antimicrobial humoral immune response mediated by antimicrobial peptide|antiviral innate immune response|cellular response to …
LOC122926902	122926902	Axl	protein_coding	Tyrosine-protein kinase receptor UFO	bgar04148	Efferocytosis	GO:0015629,GO:0009986,GO:0005615,GO:0043231,GO:0005886,GO:0043235,GO:0005524,GO:0032036,GO:0043548,GO:0001786,GO:0004713,GO:0004714,GO:0001618,GO:0031100,GO:0043277,GO:0006915,GO:0001974,GO:0030154,GO:0048469,GO:0016477,GO:0031668,GO:0070301,GO:0035457,GO:0071222,GO:0097028,GO:0007167,GO:0034101,GO:0051649,GO:0021885,GO:0006954,GO:0045087,GO:0046649,GO:0001779,GO:0043066,GO:0001818,GO:2000669,GO:…	actin cytoskeleton|cell surface|extracellular space|intracellular membrane-bounded organelle|plasma membrane|receptor complex|ATP binding|myosin heavy chain binding|phosphatidylinositol 3-kinase binding|phosphatidylserine binding|protein tyrosine kinase activity|transmembrane receptor protein tyrosine kinase activity|virus receptor activity|animal organ regeneration|apoptotic cell clearance|apopt…
LOC122927056	122927056	CAPZB	protein_coding	F-actin-capping protein subunit beta isoforms 1 and 2			GO:0005903,GO:0030863,GO:0005829,GO:0008290,GO:0098686,GO:0030027,GO:0016020,GO:0014069,GO:0098685,GO:0097224,GO:0071203,GO:0030018,GO:0051015,GO:0008154,GO:0051016,GO:0000902,GO:0007010,GO:0030032,GO:0051490,GO:0022604,GO:0010591	brush border|cortical cytoskeleton|cytosol|F-actin capping protein complex|hippocampal mossy fiber to CA3 synapse|lamellipodium|membrane|postsynaptic density|Schaffer collateral - CA1 synapse|sperm connecting piece|WASH complex|Z disc|actin filament binding|actin polymerization or depolymerization|barbed-end actin filament capping|cell morphogenesis|cytoskeleton organization|lamellipodium assembl…
LOC122927196	122927196	KCNT2	protein_coding	Potassium channel subfamily T member 2			GO:0016020,GO:0005886,GO:0005524,GO:0070089,GO:0005228,GO:0015271,GO:0097623	membrane|plasma membrane|ATP binding|chloride-activated potassium channel activity|intracellular sodium activated potassium channel activity|outward rectifier potassium channel activity|potassium ion export across plasma membrane
LOC122927341	122927341	Clec4g	protein_coding	C-type lectin domain family 4 member G			GO:0009897,GO:0005886,GO:0030246,GO:0097367,GO:0070061,GO:0005537,GO:0030247,GO:0120274,GO:0001618,GO:0046633,GO:0033080,GO:0046642,GO:0033088,GO:0002710,GO:0042130,GO:1903902,GO:0002456,GO:0046718	external side of plasma membrane|plasma membrane|carbohydrate binding|carbohydrate derivative binding|fructose binding|mannose binding|polysaccharide binding|virus coreceptor activity|virus receptor activity|alpha-beta T cell proliferation|immature T cell proliferation in thymus|negative regulation of alpha-beta T cell proliferation|negative regulation of immature T cell proliferation in thymus|n…
LOC122927360	122927360		protein_coding	Thymosin beta-b OS=Cyprinus carpio OX=7962 PE=3 SV=3			GO:0005737,GO:0005856,GO:0003785,GO:0007015	cytoplasm|cytoskeleton|actin monomer binding|actin filament organization
LOC122927472	122927472	ADAMTS7	protein_coding	A disintegrin and metalloproteinase with thrombospondin motifs 7			GO:0009986,GO:0005788,GO:0031012,GO:0005576,GO:0046872,GO:0004222,GO:0008237,GO:0071773,GO:0071347,GO:0071356,GO:0002062,GO:0030199,GO:0030198,GO:0032331,GO:0043931,GO:0006029,GO:0051603	cell surface|endoplasmic reticulum lumen|extracellular matrix|extracellular region|metal ion binding|metalloendopeptidase activity|metallopeptidase activity|cellular response to BMP stimulus|cellular response to interleukin-1|cellular response to tumor necrosis factor|chondrocyte differentiation|collagen fibril organization|extracellular matrix organization|negative regulation of chondrocyte diff…
LOC122927568	122927568	Anpep	protein_coding	Aminopeptidase N	bgar00480	Glutathione metabolism	GO:0031526,GO:0005737,GO:0005793,GO:0009897,GO:0070062,GO:0005615,GO:0005886,GO:0004177,GO:0070006,GO:0042277,GO:0008270,GO:0001525,GO:0030154,GO:0035814,GO:0043171,GO:0016485,GO:0006508,GO:0008217,GO:0007165	brush border membrane|cytoplasm|endoplasmic reticulum-Golgi intermediate compartment|external side of plasma membrane|extracellular exosome|extracellular space|plasma membrane|aminopeptidase activity|metalloaminopeptidase activity|peptide binding|zinc ion binding|angiogenesis|cell differentiation|negative regulation of renal sodium excretion|peptide catabolic process|protein processing|proteolysi…
LOC122927678	122927678	Ctsj	protein_coding	Cathepsin J	bgar04145,bgar04142,bgar04140,bgar04210	Phagosome|Lysosome|Autophagy - animal|Apoptosis	GO:0005615,GO:0005764,GO:0048471,GO:0004197,GO:0008234,GO:0006955,GO:0051603	extracellular space|lysosome|perinuclear region of cytoplasm|cysteine-type endopeptidase activity|cysteine-type peptidase activity|immune response|proteolysis involved in protein catabolic process
LOC122927680	122927680	Ctsj	protein_coding	Cathepsin J	bgar04145,bgar04142,bgar04140,bgar04210	Phagosome|Lysosome|Autophagy - animal|Apoptosis	GO:0005615,GO:0005764,GO:0048471,GO:0004197,GO:0008234,GO:0006955,GO:0051603	extracellular space|lysosome|perinuclear region of cytoplasm|cysteine-type endopeptidase activity|cysteine-type peptidase activity|immune response|proteolysis involved in protein catabolic process
LOC122927751	122927751	tcaf	protein_coding	TRPM8 channel-associated factor homolog
LOC122927796	122927796		protein_coding	Tubulin alpha chain OS=Notophthalmus viridescens OX=8316 PE=2 SV=1	bgar04145,bgar04210,bgar04530,bgar04540,bgar04814,bgar05132	Phagosome|Apoptosis|Tight junction|Gap junction|Motor proteins|Salmonella infection	GO:0005737,GO:0005874,GO:0005525,GO:0016787,GO:0046872,GO:0005200,GO:0007017	cytoplasm|microtubule|GTP binding|hydrolase activity|metal ion binding|structural constituent of cytoskeleton|microtubule-based process
LOC122927984	122927984	cd276	protein_coding	CD276 antigen homolog			GO:0016020	membrane
LOC122928102	122928102	parpbp	protein_coding	PCNA-interacting partner			GO:0000785,GO:0005737,GO:0005634,GO:0003677,GO:0006281,GO:2000042	chromatin|cytoplasm|nucleus|DNA binding|DNA repair|negative regulation of double-strand break repair via homologous recombination
LOC122928295	122928295	PCDHGB2	protein_coding	Protocadherin gamma-B2			GO:0005886,GO:0005509,GO:0007155,GO:0007156,GO:0007399	plasma membrane|calcium ion binding|cell adhesion|homophilic cell adhesion via plasma membrane adhesion molecules|nervous system development
LOC122928325	122928325	Timd4	protein_coding	T-cell immunoglobulin and mucin domain-containing protein 4	bgar03264,bgar04148	Virion - Flavivirus|Efferocytosis	GO:0016020,GO:0001786,GO:0043277,GO:0060097	membrane|phosphatidylserine binding|apoptotic cell clearance|cytoskeletal rearrangement involved in phagocytosis, engulfment
LOC122928382	122928382	WNT7B	protein_coding	Protein Wnt-7b	bgar04310,bgar04150,bgar04916	Wnt signaling pathway|mTOR signaling pathway|Melanogenesis	GO:0005615,GO:0005125,GO:0005109,GO:0060070,GO:0045165,GO:0070307,GO:0030182,GO:0046330	extracellular space|cytokine activity|frizzled binding|canonical Wnt signaling pathway|cell fate commitment|lens fiber cell development|neuron differentiation|positive regulation of JNK cascade
LOC122928473	122928473	PARP12	protein_coding	Protein mono-ADP-ribosyltransferase PARP12			GO:0005634,GO:0046872,GO:0003950,GO:0140803,GO:1990404,GO:0016779,GO:0003723,GO:0070213	nucleus|metal ion binding|NAD+ ADP-ribosyltransferase activity|NAD+- protein-cysteine ADP-ribosyltransferase activity|NAD+-protein ADP-ribosyltransferase activity|nucleotidyltransferase activity|RNA binding|protein auto-ADP-ribosylation
LOC122928588	122928588	RCN1	protein_coding	Reticulocalbin-1			GO:0005783,GO:0005788,GO:0005509,GO:0043010,GO:0001701	endoplasmic reticulum|endoplasmic reticulum lumen|calcium ion binding|camera-type eye development|in utero embryonic development
LOC122928873	122928873	PCDHGB2	protein_coding	Protocadherin gamma-B2			GO:0005886,GO:0005509,GO:0007155,GO:0007156,GO:0007399	plasma membrane|calcium ion binding|cell adhesion|homophilic cell adhesion via plasma membrane adhesion molecules|nervous system development
LOC122928903	122928903	GBP2	protein_coding	Guanylate-binding protein 2	bgar04621	NOD-like receptor signaling pathway	GO:0005737,GO:0031410,GO:0005829,GO:0005794,GO:0000139,GO:0005654,GO:0005634,GO:0048471,GO:0005525,GO:0003924,GO:0042802,GO:0042803,GO:0071347,GO:0071356,GO:0071346,GO:0050830,GO:0042832,GO:0006955,GO:0034504	cytoplasm|cytoplasmic vesicle|cytosol|Golgi apparatus|Golgi membrane|nucleoplasm|nucleus|perinuclear region of cytoplasm|GTP binding|GTPase activity|identical protein binding|protein homodimerization activity|cellular response to interleukin-1|cellular response to tumor necrosis factor|cellular response to type II interferon|defense response to Gram-positive bacterium|defense response to protozoa…
LOC122928997	122928997	SACS	protein_coding	Sacsin			GO:0030424,GO:0070852,GO:0005737,GO:0030425,GO:0005739,GO:0005634,GO:0051087,GO:0030544,GO:0042802,GO:0070628,GO:0090084,GO:0006457	axon|cell body fiber|cytoplasm|dendrite|mitochondrion|nucleus|chaperone binding|Hsp70 protein binding|identical protein binding|proteasome binding|negative regulation of inclusion body assembly|protein folding
LOC122929330	122929330	CRIM1	protein_coding	Cysteine-rich motor neuron 1 protein			GO:0005576,GO:0005886,GO:0004867	extracellular region|plasma membrane|serine-type endopeptidase inhibitor activity
LOC122929446	122929446	Cd209c	protein_coding	CD209 antigen-like protein C			GO:0009897,GO:0005886,GO:0030246,GO:0005537,GO:0046872,GO:0001618,GO:0097323,GO:0042102,GO:1903902,GO:0046718	external side of plasma membrane|plasma membrane|carbohydrate binding|mannose binding|metal ion binding|virus receptor activity|B cell adhesion|positive regulation of T cell proliferation|positive regulation of viral life cycle|viral entry into host cell
LOC122929675	122929675	Pcsk5	protein_coding	Proprotein convertase subtilisin/kexin type 5			GO:0005788,GO:0005615,GO:0005794,GO:0005797,GO:0000139,GO:0016020,GO:0043204,GO:0005886,GO:1990635,GO:0005802,GO:0004175,GO:0008233,GO:0042277,GO:0004252,GO:0009952,GO:0003279,GO:0060976,GO:0140447,GO:0007368,GO:0007566,GO:0048566,GO:0048706,GO:0007507,GO:0001822,GO:0035108,GO:0043043,GO:0016486,GO:0033625,GO:2001046,GO:1905609,GO:1904754,GO:0016485,GO:0030323,GO:0006465,GO:0019058	endoplasmic reticulum lumen|extracellular space|Golgi apparatus|Golgi medial cisterna|Golgi membrane|membrane|perikaryon|plasma membrane|proximal dendrite|trans-Golgi network|endopeptidase activity|peptidase activity|peptide binding|serine-type endopeptidase activity|anterior/posterior pattern specification|cardiac septum development|coronary vasculature development|cytokine precursor processing|…
LOC122929697	122929697	C2cd4c	protein_coding	C2 calcium-dependent domain-containing protein 4C			GO:0005829	cytosol
LOC122930211	122930211	Camk4	protein_coding	Calcium/calmodulin-dependent protein kinase type IV	bgar04371,bgar04020	Apelin signaling pathway|Calcium signaling pathway	GO:0005737,GO:0001650,GO:0098982,GO:0098978,GO:0005654,GO:0005634,GO:0098794,GO:0005524,GO:0009931,GO:0005516,GO:0004683,GO:0106310,GO:0002250,GO:0006954,GO:0035556,GO:0007616,GO:0043011,GO:0007270,GO:0006913,GO:0018105,GO:0045893,GO:0046827,GO:0099527,GO:0099170,GO:0046777,GO:0006468,GO:0007165	cytoplasm|fibrillar center|GABA-ergic synapse|glutamatergic synapse|nucleoplasm|nucleus|postsynapse|ATP binding|calcium-dependent protein serine/threonine kinase activity|calmodulin binding|calmodulin-dependent protein kinase activity|protein serine kinase activity|adaptive immune response|inflammatory response|intracellular signal transduction|long-term memory|myeloid dendritic cell differentiat…
LOC122930378	122930378	lhfpl7	protein_coding	LHFPL tetraspan subfamily member 7 protein			GO:0016020	membrane
LOC122930389	122930389	Trim25	protein_coding	E3 ubiquitin/ISG15 ligase TRIM25			GO:0005737,GO:0010494,GO:0005829,GO:0016604,GO:0005654,GO:0005634,GO:0016874,GO:0046872,GO:0039552,GO:0003713,GO:0061630,GO:0004842,GO:1990830,GO:0045087,GO:0046597,GO:0051091,GO:0043123,GO:0051092,GO:0006513,GO:0032880,GO:0046596,GO:0043627,GO:0033280,GO:0044790,GO:0030433,GO:0006511,GO:0019076	cytoplasm|cytoplasmic stress granule|cytosol|nuclear body|nucleoplasm|nucleus|ligase activity|metal ion binding|RIG-I binding|transcription coactivator activity|ubiquitin protein ligase activity|ubiquitin-protein transferase activity|cellular response to leukemia inhibitory factor|innate immune response|negative regulation of viral entry into host cell|positive regulation of DNA-binding transcrip…
LOC122930546	122930546	IL13RA1	protein_coding	Interleukin-13 receptor subunit alpha-1	bgar04060	Cytokine-cytokine receptor interaction	GO:0009897,GO:0005898,GO:0005886,GO:0043235,GO:0005127,GO:0019955,GO:0004896,GO:0004923,GO:0007166,GO:0019221,GO:0038165,GO:0008284	external side of plasma membrane|interleukin-13 receptor complex|plasma membrane|receptor complex|ciliary neurotrophic factor receptor binding|cytokine binding|cytokine receptor activity|leukemia inhibitory factor receptor activity|cell surface receptor signaling pathway|cytokine-mediated signaling pathway|oncostatin-M-mediated signaling pathway|positive regulation of cell population proliferation
LOC122930573	122930573	PUDP	protein_coding	Pseudouridine-5'-phosphatase			GO:0005829,GO:0046872,GO:0016791,GO:1990738,GO:0009117	cytosol|metal ion binding|phosphatase activity|pseudouridine 5'-phosphatase activity|nucleotide metabolic process
LOC122930706	122930706	MX1	protein_coding	Interferon-induced GTP-binding protein Mx1	bgar03250	Viral life cycle - HIV-1	GO:0005737,GO:0005789,GO:0070382,GO:0016020,GO:0005874,GO:0005634,GO:0048471,GO:0005525,GO:0003924,GO:0008017,GO:0051607,GO:0045087	cytoplasm|endoplasmic reticulum membrane|exocytic vesicle|membrane|microtubule|nucleus|perinuclear region of cytoplasm|GTP binding|GTPase activity|microtubule binding|defense response to virus|innate immune response
LOC122930707	122930707	MX1	protein_coding	Interferon-induced GTP-binding protein Mx1	bgar03250	Viral life cycle - HIV-1	GO:0005737,GO:0005789,GO:0070382,GO:0016020,GO:0005874,GO:0005634,GO:0048471,GO:0005525,GO:0003924,GO:0008017,GO:0051607,GO:0045087	cytoplasm|endoplasmic reticulum membrane|exocytic vesicle|membrane|microtubule|nucleus|perinuclear region of cytoplasm|GTP binding|GTPase activity|microtubule binding|defense response to virus|innate immune response
LOC122930711	122930711	Mx2	protein_coding	Interferon-induced GTP-binding protein Mx2	bgar03250	Viral life cycle - HIV-1	GO:0005737,GO:0016020,GO:0005874,GO:0005634,GO:0005525,GO:0003924,GO:0008017,GO:0051607,GO:0045087,GO:0045071,GO:0009617,GO:0034340,GO:0009615	cytoplasm|membrane|microtubule|nucleus|GTP binding|GTPase activity|microtubule binding|defense response to virus|innate immune response|negative regulation of viral genome replication|response to bacterium|response to type I interferon|response to virus
LOC122930713	122930713	Mx2	protein_coding	Interferon-induced GTP-binding protein Mx2	bgar03250	Viral life cycle - HIV-1	GO:0005737,GO:0016020,GO:0005874,GO:0005634,GO:0005525,GO:0003924,GO:0008017,GO:0051607,GO:0045087,GO:0045071,GO:0009617,GO:0034340,GO:0009615	cytoplasm|membrane|microtubule|nucleus|GTP binding|GTPase activity|microtubule binding|defense response to virus|innate immune response|negative regulation of viral genome replication|response to bacterium|response to type I interferon|response to virus
LOC122930967	122930967	Tlr8	protein_coding	Toll-like receptor 8	bgar04620	Toll-like receptor signaling pathway	GO:0010008,GO:0009897,GO:0005886,GO:0003677,GO:0003725,GO:0042802,GO:0038187,GO:0003727,GO:0071260,GO:0051607,GO:0007249,GO:0006954,GO:0045087,GO:0032695,GO:0045089,GO:0032727,GO:0032728,GO:0032731,GO:0032755,GO:0032757,GO:0032729,GO:0001932,GO:0009615,GO:0034158,GO:0002224	endosome membrane|external side of plasma membrane|plasma membrane|DNA binding|double-stranded RNA binding|identical protein binding|pattern recognition receptor activity|single-stranded RNA binding|cellular response to mechanical stimulus|defense response to virus|I-kappaB kinase/NF-kappaB signaling|inflammatory response|innate immune response|negative regulation of interleukin-12 production|pos…
LOC122930979	122930979	ABI3BP	protein_coding	Target of Nesh-SH3			GO:0062023,GO:0005576,GO:0005615,GO:0030198,GO:0010811	collagen-containing extracellular matrix|extracellular region|extracellular space|extracellular matrix organization|positive regulation of cell-substrate adhesion
LOC122931706	122931706	Col26a1	protein_coding	Collagen alpha-1(XXVI) chain			GO:0005581,GO:0005783,GO:0031012,GO:0005576,GO:0005794,GO:0010811	collagen trimer|endoplasmic reticulum|extracellular matrix|extracellular region|Golgi apparatus|positive regulation of cell-substrate adhesion
LOC122931992	122931992	Trim25	protein_coding	E3 ubiquitin/ISG15 ligase TRIM25			GO:0005737,GO:0010494,GO:0005829,GO:0016604,GO:0005654,GO:0005634,GO:0016874,GO:0046872,GO:0039552,GO:0003713,GO:0061630,GO:0004842,GO:1990830,GO:0045087,GO:0046597,GO:0051091,GO:0043123,GO:0051092,GO:0006513,GO:0032880,GO:0046596,GO:0043627,GO:0033280,GO:0044790,GO:0030433,GO:0006511,GO:0019076	cytoplasm|cytoplasmic stress granule|cytosol|nuclear body|nucleoplasm|nucleus|ligase activity|metal ion binding|RIG-I binding|transcription coactivator activity|ubiquitin protein ligase activity|ubiquitin-protein transferase activity|cellular response to leukemia inhibitory factor|innate immune response|negative regulation of viral entry into host cell|positive regulation of DNA-binding transcrip…
LOC122932218	122932218	MTMR9L	protein_coding	Myotubularin-related protein 9-like			GO:0004438,GO:0010507,GO:0046856	phosphatidylinositol-3-phosphate phosphatase activity|negative regulation of autophagy|phosphatidylinositol dephosphorylation
LOC122932234	122932234	ETV6	protein_coding	Transcription factor ETV6			GO:0000785,GO:0005829,GO:0005730,GO:0005634,GO:0005886,GO:0001228,GO:0003700,GO:0000981,GO:0001227,GO:0019904,GO:0000978,GO:0000977,GO:0030154,GO:0071425,GO:0097152,GO:0000122,GO:0022008,GO:0006357,GO:0007296	chromatin|cytosol|nucleolus|nucleus|plasma membrane|DNA-binding transcription activator activity, RNA polymerase II-specific|DNA-binding transcription factor activity|DNA-binding transcription factor activity, RNA polymerase II-specific|DNA-binding transcription repressor activity, RNA polymerase II-specific|protein domain specific binding|RNA polymerase II cis-regulatory region sequence-specific…
LOC122932396	122932396	SIGLEC8	protein_coding	Sialic acid-binding Ig-like lectin 8			GO:0016020,GO:0005886,GO:0030246,GO:0033691,GO:0004888,GO:0007155,GO:0007165	membrane|plasma membrane|carbohydrate binding|sialic acid binding|transmembrane signaling receptor activity|cell adhesion|signal transduction
LOC122932403	122932403	SIGLEC14	protein_coding	Sialic acid-binding Ig-like lectin 14			GO:0101003,GO:0005886,GO:0070821,GO:0030246,GO:0033691,GO:0007155	ficolin-1-rich granule membrane|plasma membrane|tertiary granule membrane|carbohydrate binding|sialic acid binding|cell adhesion
LOC122932462	122932462	SFRP2	protein_coding	Secreted frizzled-related protein 2	bgar04310	Wnt signaling pathway	GO:0062023,GO:0005615,GO:0061133,GO:0001968,GO:0005178,GO:0048018,GO:0017147,GO:0030509,GO:0001569,GO:0060070,GO:0003214,GO:0010659,GO:0007267,GO:0031668,GO:0071481,GO:0002063,GO:0030199,GO:0060028,GO:0048546,GO:0042733,GO:0071425,GO:0008584,GO:0007501,GO:0030514,GO:0090090,GO:0010667,GO:0030308,GO:0030336,GO:0008285,GO:0043154,GO:0061185,GO:0045892,GO:0050680,GO:0010719,GO:1902042,GO:0010629,GO:…	collagen-containing extracellular matrix|extracellular space|endopeptidase activator activity|fibronectin binding|integrin binding|receptor ligand activity|Wnt-protein binding|BMP signaling pathway|branching involved in blood vessel morphogenesis|canonical Wnt signaling pathway|cardiac left ventricle morphogenesis|cardiac muscle cell apoptotic process|cell-cell signaling|cellular response to extr…
LOC122932497	122932497		protein_coding
LOC122932877	122932877	med31-a	protein_coding	Mediator of RNA polymerase II transcription subunit 31-A			GO:0016592,GO:0003712,GO:0006355	mediator complex|transcription coregulator activity|regulation of DNA-templated transcription
LOC122932978	122932978	ANGPT2	protein_coding	Angiopoietin-2	bgar04010	MAPK signaling pathway	GO:0062023,GO:0005615,GO:0046872,GO:0030971,GO:0005102,GO:0001525,GO:0030154,GO:0048014	collagen-containing extracellular matrix|extracellular space|metal ion binding|receptor tyrosine kinase binding|signaling receptor binding|angiogenesis|cell differentiation|Tie signaling pathway
LOC122933010	122933010	Tapbpl	protein_coding	Tapasin-related protein			GO:0005783,GO:0005789,GO:0000139,GO:0005886,GO:0003823,GO:0023024,GO:0002590,GO:0002502,GO:0050776	endoplasmic reticulum|endoplasmic reticulum membrane|Golgi membrane|plasma membrane|antigen binding|MHC class I protein complex binding|negative regulation of antigen processing and presentation of peptide antigen via MHC class I|peptide antigen assembly with MHC class I protein complex|regulation of immune response
LOC122933381	122933381	rgn	protein_coding	Regucalcin	bgar00030,bgar00053	Pentose phosphate pathway|Ascorbate and aldarate metabolism	GO:0005737,GO:0005634,GO:0005509,GO:0030234,GO:0004341,GO:0008270,GO:0006874,GO:0019853,GO:0032781,GO:0050848	cytoplasm|nucleus|calcium ion binding|enzyme regulator activity|gluconolactonase activity|zinc ion binding|cellular calcium ion homeostasis|L-ascorbic acid biosynthetic process|positive regulation of ATP-dependent activity|regulation of calcium-mediated signaling
LOC122933388	122933388	CR1	protein_coding	Complement receptor type 1			GO:0009986,GO:0005856,GO:0070062,GO:0005615,GO:0101003,GO:0005886,GO:0044853,GO:0030667,GO:0001851,GO:0004877,GO:0001855,GO:0001861,GO:0001618,GO:1904669,GO:0006957,GO:0006958,GO:0002430,GO:0002435,GO:0001971,GO:0045916,GO:0045957,GO:0045959,GO:1903660,GO:0002638,GO:0032703,GO:1900099,GO:1900004,GO:0042130,GO:0032689,GO:0007009,GO:0001970,GO:0008284,GO:0045591,GO:1900005	cell surface|cytoskeleton|extracellular exosome|extracellular space|ficolin-1-rich granule membrane|plasma membrane|plasma membrane raft|secretory granule membrane|complement component C3b binding|complement component C3b receptor activity|complement component C4b binding|complement component C4b receptor activity|virus receptor activity|ATP export|complement activation, alternative pathway|compl…
LOC122933445	122933445	lbh	protein_coding	Protein LBH			GO:0005737,GO:0005634,GO:0006355	cytoplasm|nucleus|regulation of DNA-templated transcription
LOC122933689	122933689	ATP13A4	protein_coding	Probable cation-transporting ATPase 13A4			GO:0005789,GO:0031902,GO:0016020,GO:0005524,GO:0016887,GO:0019829,GO:0046872,GO:0140358,GO:0006874,GO:0055085	endoplasmic reticulum membrane|late endosome membrane|membrane|ATP binding|ATP hydrolysis activity|ATPase-coupled cation transmembrane transporter activity|metal ion binding|P-type transmembrane transporter activity|cellular calcium ion homeostasis|transmembrane transport
LOC122933813	122933813		protein_coding	Glutathione S-transferase 3 OS=Gallus gallus OX=9031 PE=1 SV=2	bgar00480,bgar00980,bgar00982,bgar00983	Glutathione metabolism|Metabolism of xenobiotics by cytochrome P450|Drug metabolism - cytochrome P450|Drug metabolism - other enzymes	GO:0005737,GO:0004364,GO:0006749,GO:0006805	cytoplasm|glutathione transferase activity|glutathione metabolic process|xenobiotic metabolic process
LOC122933911	122933911	SLC2A11	protein_coding	Solute carrier family 2, facilitated glucose transporter member 11			GO:0030054,GO:0016020,GO:0005654,GO:0005886,GO:0005353,GO:0005355,GO:0015149,GO:0051119,GO:0015755,GO:1904659,GO:0008645,GO:0015749	cell junction|membrane|nucleoplasm|plasma membrane|fructose transmembrane transporter activity|glucose transmembrane transporter activity|hexose transmembrane transporter activity|sugar transmembrane transporter activity|fructose transmembrane transport|glucose transmembrane transport|hexose transmembrane transport|monosaccharide transmembrane transport
LOC122934300	122934300	mif	protein_coding	Macrophage migration inhibitory factor	bgar00350,bgar00360	Tyrosine metabolism|Phenylalanine metabolism	GO:0005737,GO:0005615,GO:0005125,GO:0004167,GO:0050178,GO:0006954,GO:0045087	cytoplasm|extracellular space|cytokine activity|dopachrome isomerase activity|phenylpyruvate tautomerase activity|inflammatory response|innate immune response
LOC122934471	122934471	Lrrc15	protein_coding	Leucine-rich repeat-containing protein 15			GO:0009986,GO:0016020,GO:0005518,GO:0001968,GO:0043236,GO:1903077,GO:0030335,GO:0046813	cell surface|membrane|collagen binding|fibronectin binding|laminin binding|negative regulation of protein localization to plasma membrane|positive regulation of cell migration|receptor-mediated virion attachment to host cell
LOC122934511	122934511	EIF2AK2	protein_coding	Interferon-induced, double-stranded RNA-activated protein kinase	bgar04217,bgar05168	Necroptosis|Herpes simplex virus 1 infection	GO:0005737,GO:0005829,GO:0016020,GO:0005634,GO:0048471,GO:0005840,GO:0005524,GO:0003725,GO:0004694,GO:0042802,GO:0004715,GO:0004672,GO:0019888,GO:0106310,GO:0004674,GO:0003723,GO:0034198,GO:0051607,GO:0030968,GO:0045087,GO:0043066,GO:0008285,GO:0033689,GO:0017148,GO:0045071,GO:0032722,GO:0001819,GO:0043410,GO:0051092,GO:1901224,GO:0032874,GO:0046777,GO:0006468,GO:1901532,GO:1902036,GO:1902033,GO:…	cytoplasm|cytosol|membrane|nucleus|perinuclear region of cytoplasm|ribosome|ATP binding|double-stranded RNA binding|eukaryotic translation initiation factor 2alpha kinase activity|identical protein binding|non-membrane spanning protein tyrosine kinase activity|protein kinase activity|protein phosphatase regulator activity|protein serine kinase activity|protein serine/threonine kinase activity|RNA…
LOC122934643	122934643	Cyp1b1	protein_coding	Cytochrome P450 1B1	bgar00140,bgar00380,bgar00980	Steroid hormone biosynthesis|Tryptophan metabolism|Metabolism of xenobiotics by cytochrome P450	GO:0005789,GO:0043231,GO:0005739,GO:0005634,GO:0070330,GO:0101020,GO:0020037,GO:0106256,GO:0005506,GO:0004497,GO:0016491,GO:0016712,GO:0030325,GO:0001525,GO:0019369,GO:0042537,GO:0043534,GO:0048514,GO:0007155,GO:0006725,GO:0071320,GO:0071387,GO:0070301,GO:0071373,GO:0071407,GO:0071393,GO:0071356,GO:0030199,GO:0006304,GO:0043542,GO:0071603,GO:0008210,GO:0044849,GO:0061548,GO:0008631,GO:0008584,GO:…	endoplasmic reticulum membrane|intracellular membrane-bounded organelle|mitochondrion|nucleus|aromatase activity|estrogen 16-alpha-hydroxylase activity|heme binding|hydroperoxy icosatetraenoate dehydratase activity|iron ion binding|monooxygenase activity|oxidoreductase activity|oxidoreductase activity, acting on paired donors, with incorporation or reduction of molecular oxygen, reduced flavin or…
LOC122934704	122934704		protein_coding
LOC122934718	122934718	ARMC1	protein_coding	Armadillo repeat-containing protein 1			GO:0005829,GO:0005741,GO:0046872,GO:0048312	cytosol|mitochondrial outer membrane|metal ion binding|intracellular distribution of mitochondria
LOC122934940	122934940		protein_coding
LOC122934941	122934941	TLR6	protein_coding	Toll-like receptor 6			GO:0005794,GO:0045121,GO:0030670,GO:0005886,GO:0035355,GO:0042802,GO:0071723,GO:0050135,GO:0061809,GO:0038023,GO:0035663,GO:0004888,GO:0071221,GO:0071726,GO:0006954,GO:0045087,GO:0032731,GO:1900227,GO:0002224	Golgi apparatus|membrane raft|phagocytic vesicle membrane|plasma membrane|Toll-like receptor 2-Toll-like receptor 6 protein complex|identical protein binding|lipopeptide binding|NAD(P)+ nucleosidase activity|NAD+ nucleotidase, cyclic ADP-ribose generating|signaling receptor activity|Toll-like receptor 2 binding|transmembrane signaling receptor activity|cellular response to bacterial lipopeptide|c…
LOC122934980	122934980		protein_coding
LOC122935003	122935003	F10	protein_coding	Coagulation factor X			GO:0005615,GO:0005509,GO:0005543,GO:0004252,GO:0007596,GO:0051897,GO:0006508	extracellular space|calcium ion binding|phospholipid binding|serine-type endopeptidase activity|blood coagulation|positive regulation of protein kinase B signaling|proteolysis
LOC122935031	122935031	CYSLTR1	protein_coding	Cysteinyl leukotriene receptor 1	bgar04020,bgar04080	Calcium signaling pathway|Neuroactive ligand-receptor interaction	GO:0016020,GO:0005886,GO:0001631,GO:0008528,GO:0004974,GO:0006816,GO:0007166,GO:0006935,GO:0006952,GO:0051649,GO:0002437,GO:0007218,GO:0007204,GO:0007585	membrane|plasma membrane|cysteinyl leukotriene receptor activity|G protein-coupled peptide receptor activity|leukotriene receptor activity|calcium ion transport|cell surface receptor signaling pathway|chemotaxis|defense response|establishment of localization in cell|inflammatory response to antigenic stimulus|neuropeptide signaling pathway|positive regulation of cytosolic calcium ion concentratio…
LOC122935247	122935247	SPHKAP	protein_coding	A-kinase anchor protein SPHKAP			GO:0005737,GO:0005739,GO:0051018	cytoplasm|mitochondrion|protein kinase A binding
LOC122935252	122935252	gpc1	protein_coding	Glypican-1			GO:0062023,GO:0005615,GO:0005886,GO:0009966	collagen-containing extracellular matrix|extracellular space|plasma membrane|regulation of signal transduction
LOC122935381	122935381	Ccdc162	protein_coding	Coiled-coil domain-containing protein 162
LOC122935871	122935871		protein_coding
LOC122935926	122935926	TNNC1	protein_coding	Troponin C, slow skeletal and cardiac muscles	bgar04020,bgar04814,bgar04260,bgar04261	Calcium signaling pathway|Motor proteins|Cardiac muscle contraction|Adrenergic signaling in cardiomyocytes	GO:0097512,GO:1990584,GO:0005861,GO:0051015,GO:0005509,GO:0048306,GO:0043167,GO:0042803,GO:0031013,GO:0031014,GO:0060048,GO:0043462,GO:0006937,GO:0032972,GO:0003009,GO:0014883,GO:0055010	cardiac myofibril|cardiac Troponin complex|troponin complex|actin filament binding|calcium ion binding|calcium-dependent protein binding|ion binding|protein homodimerization activity|troponin I binding|troponin T binding|cardiac muscle contraction|regulation of ATP-dependent activity|regulation of muscle contraction|regulation of muscle filament sliding speed|skeletal muscle contraction|transitio…
LOC122935938	122935938	FSHR	protein_coding	Follicle-stimulating hormone receptor			GO:0016020,GO:0005886,GO:0043235,GO:0004963,GO:0004930,GO:0071372,GO:0042699,GO:0007186,GO:0070374,GO:0014068,GO:0010738	membrane|plasma membrane|receptor complex|follicle-stimulating hormone receptor activity|G protein-coupled receptor activity|cellular response to follicle-stimulating hormone stimulus|follicle-stimulating hormone signaling pathway|G protein-coupled receptor signaling pathway|positive regulation of ERK1 and ERK2 cascade|positive regulation of phosphatidylinositol 3-kinase signaling|regulation of p…
LOC122936039	122936039	RAD23B	non_coding	UV excision repair protein RAD23 homolog B			GO:0005829,GO:0005654,GO:0005634,GO:0000502,GO:0071942,GO:0003684,GO:0140612,GO:0140677,GO:0031593,GO:0070628,GO:0000978,GO:0061629,GO:0003697,GO:0043130,GO:0098761,GO:0048568,GO:0006289,GO:0043161,GO:0032434,GO:0007283	cytosol|nucleoplasm|nucleus|proteasome complex|XPC complex|damaged DNA binding|DNA damage sensor activity|molecular function activator activity|polyubiquitin modification-dependent protein binding|proteasome binding|RNA polymerase II cis-regulatory region sequence-specific DNA binding|RNA polymerase II-specific DNA-binding transcription factor binding|single-stranded DNA binding|ubiquitin binding…
LOC122936100	122936100		non_coding
LOC122936129	122936129	BDH1	protein_coding	D-beta-hydroxybutyrate dehydrogenase, mitochondrial			GO:0043231,GO:0099617,GO:0005759,GO:0005739,GO:0003858,GO:0016491,GO:0008202	intracellular membrane-bounded organelle|matrix side of mitochondrial inner membrane|mitochondrial matrix|mitochondrion|3-hydroxybutyrate dehydrogenase activity|oxidoreductase activity|steroid metabolic process
LOC122936669	122936669	Vwa5a	protein_coding	von Willebrand factor A domain-containing protein 5A			GO:0062023,GO:0005654	collagen-containing extracellular matrix|nucleoplasm
LOC122937768	122937768	gpt2	protein_coding	Alanine aminotransferase 2	bgar00250,bgar00220	Alanine, aspartate and glutamate metabolism|Arginine biosynthesis	GO:0004021,GO:0030170,GO:0006103,GO:0009058,GO:0042853,GO:0042851	L-alanine:2-oxoglutarate aminotransferase activity|pyridoxal phosphate binding|2-oxoglutarate metabolic process|biosynthetic process|L-alanine catabolic process|L-alanine metabolic process
LOC122937769	122937769	Rlc-a	protein_coding	Myosin regulatory light chain RLC-A	bgar04510,bgar04520,bgar04530,bgar04814,bgar04810,bgar05132	Focal adhesion|Adherens junction|Tight junction|Motor proteins|Regulation of actin cytoskeleton|Salmonella infection	GO:0005737,GO:0016460,GO:0005509,GO:0032036	cytoplasm|myosin II complex|calcium ion binding|myosin heavy chain binding
LOC122937783	122937783	CA2	protein_coding	Carbonic anhydrase 2	bgar00910	Nitrogen metabolism	GO:0045177,GO:0005737,GO:0005886,GO:0004089,GO:0016836,GO:0008270,GO:0015670,GO:0071244,GO:0006730,GO:0051453	apical part of cell|cytoplasm|plasma membrane|carbonate dehydratase activity|hydro-lyase activity|zinc ion binding|carbon dioxide transport|cellular response to carbon dioxide|one-carbon metabolic process|regulation of intracellular pH
LOC122937792	122937792	Znfx1	protein_coding	NFX1-type zinc finger-containing protein 1			GO:0010494,GO:0005741,GO:0031380,GO:0004386,GO:0003723,GO:0008270,GO:0002218,GO:0042742,GO:0051607,GO:0045087,GO:0045071,GO:0031048	cytoplasmic stress granule|mitochondrial outer membrane|nuclear RNA-directed RNA polymerase complex|helicase activity|RNA binding|zinc ion binding|activation of innate immune response|defense response to bacterium|defense response to virus|innate immune response|negative regulation of viral genome replication|RNA-mediated heterochromatin formation
COL6A6	122937796	COL6A6	protein_coding	Collagen alpha-6(VI) chain	bgar04512,bgar04510	ECM-receptor interaction|Focal adhesion	GO:0005581,GO:0062023,GO:0031012,GO:0005576,GO:0007155,GO:0030198	collagen trimer|collagen-containing extracellular matrix|extracellular matrix|extracellular region|cell adhesion|extracellular matrix organization
LOC122938038	122938038	ZNFX1	protein_coding	NFX1-type zinc finger-containing protein 1			GO:0010494,GO:0005741,GO:0031380,GO:0004386,GO:0003723,GO:0008270,GO:0002218,GO:0042742,GO:0051607,GO:0045087,GO:0045071,GO:0031048	cytoplasmic stress granule|mitochondrial outer membrane|nuclear RNA-directed RNA polymerase complex|helicase activity|RNA binding|zinc ion binding|activation of innate immune response|defense response to bacterium|defense response to virus|innate immune response|negative regulation of viral genome replication|RNA-mediated heterochromatin formation
LOC122938331	122938331	TRIM25	protein_coding	E3 ubiquitin/ISG15 ligase TRIM25	bgar04622	RIG-I-like receptor signaling pathway	GO:0010494,GO:0005829,GO:0016604,GO:0005654,GO:0045296,GO:0016874,GO:0046872,GO:0039552,GO:0003723,GO:0003713,GO:0061630,GO:0004842,GO:1990830,GO:0045087,GO:0046597,GO:0051091,GO:0043123,GO:0051092,GO:0006513,GO:0032880,GO:0046596,GO:0043627,GO:0033280,GO:0044790,GO:0030433,GO:0006511,GO:0019076	cytoplasmic stress granule|cytosol|nuclear body|nucleoplasm|cadherin binding|ligase activity|metal ion binding|RIG-I binding|RNA binding|transcription coactivator activity|ubiquitin protein ligase activity|ubiquitin-protein transferase activity|cellular response to leukemia inhibitory factor|innate immune response|negative regulation of viral entry into host cell|positive regulation of DNA-bindin…
LOC122938483	122938483	serpinb1	protein_coding	Leukocyte elastase inhibitor			GO:0005737,GO:0005615,GO:0004867,GO:0010466	cytoplasm|extracellular space|serine-type endopeptidase inhibitor activity|negative regulation of peptidase activity
LOC122938492	122938492	CNDP1	protein_coding	Beta-Ala-His dipeptidase	bgar00330,bgar00340,bgar00410	Arginine and proline metabolism|Histidine metabolism|beta-Alanine metabolism	GO:0005829,GO:0005576,GO:0004180,GO:0016805,GO:0046872,GO:0070573,GO:0008233,GO:0006508,GO:0051246	cytosol|extracellular region|carboxypeptidase activity|dipeptidase activity|metal ion binding|metallodipeptidase activity|peptidase activity|proteolysis|regulation of protein metabolic process
LOC122938661	122938661	stlA	protein_coding	Probable polyketide synthase 1			GO:0004315,GO:0102128,GO:0004312,GO:0016210,GO:0016491,GO:0031152,GO:0043327,GO:0006633,GO:0009813,GO:0010629,GO:0030639,GO:0010628,GO:0106070,GO:0019505,GO:0007165,GO:0048837,GO:0044671,GO:0031149	3-oxoacyl-[acyl-carrier-protein] synthase activity|chalcone synthase activity|fatty acid synthase activity|naringenin-chalcone synthase activity|oxidoreductase activity|aggregation involved in sorocarp development|chemotaxis to cAMP|fatty acid biosynthetic process|flavonoid biosynthetic process|negative regulation of gene expression|polyketide biosynthetic process|positive regulation of gene expr…
LOC122938917	122938917		protein_coding
LOC122938966	122938966	serpinb1	protein_coding	Leukocyte elastase inhibitor			GO:0005737,GO:0005615,GO:0004867,GO:0010466	cytoplasm|extracellular space|serine-type endopeptidase inhibitor activity|negative regulation of peptidase activity
LOC122939089	122939089	TRPV6	protein_coding	Transient receptor potential cation channel subfamily V member 6			GO:0034704,GO:0005886,GO:0005262,GO:0005516,GO:0042802,GO:0005216,GO:0046872,GO:0055074,GO:0098703,GO:0070588,GO:0006816,GO:0035898,GO:0017158,GO:0051592	calcium channel complex|plasma membrane|calcium channel activity|calmodulin binding|identical protein binding|ion channel activity|metal ion binding|calcium ion homeostasis|calcium ion import across plasma membrane|calcium ion transmembrane transport|calcium ion transport|parathyroid hormone secretion|regulation of calcium ion-dependent exocytosis|response to calcium ion
LOC122939420	122939420	Cdh12	protein_coding	Cadherin-12			GO:0005912,GO:0016342,GO:0045296,GO:0005509,GO:0034332,GO:0016339,GO:0000902,GO:0098742,GO:0007043,GO:0007156	adherens junction|catenin complex|cadherin binding|calcium ion binding|adherens junction organization|calcium-dependent cell-cell adhesion via plasma membrane cell adhesion molecules|cell morphogenesis|cell-cell adhesion via plasma-membrane adhesion molecules|cell-cell junction assembly|homophilic cell adhesion via plasma membrane adhesion molecules
LOC122939454	122939454		protein_coding
LOC122939477	122939477	Scn5a	protein_coding	Sodium channel protein type 5 subunit alpha			GO:0005901,GO:0009986,GO:0005783,GO:0014704,GO:0016328,GO:0016020,GO:0048471,GO:0005886,GO:0042383,GO:0034706,GO:0030315,GO:0001518,GO:0030018,GO:0030506,GO:0005516,GO:0019899,GO:0017134,GO:0050998,GO:0019904,GO:0019901,GO:0097110,GO:0044325,GO:0031625,GO:0005244,GO:0005248,GO:0086060,GO:0086061,GO:0086006,GO:0086062,GO:0086063,GO:0086014,GO:0086016,GO:0086067,GO:0003360,GO:0086043,GO:0086002,GO:…	caveola|cell surface|endoplasmic reticulum|intercalated disc|lateral plasma membrane|membrane|perinuclear region of cytoplasm|plasma membrane|sarcolemma|sodium channel complex|T-tubule|voltage-gated sodium channel complex|Z disc|ankyrin binding|calmodulin binding|enzyme binding|fibroblast growth factor binding|nitric-oxide synthase binding|protein domain specific binding|protein kinase binding|sc…
LOC122939512	122939512	TRIM25	protein_coding	E3 ubiquitin/ISG15 ligase TRIM25	bgar04622	RIG-I-like receptor signaling pathway	GO:0010494,GO:0005829,GO:0016604,GO:0005654,GO:0045296,GO:0016874,GO:0046872,GO:0039552,GO:0003723,GO:0003713,GO:0061630,GO:0004842,GO:1990830,GO:0045087,GO:0046597,GO:0051091,GO:0043123,GO:0051092,GO:0006513,GO:0032880,GO:0046596,GO:0043627,GO:0033280,GO:0044790,GO:0030433,GO:0006511,GO:0019076	cytoplasmic stress granule|cytosol|nuclear body|nucleoplasm|cadherin binding|ligase activity|metal ion binding|RIG-I binding|RNA binding|transcription coactivator activity|ubiquitin protein ligase activity|ubiquitin-protein transferase activity|cellular response to leukemia inhibitory factor|innate immune response|negative regulation of viral entry into host cell|positive regulation of DNA-bindin…
LOC122939640	122939640		non_coding
LOC122939815	122939815	dck.2	protein_coding	Deoxycytidine kinase 2	bgar00230,bgar00240	Purine metabolism|Pyrimidine metabolism	GO:0005634,GO:0005524,GO:0004136,GO:0004137,GO:0004138,GO:0009157,GO:0016310	nucleus|ATP binding|deoxyadenosine kinase activity|deoxycytidine kinase activity|deoxyguanosine kinase activity|deoxyribonucleoside monophosphate biosynthetic process|phosphorylation
LOC122939885	122939885	A2M	protein_coding	Alpha-2-macroglobulin			GO:0072562,GO:0062023,GO:0070062,GO:0005576,GO:0005615,GO:0031093,GO:0048403,GO:0048306,GO:0004866,GO:0019899,GO:0019838,GO:0042802,GO:0019966,GO:0019959,GO:0048406,GO:0002020,GO:0004867,GO:0005102,GO:0043120,GO:0002438,GO:0006953,GO:1990402,GO:0001553,GO:0001869,GO:0010951,GO:0010037,GO:0051384,GO:0007584,GO:0034695,GO:0048863	blood microparticle|collagen-containing extracellular matrix|extracellular exosome|extracellular region|extracellular space|platelet alpha granule lumen|brain-derived neurotrophic factor binding|calcium-dependent protein binding|endopeptidase inhibitor activity|enzyme binding|growth factor binding|identical protein binding|interleukin-1 binding|interleukin-8 binding|nerve growth factor binding|pr…
LOC122940114	122940114	Krt17	protein_coding	Keratin, type I cytoskeletal 17			GO:0071944,GO:0001533,GO:0005737,GO:0005856,GO:0005882,GO:0045095,GO:0005200,GO:0030855,GO:0031069,GO:0045109,GO:0045103,GO:0031424,GO:0002009,GO:0030307,GO:0051798,GO:0045727	cell periphery|cornified envelope|cytoplasm|cytoskeleton|intermediate filament|keratin filament|structural constituent of cytoskeleton|epithelial cell differentiation|hair follicle morphogenesis|intermediate filament organization|intermediate filament-based process|keratinization|morphogenesis of an epithelium|positive regulation of cell growth|positive regulation of hair follicle development|pos…
LOC122940200	122940200	Ogfr	protein_coding	Opioid growth factor receptor			GO:0005737,GO:0016020,GO:0005634,GO:0140625	cytoplasm|membrane|nucleus|opioid growth factor receptor activity
LOC122940411	122940411		non_coding
LOC122940429	122940429	CYP24A1	protein_coding	1,25-dihydroxyvitamin D(3) 24-hydroxylase, mitochondrial			GO:0005743,GO:0062181,GO:0030342,GO:0062180,GO:0008403,GO:0020037,GO:0005506,GO:0070643,GO:0010430,GO:0001649,GO:0033280,GO:0042369,GO:0042359,GO:0070561,GO:0006766	mitochondrial inner membrane|1-alpha,25-dihydroxyvitamin D3 23-hydroxylase activity|1-alpha,25-dihydroxyvitamin D3 24-hydroxylase activity|25-hydroxycholecalciferol-23-hydroxylase activity|25-hydroxycholecalciferol-24-hydroxylase activity|heme binding|iron ion binding|vitamin D 25-hydroxylase activity|fatty acid omega-oxidation|osteoblast differentiation|response to vitamin D|vitamin D catabolic …
LOC122940690	122940690	cyp3a40	protein_coding	Cytochrome P450 3A40	bgar00140,bgar00591,bgar00830	Steroid hormone biosynthesis|Linoleic acid metabolism|Retinol metabolism	GO:0005789,GO:0070330,GO:0020037,GO:0005506	endoplasmic reticulum membrane|aromatase activity|heme binding|iron ion binding
LOC122940696	122940696	HPS1	protein_coding	BLOC-3 complex member HPS1			GO:0031085,GO:0005085,GO:1903232,GO:0016192	BLOC-3 complex|guanyl-nucleotide exchange factor activity|melanosome assembly|vesicle-mediated transport
LOC122940773	122940773	hsp30c	protein_coding	Heat shock protein 30C
LOC122940838	122940838	bloc1s2	protein_coding	Biogenesis of lysosome-related organelles complex 1 subunit 2			GO:1904115,GO:0099078,GO:0005765,GO:0005815,GO:0008089,GO:0048490,GO:0032418,GO:0031175	axon cytoplasm|BORC complex|lysosomal membrane|microtubule organizing center|anterograde axonal transport|anterograde synaptic vesicle transport|lysosome localization|neuron projection development
LOC122940881	122940881	EBI3	protein_coding	Interleukin-27 subunit beta	bgar04060	Cytokine-cytokine receptor interaction	GO:0005788,GO:0009897,GO:0005576,GO:0005615,GO:0005886,GO:0043235,GO:0005125,GO:0019955,GO:0004896,GO:0045523,GO:0017046,GO:0019221,GO:0006959,GO:0033210,GO:0046641,GO:0032729,GO:0042098,GO:0042088	endoplasmic reticulum lumen|external side of plasma membrane|extracellular region|extracellular space|plasma membrane|receptor complex|cytokine activity|cytokine binding|cytokine receptor activity|interleukin-27 receptor binding|peptide hormone binding|cytokine-mediated signaling pathway|humoral immune response|leptin-mediated signaling pathway|positive regulation of alpha-beta T cell proliferati…
LOC122940925	122940925	Ctsa	protein_coding	Lysosomal protective protein	bgar04142	Lysosome	GO:0043231,GO:0005764,GO:0005739,GO:0004185,GO:1904715,GO:0006508,GO:0031647	intracellular membrane-bounded organelle|lysosome|mitochondrion|serine-type carboxypeptidase activity|negative regulation of chaperone-mediated autophagy|proteolysis|regulation of protein stability
LOC122940985	122940985	Tgm3	protein_coding	Protein-glutamine gamma-glutamyltransferase E			GO:0062023,GO:0001533,GO:0005737,GO:0031234,GO:0032991,GO:0005509,GO:0003824,GO:0003810,GO:0005198,GO:0043163,GO:0008544,GO:0035315,GO:0031424,GO:0030216,GO:0018149,GO:0043588	collagen-containing extracellular matrix|cornified envelope|cytoplasm|extrinsic component of cytoplasmic side of plasma membrane|protein-containing complex|calcium ion binding|catalytic activity|protein-glutamine gamma-glutamyltransferase activity|structural molecule activity|cell envelope organization|epidermis development|hair cell differentiation|keratinization|keratinocyte differentiation|pep…
LOC122941120	122941120	PNLIPRP2	protein_coding	Pancreatic lipase-related protein 2	bgar00561	Glycerolipid metabolism	GO:0031410,GO:0005615,GO:0016020,GO:0043005,GO:0102549,GO:0047372,GO:0005509,GO:0047714,GO:0004620,GO:0004806,GO:0019376,GO:0006629,GO:0009395,GO:0006644,GO:0019433	cytoplasmic vesicle|extracellular space|membrane|neuron projection|1-18:1-2-16:0-monogalactosyldiacylglycerol lipase activity|acylglycerol lipase activity|calcium ion binding|galactolipase activity|phospholipase activity|triglyceride lipase activity|galactolipid catabolic process|lipid metabolic process|phospholipid catabolic process|phospholipid metabolic process|triglyceride catabolic process
LOC122941121	122941121	Nnmt	protein_coding	Nicotinamide N-methyltransferase	bgar00760	Nicotinate and nicotinamide metabolism	GO:0005829,GO:0008170,GO:0008112,GO:0031100,GO:0032259,GO:0006769,GO:0045722,GO:0090312,GO:0051569,GO:0031060,GO:0010967,GO:0010243,GO:0009410	cytosol|N-methyltransferase activity|nicotinamide N-methyltransferase activity|animal organ regeneration|methylation|nicotinamide metabolic process|positive regulation of gluconeogenesis|positive regulation of protein deacetylation|regulation of histone H3-K4 methylation|regulation of histone methylation|regulation of polyamine biosynthetic process|response to organonitrogen compound|response to …
LOC122941149	122941149	Scn5a	protein_coding	Sodium channel protein type 5 subunit alpha	bgar04261	Adrenergic signaling in cardiomyocytes	GO:0005901,GO:0009986,GO:0005783,GO:0014704,GO:0016328,GO:0016020,GO:0048471,GO:0005886,GO:0042383,GO:0034706,GO:0030315,GO:0001518,GO:0030018,GO:0030506,GO:0005516,GO:0019899,GO:0017134,GO:0050998,GO:0019904,GO:0019901,GO:0097110,GO:0044325,GO:0031625,GO:0005244,GO:0005248,GO:0086060,GO:0086061,GO:0086006,GO:0086062,GO:0086063,GO:0086014,GO:0086016,GO:0086067,GO:0003360,GO:0086043,GO:0086002,GO:…	caveola|cell surface|endoplasmic reticulum|intercalated disc|lateral plasma membrane|membrane|perinuclear region of cytoplasm|plasma membrane|sarcolemma|sodium channel complex|T-tubule|voltage-gated sodium channel complex|Z disc|ankyrin binding|calmodulin binding|enzyme binding|fibroblast growth factor binding|nitric-oxide synthase binding|protein domain specific binding|protein kinase binding|sc…
LOC122941250	122941250	c3ar1	protein_coding	C3a anaphylatoxin chemotactic receptor	bgar04080	Neuroactive ligand-receptor interaction	GO:0005886,GO:0004930,GO:0006935	plasma membrane|G protein-coupled receptor activity|chemotaxis
LOC122941275	122941275	TGM5	protein_coding	Protein-glutamine gamma-glutamyltransferase 5			GO:0005737,GO:0005886,GO:0046872,GO:0003810,GO:0008544,GO:0018149,GO:0036211	cytoplasm|plasma membrane|metal ion binding|protein-glutamine gamma-glutamyltransferase activity|epidermis development|peptide cross-linking|protein modification process
LOC122941306	122941306	Cyp2c55	protein_coding	Cytochrome P450 2C55			GO:0005737,GO:0005789,GO:0043231,GO:0005886,GO:0008392,GO:0070330,GO:0020037,GO:0005506,GO:0071614,GO:0016712,GO:0008401,GO:0008395,GO:0019369,GO:0019373,GO:0043651,GO:0006082,GO:0042573,GO:0006805	cytoplasm|endoplasmic reticulum membrane|intracellular membrane-bounded organelle|plasma membrane|arachidonic acid epoxygenase activity|aromatase activity|heme binding|iron ion binding|linoleic acid epoxygenase activity|oxidoreductase activity, acting on paired donors, with incorporation or reduction of molecular oxygen, reduced flavin or flavoprotein as one donor, and incorporation of one atom o…
LOC122941344	122941344		protein_coding	Gastrula zinc finger protein XlCGF66.1 (Fragment) OS=Xenopus laevis OX=8355 PE=2 SV=1	bgar05168	Herpes simplex virus 1 infection	GO:0005634,GO:0003677,GO:0046872,GO:0006355	nucleus|DNA binding|metal ion binding|regulation of DNA-templated transcription
LOC122941565	122941565	IRF4	protein_coding	Interferon regulatory factor 4			GO:0000785,GO:0005829,GO:0016020,GO:0005654,GO:0000786,GO:0005634,GO:0001228,GO:0003700,GO:0000981,GO:0000978,GO:0043565,GO:1990837,GO:0003713,GO:0042832,GO:0043966,GO:0043967,GO:0002376,GO:0043011,GO:0034122,GO:0120162,GO:0043388,GO:0045893,GO:0032733,GO:0032736,GO:0032743,GO:0032753,GO:0045944,GO:0045622,GO:0006357,GO:0042110,GO:0072540	chromatin|cytosol|membrane|nucleoplasm|nucleosome|nucleus|DNA-binding transcription activator activity, RNA polymerase II-specific|DNA-binding transcription factor activity|DNA-binding transcription factor activity, RNA polymerase II-specific|RNA polymerase II cis-regulatory region sequence-specific DNA binding|sequence-specific DNA binding|sequence-specific double-stranded DNA binding|transcript…
LOC122941737	122941737	BCAR3	protein_coding	Breast cancer anti-estrogen resistance protein 3 homolog			GO:0005737,GO:0005925,GO:0016020,GO:0005085,GO:0001784,GO:0086100,GO:0008286,GO:0045740,GO:0045742,GO:0043547,GO:0043410,GO:0033138,GO:0007264	cytoplasm|focal adhesion|membrane|guanyl-nucleotide exchange factor activity|phosphotyrosine residue binding|endothelin receptor signaling pathway|insulin receptor signaling pathway|positive regulation of DNA replication|positive regulation of epidermal growth factor receptor signaling pathway|positive regulation of GTPase activity|positive regulation of MAPK cascade|positive regulation of peptid…
LOC122941958	122941958		protein_coding	Nuclear factor 7, ovary OS=Xenopus laevis OX=8355 PE=2 SV=1			GO:0005634,GO:0003677,GO:0008270,GO:0010468,GO:0051171,GO:0080090	nucleus|DNA binding|zinc ion binding|regulation of gene expression|regulation of nitrogen compound metabolic process|regulation of primary metabolic process
LOC122941980	122941980		protein_coding
LOC122942136	122942136	Pxdn	protein_coding	Peroxidasin homolog			GO:0005604,GO:0009986,GO:0062023,GO:0005783,GO:0031012,GO:0005615,GO:0005201,GO:0020037,GO:0140825,GO:0043237,GO:0046872,GO:0016684,GO:0004601,GO:0001525,GO:0070831,GO:0071711,GO:0007155,GO:0030199,GO:0030198,GO:0001654,GO:0042744,GO:0051260,GO:0070207,GO:0006979	basement membrane|cell surface|collagen-containing extracellular matrix|endoplasmic reticulum|extracellular matrix|extracellular space|extracellular matrix structural constituent|heme binding|lactoperoxidase activity|laminin-1 binding|metal ion binding|oxidoreductase activity, acting on peroxide as acceptor|peroxidase activity|angiogenesis|basement membrane assembly|basement membrane organization…
LOC122943020	122943020	TNNI3K	protein_coding	Serine/threonine-protein kinase TNNI3K			GO:0005737,GO:0098978,GO:0005634,GO:0005524,GO:0046872,GO:0008022,GO:0004672,GO:0106310,GO:0004674,GO:0031013,GO:0086069,GO:0006468,GO:1903779,GO:0055117,GO:0002027,GO:0099175	cytoplasm|glutamatergic synapse|nucleus|ATP binding|metal ion binding|protein C-terminus binding|protein kinase activity|protein serine kinase activity|protein serine/threonine kinase activity|troponin I binding|bundle of His cell to Purkinje myocyte communication|protein phosphorylation|regulation of cardiac conduction|regulation of cardiac muscle contraction|regulation of heart rate|regulation …
LOC122943121	122943121	CFHR1	protein_coding	Complement factor H-related protein 1			GO:0072562,GO:0005576,GO:0005615,GO:0032991,GO:0001851,GO:0042802,GO:0006956,GO:0051838,GO:0032091	blood microparticle|extracellular region|extracellular space|protein-containing complex|complement component C3b binding|identical protein binding|complement activation|cytolysis by host of symbiont cells|negative regulation of protein binding
LOC122943330	122943330	TEgg072n04.1	protein_coding	UPF0462 protein C4orf33 homolog
LOC122943371	122943371	Slc6a8	protein_coding	Sodium- and chloride-dependent creatine transporter 1			GO:0016324,GO:0098978,GO:0005886,GO:0045211,GO:0045202,GO:0015220,GO:0005308,GO:0005309,GO:0015881,GO:1990403,GO:0006836,GO:0071705,GO:0030163,GO:0035725	apical plasma membrane|glutamatergic synapse|plasma membrane|postsynaptic membrane|synapse|choline transmembrane transporter activity|creatine transmembrane transporter activity|creatine:sodium symporter activity|creatine transmembrane transport|embryonic brain development|neurotransmitter transport|nitrogen compound transport|protein catabolic process|sodium ion transmembrane transport
LOC122943401	122943401	TECR	protein_coding	Very-long-chain enoyl-CoA reductase	bgar00062,bgar01040	Fatty acid elongation|Biosynthesis of unsaturated fatty acids	GO:0005783,GO:0005789,GO:0016491,GO:0102758,GO:0030497,GO:0006665,GO:0006694,GO:0042761	endoplasmic reticulum|endoplasmic reticulum membrane|oxidoreductase activity|very-long-chain enoyl-CoA reductase activity|fatty acid elongation|sphingolipid metabolic process|steroid biosynthetic process|very long-chain fatty acid biosynthetic process
LOC122943508	122943508		protein_coding
LOC122943639	122943639	CYP2D15	protein_coding	Cytochrome P450 2D15	bgar00140	Steroid hormone biosynthesis	GO:0005737,GO:0005789,GO:0043231,GO:0070330,GO:0020037,GO:0005506,GO:0016712,GO:0008395,GO:0019369,GO:0006082,GO:0006805	cytoplasm|endoplasmic reticulum membrane|intracellular membrane-bounded organelle|aromatase activity|heme binding|iron ion binding|oxidoreductase activity, acting on paired donors, with incorporation or reduction of molecular oxygen, reduced flavin or flavoprotein as one donor, and incorporation of one atom of oxygen|steroid hydroxylase activity|arachidonic acid metabolic process|organic acid met…
LOC122943920	122943920		protein_coding
LOC122943972	122943972	DNASE1L3	protein_coding	Deoxyribonuclease gamma			GO:0005783,GO:0005576,GO:0005634,GO:0005509,GO:0004536,GO:0004530,GO:0003677,GO:0006309,GO:0006308,GO:0000737,GO:0006259,GO:0002283,GO:0010623,GO:0002673,GO:0070948	endoplasmic reticulum|extracellular region|nucleus|calcium ion binding|deoxyribonuclease activity|deoxyribonuclease I activity|DNA binding|apoptotic DNA fragmentation|DNA catabolic process|DNA catabolic process, endonucleolytic|DNA metabolic process|neutrophil activation involved in immune response|programmed cell death involved in cell development|regulation of acute inflammatory response|regula…
LOC122944046	122944046	Slmap	protein_coding	Sarcolemmal membrane-associated protein			GO:0005615,GO:0031430,GO:0016020,GO:0005815,GO:0042383,GO:0030018,GO:0072659,GO:1900825,GO:1902305,GO:1905150	extracellular space|M band|membrane|microtubule organizing center|sarcolemma|Z disc|protein localization to plasma membrane|regulation of membrane depolarization during cardiac muscle cell action potential|regulation of sodium ion transmembrane transport|regulation of voltage-gated sodium channel activity
LOC122944177	122944177	CLCN4	protein_coding	H(+)/Cl(-) exchange transporter 4			GO:0097546,GO:0005769,GO:0031901,GO:0005789,GO:0010008,GO:0005794,GO:0031902,GO:0005765,GO:0005886,GO:0055037,GO:0055038,GO:0008021,GO:0015297,GO:0005524,GO:0005254,GO:0015299,GO:0005247,GO:0006821,GO:0034220,GO:1905515	ciliary base|early endosome|early endosome membrane|endoplasmic reticulum membrane|endosome membrane|Golgi apparatus|late endosome membrane|lysosomal membrane|plasma membrane|recycling endosome|recycling endosome membrane|synaptic vesicle|antiporter activity|ATP binding|chloride channel activity|solute:proton antiporter activity|voltage-gated chloride channel activity|chloride transport|ion trans…
LOC122944187	122944187		protein_coding	Alcohol dehydrogenase 1 OS=Pelophylax perezi OX=8403 PE=1 SV=1	bgar00010,bgar00620,bgar00071,bgar00350,bgar00830,bgar00980,bgar00982	Glycolysis / Gluconeogenesis|Pyruvate metabolism|Fatty acid degradation|Tyrosine metabolism|Retinol metabolism|Metabolism of xenobiotics by cytochrome P450|Drug metabolism - cytochrome P450	GO:0005737,GO:0004022,GO:0008270	cytoplasm|alcohol dehydrogenase (NAD+) activity|zinc ion binding
LOC122944191	122944191	CFH	protein_coding	Complement factor H			GO:0072562,GO:0070062,GO:0005576,GO:0005615,GO:1905370,GO:0106139,GO:0001851,GO:0043395,GO:0008201,GO:0042802,GO:0006956,GO:0006957,GO:0006508,GO:0030449,GO:0030451,GO:1903659	blood microparticle|extracellular exosome|extracellular region|extracellular space|serine-type endopeptidase complex|symbiont cell surface|complement component C3b binding|heparan sulfate proteoglycan binding|heparin binding|identical protein binding|complement activation|complement activation, alternative pathway|proteolysis|regulation of complement activation|regulation of complement activation…
LOC122944233	122944233	CENPE	protein_coding	Centromere-associated protein E	bgar04814	Motor proteins	GO:0005694,GO:0000775,GO:0000779,GO:0005829,GO:0045171,GO:0043231,GO:0000776,GO:0005828,GO:0016020,GO:0005874,GO:0015630,GO:0030496,GO:0072686,GO:1990023,GO:0005634,GO:0051233,GO:0005524,GO:0043515,GO:0008017,GO:0003777,GO:0008574,GO:0051315,GO:0051301,GO:0007059,GO:0051382,GO:0099607,GO:0051310,GO:0099606,GO:0007018,GO:0000278,GO:0007079,GO:0007080,GO:0007052,GO:0045860,GO:0030071	chromosome|chromosome, centromeric region|condensed chromosome, centromeric region|cytosol|intercellular bridge|intracellular membrane-bounded organelle|kinetochore|kinetochore microtubule|membrane|microtubule|microtubule cytoskeleton|midbody|mitotic spindle|mitotic spindle midzone|nucleus|spindle midzone|ATP binding|kinetochore binding|microtubule binding|microtubule motor activity|plus-end-dire…
LOC122944366	122944366	RNF112	protein_coding	RING finger protein 112			GO:0044297,GO:0005737,GO:0005768,GO:0019898,GO:0043005,GO:0016604,GO:0005654,GO:0005634,GO:0043204,GO:0014069,GO:0008021,GO:0005525,GO:0003924,GO:0043621,GO:0061630,GO:0008270,GO:0036474,GO:0036473,GO:1990403,GO:0007029,GO:0070315,GO:0030182,GO:0045687,GO:0045666,GO:0051865,GO:0051260,GO:0051726,GO:0033194	cell body|cytoplasm|endosome|extrinsic component of membrane|neuron projection|nuclear body|nucleoplasm|nucleus|perikaryon|postsynaptic density|synaptic vesicle|GTP binding|GTPase activity|protein self-association|ubiquitin protein ligase activity|zinc ion binding|cell death in response to hydrogen peroxide|cell death in response to oxidative stress|embryonic brain development|endoplasmic reticul…
LOC122944381	122944381	chrna1-b	protein_coding	Acetylcholine receptor subunit alpha-1-B	bgar03265,bgar04080	Virion - Ebolavirus and Lyssavirus|Neuroactive ligand-receptor interaction	GO:0045211,GO:0022848,GO:0004888	postsynaptic membrane|acetylcholine-gated cation-selective channel activity|transmembrane signaling receptor activity
LOC122944421	122944421		protein_coding
LOC122944491	122944491	URGCP	protein_coding	Up-regulator of cell proliferation			GO:0005737,GO:0005634,GO:0005525,GO:0007049	cytoplasm|nucleus|GTP binding|cell cycle
LOC122944525	122944525	GRID2IP	protein_coding	Delphilin			GO:0150048,GO:0098688,GO:0099092,GO:0045211,GO:0060292,GO:0099566,GO:0099072	cerebellar granule cell to Purkinje cell synapse|parallel fiber to Purkinje cell synapse|postsynaptic density, intracellular component|postsynaptic membrane|long-term synaptic depression|regulation of postsynaptic cytosolic calcium ion concentration|regulation of postsynaptic membrane neurotransmitter receptor levels
LOC122944677	122944677	hnmt-a	protein_coding	Histamine N-methyltransferase A	bgar00340	Histidine metabolism	GO:0005737,GO:0046539,GO:0001695,GO:0032259	cytoplasm|histamine N-methyltransferase activity|histamine catabolic process|methylation
LOC122944718	122944718		protein_coding
LOC122944730	122944730	HERC6	protein_coding	Probable E3 ubiquitin-protein ligase HERC6			GO:0005737,GO:0005829,GO:0005654,GO:0061630,GO:0002244,GO:0016567,GO:0009617,GO:0006511	cytoplasm|cytosol|nucleoplasm|ubiquitin protein ligase activity|hematopoietic progenitor cell differentiation|protein ubiquitination|response to bacterium|ubiquitin-dependent protein catabolic process
LOC122944744	122944744	HERC6	protein_coding	Probable E3 ubiquitin-protein ligase HERC6			GO:0005737,GO:0005829,GO:0005654,GO:0061630,GO:0002244,GO:0016567,GO:0009617,GO:0006511	cytoplasm|cytosol|nucleoplasm|ubiquitin protein ligase activity|hematopoietic progenitor cell differentiation|protein ubiquitination|response to bacterium|ubiquitin-dependent protein catabolic process
LOC122944775	122944775		protein_coding
LOC122944822	122944822	MFAP4	protein_coding	Microfibril-associated glycoprotein 4			GO:0062023,GO:0071953,GO:0005615,GO:0001527,GO:0003823,GO:0097367,GO:0005102,GO:0007155,GO:0071493,GO:0001867,GO:0048251,GO:0010712,GO:0009650	collagen-containing extracellular matrix|elastic fiber|extracellular space|microfibril|antigen binding|carbohydrate derivative binding|signaling receptor binding|cell adhesion|cellular response to UV-B|complement activation, lectin pathway|elastic fiber assembly|regulation of collagen metabolic process|UV protection
LOC122944942	122944942	plk1	protein_coding	Serine/threonine-protein kinase PLK1	bgar04068,bgar04110,bgar04114,bgar04914	FoxO signaling pathway|Cell cycle|Oocyte meiosis|Progesterone-mediated oocyte maturation	GO:0005813,GO:0005737,GO:0000776,GO:0030496,GO:0005634,GO:0005819,GO:0005524,GO:0106310,GO:0004674,GO:0051301,GO:0000278,GO:0007095,GO:0071168,GO:0006468	centrosome|cytoplasm|kinetochore|midbody|nucleus|spindle|ATP binding|protein serine kinase activity|protein serine/threonine kinase activity|cell division|mitotic cell cycle|mitotic G2 DNA damage checkpoint signaling|protein localization to chromatin|protein phosphorylation
LOC122944958	122944958	plk1	protein_coding	Serine/threonine-protein kinase PLK1	bgar04068,bgar04110,bgar04114,bgar04914	FoxO signaling pathway|Cell cycle|Oocyte meiosis|Progesterone-mediated oocyte maturation	GO:0005813,GO:0005737,GO:0000776,GO:0030496,GO:0005634,GO:0005819,GO:0005524,GO:0106310,GO:0004674,GO:0051301,GO:0000278,GO:0007095,GO:0071168,GO:0006468	centrosome|cytoplasm|kinetochore|midbody|nucleus|spindle|ATP binding|protein serine kinase activity|protein serine/threonine kinase activity|cell division|mitotic cell cycle|mitotic G2 DNA damage checkpoint signaling|protein localization to chromatin|protein phosphorylation
LOC122944990	122944990		protein_coding	Parvalbumin beta OS=Xenopus laevis OX=8355 PE=3 SV=3			GO:0005509	calcium ion binding
LOC122945093	122945093	ABCC1	non_coding	Multidrug resistance-associated protein 1			GO:0016323,GO:0016020,GO:0008559,GO:0005524,GO:0016887,GO:0042626,GO:0034634,GO:0034775,GO:0006869,GO:0055085,GO:0042908	basolateral plasma membrane|membrane|ABC-type xenobiotic transporter activity|ATP binding|ATP hydrolysis activity|ATPase-coupled transmembrane transporter activity|glutathione transmembrane transporter activity|glutathione transmembrane transport|lipid transport|transmembrane transport|xenobiotic transport
LOC122945176	122945176	SHMT1	protein_coding	Serine hydroxymethyltransferase, cytosolic	bgar00630,bgar00260,bgar00670	Glyoxylate and dicarboxylate metabolism|Glycine, serine and threonine metabolism|One carbon pool by folate	GO:0005829,GO:0005654,GO:0004372,GO:0048027,GO:0000900,GO:0042803,GO:0030170,GO:0070905,GO:1904482,GO:0046655,GO:0019264,GO:0006544,GO:0006565,GO:0006563,GO:0051289,GO:0009113,GO:0035999,GO:0046653	cytosol|nucleoplasm|glycine hydroxymethyltransferase activity|mRNA 5'-UTR binding|mRNA regulatory element binding translation repressor activity|protein homodimerization activity|pyridoxal phosphate binding|serine binding|cellular response to tetrahydrofolate|folic acid metabolic process|glycine biosynthetic process from serine|glycine metabolic process|L-serine catabolic process|L-serine metabol…
LOC122945231	122945231		protein_coding
LOC122945320	122945320	ITIH3	protein_coding	Inter-alpha-trypsin inhibitor heavy chain H3			GO:0005576,GO:0004867,GO:0030212,GO:0010466	extracellular region|serine-type endopeptidase inhibitor activity|hyaluronan metabolic process|negative regulation of peptidase activity
LOC122945418	122945418	pgap1	protein_coding	GPI inositol-deacylase			GO:0005783,GO:0005789,GO:0050185,GO:1902953,GO:0015031	endoplasmic reticulum|endoplasmic reticulum membrane|phosphatidylinositol deacylase activity|positive regulation of ER to Golgi vesicle-mediated transport|protein transport
LOC122945529	122945529	SIRPA	protein_coding	Tyrosine-protein phosphatase non-receptor type substrate 1			GO:0005886,GO:0017124,GO:0050766,GO:0050870	plasma membrane|SH3 domain binding|positive regulation of phagocytosis|positive regulation of T cell activation
LOC122945533	122945533		protein_coding
LOC122945584	122945584	DIRAS2	protein_coding	GTP-binding protein Di-Ras2			GO:0005886,GO:0019003,GO:0005525,GO:0003924,GO:0007165	plasma membrane|GDP binding|GTP binding|GTPase activity|signal transduction
LOC122945593	122945593	Sult1d1	protein_coding	Sulfotransferase 1 family member D1			GO:0005737,GO:0004062,GO:0008146,GO:0006584,GO:0006629,GO:0000103,GO:0051923	cytoplasm|aryl sulfotransferase activity|sulfotransferase activity|catecholamine metabolic process|lipid metabolic process|sulfate assimilation|sulfation
LOC122945595	122945595	Sult1d1	protein_coding	Sulfotransferase 1 family member D1			GO:0005737,GO:0004062,GO:0008146,GO:0006584,GO:0006629,GO:0000103,GO:0051923	cytoplasm|aryl sulfotransferase activity|sulfotransferase activity|catecholamine metabolic process|lipid metabolic process|sulfate assimilation|sulfation
LOC122945600	122945600	DIRAS2	protein_coding	GTP-binding protein Di-Ras2			GO:0005886,GO:0019003,GO:0005525,GO:0003924,GO:0007165	plasma membrane|GDP binding|GTP binding|GTPase activity|signal transduction
LOC122945620	122945620	Tex2	protein_coding	Testis-expressed protein 2			GO:0005783,GO:0005789,GO:0031965,GO:0008289,GO:0006869	endoplasmic reticulum|endoplasmic reticulum membrane|nuclear membrane|lipid binding|lipid transport
LOC122945696	122945696	TBATA	protein_coding	Protein TBATA			GO:0036064,GO:0005829,GO:0030154,GO:0007283	ciliary basal body|cytosol|cell differentiation|spermatogenesis
LOC122945753	122945753	SPACA6	protein_coding	Sperm acrosome membrane-associated protein 6			GO:0002080,GO:0007342	acrosomal membrane|fusion of sperm to egg plasma membrane involved in single fertilization
LOC122945805	122945805	KCNJ3	protein_coding	G protein-activated inward rectifier potassium channel 1			GO:0005886,GO:0015467,GO:0005242,GO:1990573,GO:0034765	plasma membrane|G-protein activated inward rectifier potassium channel activity|inward rectifier potassium channel activity|potassium ion import across plasma membrane|regulation of ion transmembrane transport
LOC122945987	122945987	C4	protein_coding	Complement C4			GO:0030424,GO:0005601,GO:0030425,GO:0005576,GO:0005615,GO:0043025,GO:0045202,GO:0001849,GO:0004866,GO:0006956,GO:0006958,GO:0006954,GO:0045087,GO:2000427	axon|classical-complement-pathway C3/C5 convertase complex|dendrite|extracellular region|extracellular space|neuronal cell body|synapse|complement component C1q complex binding|endopeptidase inhibitor activity|complement activation|complement activation, classical pathway|inflammatory response|innate immune response|positive regulation of apoptotic cell clearance
LOC122946019	122946019	HLA-DRA	protein_coding	HLA class II histocompatibility antigen, DR alpha chain	bgar04514,bgar04145,bgar04672,bgar05168	Cell adhesion molecules|Phagosome|Intestinal immune network for IgA production|Herpes simplex virus 1 infection	GO:0009986,GO:0030669,GO:0031901,GO:0030666,GO:0012507,GO:0070062,GO:0000139,GO:0001772,GO:0031902,GO:0098553,GO:0005765,GO:0005764,GO:0042613,GO:0005886,GO:0032588,GO:0030658,GO:0023026,GO:0032395,GO:0042605,GO:0030247,GO:0042608,GO:0002250,GO:0002491,GO:0019886,GO:0002504,GO:0050890,GO:0006955,GO:0002469,GO:0002503,GO:2000516,GO:0032831,GO:0043382,GO:0050870,GO:0001916,GO:0045622	cell surface|clathrin-coated endocytic vesicle membrane|early endosome membrane|endocytic vesicle membrane|ER to Golgi transport vesicle membrane|extracellular exosome|Golgi membrane|immunological synapse|late endosome membrane|lumenal side of endoplasmic reticulum membrane|lysosomal membrane|lysosome|MHC class II protein complex|plasma membrane|trans-Golgi network membrane|transport vesicle memb…
LOC122946020	122946020	MR1	protein_coding	Major histocompatibility complex class I-related gene protein	bgar04514,bgar04144,bgar04145,bgar04218,bgar05168	Cell adhesion molecules|Endocytosis|Phagosome|Cellular senescence|Herpes simplex virus 1 infection	GO:0031901,GO:0005789,GO:0031902,GO:0042612,GO:0030881,GO:0042608,GO:0019884,GO:0002474,GO:0050829,GO:0050830,GO:0045087,GO:0002854,GO:0033077	early endosome membrane|endoplasmic reticulum membrane|late endosome membrane|MHC class I protein complex|beta-2-microglobulin binding|T cell receptor binding|antigen processing and presentation of exogenous antigen|antigen processing and presentation of peptide antigen via MHC class I|defense response to Gram-negative bacterium|defense response to Gram-positive bacterium|innate immune response|p…
LOC122946051	122946051	PGLYRP1	protein_coding	Peptidoglycan recognition protein 1			GO:0005576,GO:0008745,GO:0042834,GO:0008270,GO:0042742,GO:0050832,GO:0045087,GO:0031640,GO:0009253	extracellular region|N-acetylmuramoyl-L-alanine amidase activity|peptidoglycan binding|zinc ion binding|defense response to bacterium|defense response to fungus|innate immune response|killing of cells of another organism|peptidoglycan catabolic process
LOC122946111	122946111	FBN2	protein_coding	Fibrillin-2			GO:0062023,GO:0031012,GO:0005576,GO:0005615,GO:0001527,GO:0005509,GO:0030023,GO:0005201,GO:0005179,GO:0009653,GO:0060346,GO:0043010,GO:0048048,GO:0030326,GO:0042593,GO:0001890,GO:0030501,GO:0045669,GO:1901163,GO:0035583	collagen-containing extracellular matrix|extracellular matrix|extracellular region|extracellular space|microfibril|calcium ion binding|extracellular matrix constituent conferring elasticity|extracellular matrix structural constituent|hormone activity|anatomical structure morphogenesis|bone trabecula formation|camera-type eye development|embryonic eye morphogenesis|embryonic limb morphogenesis|glu…
LOC122946146	122946146	Ddr2	protein_coding	Discoidin domain-containing receptor 2			GO:0015629,GO:0016324,GO:0005886,GO:0043235,GO:0005524,GO:0005518,GO:0038062,GO:0004714,GO:0031214,GO:1904385,GO:0071456,GO:0071560,GO:0035988,GO:0030199,GO:0038063,GO:0003416,GO:0043066,GO:1901299,GO:0033673,GO:0060547,GO:0001503,GO:0018108,GO:0008284,GO:0032967,GO:0051091,GO:0070374,GO:0090091,GO:0010763,GO:0048146,GO:1900087,GO:2000491,GO:1904899,GO:0033674,GO:1901216,GO:0045669,GO:0045860,GO:…	actin cytoskeleton|apical plasma membrane|plasma membrane|receptor complex|ATP binding|collagen binding|protein tyrosine kinase collagen receptor activity|transmembrane receptor protein tyrosine kinase activity|biomineral tissue development|cellular response to angiotensin|cellular response to hypoxia|cellular response to transforming growth factor beta stimulus|chondrocyte proliferation|collagen…
LOC122946171	122946171		protein_coding	DLA class II histocompatibility antigen, DR-1 beta chain OS=Canis lupus familiaris OX=9615 PE=2 SV=1	bgar04514,bgar04145,bgar04672,bgar05168	Cell adhesion molecules|Phagosome|Intestinal immune network for IgA production|Herpes simplex virus 1 infection	GO:0031902,GO:0005765,GO:0042613,GO:0023026,GO:0002250,GO:0019886,GO:0002503,GO:0050870	late endosome membrane|lysosomal membrane|MHC class II protein complex|MHC class II protein complex binding|adaptive immune response|antigen processing and presentation of exogenous peptide antigen via MHC class II|peptide antigen assembly with MHC class II protein complex|positive regulation of T cell activation
LOC122946235	122946235	LGALS4	protein_coding	Galectin-4			GO:0062023,GO:0005829,GO:0005615,GO:0005886,GO:0030246,GO:0016936,GO:0002780,GO:0007155	collagen-containing extracellular matrix|cytosol|extracellular space|plasma membrane|carbohydrate binding|galactoside binding|antibacterial peptide biosynthetic process|cell adhesion
LOC122946258	122946258	Grm8	protein_coding	Metabotropic glutamate receptor 8	bgar04080	Neuroactive ligand-receptor interaction	GO:0098982,GO:0098978,GO:0043005,GO:0043025,GO:0005886,GO:0048787,GO:0042734,GO:0001640,GO:0004930,GO:0008066,GO:0001642,GO:0007196,GO:0007193,GO:0007268,GO:0050966,GO:0007216,GO:0099171,GO:0046928,GO:0051966,GO:0035249	GABA-ergic synapse|glutamatergic synapse|neuron projection|neuronal cell body|plasma membrane|presynaptic active zone membrane|presynaptic membrane|adenylate cyclase inhibiting G protein-coupled glutamate receptor activity|G protein-coupled receptor activity|glutamate receptor activity|group III metabotropic glutamate receptor activity|adenylate cyclase-inhibiting G protein-coupled glutamate rece…
LOC122946342	122946342	glul	protein_coding	Glutamine synthetase	bgar00630,bgar00910,bgar00250,bgar00220,bgar04217	Glyoxylate and dicarboxylate metabolism|Nitrogen metabolism|Alanine, aspartate and glutamate metabolism|Arginine biosynthesis|Necroptosis	GO:0005829,GO:0005783,GO:0005739,GO:0005524,GO:0004356,GO:0046872,GO:0006542	cytosol|endoplasmic reticulum|mitochondrion|ATP binding|glutamate-ammonia ligase activity|metal ion binding|glutamine biosynthetic process
LOC122946385	122946385	FCN2	protein_coding	Ficolin-2			GO:0072562,GO:0005581,GO:0062023,GO:0009897,GO:0070062,GO:0005576,GO:0005615,GO:1905370,GO:0003823,GO:0048306,GO:0097367,GO:0042802,GO:2001065,GO:0046872,GO:0043394,GO:0005102,GO:0002752,GO:0001867,GO:0050829,GO:0050830,GO:0008228,GO:1903028,GO:0006508,GO:0043654	blood microparticle|collagen trimer|collagen-containing extracellular matrix|external side of plasma membrane|extracellular exosome|extracellular region|extracellular space|serine-type endopeptidase complex|antigen binding|calcium-dependent protein binding|carbohydrate derivative binding|identical protein binding|mannan binding|metal ion binding|proteoglycan binding|signaling receptor binding|cel…
LOC122946439	122946439	Zap70	protein_coding	Tyrosine-protein kinase ZAP-70			GO:0005911,GO:0005737,GO:0005829,GO:0031234,GO:0001772,GO:0016020,GO:0045121,GO:0005886,GO:0042101,GO:0005524,GO:0004715,GO:0001784,GO:0004672,GO:0004713,GO:0005102,GO:0002250,GO:0046632,GO:0043366,GO:0019722,GO:0030154,GO:0006955,GO:0045087,GO:0035556,GO:0045060,GO:0018108,GO:0046638,GO:0046641,GO:0050850,GO:0045582,GO:0045059,GO:0046777,GO:0006468,GO:0030217,GO:0050852,GO:0045061,GO:0007169	cell-cell junction|cytoplasm|cytosol|extrinsic component of cytoplasmic side of plasma membrane|immunological synapse|membrane|membrane raft|plasma membrane|T cell receptor complex|ATP binding|non-membrane spanning protein tyrosine kinase activity|phosphotyrosine residue binding|protein kinase activity|protein tyrosine kinase activity|signaling receptor binding|adaptive immune response|alpha-beta…
LOC122946679	122946679		non_coding
LOC122946689	122946689	TNF	protein_coding	Tumor necrosis factor	bgar04010,bgar04350,bgar04150,bgar04060,bgar04210,bgar04217,bgar04620,bgar04621,bgar04622,bgar04625,bgar04920,bgar05168,bgar05132	MAPK signaling pathway|TGF-beta signaling pathway|mTOR signaling pathway|Cytokine-cytokine receptor interaction|Apoptosis|Necroptosis|Toll-like receptor signaling pathway|NOD-like receptor signaling pathway|RIG-I-like receptor signaling pathway|C-type lectin receptor signaling pathway|Adipocytokine signaling pathway|Herpes simplex virus 1 infection|Salmonella infection	GO:0009986,GO:0005615,GO:0005886,GO:0005125,GO:0005164,GO:0008625,GO:0006955,GO:0097527,GO:0043242,GO:0043065,GO:2001238,GO:0043123,GO:0043507,GO:0043406,GO:0051092,GO:0001934,GO:0043243,GO:0045944,GO:0065008,GO:0050793,GO:0051239,GO:0051046,GO:0033209,GO:0010573	cell surface|extracellular space|plasma membrane|cytokine activity|tumor necrosis factor receptor binding|extrinsic apoptotic signaling pathway via death domain receptors|immune response|necroptotic signaling pathway|negative regulation of protein-containing complex disassembly|positive regulation of apoptotic process|positive regulation of extrinsic apoptotic signaling pathway|positive regulatio…
LOC122946772	122946772	C2	protein_coding	Complement C2			GO:0005601,GO:0046872,GO:0004252,GO:0006956,GO:0006958,GO:0045087,GO:0006508,GO:0009617	classical-complement-pathway C3/C5 convertase complex|metal ion binding|serine-type endopeptidase activity|complement activation|complement activation, classical pathway|innate immune response|proteolysis|response to bacterium
LOC122946796	122946796	lrfn1l	protein_coding	Leucine-rich repeat and fibronectin type III domain-containing protein 1-like protein			GO:0009986,GO:0048787	cell surface|presynaptic active zone membrane
LRRC3C	122941828	LRRC3B	protein_coding	Leucine-rich repeat-containing protein 3B			GO:0031012,GO:0005615,GO:0016020	extracellular matrix|extracellular space|membrane
LRRC72	122939075	LRRC72	protein_coding	Leucine-rich repeat-containing protein 72
LSP1	122920206	LSP1	protein_coding	Lymphocyte-specific protein 1	bgar04625	C-type lectin receptor signaling pathway	GO:0015629,GO:0070062,GO:0016020,GO:0005886,GO:0003779,GO:0006968,GO:0098761,GO:0006935,GO:0007165	actin cytoskeleton|extracellular exosome|membrane|plasma membrane|actin binding|cellular defense response|cellular response to interleukin-7|chemotaxis|signal transduction
LUM	122928040	LUM	protein_coding	Lumican			GO:0005615,GO:0005518	extracellular space|collagen binding
MAFB	122940998	mafb	protein_coding	Transcription factor MafB			GO:0005634,GO:0003677,GO:0003700,GO:0006355	nucleus|DNA binding|DNA-binding transcription factor activity|regulation of DNA-templated transcription
MANEAL	122932555	Maneal	protein_coding	Glycoprotein endo-alpha-1,2-mannosidase-like protein			GO:0005794,GO:0000139,GO:0004559	Golgi apparatus|Golgi membrane|alpha-mannosidase activity
MAP3K7CL	122933009	Map3k7cl	protein_coding	MAP3K7 C-terminal-like protein
MARCKS	122934468	MARCKS	protein_coding	Myristoylated alanine-rich C-kinase substrate			GO:0032432,GO:0005737,GO:0005886,GO:0051015,GO:0005516,GO:0007015,GO:0007417	actin filament bundle|cytoplasm|plasma membrane|actin filament binding|calmodulin binding|actin filament organization|central nervous system development
MASTL	122938252	mastl	protein_coding	Serine/threonine-protein kinase greatwall			GO:0005813,GO:0032154,GO:0005737,GO:0005634,GO:0005524,GO:0051721,GO:0106310,GO:0004674,GO:0051301,GO:0006974,GO:0000086,GO:0000278,GO:0032515,GO:0006468	centrosome|cleavage furrow|cytoplasm|nucleus|ATP binding|protein phosphatase 2A binding|protein serine kinase activity|protein serine/threonine kinase activity|cell division|cellular response to DNA damage stimulus|G2/M transition of mitotic cell cycle|mitotic cell cycle|negative regulation of phosphoprotein phosphatase activity|protein phosphorylation
MB21D2	122935338	MB21D2	protein_coding	Nucleotidyltransferase MB21D2			GO:0045296,GO:0016779,GO:0044877	cadherin binding|nucleotidyltransferase activity|protein-containing complex binding
MCM6	122944712	zmcm6	protein_coding	Zygotic DNA replication licensing factor mcm6	bgar03030,bgar04110	DNA replication|Cell cycle	GO:0042555,GO:0005634,GO:0005524,GO:0016887,GO:0003677,GO:0003678,GO:0046872,GO:0007049,GO:0006270	MCM complex|nucleus|ATP binding|ATP hydrolysis activity|DNA binding|DNA helicase activity|metal ion binding|cell cycle|DNA replication initiation
MCM7	122927230	mcm7	protein_coding	DNA replication licensing factor mcm7	bgar03030,bgar04110	DNA replication|Cell cycle	GO:0000785,GO:0071162,GO:0042555,GO:0005524,GO:0016887,GO:0003677,GO:0003678,GO:0046872,GO:0007049,GO:0006270,GO:0006268,GO:0030174	chromatin|CMG complex|MCM complex|ATP binding|ATP hydrolysis activity|DNA binding|DNA helicase activity|metal ion binding|cell cycle|DNA replication initiation|DNA unwinding involved in DNA replication|regulation of DNA-templated DNA replication initiation
MCMDC2	122939121	Mcmdc2	protein_coding	Minichromosome maintenance domain-containing protein 2			GO:0005524,GO:0003677,GO:0032508,GO:1990918,GO:0000727,GO:0042140,GO:0007146,GO:0048477,GO:0007283,GO:0007130	ATP binding|DNA binding|DNA duplex unwinding|double-strand break repair involved in meiotic recombination|double-strand break repair via break-induced replication|late meiotic recombination nodule assembly|meiotic recombination nodule assembly|oogenesis|spermatogenesis|synaptonemal complex assembly
MDK	122920722	mdk-a	protein_coding	Midkine-A			GO:0005576,GO:0008083,GO:0043395,GO:0008201,GO:0042742,GO:0007399,GO:0007528,GO:0051781,GO:0009617	extracellular region|growth factor activity|heparan sulfate proteoglycan binding|heparin binding|defense response to bacterium|nervous system development|neuromuscular junction development|positive regulation of cell division|response to bacterium
MEGF11	122929545	MEGF11	protein_coding	Multiple epidermal growth factor-like domains protein 11	bgar04148	Efferocytosis	GO:0016323,GO:0034109,GO:0010842	basolateral plasma membrane|homotypic cell-cell adhesion|retina layer formation
MEIOB	122945758	MEIOB	protein_coding	Meiosis-specific with OB domain-containing protein			GO:0005694,GO:0005737,GO:0005634,GO:0003682,GO:0008310,GO:0003697,GO:0000724,GO:0007144,GO:0009566,GO:0007129,GO:0007140,GO:0000712	chromosome|cytoplasm|nucleus|chromatin binding|single-stranded DNA 3'-5' exodeoxyribonuclease activity|single-stranded DNA binding|double-strand break repair via homologous recombination|female meiosis I|fertilization|homologous chromosome pairing at meiosis|male meiotic nuclear division|resolution of meiotic recombination intermediates
METRN	122944977	Metrn	protein_coding	Meteorin			GO:0005615,GO:0005179,GO:0007409,GO:0010001,GO:0050772,GO:0060019	extracellular space|hormone activity|axonogenesis|glial cell differentiation|positive regulation of axonogenesis|radial glial cell differentiation
MFAP2	122929064	MFAP2	protein_coding	Microfibrillar-associated protein 2			GO:0005576,GO:0001527,GO:0048048	extracellular region|microfibril|embryonic eye morphogenesis
MMD	122941002	MMD	protein_coding	Monocyte to macrophage differentiation factor			GO:0005794,GO:0031902,GO:0005765,GO:0016020,GO:0005886,GO:0004672,GO:0038023,GO:0019835,GO:0045666,GO:0045860,GO:0032880	Golgi apparatus|late endosome membrane|lysosomal membrane|membrane|plasma membrane|protein kinase activity|signaling receptor activity|cytolysis|positive regulation of neuron differentiation|positive regulation of protein kinase activity|regulation of protein localization
MMP24	122940784	MMP24	protein_coding	Matrix metalloproteinase-24			GO:0070062,GO:0031012,GO:0005886,GO:0032588,GO:0045296,GO:0008047,GO:0004222,GO:0008270,GO:0044331,GO:0098742,GO:0030574,GO:0050965,GO:0030198,GO:0010001,GO:0097150,GO:0006508	extracellular exosome|extracellular matrix|plasma membrane|trans-Golgi network membrane|cadherin binding|enzyme activator activity|metalloendopeptidase activity|zinc ion binding|cell-cell adhesion mediated by cadherin|cell-cell adhesion via plasma-membrane adhesion molecules|collagen catabolic process|detection of temperature stimulus involved in sensory perception of pain|extracellular matrix or…
MPPED2	122920584	MPPED2	protein_coding	Metallophosphoesterase MPPED2			GO:0016208,GO:0019002,GO:0030145,GO:0008081	AMP binding|GMP binding|manganese ion binding|phosphoric diester hydrolase activity
MSR1	122942022	MSR1	protein_coding	Macrophage scavenger receptor types I and II	bgar04145	Phagosome	GO:0005581,GO:0034362,GO:0016020,GO:0005044,GO:0006898	collagen trimer|low-density lipoprotein particle|membrane|scavenger receptor activity|receptor-mediated endocytosis
MSS51	122945125	Mss51	protein_coding	Putative protein MSS51 homolog, mitochondrial			GO:0046872	metal ion binding
MST1	122922664	MST1	protein_coding	Hepatocyte growth factor-like protein	bgar04020	Calcium signaling pathway	GO:0062023,GO:0005576,GO:0005615,GO:0030971,GO:0005102,GO:0045721,GO:0006508,GO:2000479,GO:0046425	collagen-containing extracellular matrix|extracellular region|extracellular space|receptor tyrosine kinase binding|signaling receptor binding|negative regulation of gluconeogenesis|proteolysis|regulation of cAMP-dependent protein kinase activity|regulation of receptor signaling pathway via JAK-STAT
MSTN	122945057	MSTN	protein_coding	Growth/differentiation factor 8	bgar04060	Cytokine-cytokine receptor interaction	GO:0005615,GO:0005125,GO:0008083,GO:0008201,GO:0042802,GO:0014839,GO:2000818,GO:1902725,GO:1902723,GO:0010592,GO:0010759,GO:0010862,GO:0060395	extracellular space|cytokine activity|growth factor activity|heparin binding|identical protein binding|myoblast migration involved in skeletal muscle regeneration|negative regulation of myoblast proliferation|negative regulation of satellite cell differentiation|negative regulation of skeletal muscle satellite cell proliferation|positive regulation of lamellipodium assembly|positive regulation of…
MYB	122934368	myb	protein_coding	Transcriptional activator Myb			GO:0005634,GO:0003677,GO:0006355	nucleus|DNA binding|regulation of DNA-templated transcription
MYBPC2	122928626	Mybpc2	protein_coding	Myosin-binding protein C, fast-type			GO:0005856,GO:0032982,GO:0003779,GO:0005200,GO:0007155,GO:0006936	cytoskeleton|myosin filament|actin binding|structural constituent of cytoskeleton|cell adhesion|muscle contraction
MYL10	122922782		protein_coding	Myosin regulatory light chain 2B, cardiac muscle isoform OS=Gallus gallus OX=9031 PE=1 SV=2	bgar04510,bgar04520,bgar04814,bgar04810,bgar05132	Focal adhesion|Adherens junction|Motor proteins|Regulation of actin cytoskeleton|Salmonella infection	GO:0005737,GO:0005739,GO:0016459,GO:0005509	cytoplasm|mitochondrion|myosin complex|calcium ion binding
MYO1A	122931262	MYO1B	protein_coding	Unconventional myosin-Ib	bgar04814	Motor proteins	GO:0015629,GO:0005884,GO:0045177,GO:0005903,GO:0071944,GO:0005737,GO:0005769,GO:0010008,GO:0070062,GO:0030175,GO:0005902,GO:0016459,GO:0048471,GO:0005886,GO:0031982,GO:0051015,GO:0005524,GO:0045296,GO:0005516,GO:0000146,GO:0005547,GO:0005546,GO:0051017,GO:0007015,GO:0030048,GO:0006892,GO:0030050	actin cytoskeleton|actin filament|apical part of cell|brush border|cell periphery|cytoplasm|early endosome|endosome membrane|extracellular exosome|filopodium|microvillus|myosin complex|perinuclear region of cytoplasm|plasma membrane|vesicle|actin filament binding|ATP binding|cadherin binding|calmodulin binding|microfilament motor activity|phosphatidylinositol-3,4,5-trisphosphate binding|phosphati…
MYOM3	122932417	Myom3	protein_coding	Myomesin-3			GO:0031430,GO:0051015,GO:0042802,GO:0042803	M band|actin filament binding|identical protein binding|protein homodimerization activity
NCAPD2	122941837	ncapd2	protein_coding	Condensin complex subunit 1			GO:0005694,GO:0005829,GO:0005634,GO:0051301,GO:0007076	chromosome|cytosol|nucleus|cell division|mitotic chromosome condensation
NCAPD3	122928784	NCAPD3	protein_coding	Condensin-2 complex subunit D3			GO:0000779,GO:0000794,GO:0000796,GO:0016020,GO:0005654,GO:0005721,GO:0042393,GO:0035064,GO:0051301,GO:0010032,GO:0007076,GO:1905821,GO:0051984,GO:1905820	condensed chromosome, centromeric region|condensed nuclear chromosome|condensin complex|membrane|nucleoplasm|pericentric heterochromatin|histone binding|methylated histone binding|cell division|meiotic chromosome condensation|mitotic chromosome condensation|positive regulation of chromosome condensation|positive regulation of chromosome segregation|positive regulation of chromosome separation
NCAPG	122926996	ncapg	protein_coding	Condensin complex subunit 3			GO:0000796,GO:0005829,GO:0005634,GO:0051301,GO:0007076	condensin complex|cytosol|nucleus|cell division|mitotic chromosome condensation
NCAPH	122927420	ncaph	protein_coding	Condensin complex subunit 2			GO:0000796,GO:0005829,GO:0005634,GO:0051301,GO:0007076	condensin complex|cytosol|nucleus|cell division|mitotic chromosome condensation
NDC80	122930620	ndc80	protein_coding	Kinetochore protein NDC80 homolog	bgar04110	Cell cycle	GO:0000776,GO:0031262,GO:0005634,GO:0140483,GO:0051315,GO:0051301,GO:0007059,GO:0051310,GO:0007052,GO:0090267	kinetochore|Ndc80 complex|nucleus|kinetochore adaptor activity|attachment of mitotic spindle microtubules to kinetochore|cell division|chromosome segregation|metaphase plate congression|mitotic spindle organization|positive regulation of mitotic cell cycle spindle assembly checkpoint
NECTIN1	122928982	NECTIN1	protein_coding	Nectin-1	bgar03266,bgar04514,bgar04520,bgar05168	Virion - Herpesvirus|Cell adhesion molecules|Adherens junction|Herpes simplex virus 1 infection	GO:0005912,GO:0005886,GO:0007157,GO:0007156,GO:0046598,GO:1902414	adherens junction|plasma membrane|heterophilic cell-cell adhesion via plasma membrane cell adhesion molecules|homophilic cell adhesion via plasma membrane adhesion molecules|positive regulation of viral entry into host cell|protein localization to cell junction
NECTIN3	122932821	NECTIN3	protein_coding	Nectin-3	bgar04514,bgar04520	Cell adhesion molecules|Adherens junction	GO:0005912,GO:0043296,GO:0044291,GO:0005911,GO:0098686,GO:0005886,GO:0098839,GO:0050839,GO:0042802,GO:0042803,GO:0061951,GO:0009566,GO:0007157,GO:0007156,GO:0002089,GO:1902414,GO:0060042	adherens junction|apical junction complex|cell-cell contact zone|cell-cell junction|hippocampal mossy fiber to CA3 synapse|plasma membrane|postsynaptic density membrane|cell adhesion molecule binding|identical protein binding|protein homodimerization activity|establishment of protein localization to plasma membrane|fertilization|heterophilic cell-cell adhesion via plasma membrane cell adhesion mo…
NEK10	122938423	NEK10	protein_coding	Serine/threonine-protein kinase Nek10			GO:0005576,GO:1902911,GO:0005524,GO:0046872,GO:0004672,GO:0106310,GO:0004674,GO:0120197,GO:0043406,GO:0031954,GO:0006468,GO:1902749,GO:0070372	extracellular region|protein kinase complex|ATP binding|metal ion binding|protein kinase activity|protein serine kinase activity|protein serine/threonine kinase activity|mucociliary clearance|positive regulation of MAP kinase activity|positive regulation of protein autophosphorylation|protein phosphorylation|regulation of cell cycle G2/M phase transition|regulation of ERK1 and ERK2 cascade
NELL2	122927977	nell2	protein_coding	Protein kinase C-binding protein NELL2			GO:0005576,GO:0005509,GO:0009566	extracellular region|calcium ion binding|fertilization
NES	122922250		protein_coding	Tanabin OS=Xenopus laevis OX=8355 PE=2 SV=1			GO:0005882,GO:0019215	intermediate filament|intermediate filament binding
NEURL1	122940878	NEURL1	protein_coding	E3 ubiquitin-protein ligase NEURL1			GO:0097440,GO:0043197,GO:0043204,GO:0048471,GO:0005886,GO:0014069,GO:0046872,GO:0045183,GO:0061630,GO:0004842,GO:0007420,GO:0071230,GO:0007595,GO:0008285,GO:0045746,GO:0007399,GO:0007219,GO:0043065,GO:0060999,GO:0045741,GO:0051491,GO:0048170,GO:0090129,GO:0006513,GO:0007519,GO:0007288	apical dendrite|dendritic spine|perikaryon|perinuclear region of cytoplasm|plasma membrane|postsynaptic density|metal ion binding|translation factor activity, non-nucleic acid binding|ubiquitin protein ligase activity|ubiquitin-protein transferase activity|brain development|cellular response to amino acid stimulus|lactation|negative regulation of cell population proliferation|negative regulation …
NLGN2	122926247	Nlgn2	protein_coding	Neuroligin-2	bgar04514	Cell adhesion molecules	GO:0009986,GO:0005737,GO:0043198,GO:0098691,GO:0060076,GO:0098982,GO:0098690,GO:0060077,GO:0005886,GO:0045211,GO:0099634,GO:0042734,GO:0097470,GO:0045202,GO:0050839,GO:0042802,GO:0042043,GO:0038023,GO:0007420,GO:0007268,GO:0097116,GO:1904862,GO:1901142,GO:0007630,GO:0035641,GO:0050804,GO:0050885,GO:0007158,GO:0072578,GO:0008284,GO:0060999,GO:2000463,GO:0097151,GO:0032024,GO:1902474,GO:0051965,GO:…	cell surface|cytoplasm|dendritic shaft|dopaminergic synapse|excitatory synapse|GABA-ergic synapse|glycinergic synapse|inhibitory synapse|plasma membrane|postsynaptic membrane|postsynaptic specialization membrane|presynaptic membrane|ribbon synapse|synapse|cell adhesion molecule binding|identical protein binding|neurexin family protein binding|signaling receptor activity|brain development|chemical…
NLRC4	122936126	nlrc4	protein_coding	NLR family CARD domain-containing protein 4	bgar04621,bgar05132	NOD-like receptor signaling pathway|Salmonella infection	GO:0005829,GO:0005524,GO:0006915,GO:0006954,GO:0045087,GO:0042981	cytosol|ATP binding|apoptotic process|inflammatory response|innate immune response|regulation of apoptotic process
NLRC5	122920429	nlrc5	protein_coding	Protein NLRC5			GO:0005737,GO:0005524,GO:0045087	cytoplasm|ATP binding|innate immune response
NPAS3	122921863	NPAS3	protein_coding	Neuronal PAS domain-containing protein 3			GO:0000785,GO:0005654,GO:0000981,GO:0046982,GO:0000977,GO:0045893,GO:0006357	chromatin|nucleoplasm|DNA-binding transcription factor activity, RNA polymerase II-specific|protein heterodimerization activity|RNA polymerase II transcription regulatory region sequence-specific DNA binding|positive regulation of DNA-templated transcription|regulation of transcription by RNA polymerase II
NQO2	122938929	Nqo2	protein_coding	Ribosyldihydronicotinamide dehydrogenase [quinone]			GO:0005829,GO:0031404,GO:0001512,GO:0009055,GO:0071949,GO:1904408,GO:0003955,GO:0016491,GO:0016661,GO:0042803,GO:1905594,GO:0008270,GO:0007613,GO:0070374,GO:0043525,GO:2000379,GO:1904707,GO:1901662	cytosol|chloride ion binding|dihydronicotinamide riboside quinone reductase activity|electron transfer activity|FAD binding|melatonin binding|NAD(P)H dehydrogenase (quinone) activity|oxidoreductase activity|oxidoreductase activity, acting on other nitrogenous compounds as donors|protein homodimerization activity|resveratrol binding|zinc ion binding|memory|positive regulation of ERK1 and ERK2 casc…
NR5A2	122943730	NR5A2	protein_coding	Nuclear receptor subfamily 5 group A member 2			GO:0090575,GO:0004879,GO:0000978,GO:0008270,GO:0009755,GO:0045893,GO:0006357,GO:0009888	RNA polymerase II transcription regulator complex|nuclear receptor activity|RNA polymerase II cis-regulatory region sequence-specific DNA binding|zinc ion binding|hormone-mediated signaling pathway|positive regulation of DNA-templated transcription|regulation of transcription by RNA polymerase II|tissue development
NSMF	122946770	Nsmf	protein_coding	NMDA receptor synaptonuclear signaling and neuronal migration factor			GO:0097440,GO:0030863,GO:0005737,GO:0030425,GO:0043197,GO:0000791,GO:0098978,GO:0016020,GO:0043005,GO:0005635,GO:0016363,GO:0031965,GO:0005654,GO:0005634,GO:0043204,GO:0005886,GO:0098794,GO:0014069,GO:0045202,GO:0048306,GO:0071230,GO:0071257,GO:0071371,GO:2001224,GO:0035307,GO:0099527,GO:0048814,GO:0043523,GO:0048168	apical dendrite|cortical cytoskeleton|cytoplasm|dendrite|dendritic spine|euchromatin|glutamatergic synapse|membrane|neuron projection|nuclear envelope|nuclear matrix|nuclear membrane|nucleoplasm|nucleus|perikaryon|plasma membrane|postsynapse|postsynaptic density|synapse|calcium-dependent protein binding|cellular response to amino acid stimulus|cellular response to electrical stimulus|cellular res…
OCA2	122931892	OCA2	protein_coding	P protein			GO:0005789,GO:0010008,GO:0005765,GO:0033162,GO:0061778,GO:0008283,GO:0035752,GO:0042438,GO:0006583,GO:0030318,GO:0007286	endoplasmic reticulum membrane|endosome membrane|lysosomal membrane|melanosome membrane|intracellular chloride channel activity|cell population proliferation|lysosomal lumen pH elevation|melanin biosynthetic process|melanin biosynthetic process from tyrosine|melanocyte differentiation|spermatid development
OGN	122943758	OGN	protein_coding	Mimecan			GO:0005576,GO:0008083	extracellular region|growth factor activity
OMD	122943754	OMD	protein_coding	Osteomodulin			GO:0005576,GO:0007155	extracellular region|cell adhesion
OPCML	122926739	OPCML	protein_coding	Opioid-binding protein/cell adhesion molecule homolog			GO:0005886,GO:0007155	plasma membrane|cell adhesion
P2RY12	122933995	P2RY12	protein_coding	P2Y purinoceptor 12	bgar04148	Efferocytosis	GO:0044298,GO:0031253,GO:0009986,GO:0016020,GO:0005886,GO:0001609,GO:0001621,GO:0045028,GO:0005085,GO:0007202,GO:0007193,GO:0019722,GO:0035585,GO:0030030,GO:0071318,GO:0021808,GO:0051649,GO:0007186,GO:0007599,GO:0006811,GO:0030032,GO:0007200,GO:0030168,GO:0070527,GO:0033630,GO:0050921,GO:0033626,GO:0043270,GO:1904141,GO:0043552,GO:0051897,GO:1900029,GO:0050920,GO:1904139,GO:0048678,GO:0006930,GO:…	cell body membrane|cell projection membrane|cell surface|membrane|plasma membrane|G protein-coupled adenosine receptor activity|G protein-coupled ADP receptor activity|G protein-coupled purinergic nucleotide receptor activity|guanyl-nucleotide exchange factor activity|activation of phospholipase C activity|adenylate cyclase-inhibiting G protein-coupled receptor signaling pathway|calcium-mediated …
PAPLN	122921749	PAPLN	protein_coding	Papilin			GO:0031012,GO:0005576,GO:0004222,GO:0004867,GO:0030198,GO:0010466	extracellular matrix|extracellular region|metalloendopeptidase activity|serine-type endopeptidase inhibitor activity|extracellular matrix organization|negative regulation of peptidase activity
PARM1	122944629	Parm1	protein_coding	Prostate androgen-regulated mucin-like protein 1 homolog			GO:0005829,GO:0005769,GO:0010008,GO:0005794,GO:0000139,GO:0043231,GO:0005770,GO:0005654,GO:0005886,GO:0051973	cytosol|early endosome|endosome membrane|Golgi apparatus|Golgi membrane|intracellular membrane-bounded organelle|late endosome|nucleoplasm|plasma membrane|positive regulation of telomerase activity
PARP8	122924789	Parp8	protein_coding	Protein mono-ADP-ribosyltransferase PARP8			GO:0003950,GO:0140803,GO:1990404,GO:0016779,GO:0070213	NAD+ ADP-ribosyltransferase activity|NAD+- protein-cysteine ADP-ribosyltransferase activity|NAD+-protein ADP-ribosyltransferase activity|nucleotidyltransferase activity|protein auto-ADP-ribosylation
PARVA	122920883	PARVA	protein_coding	Alpha-parvin	bgar04510	Focal adhesion	GO:0015629,GO:0005737,GO:0005829,GO:0005925,GO:0030027,GO:0005634,GO:0005886,GO:0030018,GO:0003779,GO:0045296,GO:0004860,GO:0031532,GO:0070252,GO:0030031,GO:0060271,GO:0007163,GO:0034113,GO:0003148,GO:0050821,GO:0008360,GO:0071670,GO:0002040,GO:0034446	actin cytoskeleton|cytoplasm|cytosol|focal adhesion|lamellipodium|nucleus|plasma membrane|Z disc|actin binding|cadherin binding|protein kinase inhibitor activity|actin cytoskeleton reorganization|actin-mediated cell contraction|cell projection assembly|cilium assembly|establishment or maintenance of cell polarity|heterotypic cell-cell adhesion|outflow tract septum morphogenesis|protein stabilizat…
PCDH12	122928283	PCDH12	protein_coding	Protocadherin-12			GO:0005911,GO:0070062,GO:0005886,GO:0005509,GO:0016339,GO:0007155,GO:0005977,GO:0007156,GO:0060711,GO:0008038	cell-cell junction|extracellular exosome|plasma membrane|calcium ion binding|calcium-dependent cell-cell adhesion via plasma membrane cell adhesion molecules|cell adhesion|glycogen metabolic process|homophilic cell adhesion via plasma membrane adhesion molecules|labyrinthine layer development|neuron recognition
PCDH15	122942160	Cad99C	protein_coding	Cadherin-99C			GO:0016324,GO:0010008,GO:0005902,GO:0031528,GO:0005886,GO:0005509,GO:0017022,GO:0045176,GO:0016339,GO:0019722,GO:0098609,GO:0044331,GO:0007304,GO:0032529,GO:0007156,GO:0002385,GO:2000370,GO:0032533,GO:0007605,GO:0035239,GO:0007305	apical plasma membrane|endosome membrane|microvillus|microvillus membrane|plasma membrane|calcium ion binding|myosin binding|apical protein localization|calcium-dependent cell-cell adhesion via plasma membrane cell adhesion molecules|calcium-mediated signaling|cell-cell adhesion|cell-cell adhesion mediated by cadherin|chorion-containing eggshell formation|follicle cell microvillus organization|ho…
PCDH19	122919471	PCDH19	protein_coding	Protocadherin-19			GO:0005886,GO:0005509,GO:0007155,GO:0007156	plasma membrane|calcium ion binding|cell adhesion|homophilic cell adhesion via plasma membrane adhesion molecules
PCLAF	122929604	pclaf	protein_coding	PCNA-associated factor			GO:0005634,GO:0048471,GO:0003682,GO:0006974,GO:0007098,GO:0006260,GO:0051726,GO:0009411,GO:0019985	nucleus|perinuclear region of cytoplasm|chromatin binding|cellular response to DNA damage stimulus|centrosome cycle|DNA replication|regulation of cell cycle|response to UV|translesion synthesis
PCSK5	122923177	Pcsk5	protein_coding	Proprotein convertase subtilisin/kexin type 5			GO:0005615,GO:0005794,GO:0005797,GO:0000139,GO:0016020,GO:0043204,GO:0005886,GO:1990635,GO:0005802,GO:0004175,GO:0008233,GO:0042277,GO:0004252,GO:0009952,GO:0003279,GO:0036120,GO:0060976,GO:0140447,GO:0007368,GO:0007566,GO:0048566,GO:0048706,GO:0007507,GO:0001822,GO:0035108,GO:0043043,GO:0016486,GO:0033625,GO:2001046,GO:1905609,GO:1904754,GO:0016485,GO:0002001,GO:0030323,GO:0034698,GO:0034699,GO:…	extracellular space|Golgi apparatus|Golgi medial cisterna|Golgi membrane|membrane|perikaryon|plasma membrane|proximal dendrite|trans-Golgi network|endopeptidase activity|peptidase activity|peptide binding|serine-type endopeptidase activity|anterior/posterior pattern specification|cardiac septum development|cellular response to platelet-derived growth factor stimulus|coronary vasculature developme…
PIK3R5	122940311	pik3r5	protein_coding	Phosphoinositide 3-kinase regulatory subunit 5	bgar04371,bgar04261	Apelin signaling pathway|Adrenergic signaling in cardiomyocytes	GO:0005737,GO:0016020,GO:0005634,GO:0005944,GO:0005886,GO:0046935,GO:0031683,GO:0007186,GO:0014065,GO:0043406,GO:0051897	cytoplasm|membrane|nucleus|phosphatidylinositol 3-kinase complex, class IB|plasma membrane|1-phosphatidylinositol-3-kinase regulator activity|G-protein beta/gamma-subunit complex binding|G protein-coupled receptor signaling pathway|phosphatidylinositol 3-kinase signaling|positive regulation of MAP kinase activity|positive regulation of protein kinase B signaling
PIPOX	122932628	PIPOX	protein_coding	Peroxisomal sarcosine oxidase	bgar00260,bgar00310,bgar04146	Glycine, serine and threonine metabolism|Lysine degradation|Peroxisome	GO:0005777,GO:0050660,GO:0050031,GO:0008115,GO:0033514	peroxisome|flavin adenine dinucleotide binding|L-pipecolate oxidase activity|sarcosine oxidase activity|L-lysine catabolic process to acetyl-CoA via L-pipecolate
PIRT	122941593	PIRT	protein_coding	Phosphoinositide-interacting protein			GO:0005886,GO:1902936,GO:0005547,GO:0044325,GO:0048266,GO:0048015,GO:2001259,GO:0009408	plasma membrane|phosphatidylinositol bisphosphate binding|phosphatidylinositol-3,4,5-trisphosphate binding|transmembrane transporter binding|behavioral response to pain|phosphatidylinositol-mediated signaling|positive regulation of cation channel activity|response to heat
PITX3	122941506	pitx3	protein_coding	Pituitary homeobox 3			GO:0005634,GO:0003677,GO:0000981	nucleus|DNA binding|DNA-binding transcription factor activity, RNA polymerase II-specific
PLB1	122935553	PLB1	protein_coding	Phospholipase B1, membrane-associated	bgar00564,bgar00565,bgar00590,bgar00591,bgar00592	Glycerophospholipid metabolism|Ether lipid metabolism|Arachidonic acid metabolism|Linoleic acid metabolism|alpha-Linolenic acid metabolism	GO:0016324,GO:0031526,GO:0004622,GO:0102545,GO:0004623,GO:0004620,GO:0050253,GO:0004806,GO:0006644	apical plasma membrane|brush border membrane|lysophospholipase activity|phosphatidyl phospholipase B activity|phospholipase A2 activity|phospholipase activity|retinyl-palmitate esterase activity|triglyceride lipase activity|phospholipid metabolic process
PLEKHN1	122926757	PLEKHN1	protein_coding	Pleckstrin homology domain-containing family N member 1			GO:0005856,GO:0031966,GO:0005739,GO:0005886,GO:1901612,GO:0070300,GO:1901981,GO:0001786,GO:0061158,GO:0043065,GO:0001666	cytoskeleton|mitochondrial membrane|mitochondrion|plasma membrane|cardiolipin binding|phosphatidic acid binding|phosphatidylinositol phosphate binding|phosphatidylserine binding|3'-UTR-mediated mRNA destabilization|positive regulation of apoptotic process|response to hypoxia
PLEKHO1	122922066	PLEKHO1	protein_coding	Pleckstrin homology domain-containing family O member 1			GO:0005737,GO:0036195,GO:0005634,GO:0032587,GO:1901739	cytoplasm|muscle cell projection membrane|nucleus|ruffle membrane|regulation of myoblast fusion
PLK4	122922798	plk4	protein_coding	Serine/threonine-protein kinase PLK4	bgar04068	FoxO signaling pathway	GO:0005814,GO:0005813,GO:0005737,GO:0098536,GO:0005730,GO:0005524,GO:0106310,GO:0004674,GO:0007099,GO:0098535,GO:0046601,GO:0006468	centriole|centrosome|cytoplasm|deuterosome|nucleolus|ATP binding|protein serine kinase activity|protein serine/threonine kinase activity|centriole replication|de novo centriole assembly involved in multi-ciliated epithelial cell differentiation|positive regulation of centriole replication|protein phosphorylation
PLXNC1	122928047	PLXNC1	protein_coding	Plexin-C1			GO:0150053,GO:0016020,GO:0005886,GO:0002116,GO:0017154,GO:0005102,GO:0007155,GO:0007162,GO:0050772,GO:0030334,GO:0008360,GO:0043087,GO:1905806,GO:1902287	cerebellar climbing fiber to Purkinje cell synapse|membrane|plasma membrane|semaphorin receptor complex|semaphorin receptor activity|signaling receptor binding|cell adhesion|negative regulation of cell adhesion|positive regulation of axonogenesis|regulation of cell migration|regulation of cell shape|regulation of GTPase activity|regulation of synapse pruning|semaphorin-plexin signaling pathway in…
PMEL	122932044	PMEL	protein_coding	Melanocyte protein PMEL			GO:0042470,GO:0034493,GO:0005886,GO:0032438	melanosome|melanosome lumen|plasma membrane|melanosome organization
PNPLA4	122932746	PNPLA4	protein_coding	Patatin-like phospholipase domain-containing protein 4	bgar00830	Retinol metabolism	GO:0005737,GO:0005829,GO:0005811,GO:0016020,GO:0005739,GO:0016411,GO:0047376,GO:0051265,GO:0051264,GO:0004623,GO:0050253,GO:0004806,GO:0055088,GO:0019433	cytoplasm|cytosol|lipid droplet|membrane|mitochondrion|acylglycerol O-acyltransferase activity|all-trans-retinyl-palmitate hydrolase, all-trans-retinol forming activity|diolein transacylation activity|mono-olein transacylation activity|phospholipase A2 activity|retinyl-palmitate esterase activity|triglyceride lipase activity|lipid homeostasis|triglyceride catabolic process
POLQ	122930617	POLQ	protein_coding	DNA polymerase theta			GO:0005694,GO:0005829,GO:0005794,GO:0005654,GO:0051575,GO:0005524,GO:0003682,GO:0003684,GO:0003887,GO:0042802,GO:0017116,GO:0006284,GO:0006974,GO:0006281,GO:0006261,GO:0006302,GO:0097681,GO:2000042,GO:0051260,GO:0016446	chromosome|cytosol|Golgi apparatus|nucleoplasm|5'-deoxyribose-5-phosphate lyase activity|ATP binding|chromatin binding|damaged DNA binding|DNA-directed DNA polymerase activity|identical protein binding|single-stranded DNA helicase activity|base-excision repair|cellular response to DNA damage stimulus|DNA repair|DNA-templated DNA replication|double-strand break repair|double-strand break repair vi…
PPP1R14C	122934640	Ppp1r14c	protein_coding	Protein phosphatase 1 regulatory subunit 14C			GO:0005737,GO:0012505,GO:0016020,GO:0004865,GO:0042325,GO:0007165	cytoplasm|endomembrane system|membrane|protein serine/threonine phosphatase inhibitor activity|regulation of phosphorylation|signal transduction
PRC1	122929597	PRC1	protein_coding	Protein regulator of cytokinesis 1			GO:0005694,GO:0070938,GO:0005737,GO:0005829,GO:0045171,GO:0015630,GO:0030496,GO:1990023,GO:0005654,GO:0005634,GO:0005886,GO:0005819,GO:0005876,GO:0000922,GO:0042802,GO:0019894,GO:0008017,GO:0019901,GO:0051301,GO:0000226,GO:0000022,GO:0051256,GO:0008284,GO:0032465	chromosome|contractile ring|cytoplasm|cytosol|intercellular bridge|microtubule cytoskeleton|midbody|mitotic spindle midzone|nucleoplasm|nucleus|plasma membrane|spindle|spindle microtubule|spindle pole|identical protein binding|kinesin binding|microtubule binding|protein kinase binding|cell division|microtubule cytoskeleton organization|mitotic spindle elongation|mitotic spindle midzone assembly|p…
PRDM1	122934256	PRDM1	protein_coding	PR domain zinc finger protein 1			GO:0005737,GO:0005654,GO:0005634,GO:0003700,GO:0001227,GO:1990226,GO:0046872,GO:0008168,GO:1990841,GO:0000978,GO:1990837,GO:0002250,GO:0035904,GO:0048844,GO:0045165,GO:0060976,GO:0042462,GO:0007281,GO:0003170,GO:0045087,GO:0060576,GO:0001822,GO:0001893,GO:0001763,GO:0010629,GO:0000122,GO:0018216,GO:0010628,GO:0009791,GO:0042127,GO:0033082,GO:0010468,GO:0032823,GO:0051136,GO:0006357,GO:0009314,GO:…	cytoplasm|nucleoplasm|nucleus|DNA-binding transcription factor activity|DNA-binding transcription repressor activity, RNA polymerase II-specific|histone methyltransferase binding|metal ion binding|methyltransferase activity|promoter-specific chromatin binding|RNA polymerase II cis-regulatory region sequence-specific DNA binding|sequence-specific double-stranded DNA binding|adaptive immune respons…
PRIMA1	122921233	Prima1	protein_coding	Proline-rich membrane anchor 1			GO:0070161,GO:0005886,GO:0045202,GO:0019899,GO:0043495,GO:0051649,GO:0042135	anchoring junction|plasma membrane|synapse|enzyme binding|protein-membrane adaptor activity|establishment of localization in cell|neurotransmitter catabolic process
PROKR1	122935054	PROKR1	protein_coding	Prokineticin receptor 1			GO:0005886,GO:0004930,GO:0004983,GO:0007186	plasma membrane|G protein-coupled receptor activity|neuropeptide Y receptor activity|G protein-coupled receptor signaling pathway
PROX1	122935077	PROX1	protein_coding	Prospero homeobox protein 1			GO:0005737,GO:0005634,GO:0000981,GO:0000978,GO:0055013,GO:0021516,GO:0007507,GO:0070365,GO:0001822,GO:0002088,GO:0070309,GO:0001889,GO:0001945,GO:0001946,GO:0021915,GO:0030910,GO:0043049,GO:0031016,GO:0006357,GO:0060042,GO:0048511	cytoplasm|nucleus|DNA-binding transcription factor activity, RNA polymerase II-specific|RNA polymerase II cis-regulatory region sequence-specific DNA binding|cardiac muscle cell development|dorsal spinal cord development|heart development|hepatocyte differentiation|kidney development|lens development in camera-type eye|lens fiber cell morphogenesis|liver development|lymph vessel development|lymph…
PRSS12	122943471	PRSS12	protein_coding	Neurotrypsin			GO:0030424,GO:0005576,GO:0005886,GO:0005044,GO:0004252,GO:0006887,GO:0006508	axon|extracellular region|plasma membrane|scavenger receptor activity|serine-type endopeptidase activity|exocytosis|proteolysis
PRSS35	122934478	PRSS35	protein_coding	Inactive serine protease 35			GO:0005576,GO:0004252	extracellular region|serine-type endopeptidase activity
PTPRN	122944703	PTPRN	protein_coding	Receptor-type tyrosine-protein phosphatase-like N			GO:0043679,GO:0005768,GO:0043025,GO:0005634,GO:0043204,GO:0005886,GO:0030141,GO:0045202,GO:0030658,GO:0030507,GO:0008134,GO:0044389,GO:1990502,GO:0030073,GO:0035773,GO:0001553,GO:0045944,GO:1904692,GO:0051046,GO:0000302	axon terminus|endosome|neuronal cell body|nucleus|perikaryon|plasma membrane|secretory granule|synapse|transport vesicle membrane|spectrin binding|transcription factor binding|ubiquitin-like protein ligase binding|dense core granule maturation|insulin secretion|insulin secretion involved in cellular response to glucose stimulus|luteinization|positive regulation of transcription by RNA polymerase …
PTX4	122945677	PTX4	protein_coding	Pentraxin-4			GO:0005576,GO:0046872	extracellular region|metal ion binding
PXDN	122934143	pxdn	protein_coding	Peroxidasin			GO:0005604,GO:0009986,GO:0005783,GO:0031012,GO:0005576,GO:0020037,GO:0140825,GO:0046872,GO:0016684,GO:0001525,GO:0070831,GO:0071711,GO:0007155,GO:0042744,GO:0051260,GO:0070207,GO:0006979	basement membrane|cell surface|endoplasmic reticulum|extracellular matrix|extracellular region|heme binding|lactoperoxidase activity|metal ion binding|oxidoreductase activity, acting on peroxide as acceptor|angiogenesis|basement membrane assembly|basement membrane organization|cell adhesion|hydrogen peroxide catabolic process|protein homooligomerization|protein homotrimerization|response to oxida…
PXN	122924392	PXN	protein_coding	Paxillin	bgar04370,bgar04510,bgar04810	VEGF signaling pathway|Focal adhesion|Regulation of actin cytoskeleton	GO:0005938,GO:0005911,GO:0005829,GO:0005925,GO:0030027,GO:0005875,GO:0005886,GO:0001725,GO:0008013,GO:0046872,GO:0038191,GO:0019903,GO:0003712,GO:0017166,GO:0007155,GO:0016477,GO:0034614,GO:0043542,GO:0060396,GO:0051496,GO:0007172,GO:0007165,GO:0034446,GO:0007179	cell cortex|cell-cell junction|cytosol|focal adhesion|lamellipodium|microtubule associated complex|plasma membrane|stress fiber|beta-catenin binding|metal ion binding|neuropilin binding|protein phosphatase binding|transcription coregulator activity|vinculin binding|cell adhesion|cell migration|cellular response to reactive oxygen species|endothelial cell migration|growth hormone receptor signalin…
RAB32	122935805	RAB32	protein_coding	Ras-related protein Rab-32			GO:0005829,GO:0005769,GO:0012505,GO:0005783,GO:0042470,GO:0033162,GO:0016020,GO:0044233,GO:0005741,GO:0005739,GO:0045335,GO:0030670,GO:0005802,GO:0035650,GO:0035651,GO:0036461,GO:0005525,GO:0030742,GO:0003924,GO:0019882,GO:0035646,GO:0006886,GO:1903232,GO:0032438,GO:0007005,GO:0090382,GO:0072657,GO:0016192	cytosol|early endosome|endomembrane system|endoplasmic reticulum|melanosome|melanosome membrane|membrane|mitochondria-associated endoplasmic reticulum membrane|mitochondrial outer membrane|mitochondrion|phagocytic vesicle|phagocytic vesicle membrane|trans-Golgi network|AP-1 adaptor complex binding|AP-3 adaptor complex binding|BLOC-2 complex binding|GTP binding|GTP-dependent protein binding|GTPase…
RAB37	122939915	RAB37	protein_coding	Ras-related protein Rab-37			GO:0035577,GO:0005793,GO:0005768,GO:0005794,GO:0005886,GO:0035579,GO:0005525,GO:0003924,GO:0015031	azurophil granule membrane|endoplasmic reticulum-Golgi intermediate compartment|endosome|Golgi apparatus|plasma membrane|specific granule membrane|GTP binding|GTPase activity|protein transport
RAI2	122931921	RAI2	protein_coding	Retinoic acid-induced protein 2			GO:0005634,GO:0048513,GO:0009792	nucleus|animal organ development|embryo development ending in birth or egg hatching
RASGRP3	122935658	RASGRP3	protein_coding	Ras guanyl-releasing protein 3	bgar04010	MAPK signaling pathway	GO:0032045,GO:0048471,GO:0005886,GO:0005509,GO:0019992,GO:0005096,GO:0005085,GO:0019900,GO:0031267,GO:0000165,GO:0043547,GO:0007265,GO:0007264	guanyl-nucleotide exchange factor complex|perinuclear region of cytoplasm|plasma membrane|calcium ion binding|diacylglycerol binding|GTPase activator activity|guanyl-nucleotide exchange factor activity|kinase binding|small GTPase binding|MAPK cascade|positive regulation of GTPase activity|Ras protein signal transduction|small GTPase mediated signal transduction
RASGRP4	122946357	rasgrp1	protein_coding	RAS guanyl-releasing protein 1	bgar04010	MAPK signaling pathway	GO:0005829,GO:0005789,GO:0000139,GO:0005886,GO:0005509,GO:0005085,GO:0030154,GO:0050790,GO:0007264	cytosol|endoplasmic reticulum membrane|Golgi membrane|plasma membrane|calcium ion binding|guanyl-nucleotide exchange factor activity|cell differentiation|regulation of catalytic activity|small GTPase mediated signal transduction
RBP1	122935732	Rbp1	protein_coding	Retinol-binding protein 1			GO:0044297,GO:0005829,GO:0005811,GO:0005654,GO:0005634,GO:1904768,GO:0005504,GO:0016918,GO:0019841,GO:0015908,GO:0055088,GO:0030852,GO:0080021,GO:0032526,GO:0033189,GO:0002138,GO:0042573,GO:0042572,GO:0006776	cell body|cytosol|lipid droplet|nucleoplasm|nucleus|all-trans-retinol binding|fatty acid binding|retinal binding|retinol binding|fatty acid transport|lipid homeostasis|regulation of granulocyte differentiation|response to benzoic acid|response to retinoic acid|response to vitamin A|retinoic acid biosynthetic process|retinoic acid metabolic process|retinol metabolic process|vitamin A metabolic pro…
RCOR2	122920752	rcor2	protein_coding	REST corepressor 2			GO:0005634,GO:0140297,GO:0003714	nucleus|DNA-binding transcription factor binding|transcription corepressor activity
RNF207	122928867	rnf207b	protein_coding	RING finger protein 207			GO:0048471,GO:0051087,GO:0030544,GO:0044325,GO:0008270,GO:0086019,GO:1901018,GO:1903954,GO:1903762,GO:0055117,GO:1901207	perinuclear region of cytoplasm|chaperone binding|Hsp70 protein binding|transmembrane transporter binding|zinc ion binding|cell-cell signaling involved in cardiac conduction|positive regulation of potassium ion transmembrane transporter activity|positive regulation of voltage-gated potassium channel activity involved in atrial cardiac muscle cell action potential repolarization|positive regulatio…
RRM2	122934708	RRM2	protein_coding	Ribonucleoside-diphosphate reductase subunit M2	bgar00230,bgar00240,bgar00480,bgar00983,bgar04115	Purine metabolism|Pyrimidine metabolism|Glutathione metabolism|Drug metabolism - other enzymes|p53 signaling pathway	GO:0005829,GO:0005634,GO:0005971,GO:0008199,GO:0042803,GO:0004748,GO:0009265,GO:0001824,GO:0009263,GO:0006260,GO:1900087,GO:0051290,GO:0009185	cytosol|nucleus|ribonucleoside-diphosphate reductase complex|ferric iron binding|protein homodimerization activity|ribonucleoside-diphosphate reductase activity, thioredoxin disulfide as acceptor|2'-deoxyribonucleotide biosynthetic process|blastocyst development|deoxyribonucleotide biosynthetic process|DNA replication|positive regulation of G1/S transition of mitotic cell cycle|protein heterotetr…
RXFP2	122931389	RXFP2	protein_coding	Relaxin receptor 2	bgar04080	Neuroactive ligand-receptor interaction	GO:0005886,GO:0008528,GO:0016500,GO:0007190,GO:0007189,GO:0009755,GO:0008584	plasma membrane|G protein-coupled peptide receptor activity|protein-hormone receptor activity|activation of adenylate cyclase activity|adenylate cyclase-activating G protein-coupled receptor signaling pathway|hormone-mediated signaling pathway|male gonad development
SCN2B	122926770	Scn2b	protein_coding	Sodium channel subunit beta-2			GO:0005886,GO:0030315,GO:0001518,GO:0017080,GO:1902282,GO:0005248,GO:0086006,GO:0061337,GO:0086002,GO:0060048,GO:0010467,GO:0086012,GO:0007399,GO:0060371,GO:0086091,GO:2000649,GO:0009408,GO:0046684,GO:0035725,GO:0006814	plasma membrane|T-tubule|voltage-gated sodium channel complex|sodium channel regulator activity|voltage-gated potassium channel activity involved in ventricular cardiac muscle cell action potential repolarization|voltage-gated sodium channel activity|voltage-gated sodium channel activity involved in cardiac muscle cell action potential|cardiac conduction|cardiac muscle cell action potential invol…
SCN3B	122928794	SCN3B	protein_coding	Sodium channel subunit beta-3			GO:0001518,GO:0030018,GO:0019871,GO:0044325,GO:0005244,GO:0086006,GO:0086014,GO:0086002,GO:0010460,GO:0010765,GO:0072659,GO:0060371,GO:0086091,GO:2000649,GO:0060373,GO:0086015,GO:0086005	voltage-gated sodium channel complex|Z disc|sodium channel inhibitor activity|transmembrane transporter binding|voltage-gated ion channel activity|voltage-gated sodium channel activity involved in cardiac muscle cell action potential|atrial cardiac muscle cell action potential|cardiac muscle cell action potential involved in contraction|positive regulation of heart rate|positive regulation of sod…
SCN8A	122931381	Scn8a	protein_coding	Sodium channel protein type 8 subunit alpha			GO:0030424,GO:0043194,GO:0030425,GO:0098978,GO:0016020,GO:0043025,GO:0033268,GO:0098688,GO:0005886,GO:0098839,GO:0048787,GO:0034706,GO:0001518,GO:0030018,GO:0005524,GO:0031402,GO:0005244,GO:0005248,GO:0008344,GO:0007628,GO:0007626,GO:0086010,GO:0007517,GO:0042552,GO:0050905,GO:0019228,GO:0021554,GO:0007422,GO:0034765,GO:0009636,GO:0007605,GO:0035725,GO:0006814	axon|axon initial segment|dendrite|glutamatergic synapse|membrane|neuronal cell body|node of Ranvier|parallel fiber to Purkinje cell synapse|plasma membrane|postsynaptic density membrane|presynaptic active zone membrane|sodium channel complex|voltage-gated sodium channel complex|Z disc|ATP binding|sodium ion binding|voltage-gated ion channel activity|voltage-gated sodium channel activity|adult lo…
SDK2	122941804	SDK2	protein_coding	Protein sidekick-2			GO:0005886,GO:0045202,GO:0060219,GO:0007156,GO:0010842,GO:0007416	plasma membrane|synapse|camera-type eye photoreceptor cell differentiation|homophilic cell adhesion via plasma membrane adhesion molecules|retina layer formation|synapse assembly
SEC24D	122945838	SEC24D	protein_coding	Protein transport protein Sec24D	bgar04141	Protein processing in endoplasmic reticulum	GO:0030127,GO:0005829,GO:0070971,GO:0005789,GO:0012507,GO:0043231,GO:0000149,GO:0008270,GO:0090110,GO:0006888,GO:0001701,GO:0006886	COPII vesicle coat|cytosol|endoplasmic reticulum exit site|endoplasmic reticulum membrane|ER to Golgi transport vesicle membrane|intracellular membrane-bounded organelle|SNARE binding|zinc ion binding|COPII-coated vesicle cargo loading|endoplasmic reticulum to Golgi vesicle-mediated transport|in utero embryonic development|intracellular protein transport
SERPINF1	122930460	SERPINF1	protein_coding	Pigment epithelium-derived factor	bgar04310	Wnt signaling pathway	GO:0043203,GO:0005604,GO:0062023,GO:0070062,GO:0005576,GO:0005615,GO:0042470,GO:0048471,GO:0004867,GO:0007568,GO:0071279,GO:0071549,GO:0071333,GO:0071300,GO:0060767,GO:0001822,GO:0016525,GO:0010951,GO:0010596,GO:0060770,GO:0010629,GO:0050728,GO:1901215,GO:0042698,GO:0050769,GO:0010976,GO:0010447,GO:0046685,GO:1901652,GO:0060041,GO:0007614	axon hillock|basement membrane|collagen-containing extracellular matrix|extracellular exosome|extracellular region|extracellular space|melanosome|perinuclear region of cytoplasm|serine-type endopeptidase inhibitor activity|aging|cellular response to cobalt ion|cellular response to dexamethasone stimulus|cellular response to glucose stimulus|cellular response to retinoic acid|epithelial cell proli…
SERPINH1	122932681	SERPINH1	protein_coding	Serpin H1			GO:0005783,GO:0005788,GO:0005615,GO:0005518,GO:0004867,GO:0030199,GO:0010951	endoplasmic reticulum|endoplasmic reticulum lumen|extracellular space|collagen binding|serine-type endopeptidase inhibitor activity|collagen fibril organization|negative regulation of endopeptidase activity
SEZ6L	122924363	Sez6l	protein_coding	Seizure 6-like protein			GO:0005783,GO:0005789,GO:0043025,GO:0005886,GO:0008344,GO:0021680,GO:0090036,GO:0060074	endoplasmic reticulum|endoplasmic reticulum membrane|neuronal cell body|plasma membrane|adult locomotory behavior|cerebellar Purkinje cell layer development|regulation of protein kinase C signaling|synapse maturation
SH2B2	122922786	SH2B2	protein_coding	SH2B adapter protein 2	bgar04910	Insulin signaling pathway	GO:0005884,GO:0005737,GO:0005829,GO:0005886,GO:0001726,GO:0001725,GO:0042802,GO:0042169,GO:0035591,GO:0005068,GO:0030036,GO:0050851,GO:0050853,GO:0001922,GO:0050873,GO:0019221,GO:0008286,GO:0035556,GO:0007399,GO:0019222,GO:0046578	actin filament|cytoplasm|cytosol|plasma membrane|ruffle|stress fiber|identical protein binding|SH2 domain binding|signaling adaptor activity|transmembrane receptor protein tyrosine kinase adaptor activity|actin cytoskeleton organization|antigen receptor-mediated signaling pathway|B cell receptor signaling pathway|B-1 B cell homeostasis|brown fat cell differentiation|cytokine-mediated signaling pa…
SHBG	122936116	Gas6	protein_coding	Growth arrest-specific protein 6			GO:0005737,GO:0005615,GO:0005509,GO:0043027,GO:0001786,GO:0030296,GO:0030674,GO:0048018,GO:0030971,GO:0005102,GO:0032148,GO:0031100,GO:0043277,GO:0006915,GO:0035754,GO:0007596,GO:0070588,GO:0031589,GO:0071333,GO:0071363,GO:0035457,GO:0009267,GO:0071307,GO:0071466,GO:0097028,GO:0007167,GO:0085029,GO:0044346,GO:0019064,GO:0097241,GO:0033028,GO:0043066,GO:0070168,GO:0043154,GO:2000669,GO:0043433,GO:…	cytoplasm|extracellular space|calcium ion binding|cysteine-type endopeptidase inhibitor activity involved in apoptotic process|phosphatidylserine binding|protein tyrosine kinase activator activity|protein-macromolecule adaptor activity|receptor ligand activity|receptor tyrosine kinase binding|signaling receptor binding|activation of protein kinase B activity|animal organ regeneration|apoptotic ce…
SHF	122929681	SHF	protein_coding	SH2 domain-containing adapter protein F			GO:0001784,GO:0006915	phosphotyrosine residue binding|apoptotic process
SIGLEC1	122922989	Siglec1	protein_coding	Sialoadhesin	bgar04514	Cell adhesion molecules	GO:0005769,GO:0005576,GO:0005770,GO:0005886,GO:0030246,GO:0046790,GO:0007155,GO:0075512,GO:2001238,GO:0070234	early endosome|extracellular region|late endosome|plasma membrane|carbohydrate binding|virion binding|cell adhesion|clathrin-dependent endocytosis of virus by host cell|positive regulation of extrinsic apoptotic signaling pathway|positive regulation of T cell apoptotic process
SLC16A14	122936290	SLC16A14	protein_coding	Monocarboxylate transporter 14			GO:0016020,GO:0005886,GO:0008028,GO:0015293,GO:0015718	membrane|plasma membrane|monocarboxylic acid transmembrane transporter activity|symporter activity|monocarboxylic acid transport
SLC16A9	122942434	SLC16A9	protein_coding	Monocarboxylate transporter 9			GO:0016020,GO:0005886,GO:0015226,GO:0008028,GO:0015293,GO:1902603,GO:0015718	membrane|plasma membrane|carnitine transmembrane transporter activity|monocarboxylic acid transmembrane transporter activity|symporter activity|carnitine transmembrane transport|monocarboxylic acid transport
SLC17A9	122941618	SLC17A9	protein_coding	Solute carrier family 17 member 9			GO:0042584,GO:0015217,GO:0005347,GO:0001409,GO:0015866,GO:1904669,GO:0015867,GO:0006887,GO:1903790	chromaffin granule membrane|ADP transmembrane transporter activity|ATP transmembrane transporter activity|guanine nucleotide transmembrane transporter activity|ADP transport|ATP export|ATP transport|exocytosis|guanine nucleotide transmembrane transport
SLC24A4	122921765	SLC24A4	protein_coding	Sodium/potassium/calcium exchanger 4			GO:0016324,GO:0120199,GO:0005737,GO:0016020,GO:0005886,GO:0031982,GO:0005262,GO:0008273,GO:0048306,GO:0005516,GO:0015293,GO:0097186,GO:1990034,GO:0055074,GO:0098703,GO:0070588,GO:0006874,GO:0071486,GO:0036368,GO:0050911,GO:0042756,GO:0070166,GO:0006811,GO:0086009,GO:0050849,GO:0021630,GO:0007602,GO:0010628,GO:0071805,GO:1903998,GO:0008277,GO:0010469,GO:0009644,GO:1990680,GO:1990834,GO:0007608,GO:…	apical plasma membrane|cone photoreceptor outer segment|cytoplasm|membrane|plasma membrane|vesicle|calcium channel activity|calcium, potassium:sodium antiporter activity|calcium-dependent protein binding|calmodulin binding|symporter activity|amelogenesis|calcium ion export across plasma membrane|calcium ion homeostasis|calcium ion import across plasma membrane|calcium ion transmembrane transport|…
SLC26A2	122928147	SLC26A2	protein_coding	Sulfate transporter			GO:0005886,GO:0008271,GO:0015116,GO:1902358	plasma membrane|secondary active sulfate transmembrane transporter activity|sulfate transmembrane transporter activity|sulfate transmembrane transport
SLC26A6	122943091	SLC26A6	protein_coding	Solute carrier family 26 member 6			GO:0016324,GO:0016323,GO:0031526,GO:0034707,GO:0030659,GO:0005783,GO:0016020,GO:0005886,GO:0097225,GO:0031982,GO:0012506,GO:0015106,GO:0005254,GO:0015108,GO:0140900,GO:0015562,GO:0015499,GO:0042802,GO:0019531,GO:0030165,GO:0008271,GO:0005452,GO:0015116,GO:0015383,GO:0038166,GO:0015701,GO:0071320,GO:0071332,GO:0071346,GO:0006821,GO:0042045,GO:0051649,GO:0044849,GO:0015724,GO:0050892,GO:0051454,GO:…	apical plasma membrane|basolateral plasma membrane|brush border membrane|chloride channel complex|cytoplasmic vesicle membrane|endoplasmic reticulum|membrane|plasma membrane|sperm midpiece|vesicle|vesicle membrane|bicarbonate transmembrane transporter activity|chloride channel activity|chloride transmembrane transporter activity|chloride:bicarbonate antiporter activity|efflux transmembrane transp…
SLC2A6	122946496	SLC2A6	protein_coding	Solute carrier family 2, facilitated glucose transporter member 6			GO:0005765,GO:0016020,GO:0005886,GO:0055056,GO:0033300,GO:0005353,GO:0005355,GO:0022857,GO:0070837,GO:0015755,GO:1904659,GO:0008645,GO:0006110,GO:0055085	lysosomal membrane|membrane|plasma membrane|D-glucose transmembrane transporter activity|dehydroascorbic acid transmembrane transporter activity|fructose transmembrane transporter activity|glucose transmembrane transporter activity|transmembrane transporter activity|dehydroascorbic acid transport|fructose transmembrane transport|glucose transmembrane transport|hexose transmembrane transport|regul…
SLC35F2	122932162	SLC35F2	protein_coding	Solute carrier family 35 member F2			GO:0016020,GO:0022857	membrane|transmembrane transporter activity
SLITRK2	122919340	SLITRK2	protein_coding	SLIT and NTRK-like protein 2	bgar04514	Cell adhesion molecules	GO:0098982,GO:0098978,GO:0005886,GO:0007409,GO:0051965,GO:1905606,GO:0050807,GO:0099560	GABA-ergic synapse|glutamatergic synapse|plasma membrane|axonogenesis|positive regulation of synapse assembly|regulation of presynapse assembly|regulation of synapse organization|synaptic membrane adhesion
SMIM32	122926418	SMIM32	protein_coding	Small integral membrane protein 32			GO:0016020	membrane
SNTB1	122938862	SNTB1	protein_coding	Beta-1-syntrophin			GO:0005737,GO:0005856,GO:0016010,GO:0005925,GO:0032991,GO:0042383,GO:0045202,GO:0003779,GO:0005516,GO:0030165,GO:0005198,GO:0006936	cytoplasm|cytoskeleton|dystrophin-associated glycoprotein complex|focal adhesion|protein-containing complex|sarcolemma|synapse|actin binding|calmodulin binding|PDZ domain binding|structural molecule activity|muscle contraction
SNX20	122921038	SNX20	protein_coding	Sorting nexin-20			GO:0031901,GO:0005654,GO:0005886,GO:1901981,GO:0032266,GO:0005546,GO:0015031	early endosome membrane|nucleoplasm|plasma membrane|phosphatidylinositol phosphate binding|phosphatidylinositol-3-phosphate binding|phosphatidylinositol-4,5-bisphosphate binding|protein transport
SPARC	122928387	sparc	protein_coding	SPARC			GO:0005604,GO:0005615,GO:0005509	basement membrane|extracellular space|calcium ion binding
SPC25	122922136	spc25	protein_coding	Kinetochore protein Spc25			GO:0000776,GO:0031262,GO:0005634,GO:0051301,GO:0007059,GO:0007052	kinetochore|Ndc80 complex|nucleus|cell division|chromosome segregation|mitotic spindle organization
SPEF2	122939545	Spef2	protein_coding	Sperm flagellar protein 2			GO:0005737,GO:0005576,GO:0005794,GO:0002177,GO:0036126,GO:0097225,GO:0048854,GO:0090660,GO:0003351,GO:0051649,GO:0120197,GO:0060541,GO:0048705,GO:0007288,GO:0120316,GO:0007283	cytoplasm|extracellular region|Golgi apparatus|manchette|sperm flagellum|sperm midpiece|brain morphogenesis|cerebrospinal fluid circulation|epithelial cilium movement involved in extracellular fluid movement|establishment of localization in cell|mucociliary clearance|respiratory system development|skeletal system morphogenesis|sperm axoneme assembly|sperm flagellum assembly|spermatogenesis
SPIB	122928618		protein_coding	Transcription factor Spi-B-like OS=Paleosuchus palpebrosus OX=84099 PE=2 SV=1			GO:0005634,GO:0003700,GO:0043565,GO:0006357	nucleus|DNA-binding transcription factor activity|sequence-specific DNA binding|regulation of transcription by RNA polymerase II
SPON2	122926127	Spon2	protein_coding	Spondin-2			GO:0031012,GO:0005615,GO:0003823,GO:0001530,GO:0046872,GO:0005102,GO:0007155,GO:0071222,GO:0042742,GO:0050832,GO:0051607,GO:0043152,GO:0045087,GO:0002448,GO:0008228,GO:0032755,GO:0060907,GO:0032760,GO:0032496	extracellular matrix|extracellular space|antigen binding|lipopolysaccharide binding|metal ion binding|signaling receptor binding|cell adhesion|cellular response to lipopolysaccharide|defense response to bacterium|defense response to fungus|defense response to virus|induction of bacterial agglutination|innate immune response|mast cell mediated immunity|opsonization|positive regulation of interleuk…
SRPX	122932292	Srpx	protein_coding	Sushi-repeat-containing protein SRPX			GO:0005776,GO:0005783,GO:0006914,GO:0060244,GO:0001845,GO:2001241,GO:0034976	autophagosome|endoplasmic reticulum|autophagy|negative regulation of cell proliferation involved in contact inhibition|phagolysosome assembly|positive regulation of extrinsic apoptotic signaling pathway in absence of ligand|response to endoplasmic reticulum stress
ST6GALNAC6	122919925	ST6GALNAC6	protein_coding	Alpha-N-acetylgalactosaminide alpha-2,6-sialyltransferase 6	bgar00604	Glycosphingolipid biosynthesis - ganglio series	GO:0005737,GO:0000139,GO:0016020,GO:0005886,GO:0001665,GO:0008373,GO:0009988,GO:0001574,GO:0009100,GO:0006687,GO:0006677,GO:0009312,GO:0009311,GO:0006486	cytoplasm|Golgi membrane|membrane|plasma membrane|alpha-N-acetylgalactosaminide alpha-2,6-sialyltransferase activity|sialyltransferase activity|cell-cell recognition|ganglioside biosynthetic process|glycoprotein metabolic process|glycosphingolipid metabolic process|glycosylceramide metabolic process|oligosaccharide biosynthetic process|oligosaccharide metabolic process|protein glycosylation
STAMBPL1	122940385	STAMBPL1	protein_coding	AMSH-like protease			GO:0005829,GO:0005768,GO:0016020,GO:0061578,GO:0046872,GO:0140492,GO:0016579,GO:0070536	cytosol|endosome|membrane|K63-linked deubiquitinase activity|metal ion binding|metal-dependent deubiquitinase activity|protein deubiquitination|protein K63-linked deubiquitination
STPG1	122933242	stpg1	protein_coding	O(6)-methylguanine-induced apoptosis 2			GO:0005737,GO:0005634,GO:0006915,GO:1901537	cytoplasm|nucleus|apoptotic process|positive regulation of DNA demethylation
SYN1	122946298	SYN1	protein_coding	Synapsin-1			GO:0030424,GO:0044297,GO:0005856,GO:0005829,GO:0030425,GO:0098850,GO:0005794,GO:0014069,GO:0098793,GO:0048786,GO:0098685,GO:0008021,GO:0030672,GO:0000795,GO:0003779,GO:0005524,GO:0048306,GO:0106006,GO:0042802,GO:0019901,GO:0007268,GO:0048666,GO:0007269,GO:0046928,GO:0098693,GO:2000300,GO:0050808,GO:0097091	axon|cell body|cytoskeleton|cytosol|dendrite|extrinsic component of synaptic vesicle membrane|Golgi apparatus|postsynaptic density|presynapse|presynaptic active zone|Schaffer collateral - CA1 synapse|synaptic vesicle|synaptic vesicle membrane|synaptonemal complex|actin binding|ATP binding|calcium-dependent protein binding|cytoskeletal protein-membrane anchor activity|identical protein binding|pro…
SYNPO2	122943454	SYNPO2	protein_coding	Synaptopodin-2			GO:0015629,GO:0005829,GO:0005925,GO:0043231,GO:0005654,GO:0005634,GO:0001725,GO:0099023,GO:0030018,GO:0071889,GO:0003779,GO:0051393,GO:0031005,GO:0051371,GO:0030674,GO:0000045,GO:0061684,GO:0032233,GO:0030335,GO:2000298	actin cytoskeleton|cytosol|focal adhesion|intracellular membrane-bounded organelle|nucleoplasm|nucleus|stress fiber|vesicle tethering complex|Z disc|14-3-3 protein binding|actin binding|alpha-actinin binding|filamin binding|muscle alpha-actinin binding|protein-macromolecule adaptor activity|autophagosome assembly|chaperone-mediated autophagy|positive regulation of actin filament bundle assembly|p…
SYNPR	122943953	SYNPR	protein_coding	Synaptoporin			GO:0043005,GO:0030672	neuron projection|synaptic vesicle membrane
SYT16	122922072	SYT16	protein_coding	Synaptotagmin-16			GO:0042802,GO:0005543	identical protein binding|phospholipid binding
SYTL4	122924173	SYTL4	protein_coding	Synaptotagmin-like protein 4			GO:0005768,GO:0070382,GO:0019898,GO:0005886,GO:0031092,GO:0030658,GO:0046872,GO:0042043,GO:0005543,GO:0031267,GO:0006887,GO:0030073,GO:0006886,GO:0032418,GO:0071985,GO:0046676,GO:0001778,GO:0045921,GO:0050714,GO:1905684	endosome|exocytic vesicle|extrinsic component of membrane|plasma membrane|platelet alpha granule membrane|transport vesicle membrane|metal ion binding|neurexin family protein binding|phospholipid binding|small GTPase binding|exocytosis|insulin secretion|intracellular protein transport|lysosome localization|multivesicular body sorting pathway|negative regulation of insulin secretion|plasma membran…
SYTL5	122932288	SYTL5	protein_coding	Synaptotagmin-like protein 5			GO:0070382,GO:0005886,GO:0046872,GO:0042043,GO:0005543,GO:0031267,GO:0006887,GO:0006886	exocytic vesicle|plasma membrane|metal ion binding|neurexin family protein binding|phospholipid binding|small GTPase binding|exocytosis|intracellular protein transport
TCF15	122940736	TCF15	protein_coding	Transcription factor 15			GO:0005634,GO:0000981,GO:0070888,GO:0046983,GO:0000977,GO:0030154,GO:0032502,GO:1902037,GO:2000738,GO:0045944,GO:0006357,GO:0019827	nucleus|DNA-binding transcription factor activity, RNA polymerase II-specific|E-box binding|protein dimerization activity|RNA polymerase II transcription regulatory region sequence-specific DNA binding|cell differentiation|developmental process|negative regulation of hematopoietic stem cell differentiation|positive regulation of stem cell differentiation|positive regulation of transcription by RN…
TEX33	122943057	TEX33	protein_coding	Testis-expressed protein 33
THSD7B	122945824	THSD7B	protein_coding	Thrombospondin type-1 domain-containing protein 7B			GO:0005886,GO:0031532	plasma membrane|actin cytoskeleton reorganization
TMEFF2	122945047	Tmeff2	protein_coding	Tomoregulin-2			GO:0005604,GO:0005886,GO:0009887,GO:0016477,GO:0030336,GO:0045720,GO:0051497,GO:0034446,GO:0009888,GO:0044319	basement membrane|plasma membrane|animal organ morphogenesis|cell migration|negative regulation of cell migration|negative regulation of integrin biosynthetic process|negative regulation of stress fiber assembly|substrate adhesion-dependent cell spreading|tissue development|wound healing, spreading of cells
TMEM108	122939557	TMEM108	protein_coding	Transmembrane protein 108			GO:0030424,GO:1904115,GO:0030425,GO:0005769,GO:0010008,GO:0014069,GO:0036477,GO:1990416,GO:0097484,GO:0021542,GO:0098815,GO:0031175,GO:0051388,GO:0097106,GO:0006898,GO:0008090	axon|axon cytoplasm|dendrite|early endosome|endosome membrane|postsynaptic density|somatodendritic compartment|cellular response to brain-derived neurotrophic factor stimulus|dendrite extension|dentate gyrus development|modulation of excitatory postsynaptic potential|neuron projection development|positive regulation of neurotrophin TRK receptor signaling pathway|postsynaptic density organization|…
TMEM132C	122924499	TMEM132C	protein_coding	Transmembrane protein 132C			GO:0016020	membrane
TMEM158	122939679	TMEM158	protein_coding	Transmembrane protein 158			GO:0016020,GO:0042277	membrane|peptide binding
TMEM26	122941628	TMEM26	protein_coding	Transmembrane protein 26			GO:0016020	membrane
TMOD1	122921337	TMOD1	protein_coding	Tropomodulin-1			GO:0005884,GO:0008180,GO:0030863,GO:0005856,GO:0016020,GO:0030016,GO:0030017,GO:0005865,GO:0003779,GO:0005523,GO:0007015,GO:0008344,GO:0070307,GO:0006936,GO:0030239,GO:0051694	actin filament|COP9 signalosome|cortical cytoskeleton|cytoskeleton|membrane|myofibril|sarcomere|striated muscle thin filament|actin binding|tropomyosin binding|actin filament organization|adult locomotory behavior|lens fiber cell development|muscle contraction|myofibril assembly|pointed-end actin filament capping
TMTC2	122928067	tmtc2	protein_coding	Protein O-mannosyl-transferase TMTC2			GO:0005783,GO:0016020,GO:0004169,GO:0000030,GO:0035269	endoplasmic reticulum|membrane|dolichyl-phosphate-mannose-protein mannosyltransferase activity|mannosyltransferase activity|protein O-linked mannosylation
TNFRSF19	122931610	TNFRSF19	protein_coding	Tumor necrosis factor receptor superfamily member 19	bgar04060	Cytokine-cytokine receptor interaction	GO:0016020,GO:0005886,GO:0038023,GO:0005031,GO:0006915,GO:0001942,GO:0007254,GO:0043123,GO:0046330	membrane|plasma membrane|signaling receptor activity|tumor necrosis factor receptor activity|apoptotic process|hair follicle development|JNK cascade|positive regulation of I-kappaB kinase/NF-kappaB signaling|positive regulation of JNK cascade
TNFRSF9	122926891	TNFRSF9	protein_coding	Tumor necrosis factor receptor superfamily member 9	bgar04060	Cytokine-cytokine receptor interaction	GO:0009897,GO:0005886,GO:0038023,GO:0006915,GO:0008285,GO:0042127,GO:0033084	external side of plasma membrane|plasma membrane|signaling receptor activity|apoptotic process|negative regulation of cell population proliferation|regulation of cell population proliferation|regulation of immature T cell proliferation in thymus
TNNC1	122923360	Tnnc1	protein_coding	Troponin C, slow skeletal and cardiac muscles	bgar04020,bgar04814,bgar04260,bgar04261	Calcium signaling pathway|Motor proteins|Cardiac muscle contraction|Adrenergic signaling in cardiomyocytes	GO:1990584,GO:0043292,GO:0005861,GO:0051015,GO:0005509,GO:0048306,GO:0042803,GO:0031013,GO:0031014,GO:0060048,GO:0002086,GO:0043462,GO:0006937,GO:0032972,GO:0010038,GO:0003009,GO:0014883,GO:0055010	cardiac Troponin complex|contractile fiber|troponin complex|actin filament binding|calcium ion binding|calcium-dependent protein binding|protein homodimerization activity|troponin I binding|troponin T binding|cardiac muscle contraction|diaphragm contraction|regulation of ATP-dependent activity|regulation of muscle contraction|regulation of muscle filament sliding speed|response to metal ion|skele…
TNNI3	122928655	tnni3	protein_coding	Troponin I, cardiac muscle	bgar04814,bgar04260,bgar04261	Motor proteins|Cardiac muscle contraction|Adrenergic signaling in cardiomyocytes	GO:0005861,GO:0003779	troponin complex|actin binding
TOP2A	122940178	TOP2A	protein_coding	DNA topoisomerase 2-alpha			GO:0005694,GO:0000793,GO:0005737,GO:0009330,GO:0000792,GO:0005730,GO:0005654,GO:0005634,GO:1990904,GO:0005524,GO:0008094,GO:0030332,GO:0003677,GO:0008301,GO:0003918,GO:0000287,GO:0030263,GO:0051301,GO:0006974,GO:0007059,GO:0006266,GO:0006260,GO:0006265,GO:1905463,GO:0043065,GO:0000712,GO:0048511,GO:0000819	chromosome|condensed chromosome|cytoplasm|DNA topoisomerase type II (double strand cut, ATP-hydrolyzing) complex|heterochromatin|nucleolus|nucleoplasm|nucleus|ribonucleoprotein complex|ATP binding|ATP-dependent activity, acting on DNA|cyclin binding|DNA binding|DNA binding, bending|DNA topoisomerase type II (double strand cut, ATP-hydrolyzing) activity|magnesium ion binding|apoptotic chromosome c…
TP53I3	122935073	TP53I3	protein_coding	Quinone oxidoreductase PIG3			GO:0005829,GO:0070402,GO:0003960,GO:0016651,GO:0042803,GO:0048038,GO:0006739	cytosol|NADPH binding|NADPH:quinone reductase activity|oxidoreductase activity, acting on NAD(P)H|protein homodimerization activity|quinone binding|NADP metabolic process
TRANK1	122937729	TRANK1	protein_coding	TPR and ankyrin repeat-containing protein 1
TRPC6	122931936	TRPC6	protein_coding	Short transient receptor potential channel 6			GO:0034703,GO:0005737,GO:0016020,GO:0005886,GO:0036057,GO:0005262,GO:0005261,GO:0070679,GO:0042803,GO:0015279,GO:0070588,GO:0006812,GO:0051928,GO:0007204,GO:0032414,GO:0051480,GO:0007338	cation channel complex|cytoplasm|membrane|plasma membrane|slit diaphragm|calcium channel activity|cation channel activity|inositol 1,4,5 trisphosphate binding|protein homodimerization activity|store-operated calcium channel activity|calcium ion transmembrane transport|cation transport|positive regulation of calcium ion transport|positive regulation of cytosolic calcium ion concentration|positive …
TSKU	122932710	tsku.L	protein_coding	Tsukushi-A			GO:0005615,GO:0098868,GO:0097009,GO:0007399	extracellular space|bone growth|energy homeostasis|nervous system development
TSPAN12	122925642	TSPAN12	protein_coding	Tetraspanin-12			GO:0005886,GO:0001525,GO:0007166,GO:0045765,GO:1900746,GO:0010842	plasma membrane|angiogenesis|cell surface receptor signaling pathway|regulation of angiogenesis|regulation of vascular endothelial growth factor signaling pathway|retina layer formation
TYR	122923300	Tyr	protein_coding	Tyrosinase	bgar00350,bgar04916	Tyrosine metabolism|Melanogenesis	GO:0042470,GO:0033162,GO:0005507,GO:0042803,GO:0004503,GO:0006583,GO:0051289	melanosome|melanosome membrane|copper ion binding|protein homodimerization activity|tyrosinase activity|melanin biosynthetic process from tyrosine|protein homotetramerization
TYRP1	122932559	TYRP1	protein_coding	5,6-dihydroxyindole-2-carboxylic acid oxidase	bgar00350,bgar04916	Tyrosine metabolism|Melanogenesis	GO:0042470,GO:0033162,GO:0046872,GO:0004497,GO:0042438	melanosome|melanosome membrane|metal ion binding|monooxygenase activity|melanin biosynthetic process
UNC45B	122932593	unc45b	protein_coding	Protein unc-45 homolog B			GO:0031672,GO:0005829,GO:0048471,GO:0030018,GO:0030154,GO:0002088,GO:0007517	A band|cytosol|perinuclear region of cytoplasm|Z disc|cell differentiation|lens development in camera-type eye|muscle organ development
UNC93B1	122940221	Unc93b1	protein_coding	Protein unc-93 homolog B1			GO:0032009,GO:0005783,GO:0005789,GO:0005768,GO:0005764,GO:0035325,GO:0019882,GO:0019886,GO:0000902,GO:0051607,GO:0045087,GO:0006886,GO:0032735,GO:0032755,GO:0002457,GO:0034138,GO:0034154,GO:0034162,GO:0002224	early phagosome|endoplasmic reticulum|endoplasmic reticulum membrane|endosome|lysosome|Toll-like receptor binding|antigen processing and presentation|antigen processing and presentation of exogenous peptide antigen via MHC class II|cell morphogenesis|defense response to virus|innate immune response|intracellular protein transport|positive regulation of interleukin-12 production|positive regulatio…
USP18	122928478	USP18	protein_coding	Ubl carboxyl-terminal hydrolase 18			GO:0005829,GO:0043231,GO:0005634,GO:0004843,GO:0004197,GO:0019785,GO:0060339,GO:0016579,GO:0050727,GO:0009617,GO:0035634,GO:0006511	cytosol|intracellular membrane-bounded organelle|nucleus|cysteine-type deubiquitinase activity|cysteine-type endopeptidase activity|ISG15-specific peptidase activity|negative regulation of type I interferon-mediated signaling pathway|protein deubiquitination|regulation of inflammatory response|response to bacterium|response to stilbenoid|ubiquitin-dependent protein catabolic process
VCAN	122924677	VCAN	protein_coding	Versican core protein	bgar04514	Cell adhesion molecules	GO:0031012,GO:0005576,GO:0033165,GO:0001750,GO:0005509,GO:0030246,GO:0005540,GO:0007155,GO:0007417,GO:0001501	extracellular matrix|extracellular region|interphotoreceptor matrix|photoreceptor outer segment|calcium ion binding|carbohydrate binding|hyaluronic acid binding|cell adhesion|central nervous system development|skeletal system development
VSTM2L	122941796	VSTM2L	protein_coding	V-set and transmembrane domain-containing protein 2-like protein			GO:0030424,GO:0005737,GO:0005576,GO:0005886,GO:0098632,GO:0007411,GO:0070593,GO:0007156,GO:0043524	axon|cytoplasm|extracellular region|plasma membrane|cell-cell adhesion mediator activity|axon guidance|dendrite self-avoidance|homophilic cell adhesion via plasma membrane adhesion molecules|negative regulation of neuron apoptotic process
VWA2	122942423	vwa2	protein_coding	von Willebrand factor A domain-containing protein 2			GO:0005576,GO:0005509	extracellular region|calcium ion binding
VWA7	122946838	VWA7	protein_coding	von Willebrand factor A domain-containing protein 7			GO:0005576	extracellular region
WASF3	122924867	WASF3	protein_coding	Actin-binding protein WASF3	bgar04520,bgar05132	Adherens junction|Salmonella infection	GO:0005856,GO:0070062,GO:0097386,GO:0098978,GO:0030027,GO:0098794,GO:0031209,GO:0003779,GO:0071933,GO:0034237,GO:0030036,GO:0030041,GO:0007010,GO:0030032,GO:0098885,GO:0014003,GO:2000601,GO:0031643,GO:0065003,GO:0008360	cytoskeleton|extracellular exosome|glial cell projection|glutamatergic synapse|lamellipodium|postsynapse|SCAR complex|actin binding|Arp2/3 complex binding|protein kinase A regulatory subunit binding|actin cytoskeleton organization|actin filament polymerization|cytoskeleton organization|lamellipodium assembly|modification of postsynaptic actin cytoskeleton|oligodendrocyte development|positive regu…
WDR62	122946279	WDR62	protein_coding	WD repeat-containing protein 62			GO:0034451,GO:0005814,GO:0005813,GO:0005829,GO:0072686,GO:0005634,GO:0000922,GO:0007099,GO:0021987,GO:0007052,GO:0022008,GO:0002052,GO:2001224,GO:0046605,GO:0045664	centriolar satellite|centriole|centrosome|cytosol|mitotic spindle|nucleus|spindle pole|centriole replication|cerebral cortex development|mitotic spindle organization|neurogenesis|positive regulation of neuroblast proliferation|positive regulation of neuron migration|regulation of centrosome cycle|regulation of neuron differentiation
WNT4	122928760	wnt4	protein_coding	Protein Wnt-4	bgar04310,bgar04150,bgar04916	Wnt signaling pathway|mTOR signaling pathway|Melanogenesis	GO:0005576,GO:0005102,GO:0009880,GO:0072013,GO:0039018,GO:0039020,GO:0016055	extracellular region|signaling receptor binding|embryonic pattern specification|glomus development|nephrostome development|pronephric nephron tubule development|Wnt signaling pathway
WNT9B	122941223	WNT9B	protein_coding	Protein Wnt-9b	bgar04310,bgar04150,bgar04916	Wnt signaling pathway|mTOR signaling pathway|Melanogenesis	GO:0005576,GO:0005615,GO:0039706,GO:0005125,GO:0005109,GO:0048018,GO:0001658,GO:0060070,GO:0045165,GO:0071300,GO:0009267,GO:0072044,GO:0061303,GO:0048701,GO:0072046,GO:0001701,GO:0072003,GO:0030539,GO:0072038,GO:0072181,GO:0072174,GO:1904948,GO:1902455,GO:0030182,GO:1905438,GO:0043085,GO:0009786,GO:0003339,GO:0001932,GO:0035150,GO:0032526,GO:0060021,GO:0061038,GO:0060071	extracellular region|extracellular space|co-receptor binding|cytokine activity|frizzled binding|receptor ligand activity|branching involved in ureteric bud morphogenesis|canonical Wnt signaling pathway|cell fate commitment|cellular response to retinoic acid|cellular response to starvation|collecting duct development|cornea development in camera-type eye|embryonic cranial skeleton morphogenesis|es…
WSCD2	122924572	WSCD2	protein_coding	WSC domain-containing protein 2			GO:0016020	membrane
XPNPEP2	122919774	Xpnpep2	protein_coding	Xaa-Pro aminopeptidase 2			GO:0070062,GO:0005886,GO:0046872,GO:0070006,GO:0006508	extracellular exosome|plasma membrane|metal ion binding|metalloaminopeptidase activity|proteolysis
XPO4	122932532	xpo4	protein_coding	Exportin-4	bgar03013	Nucleocytoplasmic transport	GO:0005737,GO:0005634,GO:0005049,GO:0015031	cytoplasm|nucleus|nuclear export signal receptor activity|protein transport
ZDHHC2	122942061	Zdhhc2	protein_coding	Palmitoyltransferase ZDHHC2			GO:0005783,GO:0005789,GO:0005794,GO:0000139,GO:0005886,GO:0014069,GO:0098837,GO:0055038,GO:0016409,GO:0042803,GO:0019705,GO:0019706,GO:0140439,GO:0018230,GO:1904719,GO:1905751,GO:1900273,GO:0072659,GO:1903539,GO:0018345,GO:0006612,GO:0022407,GO:0048168,GO:0042176,GO:1903076,GO:0016188	endoplasmic reticulum|endoplasmic reticulum membrane|Golgi apparatus|Golgi membrane|plasma membrane|postsynaptic density|postsynaptic recycling endosome|recycling endosome membrane|palmitoyltransferase activity|protein homodimerization activity|protein-cysteine S-myristoyltransferase activity|protein-cysteine S-palmitoyltransferase activity|protein-cysteine S-stearoyltransferase activity|peptidyl…
ZNF367	122931287	Znf367	protein_coding	Zinc finger protein 367			GO:0005654,GO:0005634,GO:0003700,GO:0000981,GO:0046872,GO:0000978,GO:0006357	nucleoplasm|nucleus|DNA-binding transcription factor activity|DNA-binding transcription factor activity, RNA polymerase II-specific|metal ion binding|RNA polymerase II cis-regulatory region sequence-specific DNA binding|regulation of transcription by RNA polymerase II
ZNF385A	122922855	ZNF385A	protein_coding	Zinc finger protein 385A	bgar04115	p53 signaling pathway	GO:0005737,GO:0030425,GO:0043025,GO:0005730,GO:0005654,GO:0005634,GO:0003677,GO:0003730,GO:0002039,GO:0003723,GO:0008270,GO:0006915,GO:0006974,GO:0007599,GO:0007611,GO:0007626,GO:0035855,GO:0010609,GO:1902166,GO:0070889,GO:0030220,GO:1902164,GO:0045600,GO:2000765	cytoplasm|dendrite|neuronal cell body|nucleolus|nucleoplasm|nucleus|DNA binding|mRNA 3'-UTR binding|p53 binding|RNA binding|zinc ion binding|apoptotic process|cellular response to DNA damage stimulus|hemostasis|learning or memory|locomotory behavior|megakaryocyte development|mRNA localization resulting in post-transcriptional regulation of gene expression|negative regulation of intrinsic apoptoti…
ZNF469	122920611	ZNF469	protein_coding	Zinc finger protein 469			GO:0005634,GO:0003677,GO:0046872,GO:0000122,GO:1903053	nucleus|DNA binding|metal ion binding|negative regulation of transcription by RNA polymerase II|regulation of extracellular matrix organization
ZNF831	122942498	ZNF831	protein_coding	Zinc finger protein 831			GO:0046872	metal ion binding
ZWINT	122946848	ZWINT	protein_coding	ZW10 interactor			GO:0000776,GO:0005634,GO:0007049,GO:0051301	kinetochore|nucleus|cell cycle|cell division
