# Supplementary material for: Dynamic transcriptome analysis highlights collagen-integrin-mediated extracellular matrix remodeling underlying sexual dimorphism in the amplexus muscle of Bufo gargarizans
Source: Biol Sex Differ. 2026 Feb 8;17:49. doi: 10.1186/s13293-026-00851-7 (PMC12983625; doi:10.1186/s13293-026-00851-7)
Supplement: Supplementary file 3 — Supplementary Material 3 [file 13293_2026_851_MOESM3_ESM.xlsx]

## Sheet: Sheet1
gene_id	BaseMean_DESeq2	BaseMean_control_F3	BaseMean_case_M3	FoldChange	log2FoldChange	p-value	q-value	Regulation	FPKM_MC1	FPKM_MC2	FPKM_MC3	FPKM_MC4	FPKM_MC5	FPKM_MC6	FPKM_FC1	FPKM_FC2	FPKM_FC3	FPKM_FC4	FPKM_FC5	FPKM_FC6	gene_Dbxref	symbol	coding_type	description	pathway	pathway_description	GO_ID	GO_term
AASS	742.001	1024.28	459.718	0.448793	-1.15588	5.09163e-07	3.37634e-05	Down	2.38197	3.41726	3.0658	4.25001	5.31605	3.35866	13.5844	5.95524	5.25483	8.14074	6.32942	5.14505	122927937	AASS	protein_coding	Alpha-aminoadipic semialdehyde synthase, mitochondrial	bgar00310	Lysine degradation	GO:0005737,GO:0005739,GO:0047131,GO:0047130,GO:0004753,GO:0033512,GO:0019878,GO:0006554	cytoplasm|mitochondrion|saccharopine dehydrogenase (NAD+, L-glutamate-forming) activity|saccharopine dehydrogenase (NADP+, L-lysine-forming) activity|saccharopine dehydrogenase activity|L-lysine catabolic process to acetyl-CoA via saccharopine|lysine biosynthetic process via aminoadipic acid|lysine catabolic process
ABCD1	1382.93	1904.13	861.724	0.452528	-1.14392	2.97988e-11	1.1701e-08	Down	5.2836	5.52593	4.76344	4.97695	7.5842	6.48558	14.3764	8.46457	12.2367	14.3156	8.58284	10.8751	122946552	ABCD1	protein_coding	ATP-binding cassette sub-family D member 1	bgar02010,bgar04146	ABC transporters|Peroxisome	GO:0005737,GO:0005829,GO:0005789,GO:0005765,GO:0016020,GO:0031966,GO:0048471,GO:0005778,GO:0005777,GO:0015607,GO:0047617,GO:0043531,GO:0005524,GO:0016887,GO:0042626,GO:0019899,GO:0042802,GO:0005324,GO:0046982,GO:0042803,GO:0036109,GO:0006635,GO:0030497,GO:0055089,GO:0043651,GO:0042758,GO:0015910,GO:0043217,GO:1900016,GO:1903427,GO:1990535,GO:0015919,GO:0007031,GO:0032000,GO:2001280,GO:1900407,GO:…	cytoplasm|cytosol|endoplasmic reticulum membrane|lysosomal membrane|membrane|mitochondrial membrane|perinuclear region of cytoplasm|peroxisomal membrane|peroxisome|ABC-type fatty-acyl-CoA transporter activity|acyl-CoA hydrolase activity|ADP binding|ATP binding|ATP hydrolysis activity|ATPase-coupled transmembrane transporter activity|enzyme binding|identical protein binding|long-chain fatty acid t…
ABHD11	65.5422	93.3147	37.7696	0.405471	-1.30233	3.62025e-05	0.00104551	Down	0.378313	0.731535	0.814283	1.10927	0.956023	0.775682	2.88523	2.09727	1.92271	1.02092	1.89241	0.832733	122932586	abhd11	protein_coding	Protein ABHD11			GO:0016787	hydrolase activity
ABLIM1	745.2	414.624	1075.78	2.59412	1.37525	0.000798735	0.0111596	Up	6.37357	6.86252	14.29	9.95185	1.58642	3.67379	3.05306	3.18039	2.77094	2.14486	0.912292	3.29868	122940225	Ablim1	protein_coding	Actin-binding LIM protein 1			GO:0015629,GO:0005737,GO:0030027,GO:0014069,GO:0001725,GO:0003779,GO:0051015,GO:0046872,GO:0007411,GO:0060271,GO:0007010,GO:0030032,GO:0045944,GO:0006366	actin cytoskeleton|cytoplasm|lamellipodium|postsynaptic density|stress fiber|actin binding|actin filament binding|metal ion binding|axon guidance|cilium assembly|cytoskeleton organization|lamellipodium assembly|positive regulation of transcription by RNA polymerase II|transcription by RNA polymerase II
ABRA	4391.82	6875.55	1908.09	0.277518	-1.84935	0.000976069	0.0130352	Down	51.0411	25.9852	30.3782	18.8924	17.0157	50.3985	25.908	134.918	271.588	47.5867	75.2374	65.5392	122939548	ABRA	protein_coding	Actin-binding Rho-activating protein			GO:0005856,GO:0030017,GO:0003779,GO:0035025,GO:0015031	cytoskeleton|sarcomere|actin binding|positive regulation of Rho protein signal transduction|protein transport
ACACA	20.9185	32.665	9.17187	0.280443	-1.83422	0.00513655	0.0435395	Down	0.0673655	0.0111487	0.0249157	0.0494743	0.0330052	0.0306943	0.132811	0.382724	0.0114125	0.0604109	0.0627706	0.0728007	122933246	ACACA	protein_coding	Acetyl-CoA carboxylase 1	bgar00620,bgar00640,bgar00061,bgar04910	Pyruvate metabolism|Propanoate metabolism|Fatty acid biosynthesis|Insulin signaling pathway	GO:0005829,GO:0003989,GO:0005524,GO:0046872,GO:0006084,GO:0006633,GO:2001295,GO:0051289	cytosol|acetyl-CoA carboxylase activity|ATP binding|metal ion binding|acetyl-CoA metabolic process|fatty acid biosynthetic process|malonyl-CoA biosynthetic process|protein homotetramerization
ACACB	6366.78	8901.11	3832.44	0.430581	-1.21565	2.44256e-07	1.90169e-05	Down	8.64878	10.6211	13.1615	12.4261	18.8201	22.7478	33.4958	24.9705	25.0873	31.9473	34.0705	25.2772	122924353	ACACB	protein_coding	Acetyl-CoA carboxylase 2	bgar00620,bgar00640,bgar00061,bgar04910,bgar04920	Pyruvate metabolism|Propanoate metabolism|Fatty acid biosynthesis|Insulin signaling pathway|Adipocytokine signaling pathway	GO:0005829,GO:0005741,GO:0005739,GO:0005634,GO:0003989,GO:0005524,GO:0009374,GO:0042802,GO:0046872,GO:0006084,GO:0097009,GO:0006633,GO:2001295,GO:0043086,GO:0031999,GO:0010629,GO:0060421,GO:0010884,GO:0051289,GO:0010906,GO:0031667,GO:0014070,GO:0009410	cytosol|mitochondrial outer membrane|mitochondrion|nucleus|acetyl-CoA carboxylase activity|ATP binding|biotin binding|identical protein binding|metal ion binding|acetyl-CoA metabolic process|energy homeostasis|fatty acid biosynthetic process|malonyl-CoA biosynthetic process|negative regulation of catalytic activity|negative regulation of fatty acid beta-oxidation|negative regulation of gene expre…
ACAD8	436.511	732.487	140.536	0.191869	-2.38181	9.06126e-10	1.83794e-07	Down	2.32112	0.985387	1.61566	1.90584	4.91145	3.20726	25.0192	8.47981	6.2403	10.4288	14.5911	5.84019	122928785	ACAD8	protein_coding	Isobutyryl-CoA dehydrogenase, mitochondrial	bgar00280	Valine, leucine and isoleucine degradation	GO:0005759,GO:0003995,GO:0050660,GO:0006629,GO:0006574	mitochondrial matrix|acyl-CoA dehydrogenase activity|flavin adenine dinucleotide binding|lipid metabolic process|valine catabolic process
ACADM	5507.78	7444.51	3571.06	0.479709	-1.05977	4.88912e-16	7.02444e-13	Down	58.3247	76.4429	60.025	66.8551	81.4554	85.7494	158.3	138.859	113.005	134.492	120.337	132.939	122943249	ACADM	protein_coding	Medium-chain specific acyl-CoA dehydrogenase, mitochondrial	bgar00071,bgar00280,bgar03320	Fatty acid degradation|Valine, leucine and isoleucine degradation|PPAR signaling pathway	GO:0030424,GO:0005737,GO:0005759,GO:0031966,GO:0005739,GO:0003995,GO:0050660,GO:0042802,GO:0070991,GO:0055007,GO:0045329,GO:0019254,GO:0006635,GO:0033539,GO:0005978,GO:0001889,GO:0051793,GO:0009791,GO:0006111,GO:0009409,GO:0042594	axon|cytoplasm|mitochondrial matrix|mitochondrial membrane|mitochondrion|acyl-CoA dehydrogenase activity|flavin adenine dinucleotide binding|identical protein binding|medium-chain-acyl-CoA dehydrogenase activity|cardiac muscle cell differentiation|carnitine biosynthetic process|carnitine metabolic process, CoA-linked|fatty acid beta-oxidation|fatty acid beta-oxidation using acyl-CoA dehydrogenase…
ACADSB	1575.79	2119.73	1031.85	0.486879	-1.03837	8.26754e-07	5.04808e-05	Down	9.25028	9.0787	10.747	9.72759	14.3324	16.7992	24.9329	23.1443	15.7837	16.5068	24.9581	20.8641	122939774	ACADSB	protein_coding	Short/branched chain specific acyl-CoA dehydrogenase, mitochondrial	bgar00071,bgar00280	Fatty acid degradation|Valine, leucine and isoleucine degradation	GO:0005759,GO:0005739,GO:0003853,GO:0003995,GO:0050660,GO:0042802,GO:0102035,GO:0016937,GO:0006631,GO:0006550	mitochondrial matrix|mitochondrion|2-methylacyl-CoA dehydrogenase activity|acyl-CoA dehydrogenase activity|flavin adenine dinucleotide binding|identical protein binding|isobutyryl-CoA:FAD oxidoreductase activity|short-branched-chain-acyl-CoA dehydrogenase activity|fatty acid metabolic process|isoleucine catabolic process
ACADVL	8793.32	12502	5084.64	0.406704	-1.29795	1.38531e-11	6.45518e-09	Down	58.6899	71.1639	71.5854	63.9919	88.561	97.9975	237.358	164.04	98.2263	164.325	137.204	199.913	122922346	ACADVL	protein_coding	Very long-chain specific acyl-CoA dehydrogenase, mitochondrial	bgar00071	Fatty acid degradation	GO:0031314,GO:0005759,GO:0031966,GO:0042645,GO:0005739,GO:0005730,GO:0005654,GO:0003995,GO:0000062,GO:0050660,GO:0042802,GO:0004466,GO:0017099,GO:0015980,GO:0030855,GO:0033539,GO:0045717,GO:0046322,GO:0090181,GO:0009409,GO:0001659	extrinsic component of mitochondrial inner membrane|mitochondrial matrix|mitochondrial membrane|mitochondrial nucleoid|mitochondrion|nucleolus|nucleoplasm|acyl-CoA dehydrogenase activity|fatty-acyl-CoA binding|flavin adenine dinucleotide binding|identical protein binding|long-chain-acyl-CoA dehydrogenase activity|very-long-chain-acyl-CoA dehydrogenase activity|energy derivation by oxidation of or…
ACAT1	2944.18	4428.65	1459.71	0.329616	-1.60114	1.48089e-08	1.83684e-06	Down	35.1778	17.4371	17.5119	25.8113	43.5286	35.0151	119.398	51.4524	46.7712	79.3586	90.3216	80.9391	122931107	acat1-b	protein_coding	Acetyl-CoA acetyltransferase B, mitochondrial	bgar00620,bgar00630,bgar00650,bgar00071,bgar00280,bgar00310,bgar00380,bgar00900	Pyruvate metabolism|Glyoxylate and dicarboxylate metabolism|Butanoate metabolism|Fatty acid degradation|Valine, leucine and isoleucine degradation|Lysine degradation|Tryptophan metabolism|Terpenoid backbone biosynthesis	GO:0005739,GO:0003985,GO:0046872,GO:0006635	mitochondrion|acetyl-CoA C-acetyltransferase activity|metal ion binding|fatty acid beta-oxidation
ACO2	41942.6	56373.4	27511.8	0.488032	-1.03495	3.1018e-05	0.000930053	Down	310.027	310.972	305.54	307.118	471.872	343.56	625.931	597.023	415.01	505.633	922.445	560.139	122943612	Aco2	protein_coding	Aconitate hydratase, mitochondrial	bgar00020,bgar00630	Citrate cycle (TCA cycle)|Glyoxylate and dicarboxylate metabolism	GO:0005829,GO:0005759,GO:0005739,GO:0043209,GO:0051538,GO:0051539,GO:0003994,GO:0047780,GO:0005506,GO:0006101,GO:0006102,GO:0001889,GO:0035900,GO:0006099	cytosol|mitochondrial matrix|mitochondrion|myelin sheath|3 iron, 4 sulfur cluster binding|4 iron, 4 sulfur cluster binding|aconitate hydratase activity|citrate dehydratase activity|iron ion binding|citrate metabolic process|isocitrate metabolic process|liver development|response to isolation stress|tricarboxylic acid cycle
ACOT12	158.626	295.841	21.4114	0.0724573	-3.78673	6.33927e-19	1.56136e-15	Down	0.0621539	0.164579	0.167485	0.0978146	0.355271	0.573474	3.78841	2.38353	2.85351	4.09178	2.75094	1.40046	122935753	Acot12	protein_coding	Acetyl-coenzyme A thioesterase	bgar00620	Pyruvate metabolism	GO:0005829,GO:0045171,GO:0005654,GO:0003986,GO:0047617,GO:0005524,GO:0042802,GO:0036042,GO:0006084,GO:0006637,GO:0006631	cytosol|intercellular bridge|nucleoplasm|acetyl-CoA hydrolase activity|acyl-CoA hydrolase activity|ATP binding|identical protein binding|long-chain fatty acyl-CoA binding|acetyl-CoA metabolic process|acyl-CoA metabolic process|fatty acid metabolic process
ACOT13	996.915	1573.55	420.284	0.267119	-1.90445	1.01695e-09	1.99242e-07	Down	20.2643	20.3473	28.882	13.1852	34.3182	32.0641	68.991	98.623	62.4288	66.8863	128.155	56.7541	122938819	Acot13	protein_coding	Acyl-coenzyme A thioesterase 13			GO:0005829,GO:0005759,GO:0005739,GO:0005634,GO:0005819,GO:0047617,GO:0102991,GO:0016290,GO:0006629,GO:0120163,GO:0051289	cytosol|mitochondrial matrix|mitochondrion|nucleus|spindle|acyl-CoA hydrolase activity|myristoyl-CoA hydrolase activity|palmitoyl-CoA hydrolase activity|lipid metabolic process|negative regulation of cold-induced thermogenesis|protein homotetramerization
ACP7	1858.36	2651.67	1065.05	0.40165	-1.31599	0.00114759	0.0147213	Down	14.2071	4.42347	20.0715	7.38966	32.1742	37.7878	71.634	51.5365	34.4069	27.0614	39.7303	37.7905	122946730	ACP7	protein_coding	Acid phosphatase type 7			GO:0005576,GO:0003993,GO:0046872	extracellular region|acid phosphatase activity|metal ion binding
ACSL1	18584.3	27038.8	10129.9	0.374645	-1.4164	8.28609e-07	5.04808e-05	Down	34.858	66.3796	75.8262	78.8571	125.183	169.166	252.972	240.526	160.205	256.717	145.916	247.094	122940798	Acsl1	protein_coding	Long-chain-fatty-acid--CoA ligase 1	bgar00061,bgar00071,bgar04146,bgar04216,bgar04920,bgar03320	Fatty acid biosynthesis|Fatty acid degradation|Peroxisome|Ferroptosis|Adipocytokine signaling pathway|PPAR signaling pathway	GO:0005783,GO:0005789,GO:0016020,GO:0005741,GO:0005739,GO:0005778,GO:0005886,GO:0047676,GO:0005524,GO:0004467,GO:0090434,GO:0050197,GO:0070251,GO:0033211,GO:0006631,GO:0015908,GO:0008610,GO:0044539,GO:0001676,GO:0035338,GO:0120162,GO:0010747,GO:0071902,GO:0007584,GO:0034201,GO:0014070,GO:0010033,GO:0019432,GO:0000038,GO:0042178	endoplasmic reticulum|endoplasmic reticulum membrane|membrane|mitochondrial outer membrane|mitochondrion|peroxisomal membrane|plasma membrane|arachidonate-CoA ligase activity|ATP binding|long-chain fatty acid-CoA ligase activity|oleoyl-CoA ligase activity|phytanate-CoA ligase activity|pristanate-CoA ligase activity|adiponectin-activated signaling pathway|fatty acid metabolic process|fatty acid tr…
ACSS3	226.252	145.152	307.352	2.1139	1.0799	0.00049673	0.00770155	Up	3.79388	4.75144	1.84203	5.36817	3.33799	3.0368	2.35844	1.9457	1.8529	2.1203	0.456485	1.01945	122928071	ACSS3	protein_coding	Acyl-CoA synthetase short-chain family member 3, mitochondrial	bgar00640	Propanoate metabolism	GO:0005759,GO:0003987,GO:0005524,GO:0047760,GO:0050218,GO:0006629	mitochondrial matrix|acetate-CoA ligase activity|ATP binding|butyrate-CoA ligase activity|propionate-CoA ligase activity|lipid metabolic process
ACTC1	4400.87	6420.91	2380.83	0.370794	-1.43131	0.00102774	0.0135261	Down	48.474	49.2237	58.1655	40.6717	99.6314	35.1977	19.8158	243.181	203.171	104.523	95.4724	129.931	122921503	ACTC1	protein_coding	Actin, alpha cardiac muscle 1	bgar04814,bgar04260,bgar04261	Motor proteins|Cardiac muscle contraction|Adrenergic signaling in cardiomyocytes	GO:0005884,GO:0044297,GO:0005737,GO:0005869,GO:0030175,GO:0030027,GO:0030017,GO:0005524,GO:0016787,GO:0017022,GO:0007015,GO:0033275,GO:0060047,GO:0090131,GO:0010628	actin filament|cell body|cytoplasm|dynactin complex|filopodium|lamellipodium|sarcomere|ATP binding|hydrolase activity|myosin binding|actin filament organization|actin-myosin filament sliding|heart contraction|mesenchyme migration|positive regulation of gene expression
ACTN2	22207.2	12696.4	31717.9	2.49817	1.32087	0.00026104	0.00472116	Up	512.182	410.655	416.415	526.704	124.497	109.936	156.691	105.404	189.891	108.505	100.744	105.852	122933745	ACTN2	protein_coding	Alpha-actinin-2			GO:0030175,GO:0030018,GO:0003779,GO:0005509,GO:0030035	filopodium|Z disc|actin binding|calcium ion binding|microspike assembly
ACVR1C	55.8606	92.458	19.2632	0.208455	-2.26219	0.000266217	0.00478718	Down	0	0.122158	0.261005	0.0357427	0.352371	0.378363	0.429106	1.01613	0.981149	0.709855	0.740695	0.929614	122944784	ACVR1C	protein_coding	Activin receptor type-1C	bgar04350,bgar04060	TGF-beta signaling pathway|Cytokine-cytokine receptor interaction	GO:0048179,GO:0005886,GO:0043235,GO:0016361,GO:0005524,GO:0019838,GO:0046872,GO:0038100,GO:0004674,GO:0032924,GO:0030262,GO:0030154,GO:0071363,GO:0030073,GO:0019915,GO:1901383,GO:0046676,GO:1901164,GO:0007399,GO:0038092,GO:0043065,GO:0043280,GO:0006468,GO:0002021,GO:0009749,GO:0032868,GO:0001834	activin receptor complex|plasma membrane|receptor complex|activin receptor activity, type I|ATP binding|growth factor binding|metal ion binding|nodal binding|protein serine/threonine kinase activity|activin receptor signaling pathway|apoptotic nuclear changes|cell differentiation|cellular response to growth factor stimulus|insulin secretion|lipid storage|negative regulation of chorionic trophobla…
ADAL	235.208	382.866	87.5499	0.228501	-2.12973	2.72035e-05	0.000840529	Down	0.726792	2.03769	1.99235	1.51384	2.42976	3.13379	33.7988	3.65063	3.23751	4.20148	3.96372	3.70076	122929667	adal-a	protein_coding	Adenosine deaminase-like protein A			GO:0046872,GO:0062154,GO:0009117	metal ion binding|N6-methyl-AMP deaminase activity|nucleotide metabolic process
ADAM12	46.3677	25.6559	67.0795	2.61637	1.38757	0.00183621	0.0206242	Up	0.585419	0.788343	0.617787	0.605788	0.369332	0.378185	0.0869565	0.147617	0.16303	0.464489	0.067252	0.210595	122941397	ADAM12	protein_coding	Disintegrin and metalloproteinase domain-containing protein 12			GO:0005576,GO:0005654,GO:0005886,GO:0046872,GO:0004222,GO:0008237,GO:0017124,GO:0007155,GO:0007520,GO:0045766,GO:0006508	extracellular region|nucleoplasm|plasma membrane|metal ion binding|metalloendopeptidase activity|metallopeptidase activity|SH3 domain binding|cell adhesion|myoblast fusion|positive regulation of angiogenesis|proteolysis
ADAM23	452.856	745.649	160.064	0.214765	-2.21917	6.71006e-12	3.40259e-09	Down	0.4165	1.30571	0.475342	1.2304	1.25352	1.39077	2.9326	5.64658	3.65903	6.41231	2.97167	3.1713	122944664	ADAM23	protein_coding	Disintegrin and metalloproteinase domain-containing protein 23			GO:0005576,GO:0098978,GO:0005886,GO:0042734,GO:0005178,GO:0004222,GO:0008237,GO:0007155,GO:1990830,GO:0007417,GO:0006508	extracellular region|glutamatergic synapse|plasma membrane|presynaptic membrane|integrin binding|metalloendopeptidase activity|metallopeptidase activity|cell adhesion|cellular response to leukemia inhibitory factor|central nervous system development|proteolysis
ADAMTS14	41.4035	18.1805	64.6265	3.55614	1.83031	0.00418	0.0372634	Up	0.559964	0.0677214	0.385766	0.199974	0.116071	0.0919981	0.0176918	0.0403784	0.156891	0.0647576	0.0133787	0.0733154	122940261	ADAMTS14	protein_coding	A disintegrin and metalloproteinase with thrombospondin motifs 14			GO:0031012,GO:0005576,GO:0046872,GO:0004222,GO:0030574,GO:0030199,GO:0030198,GO:0006508	extracellular matrix|extracellular region|metal ion binding|metalloendopeptidase activity|collagen catabolic process|collagen fibril organization|extracellular matrix organization|proteolysis
ADAMTS16	102.021	65.2877	138.753	2.12526	1.08764	0.00556811	0.046021	Up	1.54461	1.03793	0.835823	1.21332	0.717627	0.395879	0.616914	0.149787	0.737651	0.328727	0.372221	0.265494	122939414	ADAMTS16	protein_coding	A disintegrin and metalloproteinase with thrombospondin motifs 16			GO:0031012,GO:0005576,GO:0046872,GO:0004222,GO:0001658,GO:0030198,GO:0048232,GO:0006508,GO:1902017,GO:0003073	extracellular matrix|extracellular region|metal ion binding|metalloendopeptidase activity|branching involved in ureteric bud morphogenesis|extracellular matrix organization|male gamete generation|proteolysis|regulation of cilium assembly|regulation of systemic arterial blood pressure
ADAMTS17	11.9223	4.87505	18.9695	3.8588	1.94815	0.00562068	0.0463666	Up	0.165804	0.16995	0.0712151	0.171712	0.0314456	0.021933	0.0369061	0.00546959	0.0543661	0.0355495	0.00498371	0.0156062	122929565	ADAMTS17	protein_coding	A disintegrin and metalloproteinase with thrombospondin motifs 17			GO:0031012,GO:0005576,GO:0046872,GO:0004222,GO:0030198,GO:0006508	extracellular matrix|extracellular region|metal ion binding|metalloendopeptidase activity|extracellular matrix organization|proteolysis
ADAMTS20	136.222	68.4615	203.983	2.9782	1.57444	1.61089e-05	0.00055106	Up	0.651113	1.32987	0.976703	1.9544	1.35902	0.553547	0.469634	0.227364	0.182946	0.557924	0.172639	0.453079	122927972	Adamts20	protein_coding	A disintegrin and metalloproteinase with thrombospondin motifs 20			GO:0031012,GO:0005615,GO:0004175,GO:0004222,GO:0008270,GO:0006915,GO:0030198,GO:0030318,GO:0043066,GO:0045636,GO:0009967,GO:0006508,GO:0048070,GO:0007165	extracellular matrix|extracellular space|endopeptidase activity|metalloendopeptidase activity|zinc ion binding|apoptotic process|extracellular matrix organization|melanocyte differentiation|negative regulation of apoptotic process|positive regulation of melanocyte differentiation|positive regulation of signal transduction|proteolysis|regulation of developmental pigmentation|signal transduction
ADCY7	277.427	184.28	370.574	2.00964	1.00694	0.00131858	0.0163316	Up	1.16601	1.9605	1.91037	2.41943	1.81945	2.21496	1.60818	0.771554	1.484	0.320978	0.657364	0.457442	122920478	ADCY7	protein_coding	Adenylate cyclase type 7	bgar00230,bgar04371,bgar04020,bgar04114,bgar04540,bgar04912,bgar04914,bgar04916,bgar04261,bgar04270	Purine metabolism|Apelin signaling pathway|Calcium signaling pathway|Oocyte meiosis|Gap junction|GnRH signaling pathway|Progesterone-mediated oocyte maturation|Melanogenesis|Adrenergic signaling in cardiomyocytes|Vascular smooth muscle contraction	GO:0016020,GO:0005886,GO:0004016,GO:0005524,GO:0046872,GO:0007189,GO:0006171,GO:0071361,GO:0071285,GO:0035556,GO:0060135,GO:1900016,GO:0002819	membrane|plasma membrane|adenylate cyclase activity|ATP binding|metal ion binding|adenylate cyclase-activating G protein-coupled receptor signaling pathway|cAMP biosynthetic process|cellular response to ethanol|cellular response to lithium ion|intracellular signal transduction|maternal process involved in female pregnancy|negative regulation of cytokine production involved in inflammatory respons…
ADCYAP1	7.88118	2.30278	13.4596	5.90927	2.56298	0.000403286	0.00659594	Up	0.241579	0.51403	0.820561	0.749507	0.23672	0.353805	0.0340194	0	0.105239	0.196614	0.0321573	0.0671323	122939564	adcyap1	protein_coding	Glucagon family neuropeptides	bgar04080	Neuroactive ligand-receptor interaction	GO:0005576,GO:0005184,GO:0032879	extracellular region|neuropeptide hormone activity|regulation of localization
ADGB	159.282	1.03121	317.533	308.223	8.26783	1.38859e-12	8.25542e-10	Up	0.609643	1.08359	1.83799	8.82478	0.39427	0.0499998	0.0120191	0	0	0.00578864	0.0056806	0.0118589	122934996	ADGB	protein_coding	Androglobin			GO:0031514,GO:0004198,GO:0020037,GO:0019825,GO:0030154,GO:0006508,GO:0007283	motile cilium|calcium-dependent cysteine-type endopeptidase activity|heme binding|oxygen binding|cell differentiation|proteolysis|spermatogenesis
ADGRV1	129.358	187.824	70.8916	0.377878	-1.40401	0.00392266	0.0356701	Down	0.0726536	0.109053	0.115699	0.0957253	0.259934	0.0952696	0.144902	0.193521	0.0755675	0.368993	0.543159	0.307306	122929188	ADGRV1	protein_coding	Adhesion G-protein coupled receptor V1			GO:0009986,GO:0005737,GO:0070062,GO:0016020,GO:1990075,GO:0001917,GO:0005886,GO:0043235,GO:0002141,GO:0002142,GO:0032420,GO:0060171,GO:0045202,GO:1990696,GO:0010855,GO:0005509,GO:0004930,GO:0001965,GO:0016787,GO:0007166,GO:0098609,GO:0071277,GO:0050910,GO:0045184,GO:0007186,GO:0048839,GO:0060113,GO:0060122,GO:0048496,GO:0007194,GO:0007399,GO:0050877,GO:0045494,GO:0030501,GO:0010739,GO:0090037,GO:…	cell surface|cytoplasm|extracellular exosome|membrane|periciliary membrane compartment|photoreceptor inner segment|plasma membrane|receptor complex|stereocilia ankle link|stereocilia ankle link complex|stereocilium|stereocilium membrane|synapse|USH2 complex|adenylate cyclase inhibitor activity|calcium ion binding|G protein-coupled receptor activity|G-protein alpha-subunit binding|hydrolase activi…
AFG1L	164.04	237.839	90.2401	0.37885	-1.4003	9.25989e-06	0.000365331	Down	0.653405	0.842613	0.920039	0.360571	0.99781	0.991744	1.92391	3.60999	2.027	1.68399	0.751163	1.72496	122936084	AFG1L	protein_coding	AFG1-like ATPase			GO:0005737,GO:0031966,GO:0005739,GO:0005524,GO:0016887,GO:0006123,GO:0035694,GO:0007005	cytoplasm|mitochondrial membrane|mitochondrion|ATP binding|ATP hydrolysis activity|mitochondrial electron transport, cytochrome c to oxygen|mitochondrial protein catabolic process|mitochondrion organization
AGBL1	2458.75	1305.87	3611.63	2.76574	1.46767	1.34301e-05	0.000483739	Up	26.2636	15.1715	28.9011	28.5338	10.4417	10.1255	10.6975	3.57277	5.97619	8.22028	6.90598	3.75895	122927535	Agbl1	protein_coding	Cytosolic carboxypeptidase 4			GO:0005829,GO:0004181,GO:0015631,GO:0008270,GO:0035609,GO:0035610,GO:0006508	cytosol|metallocarboxypeptidase activity|tubulin binding|zinc ion binding|C-terminal protein deglutamylation|protein side chain deglutamylation|proteolysis
AGBL2	29.8062	41.8146	17.7978	0.426749	-1.22854	0.00583727	0.0475391	Down	0.0274391	0.227052	0.139181	0.172729	0.18821	0.281302	0.234417	0.607972	0.492741	0.330015	0.289766	0.19571	122920274	agbl2	protein_coding	Cytosolic carboxypeptidase 2			GO:0005814,GO:0036064,GO:0005829,GO:0004181,GO:0008270,GO:0035610,GO:0006508	centriole|ciliary basal body|cytosol|metallocarboxypeptidase activity|zinc ion binding|protein side chain deglutamylation|proteolysis
AGT	270.358	437.165	103.551	0.236611	-2.07941	1.7636e-06	9.32704e-05	Down	3.50219	1.86758	0.986905	0.505226	1.14391	2.41022	8.47085	6.76498	11.7508	6.91247	1.57122	6.00829	122936192	AGT	protein_coding	Angiotensinogen	bgar04080,bgar04261,bgar04270	Neuroactive ligand-receptor interaction|Adrenergic signaling in cardiomyocytes|Vascular smooth muscle contraction	GO:0005615,GO:0004867,GO:0031702,GO:0031703,GO:0007340,GO:0017156,GO:0007186,GO:0001822,GO:0043407,GO:0051387,GO:0010536,GO:0090190,GO:1905920,GO:0045893,GO:0010595,GO:0045742,GO:2001238,GO:1903598,GO:0010744,GO:0014068,GO:0061098,GO:1903779,GO:1901201,GO:0003081,GO:0003014,GO:0042310	extracellular space|serine-type endopeptidase inhibitor activity|type 1 angiotensin receptor binding|type 2 angiotensin receptor binding|acrosome reaction|calcium-ion regulated exocytosis|G protein-coupled receptor signaling pathway|kidney development|negative regulation of MAP kinase activity|negative regulation of neurotrophin TRK receptor signaling pathway|positive regulation of activation of …
AHCYL2	217.636	308.879	126.394	0.409622	-1.28764	3.8144e-07	2.74017e-05	Down	1.29525	0.91352	1.38153	1.38306	2.59769	2.09729	4.30766	3.04526	3.51907	3.09188	4.07187	2.75502	122927778	AHCYL2	protein_coding	Putative adenosylhomocysteinase 3	bgar00270	Cysteine and methionine metabolism	GO:0005783,GO:0004013,GO:0006730	endoplasmic reticulum|adenosylhomocysteinase activity|one-carbon metabolic process
AHRR	90.7891	127.246	54.3322	0.426757	-1.22851	0.00162642	0.0189452	Down	0.740736	0.41075	0.32937	0.590435	0.65985	0.562148	1.31811	1.07231	1.01695	2.56673	0.654356	0.34619	122937731	AHRR	protein_coding	Aryl hydrocarbon receptor repressor			GO:0034751,GO:0000785,GO:0005829,GO:0005654,GO:0005634,GO:0000981,GO:0004879,GO:0046983,GO:0000976,GO:0006357	aryl hydrocarbon receptor complex|chromatin|cytosol|nucleoplasm|nucleus|DNA-binding transcription factor activity, RNA polymerase II-specific|nuclear receptor activity|protein dimerization activity|transcription cis-regulatory region binding|regulation of transcription by RNA polymerase II
AIFM1	3150.84	4409.07	1892.62	0.42928	-1.22001	4.5088e-07	3.10945e-05	Down	30.5573	22.9611	24.875	20.1581	38.1603	34.5381	70.1752	54.1581	45.219	53.0541	81.5995	45.1212	122946127	Aifm1	protein_coding	Apoptosis-inducing factor 1, mitochondrial	bgar04210,bgar04217	Apoptosis|Necroptosis	GO:0005737,GO:0005829,GO:0005743,GO:0005758,GO:0005739,GO:0005634,GO:0048471,GO:0003677,GO:0071949,GO:0016174,GO:0003954,GO:0016651,GO:0072572,GO:0046983,GO:0006919,GO:0006915,GO:1904045,GO:0071392,GO:0070301,GO:0071732,GO:0090650,GO:0070059,GO:0033108,GO:0032981,GO:0051402,GO:0010942,GO:0060545,GO:0043525,GO:0012501,GO:0045041,GO:1902510,GO:0002931,GO:1902065,GO:0009636	cytoplasm|cytosol|mitochondrial inner membrane|mitochondrial intermembrane space|mitochondrion|nucleus|perinuclear region of cytoplasm|DNA binding|FAD binding|NAD(P)H oxidase H2O2-forming activity|NADH dehydrogenase activity|oxidoreductase activity, acting on NAD(P)H|poly-ADP-D-ribose binding|protein dimerization activity|activation of cysteine-type endopeptidase activity involved in apoptotic pr…
ALDH1L2	3225.46	4399.05	2051.87	0.466418	-1.1003	4.28004e-05	0.00118257	Down	27.9592	19.5142	15.407	22.0123	19.5428	16.3956	72.0178	29.0828	25.8378	21.0273	34.4499	54.7531	122928092	ALDH1L2	protein_coding	Mitochondrial 10-formyltetrahydrofolate dehydrogenase	bgar00670	One carbon pool by folate	GO:0070062,GO:0005759,GO:0005739,GO:0005654,GO:0004029,GO:0016155,GO:0016742,GO:0009258,GO:0009058,GO:0006635,GO:0046655,GO:0006740,GO:0006730	extracellular exosome|mitochondrial matrix|mitochondrion|nucleoplasm|aldehyde dehydrogenase (NAD+) activity|formyltetrahydrofolate dehydrogenase activity|hydroxymethyl-, formyl- and related transferase activity|10-formyltetrahydrofolate catabolic process|biosynthetic process|fatty acid beta-oxidation|folic acid metabolic process|NADPH regeneration|one-carbon metabolic process
ALDH6A1	2272.09	3261.14	1283.05	0.393428	-1.34583	4.26754e-07	2.9668e-05	Down	25.2738	18.0968	15.9957	23.5199	38.9375	25.8167	109.357	37.5176	36.753	55.9198	58.058	43.4441	122921582	ALDH6A1	protein_coding	Methylmalonate-semialdehyde dehydrogenase [acylating], mitochondrial	bgar00640,bgar00562,bgar00280,bgar00410	Propanoate metabolism|Inositol phosphate metabolism|Valine, leucine and isoleucine degradation|beta-Alanine metabolism	GO:0005739,GO:0000062,GO:0018478,GO:0102662,GO:0004491,GO:0006210,GO:0019859,GO:0006574,GO:0006573	mitochondrion|fatty-acyl-CoA binding|malonate-semialdehyde dehydrogenase (acetylating) activity|malonate-semialdehyde dehydrogenase (acetylating, NAD+) activity|methylmalonate-semialdehyde dehydrogenase (acylating) activity|thymine catabolic process|thymine metabolic process|valine catabolic process|valine metabolic process
AMDHD1	4.61966	0.752856	8.48647	11.9258	3.57601	0.00117503	0.0149843	Up	0.0181887	0.162547	0.328673	0.0686984	0.0891139	0.298348	0.0179294	0	0	0	0.0338961	0.0176905	122925896	amdhd1	protein_coding	Probable imidazolonepropionase	bgar00340	Histidine metabolism	GO:0005737,GO:0050480,GO:0046872,GO:0019556,GO:0019557	cytoplasm|imidazolonepropionase activity|metal ion binding|histidine catabolic process to glutamate and formamide|histidine catabolic process to glutamate and formate
AMPD3	1177.31	1718.75	635.884	0.369985	-1.43446	9.27512e-09	1.28962e-06	Down	8.63339	4.18265	3.44328	6.51672	5.30438	6.87903	18.0158	11.7747	9.46558	12.8913	10.8504	21.1786	122921072	AMPD3	protein_coding	AMP deaminase 3	bgar00230	Purine metabolism	GO:0005829,GO:0005576,GO:1904813,GO:0034774,GO:0003876,GO:0046872,GO:0006196,GO:0046033,GO:0006188,GO:0032264	cytosol|extracellular region|ficolin-1-rich granule lumen|secretory granule lumen|AMP deaminase activity|metal ion binding|AMP catabolic process|AMP metabolic process|IMP biosynthetic process|IMP salvage
ANGPTL6	14.287	2.17707	26.397	11.9704	3.58141	8.14319e-06	0.000331124	Up	0.102329	0.264186	0.282233	0.570084	0.421138	0.0734347	0.0302613	0	0.0832116	0.00971632	0	0.00995269	122929287	ANGPTL2	protein_coding	Angiopoietin-related protein 2			GO:0062023,GO:0070062,GO:0005615,GO:0005102,GO:0007267	collagen-containing extracellular matrix|extracellular exosome|extracellular space|signaling receptor binding|cell-cell signaling
ANKRD37	105.63	143.675	67.584	0.470209	-1.08863	0.00262628	0.0267137	Down	1.32184	2.43208	4.14122	2.60642	2.24764	3.7864	5.21201	9.85991	6.00672	2.58404	1.99242	6.73071	122940875	ankrd37	protein_coding	Ankyrin repeat domain-containing protein 37			GO:0005737,GO:0005634	cytoplasm|nucleus
ANKRD45	43.4074	60.9323	25.8825	0.423142	-1.24079	0.00346568	0.0326869	Down	0.898523	0.624545	0.769097	0.622181	0.880448	1.07468	4.45811	0.980119	1.7962	0.511896	0.837236	2.3887	122943179	ANKRD45	protein_coding	Ankyrin repeat domain-containing protein 45			GO:0032154,GO:0005737,GO:0090543,GO:0030496,GO:0008283	cleavage furrow|cytoplasm|Flemming body|midbody|cell population proliferation
ANKRD9	200.002	312.328	87.6763	0.280838	-1.83219	0.000290235	0.0051428	Down	0.38247	0.548573	2.80898	0.782484	2.74836	4.59632	3.97964	4.47623	9.50322	6.2746	4.47457	7.95656	122921778	ANKRD9	protein_coding	Ankyrin repeat domain-containing protein 9			GO:0031466,GO:0031410,GO:0005829,GO:1990756,GO:0006878,GO:0043161,GO:0016567	Cul5-RING ubiquitin ligase complex|cytoplasmic vesicle|cytosol|ubiquitin ligase-substrate adaptor activity|cellular copper ion homeostasis|proteasome-mediated ubiquitin-dependent protein catabolic process|protein ubiquitination
ANKS1B	11.0275	4.44471	17.6103	3.89878	1.96302	0.00222074	0.0236018	Up	0.632005	0.25921	0.0914682	0.168652	0.134629	0.211279	0.148978	0.0702511	0.0418965	0.0130456	0.0512084	0.0400889	122928440	Anks1b	protein_coding	Ankyrin repeat and sterile alpha motif domain-containing protein 1B			GO:0005813,GO:0005829,GO:0043197,GO:0098978,GO:0098686,GO:0005654,GO:0005886,GO:0014069,GO:0099092,GO:0099523,GO:0098685,GO:0046875,GO:0099565,GO:0048013,GO:0099527,GO:0097120,GO:1900383	centrosome|cytosol|dendritic spine|glutamatergic synapse|hippocampal mossy fiber to CA3 synapse|nucleoplasm|plasma membrane|postsynaptic density|postsynaptic density, intracellular component|presynaptic cytosol|Schaffer collateral - CA1 synapse|ephrin receptor binding|chemical synaptic transmission, postsynaptic|ephrin receptor signaling pathway|postsynapse to nucleus signaling pathway|receptor l…
ANO4	7.95868	1.24845	14.6689	11.8717	3.56945	0.000318391	0.005519	Up	0.156114	0.273559	0.0786041	0.190767	0.134977	0	0	0.00939104	0.00933441	0.0174391	0	0.026795	122925996	ANO4	protein_coding	Anoctamin-4	bgar04148	Efferocytosis	GO:0005886,GO:0005254,GO:0005229,GO:0046983,GO:1902476,GO:0006869,GO:0055085	plasma membrane|chloride channel activity|intracellular calcium activated chloride channel activity|protein dimerization activity|chloride transmembrane transport|lipid transport|transmembrane transport
ANOS1	162.608	102.949	222.267	2.15311	1.10642	6.24928e-05	0.00161535	Up	2.31671	1.61612	1.56884	2.24294	0.854884	1.65353	1.21412	0.764727	0.983678	0.717008	0.334734	0.434966	122932705	ANOS1	protein_coding	Anosmin-1			GO:0009986,GO:0005576,GO:0004867,GO:0007155,GO:0010466,GO:0030182	cell surface|extracellular region|serine-type endopeptidase inhibitor activity|cell adhesion|negative regulation of peptidase activity|neuron differentiation
ANXA13	80.1724	11.463	148.882	12.9859	3.69888	0.00416898	0.0372036	Up	1.26815	1.59504	21.0128	0.21288	0.414215	0.202237	0.305575	0.0288191	0.143226	0.34786	0	0.986738	122938988	ANXA13	protein_coding	Annexin A13			GO:0016324,GO:0016323,GO:0005737,GO:0070382,GO:0045121,GO:0005509,GO:0005544,GO:0042997,GO:0042998	apical plasma membrane|basolateral plasma membrane|cytoplasm|exocytic vesicle|membrane raft|calcium ion binding|calcium-dependent phospholipid binding|negative regulation of Golgi to plasma membrane protein transport|positive regulation of Golgi to plasma membrane protein transport
AOAH	50.7896	31.7077	69.8715	2.20116	1.13826	0.00196444	0.0216414	Up	2.22679	1.01593	0.801337	1.22181	0.678188	0.586144	0.563595	0.677004	0.321167	0.457161	0.37853	0.321944	122937882	AOAH	protein_coding	Acyloxyacyl hydrolase			GO:0031410,GO:0005576,GO:0043231,GO:0050528,GO:0005509,GO:0006631,GO:0009104,GO:0050728	cytoplasmic vesicle|extracellular region|intracellular membrane-bounded organelle|acyloxyacyl hydrolase activity|calcium ion binding|fatty acid metabolic process|lipopolysaccharide catabolic process|negative regulation of inflammatory response
AQP4	5188.88	8026.5	2351.26	0.292947	-1.77129	3.83732e-06	0.000176425	Down	19.2883	13.091	8.25276	10.3359	35.0045	29.877	36.4744	47.04	51.844	54.2403	95.1375	46.1419	122937897	Aqp4	protein_coding	Aquaporin-4			GO:0097450,GO:0009925,GO:0016323,GO:0031253,GO:0005911,GO:0005737,GO:0010008,GO:0009897,GO:0005576,GO:0016020,GO:0005886,GO:0032991,GO:0042383,GO:0030315,GO:0042802,GO:0015250,GO:0015670,GO:0098609,GO:0071392,GO:0071333,GO:0071347,GO:0071354,GO:0071346,GO:0009992,GO:0090660,GO:0033326,GO:0051649,GO:0007565,GO:0042538,GO:0050891,GO:0060354,GO:0032691,GO:0032715,GO:0051289,GO:0010574,GO:0070295,GO:…	astrocyte end-foot|basal plasma membrane|basolateral plasma membrane|cell projection membrane|cell-cell junction|cytoplasm|endosome membrane|external side of plasma membrane|extracellular region|membrane|plasma membrane|protein-containing complex|sarcolemma|T-tubule|identical protein binding|water channel activity|carbon dioxide transport|cell-cell adhesion|cellular response to estradiol stimulus…
ARG1	35.5673	14.8232	56.3115	3.77673	1.91714	0.00156236	0.0184668	Up	0.495862	0.509355	0.959455	2.1312	0.804228	1.33223	0.522505	0.437143	0.434507	0.0324709	0.111527	0.0166304	122933763		protein_coding	Arginase, hepatic OS=Lithobates catesbeianus OX=8400 PE=2 SV=1	bgar00220,bgar00330,bgar04148	Arginine biosynthesis|Arginine and proline metabolism|Efferocytosis	GO:0004053,GO:0046872,GO:0006525,GO:0000050	arginase activity|metal ion binding|arginine metabolic process|urea cycle
ARHGAP25	58.9841	37.0897	80.8786	2.17564	1.12144	0.000536407	0.00816978	Up	0.854962	1.23484	1.49073	1.45558	0.748911	0.770254	0.510774	0.529888	0.368684	0.799499	0.205197	0.340179	122927435	Arhgap25	protein_coding	Rho GTPase-activating protein 25			GO:0001891,GO:0005096,GO:0007015,GO:0090630,GO:0051058,GO:0006911,GO:0007165	phagocytic cup|GTPase activator activity|actin filament organization|activation of GTPase activity|negative regulation of small GTPase mediated signal transduction|phagocytosis, engulfment|signal transduction
ARID1B	684.489	436.777	932.202	2.13407	1.09361	3.28903e-08	3.39557e-06	Up	4.76832	3.47196	3.05518	3.71389	2.14265	3.05882	1.55085	1.48839	1.58861	1.47081	0.875055	1.61781	122933990	ARID1B	protein_coding	AT-rich interactive domain-containing protein 1B	bgar03082	ATP-dependent chromatin remodeling	GO:0140092,GO:0035060,GO:0000785,GO:0005829,GO:0071565,GO:0071564,GO:0005654,GO:0005886,GO:0016514,GO:0003677,GO:0003713,GO:1904385,GO:0006338,GO:0007399,GO:0045597,GO:0045893,GO:2000781,GO:0045663,GO:0045582,GO:0070316,GO:2000045,GO:0030071,GO:2000819,GO:0006357,GO:0002931,GO:0045815	bBAF complex|brahma complex|chromatin|cytosol|nBAF complex|npBAF complex|nucleoplasm|plasma membrane|SWI/SNF complex|DNA binding|transcription coactivator activity|cellular response to angiotensin|chromatin remodeling|nervous system development|positive regulation of cell differentiation|positive regulation of DNA-templated transcription|positive regulation of double-strand break repair|positive …
ARID5B	1539.75	1014.76	2064.74	2.03432	1.02455	4.56222e-06	0.000204837	Up	3.90649	4.75379	3.122	6.00542	5.10518	3.03635	2.94705	1.54089	1.60454	2.11958	1.00287	2.44448	122941256	ARID5B	protein_coding	AT-rich interactive domain-containing protein 5B			GO:0005634,GO:0000976,GO:0003713,GO:0060612,GO:0051091,GO:0006357	nucleus|transcription cis-regulatory region binding|transcription coactivator activity|adipose tissue development|positive regulation of DNA-binding transcription factor activity|regulation of transcription by RNA polymerase II
ARL10	23.2459	36.435	10.0568	0.274467	-1.86529	6.4558e-06	0.000272805	Down	0.495465	0.27674	0.26506	0.321641	0.273093	0.317465	1.67888	1.93172	0.566577	0.529257	0.605941	1.29509	122928208	ARL10	protein_coding	ADP-ribosylation factor-like protein 10			GO:0005525,GO:0003924	GTP binding|GTPase activity
ARNT2	94.6302	61.112	128.148	2.08699	1.06143	0.00101081	0.0133561	Up	1.29772	1.131	1.26085	2.07167	0.905681	0.890126	1.03074	0.735152	0.436533	0.549615	0.130489	0.535744	122927574	ARNT2	protein_coding	Aryl hydrocarbon receptor nuclear translocator 2			GO:0034751,GO:0000785,GO:0005737,GO:0005654,GO:0005634,GO:0005667,GO:0017162,GO:0001228,GO:0003700,GO:0000981,GO:0046982,GO:0000978,GO:1990837,GO:0007420,GO:0007417,GO:0001701,GO:0045893,GO:0045944,GO:0006355,GO:0006357,GO:0001666	aryl hydrocarbon receptor complex|chromatin|cytoplasm|nucleoplasm|nucleus|transcription regulator complex|aryl hydrocarbon receptor binding|DNA-binding transcription activator activity, RNA polymerase II-specific|DNA-binding transcription factor activity|DNA-binding transcription factor activity, RNA polymerase II-specific|protein heterodimerization activity|RNA polymerase II cis-regulatory regio…
ARNTL	334.415	450.86	217.971	0.483815	-1.04747	1.33327e-05	0.000482918	Down	1.88746	2.13092	3.25821	2.62451	2.97692	4.99653	5.17387	5.75087	3.90278	6.37078	4.69794	6.50062	122920344	BMAL1	protein_coding	Basic helix-loop-helix ARNT-like protein 1			GO:0034751,GO:0005737,GO:0005634,GO:0016605,GO:0005667,GO:0003677,GO:0000981,GO:0046983,GO:0000978,GO:0007623,GO:0045893,GO:1901985,GO:0006357,GO:0051775	aryl hydrocarbon receptor complex|cytoplasm|nucleus|PML body|transcription regulator complex|DNA binding|DNA-binding transcription factor activity, RNA polymerase II-specific|protein dimerization activity|RNA polymerase II cis-regulatory region sequence-specific DNA binding|circadian rhythm|positive regulation of DNA-templated transcription|positive regulation of protein acetylation|regulation of…
ARX	29.2954	3.69116	54.8996	14.5403	3.86198	2.59627e-05	0.00080919	Up	1.91246	0.28898	1.37074	0.850575	0.0135796	0.227319	0.191252	0.0141721	0.0140866	0.0263175	0	0.0808732	122932936	Arx	protein_coding	Homeobox protein ARX			GO:0005634,GO:0003682,GO:0001228,GO:0000981,GO:0001227,GO:0000978,GO:0000977,GO:1990837,GO:0007411,GO:0007420,GO:0021846,GO:0021853,GO:0021800,GO:0021831,GO:0048484,GO:0072148,GO:0030900,GO:0021759,GO:1904936,GO:0044241,GO:0000122,GO:0048666,GO:0001764,GO:0021772,GO:0035265,GO:0010628,GO:0046622,GO:0045944,GO:0042127,GO:0050678,GO:0006357	nucleus|chromatin binding|DNA-binding transcription activator activity, RNA polymerase II-specific|DNA-binding transcription factor activity, RNA polymerase II-specific|DNA-binding transcription repressor activity, RNA polymerase II-specific|RNA polymerase II cis-regulatory region sequence-specific DNA binding|RNA polymerase II transcription regulatory region sequence-specific DNA binding|sequenc…
ASB11	1251.09	1954.87	547.303	0.279922	-1.8369	2.27022e-05	0.000732975	Down	7.19847	1.4309	4.39202	1.21513	1.49743	7.21487	21.1092	18.5406	10.887	12.5309	5.82064	8.56587	122930369	ASB11	protein_coding	Ankyrin repeat and SOCS box protein 11			GO:0005829,GO:0005783,GO:0035556,GO:0045732,GO:0016567	cytosol|endoplasmic reticulum|intracellular signal transduction|positive regulation of protein catabolic process|protein ubiquitination
ATAD3A	380.493	531.789	229.197	0.431119	-1.21384	0.000152881	0.00318684	Down	0.953117	2.44955	4.45239	2.72641	4.12034	5.6472	7.7097	7.89787	5.15751	6.72094	5.57679	8.82027	122926794	atad3-b	protein_coding	ATPase family AAA domain-containing protein 3-B			GO:0005743,GO:0042645,GO:0005524,GO:0016887	mitochondrial inner membrane|mitochondrial nucleoid|ATP binding|ATP hydrolysis activity
ATP2A2	3947.75	1720.36	6175.14	3.5892	1.84366	6.37945e-06	0.000270907	Up	44.0273	27.9229	61.3137	55.9601	8.77808	15.0189	13.6552	9.15539	14.3453	8.04338	3.26564	7.50131	122924546	ATP2A2	protein_coding	Sarcoplasmic/endoplasmic reticulum calcium ATPase 2	bgar04020,bgar04148,bgar04260,bgar04261	Calcium signaling pathway|Efferocytosis|Cardiac muscle contraction|Adrenergic signaling in cardiomyocytes	GO:0016020,GO:0097470,GO:0033017,GO:0005524,GO:0016887,GO:0005509,GO:0019899,GO:0005388,GO:0086039,GO:0015662,GO:0044548,GO:0044325,GO:0000045,GO:0016240,GO:1990036,GO:0070588,GO:1903515,GO:0014898,GO:0006874,GO:0034599,GO:0006984,GO:0034220,GO:1990456,GO:0045822,GO:1900121,GO:0070050,GO:0140056,GO:0010666,GO:0032470,GO:1903233,GO:0010882,GO:0002026,GO:0033292,GO:0014883	membrane|ribbon synapse|sarcoplasmic reticulum membrane|ATP binding|ATP hydrolysis activity|calcium ion binding|enzyme binding|P-type calcium transporter activity|P-type calcium transporter activity involved in regulation of cardiac muscle cell membrane potential|P-type ion transporter activity|S100 protein binding|transmembrane transporter binding|autophagosome assembly|autophagosome membrane do…
ATP5F1B	72096.3	97685.5	46507.2	0.476092	-1.07069	2.72249e-09	4.47033e-07	Down	853.416	803.497	908.661	676.122	1029.52	988.152	1950.52	1988.98	1276.03	1450.68	1835.27	1356.82	122932039	ATP5F1B	protein_coding	ATP synthase subunit beta, mitochondrial	bgar00190	Oxidative phosphorylation	GO:0005753,GO:0045261,GO:0005524,GO:0016887,GO:0046933,GO:0046961,GO:0042776	mitochondrial proton-transporting ATP synthase complex|proton-transporting ATP synthase complex, catalytic core F(1)|ATP binding|ATP hydrolysis activity|proton-transporting ATP synthase activity, rotational mechanism|proton-transporting ATPase activity, rotational mechanism|proton motive force-driven mitochondrial ATP synthesis
ATP5PD	11732.7	15908.4	7556.97	0.47504	-1.07388	1.7273e-08	2.06808e-06	Down	325.137	353.694	388.572	350.538	419.468	396.724	830.296	710.35	443.226	576.806	761.044	841.146	122940732	ATP5PD	protein_coding	ATP synthase subunit d, mitochondrial	bgar00190	Oxidative phosphorylation	GO:0005743,GO:0005753,GO:0000274,GO:0005739,GO:0015078,GO:0015986,GO:0042776	mitochondrial inner membrane|mitochondrial proton-transporting ATP synthase complex|mitochondrial proton-transporting ATP synthase, stator stalk|mitochondrion|proton transmembrane transporter activity|proton motive force-driven ATP synthesis|proton motive force-driven mitochondrial ATP synthesis
ATP6	229719	322561	136877	0.424347	-1.23668	9.59514e-08	8.39746e-06	Down	7055.12	6504.34	6371.59	6525.87	7842.21	5685.75	11025.4	10966.9	12586.8	15648.9	18584	12498.1	4356062	mt-atp6	protein_coding	ATP synthase subunit a	bgar00190	Oxidative phosphorylation	GO:0005743,GO:0045263,GO:0015078,GO:0015986	mitochondrial inner membrane|proton-transporting ATP synthase complex, coupling factor F(o)|proton transmembrane transporter activity|proton motive force-driven ATP synthesis
ATP8	7711.09	10786.1	4636.13	0.429845	-1.21811	1.02388e-06	6.00433e-05	Down	979.448	909.674	806.811	955.201	1096.2	884.981	1535.39	1540.75	1684.04	2352.31	2749.65	1374.78	4356061	mt-atp8	protein_coding	ATP synthase protein 8	bgar00190	Oxidative phosphorylation	GO:0000276,GO:0015078,GO:0015986	mitochondrial proton-transporting ATP synthase complex, coupling factor F(o)|proton transmembrane transporter activity|proton motive force-driven ATP synthesis
ATXN1	50.0542	32.1815	67.927	2.10224	1.07193	0.00146388	0.0176248	Up	0.368617	0.51721	0.541109	0.771798	0.620325	0.632573	0.371262	0.18848	0.399123	0.167394	0.0597346	0.327346	122939622	ATXN1	protein_coding	Ataxin-1	bgar04330	Notch signaling pathway	GO:0005737,GO:0005829,GO:0042405,GO:0016363,GO:0005730,GO:0005654,GO:0005634,GO:0003677,GO:0042802,GO:0034046,GO:0008266,GO:0008022,GO:0043621,GO:0048856,GO:0007420,GO:0007612,GO:0007613,GO:0045892,GO:0000122,GO:0007399,GO:0051168,GO:0006355,GO:0006396,GO:0035176	cytoplasm|cytosol|nuclear inclusion body|nuclear matrix|nucleolus|nucleoplasm|nucleus|DNA binding|identical protein binding|poly(G) binding|poly(U) RNA binding|protein C-terminus binding|protein self-association|anatomical structure development|brain development|learning|memory|negative regulation of DNA-templated transcription|negative regulation of transcription by RNA polymerase II|nervous sys…
AVIL	19.1562	10.5981	27.7143	2.57529	1.36473	0.00183762	0.0206266	Up	0.221134	0.247913	0.18996	0.188599	0.209696	0.175513	0.105475	0.138602	0.123264	0.0474126	0.0132936	0.027752	122930952	Avil	protein_coding	Advillin			GO:0015629,GO:0005884,GO:0030424,GO:0042995,GO:0005737,GO:0005925,GO:0030027,GO:0043005,GO:0003779,GO:0051015,GO:0071933,GO:0005546,GO:0007015,GO:0051014,GO:0008154,GO:0051016,GO:0060271,GO:0007399,GO:0010592,GO:0010976,GO:1900480	actin cytoskeleton|actin filament|axon|cell projection|cytoplasm|focal adhesion|lamellipodium|neuron projection|actin binding|actin filament binding|Arp2/3 complex binding|phosphatidylinositol-4,5-bisphosphate binding|actin filament organization|actin filament severing|actin polymerization or depolymerization|barbed-end actin filament capping|cilium assembly|nervous system development|positive re…
AZU1	37.2197	22.6058	51.8337	2.29134	1.19619	0.00383809	0.0350861	Up	2.57445	1.19296	1.56702	3.04675	1.88359	0.950144	0.473714	1.57963	0.907172	0.717045	0.319846	0.467402	122930791	Prtn3	protein_coding	Myeloblastin			GO:0035578,GO:0005829,GO:0005615,GO:0043231,GO:0005886,GO:0044853,GO:0019899,GO:0004252,GO:0005102,GO:0045217,GO:0030574,GO:0097029,GO:0006509,GO:0050765,GO:0072672,GO:0006909,GO:0043547,GO:0006508	azurophil granule lumen|cytosol|extracellular space|intracellular membrane-bounded organelle|plasma membrane|plasma membrane raft|enzyme binding|serine-type endopeptidase activity|signaling receptor binding|cell-cell junction maintenance|collagen catabolic process|mature conventional dendritic cell differentiation|membrane protein ectodomain proteolysis|negative regulation of phagocytosis|neutrop…
B3GALT1	40.5042	26.3583	54.65	2.07263	1.05146	0.000499244	0.00772664	Up	0.542762	0.520362	0.507301	0.592029	0.522674	0.527652	0.332085	0.0861281	0.22829	0.373192	0.174394	0.200237	122945280	B3GALT1	protein_coding	Beta-1,3-galactosyltransferase 1	bgar00601	Glycosphingolipid biosynthesis - lacto and neolacto series	GO:0000139,GO:0047275,GO:0016757,GO:0008499,GO:0008194,GO:0006682,GO:0030259,GO:0009312,GO:0006486	Golgi membrane|glucosaminylgalactosylglucosylceramide beta-galactosyltransferase activity|glycosyltransferase activity|UDP-galactose:beta-N-acetylglucosamine beta-1,3-galactosyltransferase activity|UDP-glycosyltransferase activity|galactosylceramide biosynthetic process|lipid glycosylation|oligosaccharide biosynthetic process|protein glycosylation
BAIAP3	9.87527	0.66218	19.0884	28.3314	4.82433	0.00169441	0.0194876	Up	0	0.0180505	0.890369	0.0429121	0	0.0838627	0.00895961	0	0.00923883	0.0172606	0	0	122945156	Baiap3	protein_coding	BAI1-associated protein 3			GO:0005829,GO:0098982,GO:0031902,GO:0005886,GO:0098793,GO:0055038,GO:0099503,GO:0032588,GO:0005509,GO:0005543,GO:0000149,GO:0019905,GO:1990502,GO:0006887,GO:0007186,GO:0050804,GO:0035774,GO:0001956,GO:0050795,GO:1905413,GO:0032228,GO:0042147	cytosol|GABA-ergic synapse|late endosome membrane|plasma membrane|presynapse|recycling endosome membrane|secretory vesicle|trans-Golgi network membrane|calcium ion binding|phospholipid binding|SNARE binding|syntaxin binding|dense core granule maturation|exocytosis|G protein-coupled receptor signaling pathway|modulation of chemical synaptic transmission|positive regulation of insulin secretion inv…
BARX2	390.805	132.293	649.317	4.9012	2.29314	6.64745e-06	0.000278853	Up	4.70188	3.47104	3.28415	3.95847	0.420358	1.29325	1.53239	0.260613	0.772806	0.282308	0.186012	0.42137	122928672	BARX2	protein_coding	Homeobox protein BarH-like 2			GO:0015629,GO:0000785,GO:0005829,GO:0005794,GO:0005654,GO:0005634,GO:0005667,GO:0003682,GO:0003677,GO:0001228,GO:0000981,GO:0000977,GO:1990837,GO:0001502,GO:0014902,GO:0000122,GO:0045944,GO:0006357,GO:0035914,GO:0006366	actin cytoskeleton|chromatin|cytosol|Golgi apparatus|nucleoplasm|nucleus|transcription regulator complex|chromatin binding|DNA binding|DNA-binding transcription activator activity, RNA polymerase II-specific|DNA-binding transcription factor activity, RNA polymerase II-specific|RNA polymerase II transcription regulatory region sequence-specific DNA binding|sequence-specific double-stranded DNA bin…
BBOF1	270.448	381.306	159.591	0.418338	-1.25726	0.000646095	0.00942413	Down	0.762471	2.61697	2.74299	2.94245	3.26465	4.52012	15.0811	8.0685	3.45392	4.7688	2.96541	4.0465	122921639	ccdc176	protein_coding	Basal body-orientation factor 1			GO:0036064,GO:0005737,GO:0044458	ciliary basal body|cytoplasm|motile cilium assembly
BCKDHB	565.749	827.636	303.863	0.367032	-1.44602	1.98142e-09	3.52182e-07	Down	6.59328	6.22075	6.0921	6.49156	11.3119	8.1064	35.0639	14.6848	12.2589	21.7666	15.7196	12.7341	122934504	BCKDHB	protein_coding	2-oxoisovalerate dehydrogenase subunit beta, mitochondrial	bgar00640,bgar00280,bgar00785	Propanoate metabolism|Valine, leucine and isoleucine degradation|Lipoic acid metabolism	GO:0005947,GO:0005730,GO:0005654,GO:0003863,GO:0009083,GO:0006629,GO:0007584	mitochondrial alpha-ketoglutarate dehydrogenase complex|nucleolus|nucleoplasm|3-methyl-2-oxobutanoate dehydrogenase (2-methylpropanoyl-transferring) activity|branched-chain amino acid catabolic process|lipid metabolic process|response to nutrient
BCL2	855.246	1176.73	533.76	0.453812	-1.13983	5.95923e-09	8.70705e-07	Down	1.23721	1.62299	1.1011	1.67197	1.43199	2.56874	3.44894	3.30232	2.56997	3.37066	3.27073	2.62469	122937918	BCL2	protein_coding	Apoptosis regulator Bcl-2	bgar04141,bgar04340,bgar04140,bgar04210,bgar04217,bgar04115,bgar04510,bgar04621,bgar04261,bgar05168,bgar05132	Protein processing in endoplasmic reticulum|Hedgehog signaling pathway|Autophagy - animal|Apoptosis|Necroptosis|p53 signaling pathway|Focal adhesion|NOD-like receptor signaling pathway|Adrenergic signaling in cardiomyocytes|Herpes simplex virus 1 infection|Salmonella infection	GO:0097138,GO:0005737,GO:0005829,GO:0005783,GO:0005789,GO:0016020,GO:0005741,GO:0005739,GO:0043209,GO:0031965,GO:0005654,GO:0005634,GO:0046930,GO:0032991,GO:0051434,GO:0015267,GO:0016248,GO:0140297,GO:0042802,GO:0060090,GO:0002020,GO:0046982,GO:0042803,GO:0051721,GO:0043565,GO:0031625,GO:0007015,GO:0006915,GO:0031103,GO:0007409,GO:0001783,GO:0001782,GO:0002326,GO:0042100,GO:0050853,GO:0001662,GO:…	BAD-BCL-2 complex|cytoplasm|cytosol|endoplasmic reticulum|endoplasmic reticulum membrane|membrane|mitochondrial outer membrane|mitochondrion|myelin sheath|nuclear membrane|nucleoplasm|nucleus|pore complex|protein-containing complex|BH3 domain binding|channel activity|channel inhibitor activity|DNA-binding transcription factor binding|identical protein binding|molecular adaptor activity|protease b…
BCL2L12	17.4391	23.3552	11.5229	0.492341	-1.02227	0.00430056	0.0380236	Down	0.135884	0.110396	0.129234	0.116644	0.133151	0.278613	0.414019	0.353716	0.301357	0.175942	0.207189	0.216266	122926677	BCL2L12	protein_coding	Bcl-2-like protein 12			GO:0016020,GO:0005634,GO:0006915,GO:1990001,GO:0045944,GO:2001236	membrane|nucleus|apoptotic process|inhibition of cysteine-type endopeptidase activity involved in apoptotic process|positive regulation of transcription by RNA polymerase II|regulation of extrinsic apoptotic signaling pathway
BCL2L13	6888.07	9321.1	4455.04	0.477957	-1.06505	5.59609e-07	3.64084e-05	Down	39.9732	49.5018	50.4442	52.2405	68.3823	68.8046	169.351	121.1	67.5762	78.5919	112.461	73.0838	122928481	Bcl2l13	protein_coding	Bcl-2-like protein 13	bgar04137	Mitophagy - animal	GO:0016020,GO:0031966,GO:0005739,GO:0006915,GO:0042981	membrane|mitochondrial membrane|mitochondrion|apoptotic process|regulation of apoptotic process
BDH1	195.803	279.362	112.245	0.401995	-1.31475	0.00131425	0.0162897	Down	2.65558	1.82786	2.23862	1.62419	8.16132	4.82618	4.55128	8.76426	6.65625	10.8883	9.22293	5.60596	122935307	Bdh1	protein_coding	D-beta-hydroxybutyrate dehydrogenase, mitochondrial	bgar00650	Butanoate metabolism	GO:0043231,GO:0099617,GO:0005743,GO:0005759,GO:0005739,GO:0003858,GO:0016491,GO:0005543,GO:0008202	intracellular membrane-bounded organelle|matrix side of mitochondrial inner membrane|mitochondrial inner membrane|mitochondrial matrix|mitochondrion|3-hydroxybutyrate dehydrogenase activity|oxidoreductase activity|phospholipid binding|steroid metabolic process
BFSP1	12.3228	24.6455	0	2.03381e-07	-22.2293	1.40514e-13	1.27505e-10	Down	0	0	0	0	0	0	0	0.0168371	0	0	1.73358	0	122936306	BFSP1	protein_coding	Filensin			GO:0005938,GO:0005737,GO:0005882,GO:0005886,GO:0005212,GO:0070307	cell cortex|cytoplasm|intermediate filament|plasma membrane|structural constituent of eye lens|lens fiber cell development
BIRC7	21.5664	39.5993	3.5336	0.0889258	-3.49125	0.00250536	0.0258034	Down	0.094773	0.0564641	0.126189	0	0.0185733	0.116592	0.0373689	0.0581509	4.00748	0.0359953	0.0529852	0.110613	122939789	birc7-a	protein_coding	Baculoviral IAP repeat-containing protein 7-A	bgar04120	Ubiquitin mediated proteolysis	GO:0005737,GO:0043027,GO:0046872,GO:0016740,GO:0043066,GO:0043154,GO:0051865	cytoplasm|cysteine-type endopeptidase inhibitor activity involved in apoptotic process|metal ion binding|transferase activity|negative regulation of apoptotic process|negative regulation of cysteine-type endopeptidase activity involved in apoptotic process|protein autoubiquitination
BPI	115.276	69.1039	161.448	2.33242	1.22183	3.0783e-05	0.000924616	Up	2.03245	2.72371	3.72455	2.66808	2.83354	2.69349	1.00989	1.53772	1.3101	1.01984	0.292542	1.41429	122940692	BPI	protein_coding	Bactericidal permeability-increasing protein			GO:0005737,GO:0005615,GO:0016020,GO:0001530,GO:0050829,GO:0045087,GO:0031663,GO:0032715,GO:0032717,GO:0043031,GO:0032720	cytoplasm|extracellular space|membrane|lipopolysaccharide binding|defense response to Gram-negative bacterium|innate immune response|lipopolysaccharide-mediated signaling pathway|negative regulation of interleukin-6 production|negative regulation of interleukin-8 production|negative regulation of macrophage activation|negative regulation of tumor necrosis factor production
BRICD5	42.5597	70.895	14.2244	0.20064	-2.31732	0.00528285	0.0444301	Down	0.276688	0.457905	1.49117	0.391893	0.045187	1.46556	1.8183	5.5647	0.0468741	1.88282	0.773447	8.29757	122944922		protein_coding
BZW2	1221.03	1686.73	755.331	0.447898	-1.15876	0.00116179	0.0148373	Down	5.75677	15.6832	6.93156	14.4258	13.1442	33.9351	24.6268	23.6238	24.7191	41.9771	32.2534	22.8989	122938728	BZW2	protein_coding	eIF5-mimic protein 1			GO:0005737,GO:0016020,GO:0045296,GO:0006446	cytoplasm|membrane|cadherin binding|regulation of translational initiation
C1H4orf54	1846.26	951.927	2740.6	2.87897	1.52555	2.39397e-05	0.000761522	Up	15.3108	12.8737	28.8029	22.3642	7.39694	9.09682	6.18532	2.63444	4.24445	6.99182	2.5207	7.64228	122944130	C4orf54	protein_coding	Uncharacterized protein C4orf54
C1QTNF3	394.775	231.866	557.684	2.40494	1.266	0.00295347	0.0291643	Up	23.5938	13.2798	9.87174	12.8167	2.46449	6.97812	7.73284	1.89839	5.72168	3.14623	4.20347	3.72754	122937681	C1qtnf3	protein_coding	Complement C1q tumor necrosis factor-related protein 3			GO:0005581,GO:0005576,GO:0005615,GO:0032991,GO:0042802,GO:0035356,GO:0070371,GO:0042593,GO:0010629,GO:0045721,GO:0050728,GO:0032715,GO:0071638,GO:1901223,GO:0070165,GO:0001819,GO:0070374,GO:0051897,GO:0043491	collagen trimer|extracellular region|extracellular space|protein-containing complex|identical protein binding|cellular triglyceride homeostasis|ERK1 and ERK2 cascade|glucose homeostasis|negative regulation of gene expression|negative regulation of gluconeogenesis|negative regulation of inflammatory response|negative regulation of interleukin-6 production|negative regulation of monocyte chemotacti…
C3H1orf116	20.0596	10.177	29.9423	2.89919	1.53565	0.00117688	0.0149857	Up	0.257435	0.211552	0.405248	0.293376	0.321845	0.163812	0.15751	0.172482	0.0541396	0.109576	0.0330863	0.0172679	122933394	Sarg	protein_coding	Specifically androgen-regulated gene protein			GO:0005737,GO:0005829,GO:0005886	cytoplasm|cytosol|plasma membrane
C4H2orf50	4.77119	0.897477	8.6449	9.83827	3.29841	0.00354866	0.0331792	Up	0.434795	0.323804	0.129224	0.538853	0	0.0557183	0.0267874	0	0.0276222	0	0.0253212	0.052861	122936220	C2orf50	protein_coding	Uncharacterized protein C2orf50
C4H2orf72	30.2866	45.0884	15.4849	0.344387	-1.5379	0.00126972	0.0158747	Down	0.190385	0.297073	0.724272	0.975898	0.266507	0.223063	1.95714	1.00128	0.552915	1.9885	0.734939	0.846495	122935064		protein_coding	Uncharacterized protein C2orf72 homolog OS=Mus musculus OX=10090 PE=1 SV=2
C5	128.385	60.0718	196.698	3.26973	1.70917	0.00480801	0.0413898	Up	0.495277	2.54294	0.356152	1.02658	0.331434	2.84217	0.809728	0.117357	0.184183	0.269546	0.0787919	0.699072	122946622	C5	protein_coding	Complement C5	bgar04080,bgar04810,bgar05168	Neuroactive ligand-receptor interaction|Regulation of actin cytoskeleton|Herpes simplex virus 1 infection	GO:0005615,GO:0005579,GO:0004866,GO:0006956,GO:0006957,GO:0006958,GO:0019835,GO:0001701,GO:0006954,GO:0010760,GO:0045766,GO:0032722,GO:0050778,GO:0010575	extracellular space|membrane attack complex|endopeptidase inhibitor activity|complement activation|complement activation, alternative pathway|complement activation, classical pathway|cytolysis|in utero embryonic development|inflammatory response|negative regulation of macrophage chemotaxis|positive regulation of angiogenesis|positive regulation of chemokine production|positive regulation of immun…
C5H10orf67	27.3281	47.0106	7.64561	0.162438	-2.62204	1.68386e-05	0.000569244	Down	0.097789	0.135942	0.0744029	0.0184674	0.134151	0.50126	2.1207	0.940024	0.238559	0.501401	0.692505	0.951109	122938899	C10orf67	protein_coding	Uncharacterized protein C10orf67, mitochondrial			GO:0005739	mitochondrion
C5H9orf152	24.6979	0.882679	48.5131	55.4995	5.7944	2.0861e-09	3.59664e-07	Up	0.723019	1.57946	0.522604	0.491551	1.89871	3.76545	0	0	0.146985	0	0	0	122938338	C9orf152	protein_coding	Uncharacterized protein C9orf152
C6H10orf88	29.6567	41.0488	18.2647	0.444666	-1.16921	0.0054854	0.0455997	Down	0.108752	0.123414	0.20686	0.117358	0.228352	0.0955635	0.359891	0.413078	0.189502	0.413045	0.325716	0.0906629	122940652	Paat	protein_coding	ATPase PAAT			GO:0005737,GO:0005739,GO:0016887,GO:0042802	cytoplasm|mitochondrion|ATP hydrolysis activity|identical protein binding
C8G	60.6369	120.94	0.334031	0.00271357	-8.52559	0.000668036	0.00971131	Down	0	0.079831	0	0	0	0	35.306	0.041108	0.04086	0	0.0374562	0.0390972	122919472	C8G	protein_coding	Complement component C8 gamma chain	bgar04810	Regulation of actin cytoskeleton	GO:0005576,GO:0005579,GO:0019841,GO:0006957,GO:0006958,GO:0019835	extracellular region|membrane attack complex|retinol binding|complement activation, alternative pathway|complement activation, classical pathway|cytolysis
C8H16orf96	66.8493	3.35422	130.344	39.2776	5.29563	3.41274e-05	0.000998965	Up	0.070765	3.58364	0	3.76863	4.2437	0.0435284	0.0418538	0.0144734	0.0143861	0.0268769	0.0923135	0.0550616	122945315		protein_coding	Uncharacterized protein C16orf96 homolog OS=Mus musculus OX=10090 PE=2 SV=1
C9H6orf136	580.919	880.588	281.249	0.31939	-1.64661	1.81338e-12	1.04215e-09	Down	6.42156	5.58736	4.82049	4.48175	8.62836	7.99243	22.2716	22.7975	12.0286	14.7234	20.5322	13.4732	122946396		protein_coding	Uncharacterized protein C6orf136 homolog OS=Macaca mulatta OX=9544 PE=4 SV=1
CA14	2811.16	4633	989.327	0.213557	-2.22731	2.40712e-10	6.80346e-08	Down	5.94719	9.3521	6.17335	9.88743	19.7162	22.0867	62.7645	27.6639	28.7673	58.2601	57.6902	59.655	122921849	Ca14	protein_coding	Carbonic anhydrase 14	bgar00910	Nitrogen metabolism	GO:0016324,GO:0016323,GO:0005886,GO:0004089,GO:0016836,GO:0008270,GO:0015670,GO:0006730,GO:0006885	apical plasma membrane|basolateral plasma membrane|plasma membrane|carbonate dehydratase activity|hydro-lyase activity|zinc ion binding|carbon dioxide transport|one-carbon metabolic process|regulation of pH
CACNB3	52.0321	22.9666	81.0977	3.50236	1.80833	4.37512e-09	6.67535e-07	Up	0.516546	0.4752	0.780249	0.91094	0.558259	0.654157	0.247104	0.209741	0.108099	0.252446	0.0495469	0.155153	122931204	Cacnb3	protein_coding	Voltage-dependent L-type calcium channel subunit beta-3	bgar04010,bgar04260,bgar04261	MAPK signaling pathway|Cardiac muscle contraction|Adrenergic signaling in cardiomyocytes	GO:0016324,GO:0005737,GO:1990454,GO:0016020,GO:0005886,GO:0045202,GO:0005891,GO:0005246,GO:0008331,GO:0019901,GO:0005245,GO:0070588,GO:0061577,GO:0006816,GO:0060402,GO:0007268,GO:0050966,GO:1905788,GO:1901386,GO:0007528,GO:2000463,GO:1901843,GO:0090314,GO:1901387,GO:0072659,GO:1902630,GO:0098903,GO:1901385,GO:0050852	apical plasma membrane|cytoplasm|L-type voltage-gated calcium channel complex|membrane|plasma membrane|synapse|voltage-gated calcium channel complex|calcium channel regulator activity|high voltage-gated calcium channel activity|protein kinase binding|voltage-gated calcium channel activity|calcium ion transmembrane transport|calcium ion transmembrane transport via high voltage-gated calcium channe…
CADM3	279.928	399.757	160.1	0.399987	-1.32198	2.31067e-07	1.8191e-05	Down	2.53094	1.42871	1.15408	1.29313	0.968231	1.2618	4.22077	3.39484	4.31707	3.13563	1.59105	3.33837	122921793	cadm3	protein_coding	Cell adhesion molecule 3	bgar04514	Cell adhesion molecules	GO:0070161,GO:0005886,GO:0007155	anchoring junction|plasma membrane|cell adhesion
CADPS2	194.028	366.372	21.6836	0.0592168	-4.07785	1.14166e-16	1.96833e-13	Down	0.0861	0.192363	0.0477672	0.0609749	0.189828	0.419276	0.778001	3.62468	3.07042	1.61463	2.94167	2.18427	122927932	CADPS	protein_coding	Calcium-dependent secretion activator 1			GO:0005829,GO:0098978,GO:0099012,GO:0098793,GO:0008289,GO:0046872,GO:0019901,GO:1990504,GO:0006887,GO:0045921,GO:0015031,GO:0016079	cytosol|glutamatergic synapse|neuronal dense core vesicle membrane|presynapse|lipid binding|metal ion binding|protein kinase binding|dense core granule exocytosis|exocytosis|positive regulation of exocytosis|protein transport|synaptic vesicle exocytosis
CAMK1D	113.594	72.5221	154.666	2.12434	1.08702	0.00073912	0.010549	Up	1.8254	2.26786	1.3	1.22533	0.788376	0.8603	1.17685	0.787383	0.466063	0.443578	0.346627	0.496441	122925391	CAMK1D	protein_coding	Calcium/calmodulin-dependent protein kinase type 1D	bgar04020	Calcium signaling pathway	GO:0005737,GO:0005634,GO:0005524,GO:0005516,GO:0004683,GO:0106310,GO:0006954,GO:0043066,GO:0007399,GO:0018105,GO:0043065,GO:0032793,GO:0010976,GO:0090023,GO:0050766,GO:0060267,GO:0050773,GO:0071622	cytoplasm|nucleus|ATP binding|calmodulin binding|calmodulin-dependent protein kinase activity|protein serine kinase activity|inflammatory response|negative regulation of apoptotic process|nervous system development|peptidyl-serine phosphorylation|positive regulation of apoptotic process|positive regulation of CREB transcription factor activity|positive regulation of neuron projection development|…
CAMK2A	976.479	417.857	1535.1	3.67338	1.87711	1.10022e-06	6.32299e-05	Up	24.9219	15.4179	26.2596	23.1813	4.76957	6.5917	4.82954	4.01038	3.89978	5.13639	1.98056	5.46808	122928362	Camk2a	protein_coding	Calcium/calmodulin-dependent protein kinase type II subunit alpha	bgar04012,bgar04310,bgar04020,bgar04148,bgar04114,bgar04217,bgar04912,bgar04916,bgar04261	ErbB signaling pathway|Wnt signaling pathway|Calcium signaling pathway|Efferocytosis|Oocyte meiosis|Necroptosis|GnRH signaling pathway|Melanogenesis|Adrenergic signaling in cardiomyocytes	GO:0030424,GO:0005954,GO:0005737,GO:0005829,GO:0030425,GO:0032839,GO:0043197,GO:0099573,GO:0098978,GO:0016020,GO:0005739,GO:0043005,GO:0043025,GO:0005634,GO:0099524,GO:0014069,GO:0099634,GO:0099523,GO:0098685,GO:0045202,GO:0005524,GO:0009931,GO:0005516,GO:0004683,GO:0035254,GO:0032794,GO:0042802,GO:0016301,GO:0046872,GO:0042803,GO:0106310,GO:0004674,GO:0038166,GO:0006816,GO:0099004,GO:0035458,GO:…	axon|calcium- and calmodulin-dependent protein kinase complex|cytoplasm|cytosol|dendrite|dendrite cytoplasm|dendritic spine|glutamatergic postsynaptic density|glutamatergic synapse|membrane|mitochondrion|neuron projection|neuronal cell body|nucleus|postsynaptic cytosol|postsynaptic density|postsynaptic specialization membrane|presynaptic cytosol|Schaffer collateral - CA1 synapse|synapse|ATP bindi…
CAMLG	172.84	233.298	112.382	0.482185	-1.05234	1.10044e-08	1.4483e-06	Down	2.48506	2.62903	1.81124	2.43424	2.9585	4.21434	6.08977	6.03265	4.76869	4.34432	4.63112	4.69848	122926422	Camlg	protein_coding	Guided entry of tail-anchored proteins factor CAMLG			GO:0005737,GO:0005783,GO:0005789,GO:0043529,GO:0050839,GO:0031625,GO:0001782,GO:0007173,GO:0032435,GO:0031397,GO:0050821,GO:0001881,GO:0071816,GO:0016192	cytoplasm|endoplasmic reticulum|endoplasmic reticulum membrane|GET complex|cell adhesion molecule binding|ubiquitin protein ligase binding|B cell homeostasis|epidermal growth factor receptor signaling pathway|negative regulation of proteasomal ubiquitin-dependent protein catabolic process|negative regulation of protein ubiquitination|protein stabilization|receptor recycling|tail-anchored membrane…
CAMSAP3	21.3171	37.9992	4.63509	0.121427	-3.04184	0.000182069	0.00362306	Down	0.0261646	0.0207845	0.0298611	0.00494118	0.0461489	0.0214589	0.1857	0.594002	0.170211	0.00993747	0.185288	0.0101792	122927326	CAMSAP3	protein_coding	Calmodulin-regulated spectrin-associated protein 3			GO:0005930,GO:0005813,GO:0036064,GO:0005737,GO:0036449,GO:0031514,GO:0005654,GO:0005915,GO:0051015,GO:0005516,GO:0051011,GO:0030507,GO:0003341,GO:0031122,GO:0009792,GO:0090136,GO:0045198,GO:0030951,GO:0001701,GO:0034453,GO:0000226,GO:0007026,GO:0031175,GO:0098840,GO:0030334,GO:0051893,GO:1903358,GO:0070507,GO:0031113,GO:0033043,GO:0045218	axoneme|centrosome|ciliary basal body|cytoplasm|microtubule minus-end|motile cilium|nucleoplasm|zonula adherens|actin filament binding|calmodulin binding|microtubule minus-end binding|spectrin binding|cilium movement|cytoplasmic microtubule organization|embryo development ending in birth or egg hatching|epithelial cell-cell adhesion|establishment of epithelial cell apical/basal polarity|establish…
CAPN3	2220.79	3132.34	1309.24	0.418014	-1.25838	0.000261237	0.00472116	Down	8.5549	8.66305	8.02413	5.75407	12.549	17.367	23.4467	14.272	10.1264	17.7153	35.1537	22.8405	122921245	CAPN3	protein_coding	Calpain-3			GO:0005737,GO:0005829,GO:0030016,GO:0005730,GO:0005634,GO:0005886,GO:0032991,GO:0030315,GO:0030018,GO:0005509,GO:0004198,GO:0003824,GO:0055103,GO:0060090,GO:0008233,GO:0031402,GO:0008307,GO:0031432,GO:1990092,GO:0071277,GO:0071472,GO:0061061,GO:0030239,GO:0043066,GO:0045892,GO:0033234,GO:0045893,GO:0051092,GO:0045862,GO:0051281,GO:0014718,GO:0030163,GO:0072657,GO:0065003,GO:0006508,GO:0050790,GO:…	cytoplasm|cytosol|myofibril|nucleolus|nucleus|plasma membrane|protein-containing complex|T-tubule|Z disc|calcium ion binding|calcium-dependent cysteine-type endopeptidase activity|catalytic activity|ligase regulator activity|molecular adaptor activity|peptidase activity|sodium ion binding|structural constituent of muscle|titin binding|calcium-dependent self proteolysis|cellular response to calciu…
CCDC125	101.731	52.8664	150.595	2.84665	1.50926	2.46659e-07	1.90702e-05	Up	2.4174	3.40277	1.27587	2.50838	1.58786	1.29361	0.851051	0.787817	0.513043	0.819769	0.51981	0.503827	122924692	CCDC125	protein_coding	Coiled-coil domain-containing protein 125			GO:0005737,GO:0042802,GO:0090630,GO:2000146,GO:0035024	cytoplasm|identical protein binding|activation of GTPase activity|negative regulation of cell motility|negative regulation of Rho protein signal transduction
CCDC153	35.6792	0.134899	71.2234	473.631	8.88762	0.000479569	0.00748915	Up	0.0250058	0.273131	0	0.118059	0	11.7155	0.0246494	0	0	0	0	0	122927002	ccdc153	protein_coding	Coiled-coil domain-containing protein 153
CCDC180	44.5368	67.1374	21.9362	0.327506	-1.61041	4.71975e-05	0.00127945	Down	0.0822233	0.0979744	0.125119	0.19151	0.107426	0.162969	0.329609	0.398	0.746624	0.14053	0.148122	0.357206	122946178	CCDC180	protein_coding	Coiled-coil domain-containing protein 180			GO:0070062	extracellular exosome
CCDC197	57.7011	34.5946	80.8076	2.33284	1.22209	0.00340579	0.032311	Up	0.742238	4.11503	1.07848	1.55746	1.91928	0.908891	1.05684	0.611448	0.775418	0.43069	0.53792	0.681804	122921231	v1g187067	protein_coding	Coiled-coil domain-containing protein 42 homolog
CCDC28B	1393.35	557.03	2229.66	4.00222	2.0008	1.08666e-08	1.44571e-06	Up	73.2358	94.2876	82.3159	67.4205	39.8971	52.5411	18.2011	8.13995	26.2878	13.9639	4.54937	23.4844	122932769	Ccdc28b	protein_coding	Coiled-coil domain-containing protein 28B			GO:0005813,GO:0005737,GO:0060271	centrosome|cytoplasm|cilium assembly
CCDC57	144.885	91.1639	198.606	2.17679	1.1222	9.47723e-05	0.00221321	Up	1.29106	1.18116	2.16604	1.4177	1.18691	1.7846	0.69353	0.452458	0.833105	0.702472	0.223029	0.874762	122942415	CCDC57	protein_coding	Coiled-coil domain-containing protein 57			GO:0034451,GO:0005814,GO:0005813,GO:0005737,GO:0005876,GO:0007099,GO:0060271,GO:0000086,GO:0007020,GO:0045931	centriolar satellite|centriole|centrosome|cytoplasm|spindle microtubule|centriole replication|cilium assembly|G2/M transition of mitotic cell cycle|microtubule nucleation|positive regulation of mitotic cell cycle
CCDC83	27.943	48.013	7.8729	0.163089	-2.61627	4.56301e-07	3.1343e-05	Down	0.145195	0.0432524	0.151899	0.0274201	0.0711372	0.282819	1.60301	0.935435	0.442759	0.413595	0.392346	0.423656	122932699	CCDC83	protein_coding	Coiled-coil domain-containing protein 83
CCDC92	115.141	156.386	73.8955	0.4732	-1.07948	1.88336e-05	0.000625646	Down	1.34558	1.35468	1.06644	1.27056	1.39176	2.31827	2.46858	3.00052	1.89963	2.64401	2.19415	4.03524	122934616	CCDC92	protein_coding	Coiled-coil domain-containing protein 92			GO:0005814,GO:0005813,GO:0005737,GO:0043231,GO:0005654,GO:0042802,GO:0045087,GO:0050688	centriole|centrosome|cytoplasm|intracellular membrane-bounded organelle|nucleoplasm|identical protein binding|innate immune response|regulation of defense response to virus
CCL19	302.998	143.324	462.672	3.22846	1.69084	0.00211066	0.022701	Up	0.298592	2.61235	8.34288	2.14126	3.02075	7.01578	0.517078	1.25442	1.47653	1.93099	0.466216	0.839849	122924802	CCL19	protein_coding	C-C motif chemokine 19	bgar04060	Cytokine-cytokine receptor interaction	GO:0005576,GO:0005615,GO:0048020,GO:0031735,GO:0031732,GO:0008009,GO:0042379,GO:0061844,GO:0007154,GO:0048469,GO:0006874,GO:0071347,GO:0071356,GO:0071346,GO:0098586,GO:0070098,GO:0002407,GO:0001768,GO:0007186,GO:0006955,GO:0001771,GO:0006954,GO:0031640,GO:0048247,GO:0097029,GO:0002548,GO:0002408,GO:2000669,GO:0030593,GO:2000147,GO:0050921,GO:0002606,GO:2000549,GO:0045807,GO:0070374,GO:0010560,GO:…	extracellular region|extracellular space|CCR chemokine receptor binding|CCR10 chemokine receptor binding|CCR7 chemokine receptor binding|chemokine activity|chemokine receptor binding|antimicrobial humoral immune response mediated by antimicrobial peptide|cell communication|cell maturation|cellular calcium ion homeostasis|cellular response to interleukin-1|cellular response to tumor necrosis facto…
CD3E	16.8409	8.50564	25.1762	2.95342	1.56239	0.00480068	0.0413636	Up	0.657411	0.797854	2.1536	0.896652	0.429458	0.748854	0.612039	0.336146	0.111373	0.0693578	0.340317	0.319703	122926772	CD3E	protein_coding	T-cell surface glycoprotein CD3 epsilon chain			GO:0042105,GO:0009897,GO:0004888,GO:0002250,GO:0007166,GO:0045059	alpha-beta T cell receptor complex|external side of plasma membrane|transmembrane signaling receptor activity|adaptive immune response|cell surface receptor signaling pathway|positive thymic T cell selection
CD53	154.748	95.4446	214.051	2.23986	1.16341	0.00160408	0.0187752	Up	1.34699	1.75989	2.02274	1.55453	1.99913	1.87352	0.691071	1.1197	0.32828	1.42857	0.190836	0.574604	122930283	Cd53	protein_coding	Leukocyte surface antigen CD53			GO:0009986,GO:0005911,GO:0001772,GO:0005886,GO:0042802,GO:1901741	cell surface|cell-cell junction|immunological synapse|plasma membrane|identical protein binding|positive regulation of myoblast fusion
CDH13	2517.73	1359.22	3676.24	2.70535	1.43582	5.92954e-10	1.3815e-07	Up	24.8663	16.7427	15.6164	20.4445	14.6911	10.9485	6.06251	4.07014	5.99974	5.60027	6.28444	5.72775	122920483	Cdh13	protein_coding	Cadherin-13			GO:0016342,GO:0005901,GO:0005737,GO:0009897,GO:0005615,GO:0098982,GO:0043005,GO:0048471,GO:0005886,GO:0045202,GO:0055100,GO:0045296,GO:0005509,GO:0042802,GO:0071813,GO:0030169,GO:0016339,GO:0098742,GO:0043542,GO:0007156,GO:0043616,GO:0030032,GO:0051668,GO:0055096,GO:0007162,GO:0008285,GO:0050850,GO:0030335,GO:0001954,GO:0001938,GO:0050927,GO:0048661,GO:0045944,GO:0016601,GO:0030100,GO:0042058,GO:…	catenin complex|caveola|cytoplasm|external side of plasma membrane|extracellular space|GABA-ergic synapse|neuron projection|perinuclear region of cytoplasm|plasma membrane|synapse|adiponectin binding|cadherin binding|calcium ion binding|identical protein binding|lipoprotein particle binding|low-density lipoprotein particle binding|calcium-dependent cell-cell adhesion via plasma membrane cell adhe…
CDNF	200.488	273.614	127.361	0.465564	-1.10295	8.57655e-05	0.00204238	Down	3.70521	3.86312	3.70009	2.91554	5.8696	4.55824	8.97883	12.8513	5.64935	4.16315	9.14909	6.54679	122925398	Cdnf	protein_coding	Cerebral dopamine neurotrophic factor			GO:0005783,GO:0005615,GO:0008083,GO:0071542,GO:0031175	endoplasmic reticulum|extracellular space|growth factor activity|dopaminergic neuron differentiation|neuron projection development
CELSR1	71.0583	39.3039	102.813	2.6109	1.38455	0.00373638	0.0343234	Up	0.499335	0.352149	0.229355	0.144664	0.202945	0.383934	0.0615273	0.191489	0.158612	0.118531	0.0105745	0.104858	122927898	Celsr1	protein_coding	Cadherin EGF LAG seven-pass G-type receptor 1			GO:0016020,GO:0005654,GO:0005886,GO:0005509,GO:0004930,GO:0009952,GO:0045176,GO:0098609,GO:0048105,GO:0001736,GO:0042249,GO:0001942,GO:0007156,GO:0042472,GO:0060490,GO:0007626,GO:0097475,GO:0001843,GO:0060488,GO:0090179,GO:0060489,GO:0090251,GO:0032956,GO:0007266,GO:0042060	membrane|nucleoplasm|plasma membrane|calcium ion binding|G protein-coupled receptor activity|anterior/posterior pattern specification|apical protein localization|cell-cell adhesion|establishment of body hair planar orientation|establishment of planar polarity|establishment of planar polarity of embryonic epithelium|hair follicle development|homophilic cell adhesion via plasma membrane adhesion mo…
CERKL	21.6361	2.05784	41.2144	19.155	4.25965	4.17926e-10	1.01485e-07	Up	0.0577893	0.592958	0.485491	0.627526	0.424701	0.315972	0.0569656	0.00984956	0.00979016	0.0182906	0	0.0281033	122944391	CERK	protein_coding	Ceramide kinase			GO:0005737,GO:0016020,GO:0005886,GO:0005524,GO:0001729,GO:0102773,GO:0001727,GO:0000287,GO:0006672,GO:0006687,GO:0016310,GO:0006665	cytoplasm|membrane|plasma membrane|ATP binding|ceramide kinase activity|dihydroceramide kinase activity|lipid kinase activity|magnesium ion binding|ceramide metabolic process|glycosphingolipid metabolic process|phosphorylation|sphingolipid metabolic process
CFAP69	27.8589	43.1782	12.5397	0.290825	-1.78177	3.93719e-05	0.00111646	Down	0.114992	0.166086	0.0397692	0.138195	0.102436	0.278646	0.412195	0.65212	0.446293	0.238226	0.194816	0.640557	122938396	CFAP69	protein_coding	Cilia- and flagella-associated protein 69			GO:0005737,GO:0097730,GO:0097225,GO:0030317,GO:0042048,GO:1905516,GO:1902093,GO:1990834,GO:0007608,GO:0007288	cytoplasm|non-motile cilium|sperm midpiece|flagellated sperm motility|olfactory behavior|positive regulation of fertilization|positive regulation of flagellated sperm motility|response to odorant|sensory perception of smell|sperm axoneme assembly
CGAS	32.0655	16.6527	47.4782	2.86435	1.51821	0.00129554	0.0161157	Up	0.256115	0.489791	0.162388	0.967345	0.250963	0.807146	0.121557	0.20371	0.154271	0.216164	0.132581	0.0553557	122934311	Cgas	protein_coding	Cyclic GMP-AMP synthase	bgar04623,bgar05168	Cytosolic DNA-sensing pathway|Herpes simplex virus 1 infection	GO:0005829,GO:0005654,GO:0005634,GO:0005886,GO:0035861,GO:0061501,GO:0005524,GO:0003682,GO:0003677,GO:0003690,GO:0005525,GO:0046872,GO:0140693,GO:0031491,GO:0005546,GO:0160004,GO:0042803,GO:0002218,GO:0019933,GO:0006974,GO:0071360,GO:0019934,GO:0051607,GO:0008340,GO:0006281,GO:0045087,GO:2000042,GO:0038001,GO:2000774,GO:0002230,GO:0032481,GO:0050776,GO:0002637,GO:0050863,GO:0032479	cytosol|nucleoplasm|nucleus|plasma membrane|site of double-strand break|2',3'-cyclic GMP-AMP synthase activity|ATP binding|chromatin binding|DNA binding|double-stranded DNA binding|GTP binding|metal ion binding|molecular condensate scaffold activity|nucleosome binding|phosphatidylinositol-4,5-bisphosphate binding|poly-ADP-D-ribose modification-dependent protein binding|protein homodimerization ac…
CHAC2	124.414	197.804	51.023	0.258207	-1.9534	6.2644e-08	5.86981e-06	Down	0.455559	0.814242	0.996511	0.795798	1.96414	2.38187	5.99503	5.26434	3.17197	3.28745	4.94526	2.72496	122935622	CHAC2	protein_coding	Glutathione-specific gamma-glutamylcyclotransferase 2	bgar00480	Glutathione metabolism	GO:0005737,GO:0005829,GO:0003839,GO:0061928,GO:0006750,GO:0006751	cytoplasm|cytosol|gamma-glutamylcyclotransferase activity|glutathione specific gamma-glutamylcyclotransferase activity|glutathione biosynthetic process|glutathione catabolic process
CHCHD2	3537.1	4778.42	2295.79	0.480424	-1.05762	1.74902e-08	2.07964e-06	Down	96.5671	75.1524	106.65	73.5487	98.4288	139.345	307.406	162.694	152.823	149.043	158.256	188.362	122931091	CHCHD2P9	protein_coding	Putative coiled-coil-helix-coiled-coil-helix domain-containing protein CHCHD2P9, mitochondrial			GO:0005739,GO:0005634,GO:0043565,GO:0007005,GO:0045944	mitochondrion|nucleus|sequence-specific DNA binding|mitochondrion organization|positive regulation of transcription by RNA polymerase II
CHD5	142.776	82.9393	202.614	2.43974	1.28673	0.00048245	0.00751392	Up	1.26602	0.8857	1.45035	1.3494	0.465208	0.644038	0.406538	0.441368	0.667808	0.336954	0.0938373	0.368472	122928868	CHD5	protein_coding	Chromodomain-helicase-DNA-binding protein 5			GO:0000785,GO:0005829,GO:0000792,GO:0016020,GO:0016607,GO:0005654,GO:0005634,GO:0016581,GO:0005524,GO:0016887,GO:0140658,GO:0003682,GO:0003677,GO:0061628,GO:0004386,GO:0042393,GO:0046872,GO:0021895,GO:0006338,GO:0098532,GO:0043967,GO:0008285,GO:0000122,GO:1901798,GO:0006357,GO:0035092	chromatin|cytosol|heterochromatin|membrane|nuclear speck|nucleoplasm|nucleus|NuRD complex|ATP binding|ATP hydrolysis activity|ATP-dependent chromatin remodeler activity|chromatin binding|DNA binding|H3K27me3 modified histone binding|helicase activity|histone binding|metal ion binding|cerebral cortex neuron differentiation|chromatin remodeling|histone H3-K27 trimethylation|histone H4 acetylation|n…
CHODL	23.716	7.04399	40.388	5.65531	2.49961	9.82301e-09	1.34412e-06	Up	1.45261	0.681134	0.997769	0.781065	0.612849	0.517083	0.218764	0.22695	0.0615222	0.153253	0.0751962	0.0981132	122933080	CHODL	protein_coding	Chondrolectin			GO:0005813,GO:0005737,GO:0005829,GO:0005789,GO:0048471,GO:0030246,GO:0007517,GO:0007399,GO:0050772	centrosome|cytoplasm|cytosol|endoplasmic reticulum membrane|perinuclear region of cytoplasm|carbohydrate binding|muscle organ development|nervous system development|positive regulation of axonogenesis
CHRDL1	17.662	29.5557	5.76826	0.195885	-2.35192	0.00218445	0.0233636	Down	0.257243	0.137542	0	0.168162	0	0.16229	0.214565	0.465424	0.221251	0.375778	1.03254	0.692855	122946382	CHRDL1	protein_coding	Chordin-like protein 1			GO:0005576	extracellular region
CHRNA2	13.414	3.75666	23.0713	6.04596	2.59597	0.000946313	0.0127315	Up	0.415218	0.25591	0.531071	0.0811177	0.196418	0.572461	0.11291	0.0146419	0.174644	0.013595	0.0133413	0	122935879	CHRNA2	protein_coding	Neuronal acetylcholine receptor subunit alpha-2	bgar04080	Neuroactive ligand-receptor interaction	GO:0005892,GO:0045211,GO:0022848,GO:0004888,GO:0051899	acetylcholine-gated channel complex|postsynaptic membrane|acetylcholine-gated cation-selective channel activity|transmembrane signaling receptor activity|membrane depolarization
CHRND	1941.7	941.519	2941.88	3.12495	1.64383	2.20329e-09	3.76109e-07	Up	41.0882	41.3767	47.3613	36.6128	34.2848	25.2282	12.6227	5.0103	9.105	15.0957	8.69237	14.2836	122934734	chrnd	protein_coding	Acetylcholine receptor subunit delta	bgar04080	Neuroactive ligand-receptor interaction	GO:0045211,GO:0022848,GO:0004888	postsynaptic membrane|acetylcholine-gated cation-selective channel activity|transmembrane signaling receptor activity
CHRNG	212.205	29.5954	394.814	13.321	3.73564	5.86661e-07	3.78825e-05	Up	13.4648	9.98506	8.87536	12.0847	0.839784	1.3472	0.657074	0.681662	0.69691	0.560587	0.0177459	0.703889	122935823	chrng	protein_coding	Acetylcholine receptor subunit gamma	bgar04080	Neuroactive ligand-receptor interaction	GO:0045211,GO:0022848,GO:0004888	postsynaptic membrane|acetylcholine-gated cation-selective channel activity|transmembrane signaling receptor activity
CHST11	134.31	67.0129	201.606	3.00824	1.58892	8.60112e-05	0.00204541	Up	3.06208	2.5887	2.42535	2.04096	0.47376	1.22458	0.63546	0.668934	0.973259	0.279046	0.397507	0.663875	122925935	CHST11	protein_coding	Carbohydrate sulfotransferase 11	bgar00532	Glycosaminoglycan biosynthesis - chondroitin sulfate / dermatan sulfate	GO:0000139,GO:0016020,GO:0047756,GO:0001537,GO:0050659,GO:0008146,GO:0006915,GO:0016051,GO:0002063,GO:0030206,GO:0048589,GO:0042733,GO:0048703,GO:0001701,GO:0043066,GO:0030512,GO:0033037,GO:0036342,GO:0009791,GO:0030166,GO:0042127,GO:0007585,GO:0007179	Golgi membrane|membrane|chondroitin 4-sulfotransferase activity|N-acetylgalactosamine 4-O-sulfotransferase activity|N-acetylgalactosamine 4-sulfate 6-O-sulfotransferase activity|sulfotransferase activity|apoptotic process|carbohydrate biosynthetic process|chondrocyte development|chondroitin sulfate biosynthetic process|developmental growth|embryonic digit morphogenesis|embryonic viscerocranium mo…
CKAP4	692.297	938.893	445.702	0.474801	-1.0746	0.0010811	0.0140779	Down	12.9171	6.96824	7.3612	6.96739	7.23034	6.20686	13.6147	9.86757	21.2421	9.22734	23.4311	9.65256	122926534	CKAP4	protein_coding	Cytoskeleton-associated protein 4	bgar04141	Protein processing in endoplasmic reticulum	GO:0035577,GO:0005856,GO:0005783,GO:0005788,GO:0005789,GO:0070062,GO:0042599,GO:0005811,GO:0016020,GO:0048471,GO:0005886,GO:0005791,GO:0035579,GO:0003723	azurophil granule membrane|cytoskeleton|endoplasmic reticulum|endoplasmic reticulum lumen|endoplasmic reticulum membrane|extracellular exosome|lamellar body|lipid droplet|membrane|perinuclear region of cytoplasm|plasma membrane|rough endoplasmic reticulum|specific granule membrane|RNA binding
CLSTN2	8.72655	3.29747	14.1556	4.28585	2.09958	0.00493295	0.0422499	Up	0.172161	0.160267	0.317239	0.203204	0.0316309	0.0551555	0.0212135	0.0220073	0.0656237	0.0306506	0	0.0627924	122934933	Clstn2	protein_coding	Calsyntenin-2			GO:0009986,GO:0030425,GO:0005789,GO:0098978,GO:0000139,GO:0014069,GO:0098839,GO:0045211,GO:0001540,GO:0005509,GO:0019894,GO:0042988,GO:0007156,GO:0051965,GO:0050806	cell surface|dendrite|endoplasmic reticulum membrane|glutamatergic synapse|Golgi membrane|postsynaptic density|postsynaptic density membrane|postsynaptic membrane|amyloid-beta binding|calcium ion binding|kinesin binding|X11-like protein binding|homophilic cell adhesion via plasma membrane adhesion molecules|positive regulation of synapse assembly|positive regulation of synaptic transmission
CMC2	156.772	226.127	87.4182	0.38728	-1.36855	7.07747e-05	0.00179182	Down	4.37374	4.45881	6.43368	5.12107	6.28578	5.26111	7.58807	11.5695	9.24719	11.1852	22.1703	7.54369	122920690	cmc2	protein_coding	COX assembly mitochondrial protein 2 homolog			GO:0005739	mitochondrion
CMSS1	107.594	69.689	145.499	2.07892	1.05584	2.71048e-05	0.000838983	Up	3.90655	2.66805	2.37421	3.13094	3.23043	2.01224	2.06632	1.52004	1.66583	0.778053	0.656991	1.11207	122930836	cmss1	protein_coding	Protein CMSS1
CNGB1	6.4293	11.066	1.7926	0.16485	-2.60078	0.00106993	0.0139641	Down	0	0	0.016799	0.0208483	0.00865403	0.00452706	0.0696465	0.090316	0.0269314	0.0125787	0.0370318	0.047244	122920129	CNGB1	protein_coding	Cyclic nucleotide-gated cation channel beta-1			GO:0060170,GO:0030660,GO:0017071,GO:0001750,GO:0005886,GO:1902495,GO:0030552,GO:0030553,GO:0005222,GO:0005223,GO:0015276,GO:0044877,GO:0098655,GO:0006812,GO:0050911,GO:0050908,GO:0099105,GO:0051899,GO:0021630,GO:0045494,GO:0035845,GO:0007602,GO:0010628,GO:0033365,GO:1990834,GO:0001895,GO:0007601	ciliary membrane|Golgi-associated vesicle membrane|intracellular cyclic nucleotide activated cation channel complex|photoreceptor outer segment|plasma membrane|transmembrane transporter complex|cAMP binding|cGMP binding|intracellular cAMP-activated cation channel activity|intracellular cGMP-activated cation channel activity|ligand-gated ion channel activity|protein-containing complex binding|cati…
COL13A1	56.6168	31.2437	81.9899	2.60789	1.38289	0.000310516	0.00541863	Up	1.23324	1.14743	0.858889	0.724366	0.390124	0.567443	0.459464	0.337632	0.345467	0.239728	0.0633375	0.349451	122941778	Col13a1	protein_coding	Collagen alpha-1(XIII) chain			GO:0005911,GO:0005581,GO:0062023,GO:0031012,GO:0005615,GO:0045211,GO:0005201,GO:0008201,GO:0030154,GO:0098609,GO:0007160,GO:0030199,GO:0001958,GO:0030198,GO:0001763,GO:0030903,GO:0001501	cell-cell junction|collagen trimer|collagen-containing extracellular matrix|extracellular matrix|extracellular space|postsynaptic membrane|extracellular matrix structural constituent|heparin binding|cell differentiation|cell-cell adhesion|cell-matrix adhesion|collagen fibril organization|endochondral ossification|extracellular matrix organization|morphogenesis of a branching structure|notochord d…
COL14A1	221.296	334.233	108.358	0.323896	-1.6264	0.000445009	0.00709094	Down	1.25233	0.347456	0.376581	0.178246	0.32032	0.608896	1.40695	1.49726	2.68631	1.39895	0.300308	1.61658	122938766	COL14A1	protein_coding	Collagen alpha-1(XIV) chain			GO:0005581,GO:0005576,GO:0007155	collagen trimer|extracellular region|cell adhesion
COL18A1	4444.29	2870.25	6018.32	2.09682	1.06821	0.00596139	0.048231	Up	61.2671	23.5247	21.2067	20.3371	9.47727	15.7088	8.92979	8.24438	18.9935	11.8878	8.85983	8.45313	122945601	COL15A1	protein_coding	Collagen alpha-1(XV) chain			GO:0005582,GO:0062023,GO:0005788,GO:0070062,GO:0031012,GO:0005576,GO:0005615,GO:0016020,GO:0005201,GO:0030020,GO:0001525,GO:0007155,GO:0001886,GO:0030198,GO:0007165	collagen type XV trimer|collagen-containing extracellular matrix|endoplasmic reticulum lumen|extracellular exosome|extracellular matrix|extracellular region|extracellular space|membrane|extracellular matrix structural constituent|extracellular matrix structural constituent conferring tensile strength|angiogenesis|cell adhesion|endothelial cell morphogenesis|extracellular matrix organization|signa…
COL24A1	935.61	504.823	1366.4	2.70648	1.43642	0.000818727	0.0113835	Up	8.55683	6.67773	12.9812	6.10566	1.67792	6.02174	2.13939	2.08709	3.19778	2.08438	0.593699	4.21692	122943595	COL24A1	protein_coding	Collagen alpha-1(XXIV) chain			GO:0005581,GO:0062023,GO:0005788,GO:0031012,GO:0005576,GO:0005615,GO:0005201,GO:0030198	collagen trimer|collagen-containing extracellular matrix|endoplasmic reticulum lumen|extracellular matrix|extracellular region|extracellular space|extracellular matrix structural constituent|extracellular matrix organization
COL25A1	95.2401	34.4101	156.07	4.51798	2.17568	2.01754e-10	5.99733e-08	Up	1.56002	1.42487	0.907738	0.963388	0.483748	1.05946	0.304963	0.188479	0.194033	0.243752	0.0674675	0.313703	122926051	COL25A1	protein_coding	Collagen alpha-1(XXV) chain			GO:0005581,GO:0062023,GO:0005788,GO:0005576,GO:0005615,GO:0016020,GO:0005886,GO:0001540,GO:0008201,GO:0042802	collagen trimer|collagen-containing extracellular matrix|endoplasmic reticulum lumen|extracellular region|extracellular space|membrane|plasma membrane|amyloid-beta binding|heparin binding|identical protein binding
COL6A2	5128.84	3156.49	7101.2	2.24975	1.16976	0.00145509	0.0175558	Up	207.804	117.617	92.6187	119.262	51.2656	57.684	30.0405	30.9395	73.4726	38.6932	23.3626	62.3073	122945163	COL6A2	protein_coding	Collagen alpha-2(VI) chain	bgar04512,bgar04510	ECM-receptor interaction|Focal adhesion	GO:0005581,GO:0062023,GO:0005615,GO:0007155	collagen trimer|collagen-containing extracellular matrix|extracellular space|cell adhesion
COQ10A	831.207	1118.51	543.907	0.486368	-1.03988	0.0011334	0.0145915	Down	8.08103	4.25718	13.2117	6.31215	6.63328	9.36894	9.88434	10.6004	23.7966	10.7128	16.3081	14.677	122932277	coq10b-a	protein_coding	Coenzyme Q-binding protein COQ10 homolog A, mitochondrial			GO:0005743,GO:0048039,GO:0045333,GO:0006744	mitochondrial inner membrane|ubiquinone binding|cellular respiration|ubiquinone biosynthetic process
COQ5	979.763	1317.88	641.647	0.487061	-1.03783	3.89955e-07	2.78971e-05	Down	13.1986	17.902	16.7726	15.8304	21.7111	28.4727	31.5573	39.4008	35.1384	31.5173	38.1249	28.788	122924398	coq5	protein_coding	2-methoxy-6-polyprenyl-1,4-benzoquinol methylase, mitochondrial	bgar00130	Ubiquinone and other terpenoid-quinone biosynthesis	GO:0031314,GO:0043333,GO:0032259,GO:0006744	extrinsic component of mitochondrial inner membrane|2-octaprenyl-6-methoxy-1,4-benzoquinone methylase activity|methylation|ubiquinone biosynthetic process
COQ8A	14725.1	19710.9	9739.4	0.494119	-1.01707	7.04555e-10	1.53762e-07	Down	152.577	115.791	109.983	120.188	98.1516	164.003	235.953	301.438	212.753	201.202	220.864	198.19	122934005	COQ8A	protein_coding	Atypical kinase COQ8A, mitochondrial			GO:0031314,GO:0005739,GO:0043531,GO:0005524,GO:0016301,GO:0016310,GO:0006744	extrinsic component of mitochondrial inner membrane|mitochondrion|ADP binding|ATP binding|kinase activity|phosphorylation|ubiquinone biosynthetic process
CORO2A	16.1046	2.8717	29.3375	10.2767	3.36131	0.000500407	0.00773768	Up	0.494434	0.0580704	0.197197	0.160643	0.0260478	0.0163512	0	0	0.0270202	0.0403847	0.00495387	0.0103418	122921284	CORO2A	protein_coding	Coronin-2A			GO:0017053,GO:0051015,GO:0035556	transcription repressor complex|actin filament binding|intracellular signal transduction
COX1	956856	1.37803e+06	535684	0.388733	-1.36315	5.86044e-10	1.3815e-07	Down	11114.1	10756.4	11177.5	12074	12552.7	12085	23453.4	23634.6	20175.2	27753.7	37110.3	22281.8	4356058	mt-co1	protein_coding	Cytochrome c oxidase subunit 1	bgar00190,bgar04260	Oxidative phosphorylation|Cardiac muscle contraction	GO:0005743,GO:0045277,GO:0004129,GO:0020037,GO:0046872,GO:0006119	mitochondrial inner membrane|respiratory chain complex IV|cytochrome-c oxidase activity|heme binding|metal ion binding|oxidative phosphorylation
COX2	235589	336270	134908	0.40119	-1.31764	1.34226e-08	1.70551e-06	Down	6857.15	5607.94	6575.22	7138.15	6482.58	6720.62	10350.9	13109.6	11627.2	15097	19878.5	13862.5	4356057	mt-co2	protein_coding	Cytochrome c oxidase subunit 2	bgar00190,bgar04260	Oxidative phosphorylation|Cardiac muscle contraction	GO:0005743,GO:0045277,GO:0005507,GO:0004129	mitochondrial inner membrane|respiratory chain complex IV|copper ion binding|cytochrome-c oxidase activity
COX3	367385	515890	218880	0.424277	-1.23692	5.72128e-07	3.70829e-05	Down	8982.25	8551.87	9175.91	9920.64	9962.16	9460.22	14553.2	15767.5	14589.9	22279.3	28184.3	17168.5	4356063	mt-co3	protein_coding	Cytochrome c oxidase subunit 3	bgar00190,bgar04260	Oxidative phosphorylation|Cardiac muscle contraction	GO:0005743,GO:0045277,GO:0004129,GO:0019646	mitochondrial inner membrane|respiratory chain complex IV|cytochrome-c oxidase activity|aerobic electron transport chain
CPN2	3.97676	7.79112	0.162396	0.0309218	-5.01523	0.000352136	0.00595213	Down	0	0	0.0133305	0	0	0	0.0138167	0.0573348	0.398923	0.0266176	0.0130604	0.109061	122935308	CPN2	protein_coding	Carboxypeptidase N subunit 2			GO:0072562,GO:0070062,GO:0031012,GO:0005576,GO:0005615,GO:0030234,GO:0050821	blood microparticle|extracellular exosome|extracellular matrix|extracellular region|extracellular space|enzyme regulator activity|protein stabilization
CPO	7.42759	0.134899	14.7203	54.7716	5.77536	2.95893e-06	0.00014411	Up	0.446015	0.0308985	0.246621	0.0489708	0.0304914	0.127604	0.0102246	0	0	0	0	0	122945775	CPO	protein_coding	Carboxypeptidase O			GO:0016324,GO:0005615,GO:0004181,GO:0008270,GO:0006508	apical plasma membrane|extracellular space|metallocarboxypeptidase activity|zinc ion binding|proteolysis
CPT2	768.851	1122.26	415.438	0.37027	-1.43335	2.43645e-11	1.05017e-08	Down	3.24637	3.64971	5.21212	4.07332	6.90129	5.66347	9.66538	12.5141	12.7295	13.7614	10.172	9.82559	122943265	cpt2	protein_coding	Carnitine O-palmitoyltransferase 2, mitochondrial	bgar00071,bgar03320	Fatty acid degradation|PPAR signaling pathway	GO:0005743,GO:0008458,GO:0004095,GO:0006635	mitochondrial inner membrane|carnitine O-octanoyltransferase activity|carnitine O-palmitoyltransferase activity|fatty acid beta-oxidation
CRIP1	7643.42	3855.29	11431.5	2.9651	1.56808	8.28289e-06	0.000335646	Up	818.162	619.069	876.405	881.906	208.28	228.812	223.488	221.916	249.631	167.548	90.6671	183.858	122921544	Crip1	protein_coding	Cysteine-rich protein 1			GO:0005737,GO:0042277,GO:0008270,GO:0071236,GO:0071493,GO:0008630,GO:0010468,GO:0010043	cytoplasm|peptide binding|zinc ion binding|cellular response to antibiotic|cellular response to UV-B|intrinsic apoptotic signaling pathway in response to DNA damage|regulation of gene expression|response to zinc ion
CRISPLD1	329.566	138.893	520.239	3.73758	1.9021	3.80227e-10	9.52359e-08	Up	4.67174	2.5823	3.73487	3.11481	1.67604	3.10744	1.42226	0.594954	0.745121	0.999868	0.254788	0.752583	122937987	CRISPLD1	protein_coding	Cysteine-rich secretory protein LCCL domain-containing 1			GO:0005615	extracellular space
CRYAB	1492.33	716.711	2267.95	3.16355	1.66155	2.35595e-06	0.00011982	Up	47.8445	79.6961	65.6978	116.751	76.1011	52.2444	45.1147	8.21707	19.2542	15.5492	7.88568	33.3406	122926952	CRYAB	protein_coding	Alpha-crystallin B chain	bgar04141	Protein processing in endoplasmic reticulum	GO:0046872,GO:0042803,GO:0005212	metal ion binding|protein homodimerization activity|structural constituent of eye lens
CXCL14	113.697	167.269	60.126	0.359582	-1.47561	0.00115078	0.0147359	Down	2.32304	1.62093	2.50792	3.26065	10.0896	4.05507	6.37467	7.06265	18.2522	15.023	4.15367	8.24382	122928277	Cxcl14	protein_coding	C-X-C motif chemokine 14	bgar04060	Cytokine-cytokine receptor interaction	GO:0005615,GO:0005794,GO:0008009,GO:0061844,GO:0048839,GO:0031640,GO:0045662,GO:2000503	extracellular space|Golgi apparatus|chemokine activity|antimicrobial humoral immune response mediated by antimicrobial peptide|inner ear development|killing of cells of another organism|negative regulation of myoblast differentiation|positive regulation of natural killer cell chemotaxis
CYTB	376573	554398	198748	0.358494	-1.47998	1.09009e-08	1.44571e-06	Down	5182.57	5094.53	5260.34	6778.28	6715.05	5912.18	10983.5	11593	10433.8	15971.9	21800.5	11758.1	4356056	mt-cyb	protein_coding	Cytochrome b	bgar00190,bgar04260	Oxidative phosphorylation|Cardiac muscle contraction	GO:0005743,GO:0045275,GO:0046872,GO:0008121,GO:0022904	mitochondrial inner membrane|respiratory chain complex III|metal ion binding|ubiquinol-cytochrome-c reductase activity|respiratory electron transport chain
DCHS2	84.9589	51.5094	118.408	2.29553	1.19883	0.000344461	0.00586263	Up	0.359146	0.285297	0.351921	0.273354	0.07465	0.261081	0.145902	0.140232	0.0752246	0.115738	0.0770707	0.0889153	122942588	DCHS2	protein_coding	Protocadherin-23			GO:0005886,GO:0005509,GO:0072137,GO:0007156,GO:0072006	plasma membrane|calcium ion binding|condensed mesenchymal cell proliferation|homophilic cell adhesion via plasma membrane adhesion molecules|nephron development
DDIT3	369.108	520.81	217.406	0.417818	-1.25905	1.25712e-05	0.000462134	Down	2.98049	2.40649	2.39083	4.03671	4.45455	4.53704	6.03924	8.20484	3.6263	5.9173	8.26145	10.6877	122932175	Ddit3	protein_coding	DNA damage-inducible transcript 3 protein	bgar04141,bgar04010,bgar04210	Protein processing in endoplasmic reticulum|MAPK signaling pathway|Apoptosis	GO:1990622,GO:1990617,GO:0036488,GO:0005737,GO:0005770,GO:0005654,GO:0005634,GO:0032993,GO:0090575,GO:0008140,GO:0003677,GO:0001228,GO:0003700,GO:0042802,GO:0043522,GO:0046982,GO:0042803,GO:0000978,GO:0061629,GO:0043565,GO:0000976,GO:0140416,GO:0009948,GO:0006915,GO:0060840,GO:0001955,GO:0007049,GO:0045454,GO:0030968,GO:0006983,GO:0072655,GO:0010467,GO:0070059,GO:1990442,GO:0090090,GO:0120163,GO:…	CHOP-ATF3 complex|CHOP-ATF4 complex|CHOP-C/EBP complex|cytoplasm|late endosome|nucleoplasm|nucleus|protein-DNA complex|RNA polymerase II transcription regulator complex|cAMP response element binding protein binding|DNA binding|DNA-binding transcription activator activity, RNA polymerase II-specific|DNA-binding transcription factor activity|identical protein binding|leucine zipper domain binding|p…
DDIT4	1038.29	1415.37	661.213	0.467145	-1.09806	0.00323974	0.0310313	Down	10.0718	10.2006	14.2304	17.3126	19.1695	22.9863	33.9015	81.3938	19.749	16.5821	9.13516	26.6295	122940961	ddit4	protein_coding	DNA damage-inducible transcript 4 protein	bgar04150,bgar04140	mTOR signaling pathway|Autophagy - animal	GO:0005737,GO:0005739,GO:0006915,GO:0009953,GO:0009968	cytoplasm|mitochondrion|apoptotic process|dorsal/ventral pattern formation|negative regulation of signal transduction
DDO	148.458	74.7402	222.175	2.9565	1.56389	2.89879e-08	3.10422e-06	Up	4.97116	4.65743	2.90585	3.46203	4.01345	2.82755	2.65366	0.945802	1.19191	1.23885	0.630949	0.70678	122934509	DDO	protein_coding	D-aspartate oxidase	bgar00250,bgar00470,bgar04146	Alanine, aspartate and glutamate metabolism|D-Amino acid metabolism|Peroxisome	GO:0005737,GO:0005829,GO:0005782,GO:0005777,GO:0003884,GO:0008445,GO:0071949,GO:0006533,GO:0019478,GO:0007625,GO:0042445,GO:0007320	cytoplasm|cytosol|peroxisomal matrix|peroxisome|D-amino-acid oxidase activity|D-aspartate oxidase activity|FAD binding|aspartate catabolic process|D-amino acid catabolic process|grooming behavior|hormone metabolic process|insemination
DDX11	7.78807	2.67843	12.8977	4.8643	2.28223	0.00559521	0.046218	Up	0.0956174	0.179341	0.202085	0.230732	0.114515	0.0326752	0.0104727	0	0.0539956	0.0706145	0.019799	0	122928506	Ddx11	protein_coding	ATP-dependent DNA helicase DDX11	bgar04110	Cell cycle	GO:0005813,GO:0000785,GO:0031390,GO:0005737,GO:0070062,GO:0030496,GO:0005730,GO:0005654,GO:0005634,GO:0000922,GO:0051539,GO:0043139,GO:0005524,GO:0016887,GO:0008094,GO:0008186,GO:0003682,GO:0003677,GO:0003678,GO:0003688,GO:0003690,GO:0051880,GO:0004386,GO:0046872,GO:0003697,GO:0003727,GO:0045142,GO:1904976,GO:0072719,GO:0006974,GO:0072711,GO:0032508,GO:0006281,GO:0034085,GO:0044806,GO:0032091,GO:…	centrosome|chromatin|Ctf18 RFC-like complex|cytoplasm|extracellular exosome|midbody|nucleolus|nucleoplasm|nucleus|spindle pole|4 iron, 4 sulfur cluster binding|5'-3' DNA helicase activity|ATP binding|ATP hydrolysis activity|ATP-dependent activity, acting on DNA|ATP-dependent activity, acting on RNA|chromatin binding|DNA binding|DNA helicase activity|DNA replication origin binding|double-stranded …
DDX60	221.358	74.1696	368.547	4.97426	2.31448	0.001991	0.0217948	Up	0.471188	0.55063	0.451178	4.01638	0.970533	1.36702	0.322287	0.17373	0.306266	0.0152177	0.424116	0.0561164	122940345	DDX60	protein_coding	Probable ATP-dependent RNA helicase DDX60			GO:0005737,GO:0005829,GO:0045111,GO:0005524,GO:0016887,GO:0003690,GO:0003725,GO:0003724,GO:0003727,GO:0051607,GO:0045087,GO:1900245,GO:1900246,GO:0009615	cytoplasm|cytosol|intermediate filament cytoskeleton|ATP binding|ATP hydrolysis activity|double-stranded DNA binding|double-stranded RNA binding|RNA helicase activity|single-stranded RNA binding|defense response to virus|innate immune response|positive regulation of MDA-5 signaling pathway|positive regulation of RIG-I signaling pathway|response to virus
DGKI	238.979	151.689	326.27	2.15143	1.1053	3.94439e-07	2.80763e-05	Up	2.38065	1.86817	1.77433	1.73185	1.2668	1.68095	1.09306	0.462186	0.822644	0.658677	0.675764	0.792263	122928425	Dgki	protein_coding	Diacylglycerol kinase iota	bgar00561,bgar00564,bgar04070	Glycerolipid metabolism|Glycerophospholipid metabolism|Phosphatidylinositol signaling system	GO:0043679,GO:0005737,GO:0005829,GO:0043197,GO:0060076,GO:0099147,GO:0098891,GO:0098978,GO:0032045,GO:0043025,GO:0005634,GO:0048471,GO:0014069,GO:0048786,GO:0032991,GO:0098685,GO:0045202,GO:0097060,GO:0008021,GO:0030672,GO:0005524,GO:0004143,GO:0005095,GO:0046872,GO:0031267,GO:0046339,GO:0060079,GO:0046959,GO:0035556,GO:0046834,GO:0007269,GO:0006654,GO:0046579,GO:0099171,GO:0007205,GO:0007265,GO:…	axon terminus|cytoplasm|cytosol|dendritic spine|excitatory synapse|extrinsic component of postsynaptic density membrane|extrinsic component of presynaptic active zone membrane|glutamatergic synapse|guanyl-nucleotide exchange factor complex|neuronal cell body|nucleus|perinuclear region of cytoplasm|postsynaptic density|presynaptic active zone|protein-containing complex|Schaffer collateral - CA1 sy…
DGLUCY	355.301	474.62	235.983	0.4976	-1.00694	0.00077923	0.0109671	Down	1.54146	2.51777	1.18982	2.98488	4.56421	4.01943	5.48339	4.64911	3.83765	4.21062	5.89101	5.14959	122922084	Dglucy	protein_coding	D-glutamate cyclase, mitochondrial	bgar00470	D-Amino acid metabolism	GO:0005759,GO:0005739,GO:0047820,GO:0006536	mitochondrial matrix|mitochondrion|D-glutamate cyclase activity|glutamate metabolic process
DHRS3	2403.2	1326.84	3479.56	2.62192	1.39062	1.82694e-08	2.13639e-06	Up	42.5828	48.1241	60.4391	68.721	48.8975	26.4683	31.1947	12.8755	14.079	21.2717	10.431	14.803	122928885	Dhrs3	protein_coding	Short-chain dehydrogenase/reductase 3	bgar00830	Retinol metabolism	GO:0005811,GO:0016020,GO:0004745,GO:0052650,GO:0016616,GO:0060349,GO:0060411,GO:0048387,GO:0003151,GO:0030278,GO:0048385,GO:0001523,GO:0060021	lipid droplet|membrane|NAD-retinol dehydrogenase activity|NADP-retinol dehydrogenase activity|oxidoreductase activity, acting on the CH-OH group of donors, NAD or NADP as acceptor|bone morphogenesis|cardiac septum morphogenesis|negative regulation of retinoic acid receptor signaling pathway|outflow tract morphogenesis|regulation of ossification|regulation of retinoic acid receptor signaling pathw…
DHTKD1	118.822	165.832	71.8124	0.432571	-1.20899	0.00103019	0.013548	Down	0.423522	0.703955	0.315232	0.504234	0.748808	1.53854	3.64846	1.15809	1.17918	1.2239	0.875058	1.07458	122925389	dhtkd1	protein_coding	2-oxoadipate dehydrogenase complex component E1	bgar00310,bgar00380,bgar00785	Lysine degradation|Tryptophan metabolism|Lipoic acid metabolism	GO:0005739,GO:0004591,GO:0030976,GO:0006096,GO:0006099	mitochondrion|oxoglutarate dehydrogenase (succinyl-transferring) activity|thiamine pyrophosphate binding|glycolytic process|tricarboxylic acid cycle
DHX30	393.376	539.648	247.105	0.457918	-1.12684	1.78169e-06	9.39392e-05	Down	1.90138	1.58664	2.0036	1.51722	2.89529	4.06326	5.35006	5.91541	3.5478	4.38209	3.36871	4.79257	122939583	Dhx30	protein_coding	ATP-dependent RNA helicase DHX30			GO:0005737,GO:0005829,GO:0042645,GO:0005739,GO:0035770,GO:0005524,GO:0016887,GO:0003682,GO:0003725,GO:0003723,GO:0003724,GO:0007417,GO:1902775	cytoplasm|cytosol|mitochondrial nucleoid|mitochondrion|ribonucleoprotein granule|ATP binding|ATP hydrolysis activity|chromatin binding|double-stranded RNA binding|RNA binding|RNA helicase activity|central nervous system development|mitochondrial large ribosomal subunit assembly
DIPK1B	75.6033	33.0279	118.179	3.5734	1.8373	0.00021706	0.00413061	Up	0.634474	1.53635	0.688116	2.16517	2.32324	1.01562	0.416954	0.182129	0.181031	0.782118	0.0622313	0.476356	122919490	dipk1b	protein_coding	Divergent protein kinase domain 1B			GO:0005789	endoplasmic reticulum membrane
DLAT	9113.46	12915.6	5311.31	0.411228	-1.28199	7.96569e-13	5.08654e-10	Down	81.9577	65.9613	71.1231	55.9498	94.7694	97.8696	225.427	186.019	126.281	162.279	169.992	151.068	122928953	DLAT	protein_coding	Dihydrolipoyllysine-residue acetyltransferase component of pyruvate dehydrogenase complex, mitochondrial	bgar00010,bgar00020,bgar00620,bgar00785	Glycolysis / Gluconeogenesis|Citrate cycle (TCA cycle)|Pyruvate metabolism|Lipoic acid metabolism	GO:0043231,GO:0005759,GO:0005967,GO:0005739,GO:0045254,GO:0004742,GO:0042802,GO:0006086,GO:0006006,GO:0006099	intracellular membrane-bounded organelle|mitochondrial matrix|mitochondrial pyruvate dehydrogenase complex|mitochondrion|pyruvate dehydrogenase complex|dihydrolipoyllysine-residue acetyltransferase activity|identical protein binding|acetyl-CoA biosynthetic process from pyruvate|glucose metabolic process|tricarboxylic acid cycle
DNAH2	38.733	64.8568	12.6092	0.193769	-2.36759	0.000570656	0.00856282	Down	0.0210647	0.0673979	0.0178079	0.0287304	0.0137606	0.035992	0.415289	0.248924	0.0261697	0.062226	0.00654263	0.193496	122927243	Dnah2	protein_coding	Dynein axonemal heavy chain 2	bgar04814	Motor proteins	GO:0005858,GO:0005930,GO:0005929,GO:0030286,GO:0036156,GO:0005874,GO:0031514,GO:0036126,GO:0005524,GO:0045505,GO:0051959,GO:0008569,GO:0003341,GO:0060285,GO:0036159,GO:0007018	axonemal dynein complex|axoneme|cilium|dynein complex|inner dynein arm|microtubule|motile cilium|sperm flagellum|ATP binding|dynein intermediate chain binding|dynein light intermediate chain binding|minus-end-directed microtubule motor activity|cilium movement|cilium-dependent cell motility|inner dynein arm assembly|microtubule-based movement
DNAJC30	193.089	272.414	113.764	0.418299	-1.25739	8.38313e-07	5.08033e-05	Down	2.60176	2.09602	2.94131	3.03612	3.03045	3.95061	3.4357	5.99902	7.53463	7.94725	5.90065	5.72945	122932568	DNAJC30	protein_coding	DnaJ homolog subfamily C member 30, mitochondrial			GO:0005743,GO:0006754,GO:0007420,GO:1905706	mitochondrial inner membrane|ATP biosynthetic process|brain development|regulation of mitochondrial ATP synthesis coupled proton transport
DNAJC5B	14.5339	0.342416	28.7253	76.6879	6.26093	0.00157617	0.018562	Up	2.47779	0.0148215	0	0.0281885	0.0146262	0.0306047	0	0.0152643	0	0.0141728	0	0	122939234	Dnajc5b	protein_coding	DnaJ homolog subfamily C member 5B	bgar04141	Protein processing in endoplasmic reticulum	GO:0016020	membrane
DNASE2B	18.7612	7.41	30.1125	4.0907	2.03235	0.00203792	0.0221817	Up	0.627687	0.541978	2.20619	0.489616	0.828995	0.307759	0.0269018	0.0837254	0.194181	0.362781	0.101717	0.31852	122943159	DNASE2B	protein_coding	Deoxyribonuclease-2-beta	bgar04142,bgar04623	Lysosome|Cytosolic DNA-sensing pathway	GO:0005576,GO:0005764,GO:0004531,GO:0006309	extracellular region|lysosome|deoxyribonuclease II activity|apoptotic DNA fragmentation
DPYSL5	68.4192	34.3325	102.506	2.97564	1.5732	0.00226075	0.0239273	Up	1.21207	0.652906	0.873985	1.73544	0.263931	0.397956	0.523211	0.413169	0.434834	0.0827428	0.118107	0.0770507	122933907	DPYSL5	protein_coding	Dihydropyrimidinase-related protein 5			GO:0005829,GO:0030425,GO:0043025,GO:0032991,GO:0016810,GO:0007411,GO:0050774,GO:0007399,GO:0007165	cytosol|dendrite|neuronal cell body|protein-containing complex|hydrolase activity, acting on carbon-nitrogen (but not peptide) bonds|axon guidance|negative regulation of dendrite morphogenesis|nervous system development|signal transduction
DUS4L	71.2917	100.279	42.304	0.422742	-1.24215	0.000147028	0.00309513	Down	0.361442	0.343947	0.458339	0.93855	0.959213	1.03444	1.67753	2.46415	1.5155	0.886584	0.827938	1.36223	122927883	Dus4l	protein_coding	tRNA-dihydrouridine(20a/20b) synthase [NAD(P)+]-like			GO:0050660,GO:0017150,GO:0002943	flavin adenine dinucleotide binding|tRNA dihydrouridine synthase activity|tRNA dihydrouridine synthesis
DUSP13	144.813	195.816	93.8112	0.479395	-1.06071	0.000748152	0.0106602	Down	3.38859	2.59881	1.51968	1.61284	2.83451	4.32124	5.83873	5.91636	3.69643	3.87148	7.05937	3.32259	122941231	Dusp13	protein_coding	Dual specificity protein phosphatase 13 isoform A			GO:0005737,GO:0033549,GO:0017018,GO:0016791,GO:0004725,GO:0008138,GO:0016311,GO:0043409,GO:0006470	cytoplasm|MAP kinase phosphatase activity|myosin phosphatase activity|phosphatase activity|protein tyrosine phosphatase activity|protein tyrosine/serine/threonine phosphatase activity|dephosphorylation|negative regulation of MAPK cascade|protein dephosphorylation
DUSP28	192.819	105.713	279.926	2.64637	1.40402	0.00471046	0.0407083	Up	17.0887	4.74121	29.7562	10.52	4.14519	5.49618	6.72978	1.97027	8.2593	2.82363	2.22455	3.74779	122936261	Dusp28	protein_coding	Dual specificity phosphatase 28			GO:0017018,GO:0016791,GO:0004725,GO:0008138,GO:0016311,GO:0006470	myosin phosphatase activity|phosphatase activity|protein tyrosine phosphatase activity|protein tyrosine/serine/threonine phosphatase activity|dephosphorylation|protein dephosphorylation
EARS2	324.375	444.115	204.636	0.460605	-1.1184	8.31523e-05	0.0019967	Down	4.27561	2.26793	3.44078	2.81227	4.52979	6.29397	16.2283	7.04441	4.9775	5.63855	7.55935	5.68686	122944994	ears2	protein_coding	Probable glutamate--tRNA ligase, mitochondrial	bgar00860,bgar00970	Porphyrin metabolism|Aminoacyl-tRNA biosynthesis	GO:0005759,GO:0005524,GO:0004818,GO:0000049,GO:0008270,GO:0006424	mitochondrial matrix|ATP binding|glutamate-tRNA ligase activity|tRNA binding|zinc ion binding|glutamyl-tRNA aminoacylation
EBF3	550.527	358.324	742.731	2.0726	1.05144	4.13591e-05	0.00115571	Up	5.7187	4.01422	6.01136	6.38066	2.12234	3.18246	2.64698	2.03388	1.79365	1.83801	1.35828	2.38785	122940210	coe3	protein_coding	Transcription factor COE3			GO:0005634,GO:0003677,GO:0003700,GO:0046872,GO:0045893	nucleus|DNA binding|DNA-binding transcription factor activity|metal ion binding|positive regulation of DNA-templated transcription
ECRG4	29.4324	10.3193	48.5454	4.692	2.2302	0.00492712	0.042235	Up	1.723	1.14059	7.60815	0.464839	0.442183	0.504683	0.566146	1.17466	0.125098	0.0779051	0.34403	0.199501	122933263	ecrg4	protein_coding	Augurin			GO:0016324,GO:0005737,GO:0005576	apical plasma membrane|cytoplasm|extracellular region
EDIL3	154.215	84.9879	223.442	2.62857	1.39428	0.00500721	0.0426317	Up	2.92019	3.02012	1.93668	1.6037	1.10382	1.36806	0.273336	0.469654	0.871987	1.91707	0.185707	0.387685	122924676	EDIL3	protein_coding	EGF-like repeat and discoidin I-like domain-containing protein 3			GO:0062023,GO:0070062,GO:1903561,GO:0005509,GO:0005178,GO:0007155,GO:0010811	collagen-containing extracellular matrix|extracellular exosome|extracellular vesicle|calcium ion binding|integrin binding|cell adhesion|positive regulation of cell-substrate adhesion
EFEMP1	2871.04	1839.1	3902.98	2.12171	1.08523	0.000405691	0.00661733	Up	18.5698	25.6321	19.1255	18.2881	27.0688	15.6915	18.5926	9.99206	8.21063	11.2643	2.17362	6.42343	122934075	EFEMP1	protein_coding	EGF-containing fibulin-like extracellular matrix protein 1			GO:0062023,GO:0070062,GO:0031012,GO:0005576,GO:0005615,GO:0005509,GO:0005006,GO:0005154,GO:0008083,GO:0043010,GO:0048048,GO:0007173,GO:0032331,GO:0018108,GO:0048050,GO:0006355,GO:0007601	collagen-containing extracellular matrix|extracellular exosome|extracellular matrix|extracellular region|extracellular space|calcium ion binding|epidermal growth factor receptor activity|epidermal growth factor receptor binding|growth factor activity|camera-type eye development|embryonic eye morphogenesis|epidermal growth factor receptor signaling pathway|negative regulation of chondrocyte differ…
EFNB1	641.357	405.729	876.984	2.16099	1.11169	0.00402144	0.0363574	Up	5.87063	3.22596	6.45483	5.18317	1.07404	2.04512	2.36838	1.28679	2.68284	1.53614	0.735353	1.70571	122946037	efnb1	protein_coding	Ephrin-B1			GO:0016020,GO:0046875,GO:0030154,GO:0048013,GO:0007399	membrane|ephrin receptor binding|cell differentiation|ephrin receptor signaling pathway|nervous system development
EGLN3	44.0732	60.1584	27.988	0.465405	-1.10344	0.00189365	0.0210499	Down	0.414715	0.230123	0.324817	0.334007	0.215139	0.650245	0.769514	0.686048	0.545528	0.61383	0.318235	1.2338	122921870	Egln3	protein_coding	Prolyl hydroxylase EGLN3			GO:0005737,GO:0005829,GO:0005634,GO:0016706,GO:0008198,GO:0031418,GO:0031545,GO:0031543,GO:0006919,GO:0006915,GO:0006974,GO:0071456,GO:1990830,GO:0018401,GO:0018126,GO:0042127,GO:0043523	cytoplasm|cytosol|nucleus|2-oxoglutarate-dependent dioxygenase activity|ferrous iron binding|L-ascorbic acid binding|peptidyl-proline 4-dioxygenase activity|peptidyl-proline dioxygenase activity|activation of cysteine-type endopeptidase activity involved in apoptotic process|apoptotic process|cellular response to DNA damage stimulus|cellular response to hypoxia|cellular response to leukemia inhib…
EIF4E3	613.579	855.299	371.858	0.434827	-1.20149	3.08257e-10	8.30416e-08	Down	6.27954	5.69697	4.52493	6.49102	7.07878	11.2794	22.0014	11.8238	15.2373	12.4067	12.0284	12.028	122943692	eif4e3	protein_coding	Eukaryotic translation initiation factor 4E type 3			GO:0005845,GO:0003723,GO:0003743	mRNA cap binding complex|RNA binding|translation initiation factor activity
ELFN2	22.316	6.76639	37.8655	5.5375	2.46923	0.000166744	0.00341023	Up	0.206302	0.492924	0.183943	0.505263	0.0568553	0.0925304	0.0699056	0.0329643	0.0917435	0.0367287	0	0.0313519	122943853	ELFN2	protein_coding	Protein phosphatase 1 regulatory subunit 29			GO:0031012,GO:0005615,GO:0016020,GO:0004864	extracellular matrix|extracellular space|membrane|protein phosphatase inhibitor activity
ENDOG	481.16	675.975	286.346	0.423633	-1.23911	0.000497653	0.00770893	Down	7.78137	10.7639	5.02681	5.36048	8.8477	5.7447	14.0866	25.424	6.29279	11.5475	22.9147	10.0434	122919588	Endog	protein_coding	Endonuclease G, mitochondrial	bgar04210	Apoptosis	GO:0005829,GO:0005743,GO:0005739,GO:0005634,GO:0043204,GO:0004536,GO:0004520,GO:0004519,GO:0004521,GO:0000287,GO:0003676,GO:0042803,GO:0000014,GO:0007568,GO:0006309,GO:0071277,GO:0071333,GO:0071456,GO:0006308,GO:0001701,GO:0032043,GO:0032007,GO:0036475,GO:1902512,GO:0043065,GO:0010508,GO:1901300,GO:0090297,GO:2001022,GO:0046677,GO:0032355,GO:0009612,GO:0034612	cytosol|mitochondrial inner membrane|mitochondrion|nucleus|perikaryon|deoxyribonuclease activity|endodeoxyribonuclease activity|endonuclease activity|endoribonuclease activity|magnesium ion binding|nucleic acid binding|protein homodimerization activity|single-stranded DNA endodeoxyribonuclease activity|aging|apoptotic DNA fragmentation|cellular response to calcium ion|cellular response to glucose…
EPB41L3	649.079	419.199	878.959	2.09404	1.06629	4.18682e-08	4.14856e-06	Up	5.18917	5.54634	5.54299	5.95024	4.97462	5.44725	3.82037	3.77575	1.76823	1.94391	1.19089	2.09479	122938647	Epb41l3	protein_coding	Band 4.1-like protein 3			GO:0030054,GO:0005911,GO:0005856,GO:0005829,GO:0044224,GO:0033270,GO:0005886,GO:0014069,GO:0003779,GO:0106006,GO:0005200,GO:0031032,GO:0006915,GO:0061564,GO:0030866,GO:0030865,GO:0043217,GO:0048812,GO:0030913,GO:1990227,GO:0071205,GO:0002175,GO:0072659,GO:0008360	cell junction|cell-cell junction|cytoskeleton|cytosol|juxtaparanode region of axon|paranode region of axon|plasma membrane|postsynaptic density|actin binding|cytoskeletal protein-membrane anchor activity|structural constituent of cytoskeleton|actomyosin structure organization|apoptotic process|axon development|cortical actin cytoskeleton organization|cortical cytoskeleton organization|myelin main…
EPHA6	10.8612	4.89183	16.8306	3.48461	1.801	0.00366919	0.0338653	Up	0.0805929	0.108271	0.126245	0.0940056	0.0278724	0.058322	0	0.0242403	0.0385506	0.0180057	0.0132522	0.0322765	122930847	EPHA6	protein_coding	Ephrin type-A receptor 6			GO:0043005,GO:0005654,GO:0005886,GO:0043235,GO:0005524,GO:0004714,GO:0005005,GO:0007411,GO:0033674,GO:0007169	neuron projection|nucleoplasm|plasma membrane|receptor complex|ATP binding|transmembrane receptor protein tyrosine kinase activity|transmembrane-ephrin receptor activity|axon guidance|positive regulation of kinase activity|transmembrane receptor protein tyrosine kinase signaling pathway
EPS8L2	8.79009	15.3244	2.25576	0.149786	-2.73902	0.00445747	0.0391101	Down	0.019028	0	0.0361936	0.0539014	0.0093226	0.0195072	0.0656487	0.0194587	0.164401	0.027101	0.407792	0.0277603	122924042	Eps8l2	protein_coding	Epidermal growth factor receptor kinase substrate 8-like protein 2			GO:0005829,GO:0005886,GO:0032991,GO:0001726,GO:0032587,GO:0032421,GO:0032426,GO:0003779,GO:0051015,GO:0005085,GO:1900029,GO:0016601,GO:0035023,GO:0007266,GO:0007605	cytosol|plasma membrane|protein-containing complex|ruffle|ruffle membrane|stereocilium bundle|stereocilium tip|actin binding|actin filament binding|guanyl-nucleotide exchange factor activity|positive regulation of ruffle assembly|Rac protein signal transduction|regulation of Rho protein signal transduction|Rho protein signal transduction|sensory perception of sound
EPSTI1	64.3687	29.12	99.6174	3.42617	1.7766	0.00227548	0.0240389	Up	0.931752	1.68809	0.264292	4.93926	0.961062	1.91044	0.451179	0.317614	1.22956	0.155213	0.335094	0.222584	122931117	Epsti1	protein_coding	Epithelial-stromal interaction protein 1
ERBB4	1174.2	653.773	1694.64	2.59161	1.37385	3.12607e-14	3.38614e-11	Up	4.43276	4.55946	2.83724	5.9208	4.12366	3.1039	2.13639	1.32932	1.36884	1.30309	0.993389	1.6304	122944375	ERBB4	protein_coding	Receptor tyrosine-protein kinase erbB-4	bgar04010,bgar04012,bgar04020	MAPK signaling pathway|ErbB signaling pathway|Calcium signaling pathway	GO:0009925,GO:0016323,GO:0005829,GO:0005576,GO:0098982,GO:0098978,GO:0005759,GO:0005739,GO:0031594,GO:0005654,GO:0005634,GO:0005886,GO:0098839,GO:0045211,GO:0042734,GO:0043235,GO:0005524,GO:0005006,GO:0005154,GO:0050811,GO:0038131,GO:0042803,GO:0030296,GO:0004713,GO:0000976,GO:0004714,GO:0061026,GO:0045165,GO:0016477,GO:0071364,GO:0021551,GO:0009880,GO:0038135,GO:0038130,GO:0038138,GO:0072046,GO:…	basal plasma membrane|basolateral plasma membrane|cytosol|extracellular region|GABA-ergic synapse|glutamatergic synapse|mitochondrial matrix|mitochondrion|neuromuscular junction|nucleoplasm|nucleus|plasma membrane|postsynaptic density membrane|postsynaptic membrane|presynaptic membrane|receptor complex|ATP binding|epidermal growth factor receptor activity|epidermal growth factor receptor binding|…
ERMN	14.3004	23.3032	5.29757	0.225377	-2.14959	0.000597234	0.00883855	Down	0.300485	0.0702053	0	0.0500705	0.0519601	0.108725	0.33105	0.614573	0.467133	0.402797	0.18117	0.361022	122945795	ERMN	protein_coding	Ermin			GO:0005938,GO:0005856,GO:0030175,GO:0097386,GO:0033269,GO:0043209,GO:0043025,GO:0033270,GO:0051015,GO:0007015,GO:0001763,GO:0031344,GO:0008360	cell cortex|cytoskeleton|filopodium|glial cell projection|internode region of axon|myelin sheath|neuronal cell body|paranode region of axon|actin filament binding|actin filament organization|morphogenesis of a branching structure|regulation of cell projection organization|regulation of cell shape
ESRRA	406.351	577.319	235.383	0.407824	-1.29398	8.16079e-07	5.00712e-05	Down	2.70146	1.81565	3.99414	1.96048	3.00546	3.90633	4.44214	5.60967	8.2978	6.64231	5.63897	6.88422	122920930	Esrra	protein_coding	Steroid hormone receptor ERR1			GO:0005737,GO:0001650,GO:0045171,GO:0015630,GO:0005654,GO:0005634,GO:0001228,GO:0003700,GO:0001227,GO:0004879,GO:0003707,GO:0019904,GO:0000978,GO:0043565,GO:1990837,GO:0005496,GO:0008270,GO:0051216,GO:0000122,GO:1900078,GO:0045893,GO:0045944,GO:0042127,GO:0006355,GO:0030278,GO:0045667,GO:0045670,GO:0006357	cytoplasm|fibrillar center|intercellular bridge|microtubule cytoskeleton|nucleoplasm|nucleus|DNA-binding transcription activator activity, RNA polymerase II-specific|DNA-binding transcription factor activity|DNA-binding transcription repressor activity, RNA polymerase II-specific|nuclear receptor activity|nuclear steroid receptor activity|protein domain specific binding|RNA polymerase II cis-regu…
ESYT3	16.8036	31.9455	1.66179	0.0523231	-4.25641	0.00172446	0.0197683	Down	0	0	0.0555844	0.0441489	0.0114538	0.0119833	0.0115223	0.0119535	2.05548	0.0443951	0.0108916	0.0113688	122923645	esyt3	protein_coding	Extended synaptotagmin-3			GO:0005789,GO:0140268,GO:0005886,GO:0008289,GO:0046872,GO:0061817,GO:0006869	endoplasmic reticulum membrane|endoplasmic reticulum-plasma membrane contact site|plasma membrane|lipid binding|metal ion binding|endoplasmic reticulum-plasma membrane tethering|lipid transport
F5	241.047	52.3422	429.752	8.2214	3.03938	3.00787e-10	8.23153e-08	Up	1.43832	3.23522	1.59837	4.82891	2.68743	0.216689	0.22868	0.40594	0.178165	0.20559	0.2642	0.220619	122930309	F5	protein_coding	Coagulation factor V			GO:0005576,GO:0031091,GO:0005507,GO:0008015,GO:0007596	extracellular region|platelet alpha granule|copper ion binding|blood circulation|blood coagulation
FAH	135.293	234.242	36.3437	0.15517	-2.68808	2.6356e-08	2.85789e-06	Down	1.31028	0.374884	0.380184	1.0485	1.17511	0.819628	9.56662	1.31723	2.00907	3.58477	3.12469	10.2168	122924035	FAH	protein_coding	Fumarylacetoacetase	bgar00350	Tyrosine metabolism	GO:0005829,GO:0070062,GO:0004334,GO:0046872,GO:0006527,GO:1902000,GO:0006559,GO:0006629,GO:0006572	cytosol|extracellular exosome|fumarylacetoacetase activity|metal ion binding|arginine catabolic process|homogentisate catabolic process|L-phenylalanine catabolic process|lipid metabolic process|tyrosine catabolic process
FAM13C	557.528	348.474	766.583	2.19998	1.13749	8.63759e-08	7.82804e-06	Up	7.86869	8.33789	7.52694	9.3649	3.41792	7.3853	4.12964	3.57636	2.67535	2.55101	2.65615	2.4802	122941640	FAM13C	protein_coding	Protein FAM13C
FAM162A	6105.73	8299.05	3912.42	0.471433	-1.08488	1.00552e-09	1.99242e-07	Down	128.447	94.5624	91.7223	91.177	83.4359	90.285	197.244	206.154	147.178	153.59	182.203	210.307	122930627	Fam162a	protein_coding	Protein FAM162A			GO:0031966,GO:0005739,GO:0006919,GO:0071456,GO:0051402,GO:0043065,GO:0090200	mitochondrial membrane|mitochondrion|activation of cysteine-type endopeptidase activity involved in apoptotic process|cellular response to hypoxia|neuron apoptotic process|positive regulation of apoptotic process|positive regulation of release of cytochrome c from mitochondria
FAM184B	102.463	160.049	44.8768	0.280153	-1.83572	0.000785277	0.0110432	Down	0.250362	0.481165	0.645201	0.129641	0.221584	0.513335	1.19416	0.553352	3.51353	0.253059	0.564399	1.31964	122938558	Fam184b	protein_coding	Protein FAM184B
FAM20A	28.8736	9.9407	47.8065	4.74761	2.2472	1.50004e-05	0.00052888	Up	0.519634	0.40311	0.416985	0.843328	0.684212	2.18083	0.304135	0.249092	0.16506	0.107931	0.0151309	0.142144	122939858	FAM20A	protein_coding	Pseudokinase FAM20A			GO:0005737,GO:0005783,GO:0070062,GO:0005615,GO:0005794,GO:0043539,GO:0031214,GO:0055074,GO:0070166,GO:0001934,GO:0009617,GO:0044691	cytoplasm|endoplasmic reticulum|extracellular exosome|extracellular space|Golgi apparatus|protein serine/threonine kinase activator activity|biomineral tissue development|calcium ion homeostasis|enamel mineralization|positive regulation of protein phosphorylation|response to bacterium|tooth eruption
FAM210A	513.564	709.343	317.785	0.448299	-1.15747	0.000139504	0.00295114	Down	2.57435	2.30944	3.24198	2.90861	2.80962	3.94968	3.964	6.8539	6.08168	4.00373	9.50405	3.31544	122937916	fam210a	protein_coding	Protein FAM210A			GO:0005737,GO:0016020,GO:0005739	cytoplasm|membrane|mitochondrion
FANCD2	21.8121	36.7557	6.86842	0.187062	-2.41841	0.00350167	0.0329184	Down	0.0800103	0.0264826	0.0887774	0.0251832	0.0196002	0.0410128	0.092015	0.204553	0.0271093	0.170935	0.689615	0.0129699	122934662	FANCD2	protein_coding	Fanconi anemia group D2 protein	bgar03460	Fanconi anemia pathway	GO:0000785,GO:0000793,GO:0005829,GO:1990391,GO:0016604,GO:0005730,GO:0005654,GO:0005634,GO:0070182,GO:0048854,GO:0034599,GO:1990918,GO:0007276,GO:0007129,GO:0036297,GO:0031573,GO:0097150,GO:2000348,GO:0051090,GO:0050727,GO:0045589,GO:0010332	chromatin|condensed chromosome|cytosol|DNA repair complex|nuclear body|nucleolus|nucleoplasm|nucleus|DNA polymerase binding|brain morphogenesis|cellular response to oxidative stress|double-strand break repair involved in meiotic recombination|gamete generation|homologous chromosome pairing at meiosis|interstrand cross-link repair|mitotic intra-S DNA damage checkpoint signaling|neuronal stem cell …
FARSA	1421.23	2112.27	730.2	0.345716	-1.53234	9.93913e-09	1.3493e-06	Down	8.1926	7.10765	8.9765	6.84862	10.1692	6.75379	19.2425	22.1543	11.1499	27.8981	26.2559	15.0328	122929385	farsa-b	protein_coding	Phenylalanine--tRNA ligase alpha subunit B	bgar00970	Aminoacyl-tRNA biosynthesis	GO:0005737,GO:0009328,GO:0005524,GO:0000287,GO:0004826,GO:0000049,GO:0006432,GO:0051290	cytoplasm|phenylalanine-tRNA ligase complex|ATP binding|magnesium ion binding|phenylalanine-tRNA ligase activity|tRNA binding|phenylalanyl-tRNA aminoacylation|protein heterotetramerization
FAT3	601.719	346.025	857.413	2.47691	1.30854	0.00344353	0.0325136	Up	0.627017	1.36812	0.78778	1.63105	1.33543	1.69138	0.855391	0.344946	0.212908	0.497211	0.046892	0.829442	122932246	FAT3	protein_coding	Protocadherin Fat 3			GO:0030425,GO:0005886,GO:0005509,GO:0000904,GO:0098609,GO:0016358,GO:0007156,GO:1904936,GO:2000171,GO:0010842	dendrite|plasma membrane|calcium ion binding|cell morphogenesis involved in differentiation|cell-cell adhesion|dendrite development|homophilic cell adhesion via plasma membrane adhesion molecules|interneuron migration|negative regulation of dendrite development|retina layer formation
FBXL22	1072.5	632.099	1512.91	2.39409	1.25948	9.95548e-05	0.00229469	Up	54.3757	37.3034	37.1615	26.6099	35.3145	12.2187	12.8031	13.5724	13.4905	11.5241	16.333	8.21642	122929694	FBXL22	protein_coding	F-box and leucine-rich protein 22			GO:0005829,GO:0005634,GO:0019005,GO:0030018,GO:0043153,GO:0000086,GO:0016567,GO:0051726,GO:0031146	cytosol|nucleus|SCF ubiquitin ligase complex|Z disc|entrainment of circadian clock by photoperiod|G2/M transition of mitotic cell cycle|protein ubiquitination|regulation of cell cycle|SCF-dependent proteasomal ubiquitin-dependent protein catabolic process
FBXO41	3.29486	0.216624	6.37309	23.6962	4.56658	0.00387938	0.0353512	Up	0.366575	0.0259998	0	0.0370862	0.064143	0.0134217	0	0	0	0	0.012199	0	122925760	FBXO41	protein_coding	F-box only protein 41			GO:0005829	cytosol
FEZ1	133.199	86.1914	180.206	2.08578	1.06059	0.00207827	0.0225145	Up	3.43918	2.83881	4.24002	1.89768	1.77514	1.46546	1.6881	1.0855	1.88457	1.14227	0.422005	0.922281	122926809	Fez1	protein_coding	Fasciculation and elongation protein zeta-1	bgar03250	Viral life cycle - HIV-1	GO:0030424,GO:0042995,GO:0005813,GO:0005737,GO:0030425,GO:0005794,GO:0030426,GO:0005874,GO:0043025,GO:0005886,GO:0043015,GO:0005080,GO:0047485,GO:0071363,GO:0030010,GO:0051654,GO:0021766,GO:0070584,GO:1902902,GO:0061881,GO:0045666,GO:0010976	axon|cell projection|centrosome|cytoplasm|dendrite|Golgi apparatus|growth cone|microtubule|neuronal cell body|plasma membrane|gamma-tubulin binding|protein kinase C binding|protein N-terminus binding|cellular response to growth factor stimulus|establishment of cell polarity|establishment of mitochondrion localization|hippocampus development|mitochondrion morphogenesis|negative regulation of autop…
FGF10	708.889	227.792	1189.99	5.22165	2.38451	3.15051e-07	2.33124e-05	Up	9.6985	5.77309	10.857	12.0667	1.02092	8.9274	2.05406	1.90074	0.96098	1.28851	0.257686	2.1518	122924784	FGF10	protein_coding	Fibroblast growth factor 10	bgar04010,bgar04020,bgar04810	MAPK signaling pathway|Calcium signaling pathway|Regulation of actin cytoskeleton	GO:0009986,GO:0005737,GO:0005576,GO:0005615,GO:0005634,GO:0005886,GO:0042056,GO:0005104,GO:0008083,GO:0008201,GO:0005111,GO:0031532,GO:0001525,GO:0009887,GO:0001974,GO:0060667,GO:0048754,GO:0060436,GO:0060449,GO:0060447,GO:0030154,GO:0007368,GO:0031076,GO:0048557,GO:0030538,GO:0009880,GO:0001935,GO:0050673,GO:0060664,GO:0070371,GO:0000132,GO:0097192,GO:0048807,GO:0008543,GO:0060595,GO:0048144,GO:…	cell surface|cytoplasm|extracellular region|extracellular space|nucleus|plasma membrane|chemoattractant activity|fibroblast growth factor receptor binding|growth factor activity|heparin binding|type 2 fibroblast growth factor receptor binding|actin cytoskeleton reorganization|angiogenesis|animal organ morphogenesis|blood vessel remodeling|branch elongation involved in salivary gland morphogenesis…
FGF7	264.675	176.296	353.055	2.00259	1.00186	9.35811e-05	0.00218919	Up	6.01552	5.94558	5.54898	5.06217	2.8381	5.3105	1.9766	2.93344	2.61851	1.93038	1.16775	3.27752	122927619	FGF7	protein_coding	Fibroblast growth factor 7	bgar04010,bgar04020,bgar04810	MAPK signaling pathway|Calcium signaling pathway|Regulation of actin cytoskeleton	GO:0005737,GO:0005615,GO:0005104,GO:0008083,GO:0008201,GO:0005111,GO:0009887,GO:0030154,GO:0008543,GO:0030324,GO:0050918,GO:0051781,GO:0008284,GO:0045893,GO:0050679,GO:0010628,GO:0050731,GO:0001934,GO:0030334	cytoplasm|extracellular space|fibroblast growth factor receptor binding|growth factor activity|heparin binding|type 2 fibroblast growth factor receptor binding|animal organ morphogenesis|cell differentiation|fibroblast growth factor receptor signaling pathway|lung development|positive chemotaxis|positive regulation of cell division|positive regulation of cell population proliferation|positive reg…
FGF8	140.754	77.4141	204.094	2.63196	1.39614	2.48936e-05	0.000784628	Up	5.94611	5.2888	4.86909	4.27057	3.71186	5.17796	2.03677	1.50257	2.42695	1.22074	0.363664	2.74649	122919643	FGF8	protein_coding	Fibroblast growth factor 8	bgar04010,bgar04020,bgar04810	MAPK signaling pathway|Calcium signaling pathway|Regulation of actin cytoskeleton	GO:0005576,GO:0008083,GO:0051216,GO:0030154,GO:0042733,GO:0030326,GO:0009880,GO:0060684,GO:0060174,GO:0060173,GO:0051781,GO:0045893,GO:0010628,GO:0045944,GO:0030177,GO:0010468,GO:0071774	extracellular region|growth factor activity|cartilage development|cell differentiation|embryonic digit morphogenesis|embryonic limb morphogenesis|embryonic pattern specification|epithelial-mesenchymal cell signaling|limb bud formation|limb development|positive regulation of cell division|positive regulation of DNA-templated transcription|positive regulation of gene expression|positive regulation …
FGFRL1	179.797	112.48	247.114	2.19794	1.13615	0.000541728	0.00823857	Up	3.24028	3.22691	2.37886	3.18487	0.872687	1.71922	0.887248	0.910761	1.69497	1.03456	0.723917	0.746416	122939056	FGFRL1	protein_coding	Fibroblast growth factor receptor-like 1			GO:0005886,GO:0017134,GO:0005007,GO:0008201,GO:0008285	plasma membrane|fibroblast growth factor binding|fibroblast growth factor receptor activity|heparin binding|negative regulation of cell population proliferation
FMN1	25.0879	36.6557	13.5201	0.366866	-1.44668	7.09153e-06	0.000295326	Down	0.0596626	0.0754004	0.0619014	0.0512149	0.127554	0.0834072	0.288715	0.232959	0.170909	0.128751	0.136456	0.189912	122921675	LD	protein_coding	Formin			GO:0005884,GO:0005737,GO:0005789,GO:0005634,GO:0008017,GO:0045010	actin filament|cytoplasm|endoplasmic reticulum membrane|nucleus|microtubule binding|actin nucleation
FNDC9	557.653	205.527	909.779	4.42395	2.14534	1.69506e-08	2.04367e-06	Up	26.0387	23.6665	13.9784	20.5923	21.5446	6.25112	4.11151	4.40754	4.48191	6.35547	0.85132	3.41924	122933276	Fndc9	protein_coding	Fibronectin type III domain-containing protein 9			GO:0016020	membrane
FRZB	1958.36	674.734	3241.99	4.80472	2.26445	0.000902565	0.0122819	Up	126.314	76.1623	51.2892	82.2593	9.5936	11.7557	9.82679	6.56534	28.6227	8.66973	2.39285	13.0955	122944687	FRZB	protein_coding	Secreted frizzled-related protein 3	bgar04310	Wnt signaling pathway	GO:0005737,GO:0005615,GO:0016020,GO:0017147,GO:0060070,GO:0090103,GO:0060029,GO:0002064,GO:0070365,GO:0090090,GO:0061037,GO:0010721,GO:0030308,GO:0008285,GO:0070367,GO:0030178,GO:0014033,GO:0043065,GO:0045600,GO:0001501,GO:0061053	cytoplasm|extracellular space|membrane|Wnt-protein binding|canonical Wnt signaling pathway|cochlea morphogenesis|convergent extension involved in organogenesis|epithelial cell development|hepatocyte differentiation|negative regulation of canonical Wnt signaling pathway|negative regulation of cartilage development|negative regulation of cell development|negative regulation of cell growth|negative …
GABARAPL1	7198.56	10872	3525.16	0.324243	-1.62485	2.49753e-08	2.74267e-06	Down	22.1415	51.655	24.2651	42.6904	76.7688	75.5477	221.235	183.36	142.57	99.4962	86.4467	98.1538	122940272	GABARAPL1	protein_coding	Gamma-aminobutyric acid receptor-associated protein-like 1	bgar04068,bgar04140,bgar04136,bgar04137,bgar04621	FoxO signaling pathway|Autophagy - animal|Autophagy - other|Mitophagy - animal|NOD-like receptor signaling pathway	GO:0005776,GO:0000421,GO:0030659,GO:0005829,GO:0005783,GO:0005794,GO:0005874,GO:0050811,GO:0031625,GO:0000045,GO:0000422,GO:0006995,GO:0016236	autophagosome|autophagosome membrane|cytoplasmic vesicle membrane|cytosol|endoplasmic reticulum|Golgi apparatus|microtubule|GABA receptor binding|ubiquitin protein ligase binding|autophagosome assembly|autophagy of mitochondrion|cellular response to nitrogen starvation|macroautophagy
GAD1	83.9009	167.644	0.157661	0.000937983	-10.0582	0.000811724	0.0113136	Down	0	0	0	0	0.0098042	0	12.23	0	0	0	0	0.0194629	122945167	GAD1	protein_coding	Glutamate decarboxylase 1	bgar00650,bgar00250,bgar00410,bgar00430	Butanoate metabolism|Alanine, aspartate and glutamate metabolism|beta-Alanine metabolism|Taurine and hypotaurine metabolism	GO:0005737,GO:0048786,GO:0016831,GO:0004351,GO:0042802,GO:0030170,GO:0009449,GO:0006538,GO:0042136	cytoplasm|presynaptic active zone|carboxy-lyase activity|glutamate decarboxylase activity|identical protein binding|pyridoxal phosphate binding|gamma-aminobutyric acid biosynthetic process|glutamate catabolic process|neurotransmitter biosynthetic process
GATM	1717.41	878.191	2556.64	2.9112	1.54162	0.0008552	0.0117715	Up	33.1108	33.224	42.6538	40.9302	24.7809	16.6152	12.0797	5.44271	1.45322	18.2863	4.28754	17.808	122927604	gatm	protein_coding	Glycine amidinotransferase, mitochondrial	bgar00260,bgar00330	Glycine, serine and threonine metabolism|Arginine and proline metabolism	GO:0005743,GO:0015068,GO:0006601	mitochondrial inner membrane|glycine amidinotransferase activity|creatine biosynthetic process
GCHFR	195.497	263.787	127.206	0.482616	-1.05105	0.00229554	0.0242056	Down	4.34583	3.19474	2.05516	3.37806	2.98795	3.22455	7.0057	2.57813	8.15144	4.60518	9.06083	3.05918	122938178	gchfr	protein_coding	GTP cyclohydrolase 1 feedback regulatory protein			GO:0005829,GO:0031965,GO:0009890	cytosol|nuclear membrane|negative regulation of biosynthetic process
GDE1	70.2765	98.5021	42.0508	0.425563	-1.23255	0.000180575	0.00360335	Down	0.546541	0.572849	0.678621	0.315376	1.17523	0.684819	2.66383	0.962571	1.15738	1.77307	0.96194	1.16651	122945844	GDE1	protein_coding	Glycerophosphodiester phosphodiesterase 1			GO:0030659,GO:0016020,GO:0005886,GO:0008889,GO:0047395,GO:0004622,GO:0046872,GO:0006580,GO:0046475,GO:0006629,GO:0070291,GO:0006644	cytoplasmic vesicle membrane|membrane|plasma membrane|glycerophosphodiester phosphodiesterase activity|glycerophosphoinositol glycerophosphodiesterase activity|lysophospholipase activity|metal ion binding|ethanolamine metabolic process|glycerophospholipid catabolic process|lipid metabolic process|N-acylethanolamine metabolic process|phospholipid metabolic process
GDF6	6.37902	0.528059	12.23	23.7173	4.56787	1.01644e-05	0.000396479	Up	0.190891	0.0668998	0.160191	0.307483	0.0880242	0.0575586	0.0110689	0	0.0114138	0	0.010463	0	122939035	GDF6	protein_coding	Growth/differentiation factor 6	bgar04350,bgar04060	TGF-beta signaling pathway|Cytokine-cytokine receptor interaction	GO:0005615,GO:0005125,GO:0008083,GO:0042802,GO:0032924,GO:0006915,GO:0030509,GO:0035788,GO:0045444,GO:0001656,GO:0060389,GO:0032332,GO:0045893,GO:0045666,GO:1900745,GO:0010862,GO:1990009,GO:0060395	extracellular space|cytokine activity|growth factor activity|identical protein binding|activin receptor signaling pathway|apoptotic process|BMP signaling pathway|cell migration involved in metanephros development|fat cell differentiation|metanephros development|pathway-restricted SMAD protein phosphorylation|positive regulation of chondrocyte differentiation|positive regulation of DNA-templated t…
GGCT	268.872	372.705	165.038	0.442597	-1.17593	9.08999e-06	0.000361107	Down	3.84848	7.56792	5.20315	3.31328	10.3889	8.70311	18.1499	15.0093	12.4642	11.6074	10.6525	12.3301	122938406	GGCT	protein_coding	Gamma-glutamylcyclotransferase	bgar00480	Glutathione metabolism	GO:0005829,GO:0003839,GO:0042803,GO:0001836	cytosol|gamma-glutamylcyclotransferase activity|protein homodimerization activity|release of cytochrome c from mitochondria
GHR	3179.86	4274.72	2085	0.487694	-1.03595	6.79762e-28	2.92994e-24	Down	12.2088	12.1513	12.0456	12.1264	12.254	13.9499	29.8591	24.0072	20.5322	26.0464	17.8539	20.3459	122924768	GHR	protein_coding	Growth hormone receptor	bgar04080,bgar04060	Neuroactive ligand-receptor interaction|Cytokine-cytokine receptor interaction	GO:0005886,GO:0004896,GO:0006897	plasma membrane|cytokine receptor activity|endocytosis
GJA5	95.5416	44.7292	146.354	3.27708	1.71241	0.000509512	0.0078363	Up	3.53578	1.07569	5.13714	1.70485	0.516013	1.52706	0.622921	0.661617	0.504691	0.300012	0.658923	0.965833	122930356	GJA5	protein_coding	Gap junction alpha-5 protein			GO:0005922,GO:0007154	connexin complex|cell communication
GNPNAT1	95.6957	131.479	59.912	0.456682	-1.13074	0.00025094	0.00460085	Down	0.989778	0.626548	0.423604	0.887867	0.848635	0.913237	1.21959	1.15136	2.57807	1.24525	1.72925	1.0108	122921782	GNPNAT1	protein_coding	Glucosamine 6-phosphate N-acetyltransferase	bgar00520	Amino sugar and nucleotide sugar metabolism	GO:0005829,GO:0005783,GO:0005793,GO:0010008,GO:0005794,GO:0000139,GO:0004343,GO:0042802,GO:0048029,GO:0008080,GO:0006048	cytosol|endoplasmic reticulum|endoplasmic reticulum-Golgi intermediate compartment|endosome membrane|Golgi apparatus|Golgi membrane|glucosamine 6-phosphate N-acetyltransferase activity|identical protein binding|monosaccharide binding|N-acetyltransferase activity|UDP-N-acetylglucosamine biosynthetic process
GORASP1	226.294	314.081	138.507	0.440791	-1.18183	3.8499e-08	3.90448e-06	Down	1.4968	1.79273	2.92048	1.87961	2.8729	2.4204	6.82974	4.76563	3.23112	4.07322	3.62336	5.14786	122938044	Gorasp1	protein_coding	Golgi reassembly-stacking protein 1	bgar04140	Autophagy - animal	GO:0005794,GO:0016020,GO:0046872,GO:0061951,GO:0007030,GO:0050774,GO:0006487,GO:0015031	Golgi apparatus|membrane|metal ion binding|establishment of protein localization to plasma membrane|Golgi organization|negative regulation of dendrite morphogenesis|protein N-linked glycosylation|protein transport
GOT1	4035.16	5686.48	2383.84	0.419209	-1.25426	0.000995331	0.0132309	Down	48.8761	19.8873	30.6522	15.4842	36.1456	23.0536	56.7688	116.19	31.1378	36.4959	90.9085	37.9128	122941396	GOT1	protein_coding	Aspartate aminotransferase, cytoplasmic	bgar00250,bgar00270,bgar00220,bgar00330,bgar00350,bgar00360,bgar00400	Alanine, aspartate and glutamate metabolism|Cysteine and methionine metabolism|Arginine biosynthesis|Arginine and proline metabolism|Tyrosine metabolism|Phenylalanine metabolism|Phenylalanine, tyrosine and tryptophan biosynthesis	GO:0005829,GO:0005654,GO:0004069,GO:0047801,GO:0004609,GO:0030170,GO:0006103,GO:0006532,GO:0006533,GO:0006531,GO:0032869,GO:0055089,GO:0006094,GO:0019551,GO:0019550,GO:0006536,GO:0006114,GO:0007219,GO:0006107,GO:0051384	cytosol|nucleoplasm|L-aspartate:2-oxoglutarate aminotransferase activity|L-cysteine transaminase activity|phosphatidylserine decarboxylase activity|pyridoxal phosphate binding|2-oxoglutarate metabolic process|aspartate biosynthetic process|aspartate catabolic process|aspartate metabolic process|cellular response to insulin stimulus|fatty acid homeostasis|gluconeogenesis|glutamate catabolic proces…
GPR34	79.671	42.7609	116.581	2.72213	1.44473	0.00247232	0.0255241	Up	1.07986	0.573293	3.12172	1.35281	0.974326	0.580932	0.45319	0.645088	0.239091	0.63957	0.109587	0.551141	122930324	Gpr34	protein_coding	Probable G-protein coupled receptor 34			GO:0005886,GO:0045028,GO:0007186	plasma membrane|G protein-coupled purinergic nucleotide receptor activity|G protein-coupled receptor signaling pathway
GPR37	275.689	176.389	374.989	2.12918	1.0903	0.00207895	0.0225145	Up	5.50723	3.87308	4.42625	6.40346	4.21292	1.55633	0.819226	2.23236	1.77962	1.44145	2.14763	2.12316	122925575	GPR37	protein_coding	Prosaposin receptor GPR37			GO:0009986,GO:0005737,GO:0005783,GO:0005789,GO:0005886,GO:0043235,GO:0045202,GO:0000151,GO:0008528,GO:0004930,GO:0031072,GO:0030544,GO:0042923,GO:0008188,GO:0030165,GO:0042277,GO:0036505,GO:0031625,GO:0007193,GO:0016358,GO:0042416,GO:0007186,GO:0031987,GO:1903206,GO:0007218,GO:0045964,GO:0043410	cell surface|cytoplasm|endoplasmic reticulum|endoplasmic reticulum membrane|plasma membrane|receptor complex|synapse|ubiquitin ligase complex|G protein-coupled peptide receptor activity|G protein-coupled receptor activity|heat shock protein binding|Hsp70 protein binding|neuropeptide binding|neuropeptide receptor activity|PDZ domain binding|peptide binding|prosaposin receptor activity|ubiquitin pr…
GPR55	5.96494	11.1614	0.768493	0.0699059	-3.83844	0.00321439	0.0308571	Down	0.0179738	0	0	0.0169718	0.0352245	0.0184265	0.0354353	0	0.0365396	0.0682656	0.70341	0.0699263	122935588	Gpr55	protein_coding	G-protein coupled receptor 55			GO:0005886,GO:0004949,GO:0004930,GO:0007202,GO:0045453,GO:0045671,GO:0051482,GO:0070374,GO:0035025	plasma membrane|cannabinoid receptor activity|G protein-coupled receptor activity|activation of phospholipase C activity|bone resorption|negative regulation of osteoclast differentiation|positive regulation of cytosolic calcium ion concentration involved in phospholipase C-activating G protein-coupled signaling pathway|positive regulation of ERK1 and ERK2 cascade|positive regulation of Rho protei…
GRIK2	13.7156	23.2334	4.19779	0.179979	-2.4741	0.00496984	0.0425236	Down	0.100076	0.0220827	0.0634521	0	0.0435833	0.0569978	0	0.420734	0.0678157	0.253395	0.227943	0.410969	122936217	grik2	protein_coding	Glutamate receptor ionotropic, kainate 2	bgar04080	Neuroactive ligand-receptor interaction	GO:0045211,GO:0005234,GO:0004970,GO:0120169	postsynaptic membrane|extracellularly glutamate-gated ion channel activity|ionotropic glutamate receptor activity|detection of cold stimulus involved in thermoception
HADHB	11636.5	15564.4	7708.5	0.49527	-1.01371	1.38303e-07	1.15192e-05	Down	100.362	138.159	116.927	128.232	150.184	168.449	285.487	301.015	134.314	260.714	227.393	233.47	122933726	HADHB	protein_coding	Trifunctional enzyme subunit beta, mitochondrial	bgar00062,bgar00071,bgar00280	Fatty acid elongation|Fatty acid degradation|Valine, leucine and isoleucine degradation	GO:0005783,GO:0005743,GO:0005741,GO:0003988,GO:0050633,GO:0006635	endoplasmic reticulum|mitochondrial inner membrane|mitochondrial outer membrane|acetyl-CoA C-acyltransferase activity|acetyl-CoA C-myristoyltransferase activity|fatty acid beta-oxidation
HAO2	228.786	338.177	119.394	0.352586	-1.50395	6.75801e-07	4.25236e-05	Down	1.84953	1.97201	2.52319	1.51738	1.60435	1.78732	10.6999	1.96891	5.50128	3.97294	3.0936	4.91005	122922345	HAO2	protein_coding	2-Hydroxyacid oxidase 2	bgar00630,bgar04146	Glyoxylate and dicarboxylate metabolism|Peroxisome	GO:0005829,GO:0005782,GO:0003973,GO:0010181,GO:0019395	cytosol|peroxisomal matrix|(S)-2-hydroxy-acid oxidase activity|FMN binding|fatty acid oxidation
HCN2	72.0012	47.2064	96.7959	2.04715	1.03362	0.000131941	0.00283639	Up	0.520641	0.93549	0.383162	0.702307	0.759179	0.457504	0.360477	0.291567	0.289808	0.223637	0.16171	0.349645	122920292	Hcn2	protein_coding	Potassium/sodium hyperpolarization-activated cyclic nucleotide-gated channel 2			GO:0030424,GO:0005737,GO:0030425,GO:0032590,GO:0043198,GO:0098855,GO:0016020,GO:0043025,GO:0005886,GO:0036477,GO:0045202,GO:0030552,GO:0042802,GO:0005222,GO:0060090,GO:0030165,GO:0044877,GO:0005249,GO:0005248,GO:0007568,GO:0007420,GO:1904045,GO:0071320,GO:0071321,GO:0006954,GO:1990573,GO:0071805,GO:0034765,GO:0003254,GO:0042391,GO:0072718,GO:0009725,GO:0009410,GO:0098719,GO:0035725	axon|cytoplasm|dendrite|dendrite membrane|dendritic shaft|HCN channel complex|membrane|neuronal cell body|plasma membrane|somatodendritic compartment|synapse|cAMP binding|identical protein binding|intracellular cAMP-activated cation channel activity|molecular adaptor activity|PDZ domain binding|protein-containing complex binding|voltage-gated potassium channel activity|voltage-gated sodium channe…
HDDC2	88.5111	118.66	58.3627	0.491513	-1.0247	0.000113591	0.0025401	Down	4.95465	4.67382	5.41901	3.04097	5.74506	6.26464	11.2333	13.6803	5.53986	6.74312	9.0795	8.99538	122936327	hddc2	protein_coding	5'-deoxynucleotidase HDDC2			GO:0002953,GO:0046872	5'-deoxynucleotidase activity|metal ion binding
HECW2	488.093	321.564	654.623	2.03425	1.0245	1.1245e-05	0.000426642	Up	1.82217	3.21954	2.03672	3.35247	3.04458	2.00672	1.85175	0.922102	0.935635	1.61602	0.637143	1.02682	122934677	HECW2	protein_coding	E3 ubiquitin-protein ligase HECW2			GO:0005737,GO:0072686,GO:0061630,GO:2000650,GO:0043161,GO:0000209,GO:0016567,GO:0048814,GO:0030071	cytoplasm|mitotic spindle|ubiquitin protein ligase activity|negative regulation of sodium ion transmembrane transporter activity|proteasome-mediated ubiquitin-dependent protein catabolic process|protein polyubiquitination|protein ubiquitination|regulation of dendrite morphogenesis|regulation of mitotic metaphase/anaphase transition
HGFAC	2.77074	5.54147	0	0.0312587	-4.9996	6.42573e-05	0.00165106	Down	0	0	0	0	0	0	0.0408409	0.0423693	0.140379	0.0393397	0.051474	0.107458	122939617	HGFAC	protein_coding	Hepatocyte growth factor activator			GO:0005615,GO:0005509,GO:0004252,GO:0006508	extracellular space|calcium ion binding|serine-type endopeptidase activity|proteolysis
HMGCL	415.23	564.215	266.246	0.472126	-1.08276	3.97993e-06	0.000182495	Down	5.36564	8.00362	4.87826	5.71376	7.87498	7.70594	15.751	11.7235	9.56252	9.58351	16.761	10.2075	122923587	Hmgcl	protein_coding	Hydroxymethylglutaryl-CoA lyase, mitochondrial	bgar00650,bgar00280,bgar04146	Butanoate metabolism|Valine, leucine and isoleucine degradation|Peroxisome	GO:0005739,GO:0005777,GO:0032991,GO:0031406,GO:0000062,GO:0004419,GO:0000287,GO:0030145,GO:0046872,GO:0005198,GO:0006637,GO:0046951,GO:0006552,GO:0006629,GO:0001889,GO:0007005,GO:0070542,GO:0007584,GO:0042594	mitochondrion|peroxisome|protein-containing complex|carboxylic acid binding|fatty-acyl-CoA binding|hydroxymethylglutaryl-CoA lyase activity|magnesium ion binding|manganese ion binding|metal ion binding|structural molecule activity|acyl-CoA metabolic process|ketone body biosynthetic process|leucine catabolic process|lipid metabolic process|liver development|mitochondrion organization|response to f…
HMGCS1	391.008	532.969	249.046	0.467515	-1.09692	1.21844e-05	0.000453219	Down	3.71946	1.69808	2.7649	2.15974	2.95342	3.38581	3.82449	6.0771	5.6928	4.42475	6.09497	5.04177	122924776	HMGCS1	protein_coding	Hydroxymethylglutaryl-CoA synthase, cytoplasmic	bgar00650,bgar00280,bgar00900,bgar03320	Butanoate metabolism|Valine, leucine and isoleucine degradation|Terpenoid backbone biosynthesis|PPAR signaling pathway	GO:0005829,GO:0004421,GO:0006084,GO:0006695,GO:0010142	cytosol|hydroxymethylglutaryl-CoA synthase activity|acetyl-CoA metabolic process|cholesterol biosynthetic process|farnesyl diphosphate biosynthetic process, mevalonate pathway
HOMER3	2217.58	2967.45	1467.72	0.494685	-1.01542	3.53746e-07	2.57339e-05	Down	9.14406	8.42459	6.6937	9.11712	8.30818	9.10379	14.1195	14.4736	19.3885	14.6134	17.7375	9.637	122920755	HOMER3	protein_coding	Homer protein homolog 3	bgar04068	FoxO signaling pathway	GO:0045178,GO:0005737,GO:0005829,GO:0030425,GO:0098978,GO:0005886,GO:0014069,GO:0035256,GO:0042802,GO:0008022,GO:0019904,GO:0007216,GO:0070885,GO:0032703,GO:0006605,GO:0098962,GO:2001256	basal part of cell|cytoplasm|cytosol|dendrite|glutamatergic synapse|plasma membrane|postsynaptic density|G protein-coupled glutamate receptor binding|identical protein binding|protein C-terminus binding|protein domain specific binding|G protein-coupled glutamate receptor signaling pathway|negative regulation of calcineurin-NFAT signaling cascade|negative regulation of interleukin-2 production|pro…
HOOK1	65.1269	90.1836	40.0701	0.445082	-1.16786	0.00295135	0.0291643	Down	0.280534	0.394629	0.188987	0.584973	0.710134	0.850815	1.57856	1.18339	0.308916	0.821309	0.980246	1.11414	122943793	HOOK1	protein_coding	Protein Hook homolog 1			GO:0005813,GO:0005737,GO:0005829,GO:0070695,GO:0005874,GO:0003779,GO:0051959,GO:0042802,GO:0008017,GO:0042803,GO:0031122,GO:0030705,GO:0045022,GO:0007032,GO:0008333,GO:0007030,GO:0007040,GO:1905198,GO:1905719,GO:0015031	centrosome|cytoplasm|cytosol|FHF complex|microtubule|actin binding|dynein light intermediate chain binding|identical protein binding|microtubule binding|protein homodimerization activity|cytoplasmic microtubule organization|cytoskeleton-dependent intracellular transport|early endosome to late endosome transport|endosome organization|endosome to lysosome transport|Golgi organization|lysosome organ…
HPCA	91.2694	51.4022	131.137	2.55549	1.3536	5.97835e-05	0.00155699	Up	4.66046	2.04528	2.80982	4.16489	1.34555	2.11164	0.861382	1.51064	0.782486	0.730944	0.775461	1.33557	122931627	HPCAL1	protein_coding	Hippocalcin-like protein 1			GO:0005509	calcium ion binding
HS3ST1	57.8321	86.6795	28.9847	0.334376	-1.58046	0.00426858	0.0377989	Down	0.642959	0.177344	0.317072	0.326042	0.151673	0.561501	0.316898	1.55855	2.42055	0.746165	0.576915	0.220031	122929834	HS3ST1	protein_coding	Heparan sulfate glucosamine 3-O-sulfotransferase 1	bgar00534	Glycosaminoglycan biosynthesis - heparan sulfate / heparin	GO:0005796,GO:0008467,GO:0008146,GO:0006024,GO:0015015	Golgi lumen|[heparan sulfate]-glucosamine 3-sulfotransferase 1 activity|sulfotransferase activity|glycosaminoglycan biosynthetic process|heparan sulfate proteoglycan biosynthetic process, enzymatic modification
HS3ST5	23.2057	10.3584	36.0531	3.50314	1.80865	0.000757633	0.0107509	Up	0.61187	0.506307	0.157605	0.8546	0.474653	0.31364	0.0376968	0.0521433	0.259144	0.169452	0.0593891	0.148778	122934716	Hs3st5	protein_coding	Heparan sulfate glucosamine 3-O-sulfotransferase 5			GO:0000139,GO:0008467,GO:0015012,GO:0015015,GO:0050819,GO:0006477,GO:0046596	Golgi membrane|[heparan sulfate]-glucosamine 3-sulfotransferase 1 activity|heparan sulfate proteoglycan biosynthetic process|heparan sulfate proteoglycan biosynthetic process, enzymatic modification|negative regulation of coagulation|protein sulfation|regulation of viral entry into host cell
HSD11B2	124.18	29.3161	219.043	7.45125	2.89748	2.72866e-06	0.000135186	Up	4.43766	0.864166	1.0514	1.24375	2.50455	0.458159	0.332332	0.120268	0.127512	0.573232	0.0146112	0.175391	122920919	hsd11b2	protein_coding	11-beta-hydroxysteroid dehydrogenase type 2	bgar00140	Steroid hormone biosynthesis	GO:0043231,GO:0016020,GO:0070523,GO:0003845,GO:0016491,GO:0034650,GO:0008211,GO:0033555,GO:0008202	intracellular membrane-bounded organelle|membrane|11-beta-hydroxysteroid dehydrogenase (NAD+) activity|11-beta-hydroxysteroid dehydrogenase [NAD(P)] activity|oxidoreductase activity|cortisol metabolic process|glucocorticoid metabolic process|multicellular organismal response to stress|steroid metabolic process
HSD17B3	4.3106	0.881516	7.73968	8.83805	3.14373	0.00193665	0.0214312	Up	0.0735077	0.273716	0.157299	0.121467	0.126051	0.131878	0	0	0.0747182	0.0174491	0	0	122932050	HSD17B3	protein_coding	17-beta-hydroxysteroid dehydrogenase type 3	bgar00140	Steroid hormone biosynthesis	GO:0005783,GO:0005789,GO:0043231,GO:0072582,GO:0016491,GO:0047045,GO:0030283,GO:0006702,GO:0030539,GO:0006694,GO:0061370	endoplasmic reticulum|endoplasmic reticulum membrane|intracellular membrane-bounded organelle|17-beta-hydroxysteroid dehydrogenase (NADP+) activity|oxidoreductase activity|testosterone 17-beta-dehydrogenase (NADP+) activity|testosterone dehydrogenase [NAD(P)] activity|androgen biosynthetic process|male genitalia development|steroid biosynthetic process|testosterone biosynthetic process
HSDL2	2668.49	3947.02	1389.96	0.352167	-1.50567	3.03766e-13	2.38056e-10	Down	23.8235	23.7672	23.598	21.2975	37.0364	33.4509	71.1139	97.4701	47.3129	60.1213	69.3422	66.0294	122921261	hsdl2	protein_coding	Hydroxysteroid dehydrogenase-like protein 2			GO:0005777,GO:0016491	peroxisome|oxidoreductase activity
HSPA2	3017.43	1748.25	4286.61	2.45175	1.29381	1.48327e-05	0.000524038	Up	79.5395	57.6763	77.6293	90.6431	25.3614	34.2427	30.9649	22.4419	25.8651	22.6093	10.0528	25.8356	122922213	Hspa2	protein_coding	Heat shock-related 70 kDa protein 2			GO:0036128,GO:0009986,GO:0005737,GO:0005829,GO:0001673,GO:0072687,GO:0005739,GO:0043209,GO:0005654,GO:0005634,GO:0005886,GO:0000795,GO:0005524,GO:0016887,GO:0140662,GO:0051087,GO:0097718,GO:0019899,GO:0051861,GO:0031072,GO:0051787,GO:0044183,GO:0048156,GO:0051082,GO:0034620,GO:0051085,GO:0007141,GO:0007140,GO:0090084,GO:0032781,GO:1901896,GO:0010971,GO:0001934,GO:0042026,GO:0009409,GO:0009408,GO:…	CatSper complex|cell surface|cytoplasm|cytosol|male germ cell nucleus|meiotic spindle|mitochondrion|myelin sheath|nucleoplasm|nucleus|plasma membrane|synaptonemal complex|ATP binding|ATP hydrolysis activity|ATP-dependent protein folding chaperone|chaperone binding|disordered domain specific binding|enzyme binding|glycolipid binding|heat shock protein binding|misfolded protein binding|protein fold…
HSPA9	5615.01	7781.54	3448.48	0.443181	-1.17403	1.61858e-09	2.93748e-07	Down	28.8538	34.1757	44.4805	47.3187	57.0042	63.9985	135.298	98.0425	64.9931	87.4263	88.9451	81.7857	122928270	HSPA9	protein_coding	Stress-70 protein, mitochondrial	bgar03018	RNA degradation	GO:0005737,GO:0070062,GO:0005925,GO:0140275,GO:0005759,GO:0042645,GO:0005739,GO:0005730,GO:0001401,GO:0005744,GO:0005524,GO:0016887,GO:0140662,GO:0031072,GO:0051787,GO:0044183,GO:0003723,GO:0031625,GO:0051082,GO:0034620,GO:0051085,GO:0030218,GO:0007007,GO:0006886,GO:0016226,GO:0043066,GO:0045647,GO:1902037,GO:1903707,GO:0006611,GO:0042026,GO:0045646	cytoplasm|extracellular exosome|focal adhesion|MIB complex|mitochondrial matrix|mitochondrial nucleoid|mitochondrion|nucleolus|SAM complex|TIM23 mitochondrial import inner membrane translocase complex|ATP binding|ATP hydrolysis activity|ATP-dependent protein folding chaperone|heat shock protein binding|misfolded protein binding|protein folding chaperone|RNA binding|ubiquitin protein ligase bindin…
IDH2	59531.9	85469.3	33594.5	0.393061	-1.34718	3.14241e-14	3.38614e-11	Down	517.065	586.622	590.367	670.292	758.986	740.183	1781.66	1652.81	868.198	1482.53	1496.48	1435.96	122927562	Idh2	protein_coding	Isocitrate dehydrogenase [NADP], mitochondrial	bgar00020,bgar00480,bgar04146	Citrate cycle (TCA cycle)|Glutathione metabolism|Peroxisome	GO:0005829,GO:0005743,GO:0005739,GO:0005777,GO:0004450,GO:0000287,GO:0051287,GO:0006103,GO:0006097,GO:0006102,GO:0006741,GO:0006739,GO:1903976,GO:0060253,GO:1904465,GO:0006099	cytosol|mitochondrial inner membrane|mitochondrion|peroxisome|isocitrate dehydrogenase (NADP+) activity|magnesium ion binding|NAD binding|2-oxoglutarate metabolic process|glyoxylate cycle|isocitrate metabolic process|NADP biosynthetic process|NADP metabolic process|negative regulation of glial cell migration|negative regulation of glial cell proliferation|negative regulation of matrix metallopept…
IFIH1	334.918	206.467	463.37	2.24537	1.16695	0.00113311	0.0145915	Up	4.27777	3.5999	2.77433	8.57137	2.87667	5.66582	2.53559	1.80131	3.10722	0.946869	1.97129	0.58013	122944887	IFIH1	protein_coding	Interferon-induced helicase C domain-containing protein 1	bgar04622,bgar05168	RIG-I-like receptor signaling pathway|Herpes simplex virus 1 infection	GO:0005737,GO:0005829,GO:0005739,GO:0005634,GO:0005524,GO:0016887,GO:0003677,GO:0003725,GO:0042802,GO:0043021,GO:0003723,GO:0003724,GO:0003727,GO:0008270,GO:0140374,GO:0071360,GO:0098586,GO:0002753,GO:0051607,GO:0009597,GO:0045087,GO:0039530,GO:0045071,GO:0032727,GO:0032728,GO:0032755,GO:0060760,GO:0032760,GO:0016925,GO:0034344,GO:0009615	cytoplasm|cytosol|mitochondrion|nucleus|ATP binding|ATP hydrolysis activity|DNA binding|double-stranded RNA binding|identical protein binding|ribonucleoprotein complex binding|RNA binding|RNA helicase activity|single-stranded RNA binding|zinc ion binding|antiviral innate immune response|cellular response to exogenous dsRNA|cellular response to virus|cytosolic pattern recognition receptor signalin…
IGF1	72.9764	42.0724	103.88	2.47127	1.30525	0.0026064	0.0265573	Up	0.577515	0.732481	0.747723	0.531571	0.194973	0.333345	0.095678	0.173702	0.236783	0.193538	0.0723528	0.363452	122928101	IGF1	protein_coding	Insulin-like growth factor I	bgar04010,bgar04068,bgar04150,bgar04114,bgar04115,bgar04510,bgar04914	MAPK signaling pathway|FoxO signaling pathway|mTOR signaling pathway|Oocyte meiosis|p53 signaling pathway|Focal adhesion|Progesterone-mediated oocyte maturation	GO:0005615,GO:0008083,GO:0005179,GO:0005159,GO:0008283,GO:0090103,GO:0061560,GO:0010467,GO:0048009,GO:0043066,GO:0046676,GO:0043524,GO:0090201,GO:0007405,GO:0008284,GO:0090277,GO:0014068,GO:0045732,GO:0001932,GO:0009408,GO:1990418,GO:0021650	extracellular space|growth factor activity|hormone activity|insulin-like growth factor receptor binding|cell population proliferation|cochlea morphogenesis|cranial ganglion formation|gene expression|insulin-like growth factor receptor signaling pathway|negative regulation of apoptotic process|negative regulation of insulin secretion|negative regulation of neuron apoptotic process|negative regulat…
IL11RA	595.931	366.536	825.327	2.25225	1.17137	4.30796e-05	0.00118648	Up	4.04884	3.82916	5.53568	5.10052	1.269	5.25639	2.23048	1.60992	1.32127	1.31652	1.52971	1.93854	122924261	IL11RA	protein_coding	Interleukin-11 receptor subunit alpha	bgar04060	Cytokine-cytokine receptor interaction	GO:0005576,GO:0016020,GO:0004896,GO:0032502,GO:0060322	extracellular region|membrane|cytokine receptor activity|developmental process|head development
ILDR1	29.7991	40.8507	18.7475	0.457299	-1.12879	0.00449556	0.0393042	Down	0.313448	0.367835	0.0948529	0.174893	0.307143	0.423588	0.856719	0.291403	0.666184	0.784643	0.345172	0.401866	122932829	ildr1	protein_coding	Immunoglobulin-like domain-containing receptor 1			GO:0005923,GO:0005886,GO:0070160,GO:0061689,GO:0010669,GO:0061833,GO:0043484,GO:1904274	bicellular tight junction|plasma membrane|tight junction|tricellular tight junction|epithelial structure maintenance|protein localization to tricellular tight junction|regulation of RNA splicing|tricellular tight junction assembly
IMPA2	227.27	363.225	91.3155	0.251623	-1.99067	3.98252e-09	6.18582e-07	Down	3.38832	1.62174	2.20243	3.01528	1.21819	2.599	5.38249	10.769	9.56424	3.63388	10.6755	8.13212	122938261	IMPA2	protein_coding	Inositol monophosphatase 2	bgar00562,bgar04070	Inositol phosphate metabolism|Phosphatidylinositol signaling system	GO:0005737,GO:0005829,GO:0008934,GO:0052832,GO:0052833,GO:0046872,GO:0042803,GO:0006021,GO:0006020,GO:0046855,GO:0006796,GO:0046854,GO:0010226,GO:0007165	cytoplasm|cytosol|inositol monophosphate 1-phosphatase activity|inositol monophosphate 3-phosphatase activity|inositol monophosphate 4-phosphatase activity|metal ion binding|protein homodimerization activity|inositol biosynthetic process|inositol metabolic process|inositol phosphate dephosphorylation|phosphate-containing compound metabolic process|phosphatidylinositol phosphate biosynthetic proce…
INKA2	327.01	209.748	444.272	2.11612	1.08142	6.71023e-07	4.23777e-05	Up	2.98878	3.21927	4.06074	4.75597	2.19117	3.03438	2.14008	1.93154	0.926846	1.42238	0.876608	1.48513	122932222	Inka2	protein_coding	PAK4-inhibitor INKA2			GO:0005654,GO:0005634,GO:0019901,GO:0030291	nucleoplasm|nucleus|protein kinase binding|protein serine/threonine kinase inhibitor activity
IQCA1	124.075	32.7293	215.42	6.57635	2.71729	2.31386e-11	1.0229e-08	Up	1.93904	3.30962	3.10016	3.91919	1.16056	0.666207	0.309957	0.375149	0.38354	0.398085	0.126963	0.366993	122945110	IQCA1	protein_coding	Dynein regulatory complex protein 11			GO:0005737,GO:0005856,GO:0031514,GO:0005524,GO:0016887	cytoplasm|cytoskeleton|motile cilium|ATP binding|ATP hydrolysis activity
IQUB	126.731	231.788	21.674	0.0934482	-3.41969	1.34533e-08	1.70551e-06	Down	0.0227942	0.667702	0.0975543	0.193711	0.122846	0.455682	1.34816	3.65969	1.88832	5.21606	0.605324	2.25025	122925585	IQUB	protein_coding	IQ and ubiquitin-like domain-containing protein			GO:0030030	cell projection organization
IRAK1BP1	33.9065	48.5785	19.2344	0.395168	-1.33946	0.000122022	0.00269369	Down	0.707918	0.602522	0.641215	0.763944	0.891872	0.449273	2.92423	2.06841	0.890904	0.864229	1.63338	1.08198	122922308	irak1bp1	protein_coding	Interleukin-1 receptor-associated kinase 1-binding protein 1 homolog			GO:0005737,GO:0005634,GO:0007249,GO:0006955	cytoplasm|nucleus|I-kappaB kinase/NF-kappaB signaling|immune response
IRF6	2.31318	4.49082	0.135543	0.052903	-4.24051	0.00182833	0.0205625	Down	0	0	0	0.0140353	0	0	0.219781	0.106403	0.0151087	0.028227	0.0138501	0.0433706	122932042	IRF6	protein_coding	Interferon regulatory factor 6			GO:0030054,GO:0000785,GO:0005737,GO:0005829,GO:0070062,GO:0005654,GO:0005634,GO:0003677,GO:0001228,GO:0003700,GO:0000981,GO:0000978,GO:0043565,GO:1990837,GO:0048468,GO:1904888,GO:0002376,GO:0030216,GO:0043616,GO:0060173,GO:0060644,GO:0008285,GO:0010839,GO:2000647,GO:0045893,GO:0045944,GO:0006357,GO:0060021,GO:0072089	cell junction|chromatin|cytoplasm|cytosol|extracellular exosome|nucleoplasm|nucleus|DNA binding|DNA-binding transcription activator activity, RNA polymerase II-specific|DNA-binding transcription factor activity|DNA-binding transcription factor activity, RNA polymerase II-specific|RNA polymerase II cis-regulatory region sequence-specific DNA binding|sequence-specific DNA binding|sequence-specific …
ISL1	201.9	79.7866	324.014	4.05205	2.01865	1.0861e-06	6.2837e-05	Up	9.31044	8.32049	9.26166	11.1199	6.73141	6.37189	2.97657	1.72411	3.37626	2.0309	0.117235	1.73767	122936334	ISL1	protein_coding	Insulin gene enhancer protein ISL-1			GO:0000785,GO:0005634,GO:0043425,GO:0000987,GO:0001228,GO:0000981,GO:0046872,GO:1990841,GO:0000978,GO:0061629,GO:0060413,GO:0007409,GO:0060070,GO:0060913,GO:0060379,GO:0003215,GO:0008283,GO:0003203,GO:0007507,GO:0060384,GO:0090090,GO:0045892,GO:0050728,GO:0043524,GO:0045665,GO:0000122,GO:0001755,GO:0048665,GO:0003148,GO:0031016,GO:0048936,GO:0060037,GO:0021983,GO:0045766,GO:0045597,GO:0008284,GO:…	chromatin|nucleus|bHLH transcription factor binding|cis-regulatory region sequence-specific DNA binding|DNA-binding transcription activator activity, RNA polymerase II-specific|DNA-binding transcription factor activity, RNA polymerase II-specific|metal ion binding|promoter-specific chromatin binding|RNA polymerase II cis-regulatory region sequence-specific DNA binding|RNA polymerase II-specific D…
ISYNA1	923.551	1617.67	229.436	0.141847	-2.8176	0.000595399	0.00882654	Down	2.16755	3.22847	4.55904	4.09341	3.26761	2.66372	2.42428	5.3284	27.2016	7.4277	63.556	2.1217	122927221	isyna1-a	protein_coding	Inositol-3-phosphate synthase 1-A	bgar00562	Inositol phosphate metabolism	GO:0005737,GO:0004512,GO:0006021,GO:0008654	cytoplasm|inositol-3-phosphate synthase activity|inositol biosynthetic process|phospholipid biosynthetic process
ITGB1BP2	254.973	112.005	397.941	3.5533	1.82916	2.53e-07	1.94731e-05	Up	11.6838	7.84225	12.9124	10.0522	3.78967	3.86053	3.81234	1.43629	1.75867	2.02938	2.4467	1.44523	122946566	CHORDC1	protein_coding	Cysteine and histidine-rich domain-containing protein 1			GO:0043531,GO:0005524,GO:0051879,GO:0008270,GO:0051298,GO:0061077,GO:2000299,GO:1900034,GO:0010824	ADP binding|ATP binding|Hsp90 protein binding|zinc ion binding|centrosome duplication|chaperone-mediated protein folding|negative regulation of Rho-dependent protein serine/threonine kinase activity|regulation of cellular response to heat|regulation of centrosome duplication
ITGB6	87.8563	21.4433	154.269	7.19615	2.84723	3.55546e-06	0.000167485	Up	1.16845	1.31543	1.83324	2.12931	0.371925	0.358601	0.132053	0.0913297	0.136168	0.0635996	0.0138694	0.463266	122945583	ITGB6	protein_coding	Integrin beta-6	bgar04512,bgar04510,bgar04810	ECM-receptor interaction|Focal adhesion|Regulation of actin cytoskeleton	GO:0030054,GO:0005813,GO:0009897,GO:0005925,GO:0034685,GO:0008305,GO:0005654,GO:0005886,GO:0043235,GO:0005178,GO:0140677,GO:0001618,GO:0060348,GO:0060435,GO:0007155,GO:0033627,GO:0016477,GO:0000902,GO:0007160,GO:0071479,GO:0070166,GO:0060022,GO:0006955,GO:0006954,GO:0007229,GO:0061520,GO:0048286,GO:0055091,GO:1901388,GO:0009615,GO:0043588,GO:0060395,GO:0043129,GO:0071604,GO:0007179,GO:0042060	cell junction|centrosome|external side of plasma membrane|focal adhesion|integrin alphav-beta6 complex|integrin complex|nucleoplasm|plasma membrane|receptor complex|integrin binding|molecular function activator activity|virus receptor activity|bone development|bronchiole development|cell adhesion|cell adhesion mediated by integrin|cell migration|cell morphogenesis|cell-matrix adhesion|cellular re…
KCNAB1	95.4951	50.4686	140.522	2.7705	1.47015	1.71506e-05	0.00057528	Up	1.64286	1.66044	1.34855	2.18839	1.03488	0.741865	0.877197	0.500013	0.526817	0.399264	0.109343	0.532621	122935980	KCNAB1	protein_coding	Voltage-gated potassium channel subunit beta-1			GO:0005829,GO:0031234,GO:0044224,GO:0034705,GO:0008076,GO:0004033,GO:0070402,GO:0015459,GO:0044325,GO:0005249,GO:1902260,GO:1901379	cytosol|extrinsic component of cytoplasmic side of plasma membrane|juxtaparanode region of axon|potassium channel complex|voltage-gated potassium channel complex|aldo-keto reductase (NADP) activity|NADPH binding|potassium channel regulator activity|transmembrane transporter binding|voltage-gated potassium channel activity|negative regulation of delayed rectifier potassium channel activity|regulat…
KCNAB2	129.376	175.526	83.2263	0.473465	-1.07867	0.000530219	0.00809699	Down	0.252746	0.450268	0.318146	0.178991	0.320503	0.40772	0.773077	0.802007	1.08052	0.338803	0.398283	0.383196	122928869	kcnab2	protein_coding	Voltage-gated potassium channel subunit beta-2			GO:0030424,GO:0005856,GO:0005829,GO:0005886,GO:0045202,GO:0004033,GO:0015459,GO:0005249,GO:0070995,GO:1901379	axon|cytoskeleton|cytosol|plasma membrane|synapse|aldo-keto reductase (NADP) activity|potassium channel regulator activity|voltage-gated potassium channel activity|NADPH oxidation|regulation of potassium ion transmembrane transport
KCNF1	40.5134	5.57874	75.4481	13.5224	3.75728	0.0044019	0.0387012	Up	4.40516	1.94055	0.258993	0.574777	0.0156965	0.0985334	0.0789523	0	0.146543	0.0152101	0	0.264861	122936035	KCNF1	protein_coding	Potassium voltage-gated channel subfamily F member 1			GO:0097546,GO:0016020,GO:0005886,GO:0008076,GO:0005267,GO:0005249,GO:1905515,GO:0071805,GO:0006813,GO:0051260,GO:0034765	ciliary base|membrane|plasma membrane|voltage-gated potassium channel complex|potassium channel activity|voltage-gated potassium channel activity|non-motile cilium assembly|potassium ion transmembrane transport|potassium ion transport|protein homooligomerization|regulation of ion transmembrane transport
KCNMA1	229.34	143.288	315.393	2.20175	1.13865	0.000924273	0.0124983	Up	1.3253	1.94079	2.58443	3.39142	0.818469	1.01044	0.708095	0.928206	0.594318	0.787814	0.399526	1.09403	122941637	kcnma1	protein_coding	Calcium-activated potassium channel subunit alpha-1	bgar04270	Vascular smooth muscle contraction	GO:0016020,GO:0046872,GO:0005267,GO:0005244,GO:0034765	membrane|metal ion binding|potassium channel activity|voltage-gated ion channel activity|regulation of ion transmembrane transport
KCNN2	135.306	35.951	234.661	6.5293	2.70693	5.4073e-08	5.13874e-06	Up	5.10059	4.48524	2.30893	3.42756	0.869215	0.705982	0.287637	0.763905	0.533882	0.144073	0.261017	0.397326	122935408	Kcnn2	protein_coding	Small conductance calcium-activated potassium channel protein 2			GO:0009986,GO:0043197,GO:0098978,GO:0016020,GO:0043005,GO:0043025,GO:0005886,GO:0045211,GO:0042383,GO:0005790,GO:0030315,GO:0030018,GO:0051393,GO:0015269,GO:0005516,GO:0005242,GO:0019904,GO:0042803,GO:0016286,GO:0006811,GO:0098914,GO:0050804,GO:0043268,GO:0071805,GO:0006813,GO:0048168,GO:1901379	cell surface|dendritic spine|glutamatergic synapse|membrane|neuron projection|neuronal cell body|plasma membrane|postsynaptic membrane|sarcolemma|smooth endoplasmic reticulum|T-tubule|Z disc|alpha-actinin binding|calcium-activated potassium channel activity|calmodulin binding|inward rectifier potassium channel activity|protein domain specific binding|protein homodimerization activity|small conduc…
KCNN3	237.772	108.994	366.551	3.37014	1.75281	0.00158955	0.0186895	Up	3.81472	2.26951	3.75955	4.48528	0.749192	3.78572	0.5853	0.158039	0.694486	0.193077	1.73558	1.16291	122921750	KCNN3	protein_coding	Small conductance calcium-activated potassium channel protein 3			GO:0043005,GO:0043025,GO:0005886,GO:0005516,GO:0016286,GO:0006811,GO:0071805	neuron projection|neuronal cell body|plasma membrane|calmodulin binding|small conductance calcium-activated potassium channel activity|ion transport|potassium ion transmembrane transport
KIAA1755	12.4725	4.49578	20.4493	4.64444	2.2155	0.002593	0.0264689	Up	0.266559	0.161752	0.154926	0.132841	0.0870657	0.136636	0.00729888	0.015144	0.0903162	0.0070306	0.055195	0	122941975	KIAA1755	protein_coding	Uncharacterized protein KIAA1755
KIF26B	16.5462	9.2281	23.8644	2.56087	1.35664	0.00296663	0.0292607	Up	0.13232	0.0805294	0.125845	0.0806085	0.0543729	0.166284	0.0631134	0.0480151	0.0216934	0.0607935	0.0238635	0.0124545	122935023	Kif26b	protein_coding	Kinesin-like protein KIF26B	bgar04814	Motor proteins	GO:0005737,GO:0005871,GO:0005874,GO:0005524,GO:0008017,GO:0030010,GO:0022409,GO:0072092	cytoplasm|kinesin complex|microtubule|ATP binding|microtubule binding|establishment of cell polarity|positive regulation of cell-cell adhesion|ureteric bud invasion
KIF5C	5.65454	10.2391	1.06996	0.105874	-3.23958	0.00552225	0.0457956	Down	0	0	0.00638386	0	0.00657732	0.034407	0.0264667	0.0411857	0	0.0637346	0.0938176	0.13057	122944796	Kif5c	protein_coding	Kinesin heavy chain isoform 5C	bgar04144,bgar04814,bgar05132	Endocytosis|Motor proteins|Salmonella infection	GO:1904115,GO:0044295,GO:0035253,GO:0005737,GO:0030425,GO:0032839,GO:0150034,GO:0005871,GO:0005874,GO:0043005,GO:0043025,GO:0099524,GO:0034190,GO:0005524,GO:0016887,GO:0008017,GO:0003777,GO:0008574,GO:0099641,GO:0098964,GO:0098971,GO:0046034,GO:0007411,GO:0030705,GO:0008298,GO:0007018,GO:0008045,GO:0051028,GO:0048489	axon cytoplasm|axonal growth cone|ciliary rootlet|cytoplasm|dendrite|dendrite cytoplasm|distal axon|kinesin complex|microtubule|neuron projection|neuronal cell body|postsynaptic cytosol|apolipoprotein receptor binding|ATP binding|ATP hydrolysis activity|microtubule binding|microtubule motor activity|plus-end-directed microtubule motor activity|anterograde axonal protein transport|anterograde dend…
KREMEN1	293.182	154.71	431.655	2.7875	1.47897	7.43937e-07	4.6304e-05	Up	4.83489	4.00633	4.63033	3.04621	3.55735	2.40062	1.44474	1.22316	1.27572	1.23168	0.384583	1.93342	122935136	kremen1	protein_coding	Kremen protein 1			GO:0005886,GO:0016055	plasma membrane|Wnt signaling pathway
KY	8217.32	1622.72	14811.9	9.1282	3.19033	2.00355e-28	1.15144e-24	Up	112.615	121.536	73.9812	78.556	56.2198	58.2933	8.08791	5.42263	8.77804	14.4779	5.94741	6.73325	122936264	Ky	protein_coding	Kyphoscoliosis peptidase			GO:0005737,GO:0005856,GO:0030018,GO:0008233,GO:0007517,GO:0007528,GO:0006508	cytoplasm|cytoskeleton|Z disc|peptidase activity|muscle organ development|neuromuscular junction development|proteolysis
LAMP3	157.325	74.9568	239.694	3.19968	1.67793	5.67627e-06	0.000248387	Up	3.65096	4.2907	12.8783	5.30204	2.73975	5.49593	1.25279	2.19763	1.22137	2.08437	1.07656	1.86538	122935301	LAMP3	protein_coding	Lysosome-associated membrane glycoprotein 3	bgar04142	Lysosome	GO:0097233,GO:0009986,GO:0005769,GO:0031901,GO:0043231,GO:0031902,GO:0005765,GO:0048471,GO:0005886,GO:0031982,GO:0002250,GO:0072594,GO:0043154,GO:1901799,GO:0010628,GO:0010506,GO:1903900,GO:0035455	alveolar lamellar body membrane|cell surface|early endosome|early endosome membrane|intracellular membrane-bounded organelle|late endosome membrane|lysosomal membrane|perinuclear region of cytoplasm|plasma membrane|vesicle|adaptive immune response|establishment of protein localization to organelle|negative regulation of cysteine-type endopeptidase activity involved in apoptotic process|negative r…
LARP4	910.98	1265.57	556.386	0.439774	-1.18517	1.18806e-09	2.25091e-07	Down	1.9516	2.75775	3.62296	4.20536	4.14954	5.4636	9.58193	9.50552	6.4853	6.56296	5.93339	7.02682	122931121	LARP4	protein_coding	La-related protein 4			GO:0010494,GO:0005829,GO:0016020,GO:0003730,GO:0008143,GO:0003723,GO:0007010,GO:0045727,GO:0010608,GO:0022604,GO:0006412	cytoplasmic stress granule|cytosol|membrane|mRNA 3'-UTR binding|poly(A) binding|RNA binding|cytoskeleton organization|positive regulation of translation|post-transcriptional regulation of gene expression|regulation of cell morphogenesis|translation
LDHD	566.901	781.244	352.557	0.451238	-1.14804	0.000296581	0.00522837	Down	6.08872	7.00401	3.54407	5.35656	10.0904	4.5707	23.2698	9.88421	6.32427	10.1726	15.4236	8.60789	122920637	Ldhd	protein_coding	Probable D-lactate dehydrogenase, mitochondrial	bgar00620	Pyruvate metabolism	GO:0005743,GO:0005739,GO:0004458,GO:0008720,GO:0071949,GO:0050660,GO:0006754,GO:1903457	mitochondrial inner membrane|mitochondrion|D-lactate dehydrogenase (cytochrome) activity|D-lactate dehydrogenase activity|FAD binding|flavin adenine dinucleotide binding|ATP biosynthetic process|lactate catabolic process
LGI2	111.442	162.889	59.9952	0.368479	-1.44034	5.21389e-06	0.000233487	Down	0.579484	0.490164	0.69401	0.31412	0.778134	1.19916	1.13187	1.98631	1.88707	2.02769	1.48988	1.15854	122930294	LGI2	protein_coding	Leucine-rich repeat LGI family member 2			GO:0005576,GO:1904862	extracellular region|inhibitory synapse assembly
LINGO1	1428.93	582.827	2275.03	3.90273	1.96448	2.42068e-05	0.000768598	Up	27.9125	25.8878	31.1879	38.8884	4.61437	15.0917	7.95485	5.28903	6.10604	6.5255	0.637558	7.888	122927724	lingo1	protein_coding	Leucine-rich repeat and immunoglobulin-like domain-containing nogo receptor-interacting protein 1			GO:0005886	plasma membrane
LIPG	21.254	33.4165	9.0914	0.271354	-1.88175	0.00536393	0.044893	Down	0.0565762	0.0240765	0.199857	0.0839488	0.0554381	0.0331435	0.374455	0.31408	0.706525	0.0537199	0.0602482	0.110054	122924843	LIPG	protein_coding	Endothelial lipase	bgar00561	Glycerolipid metabolism	GO:0009986,GO:0005769,GO:0005576,GO:0005615,GO:0005794,GO:0052740,GO:0008201,GO:0016298,GO:0004465,GO:0052739,GO:0008970,GO:0004620,GO:0004806,GO:0008283,GO:0042632,GO:0006633,GO:0034375,GO:0016042,GO:0006629,GO:0009395,GO:0055091,GO:0032376,GO:0010983,GO:0050746,GO:0007584,GO:0043691,GO:0019433	cell surface|early endosome|extracellular region|extracellular space|Golgi apparatus|1-acyl-2-lysophosphatidylserine acylhydrolase activity|heparin binding|lipase activity|lipoprotein lipase activity|phosphatidylserine 1-acylhydrolase activity|phospholipase A1 activity|phospholipase activity|triglyceride lipase activity|cell population proliferation|cholesterol homeostasis|fatty acid biosynthetic…
LKAAEAR1	81.7716	117.413	46.1303	0.392471	-1.34934	3.96412e-05	0.00112145	Down	0.611208	3.33801	2.24215	1.81385	1.62562	3.0435	6.19711	7.23264	4.30454	4.76717	2.84759	4.24621	122941826	LKAAEAR1	protein_coding	Protein LKAAEAR1
LMCD1	4255.36	1874.3	6636.42	3.5406	1.82399	0.00618532	0.0495336	Up	126.948	78.9216	65.6452	80.2759	5.91529	23.1936	33.2689	6.98065	31.5775	11.5256	3.5394	17.2619	122943727	LMCD1	protein_coding	LIM and cysteine-rich domains protein 1			GO:0005737,GO:0005634,GO:0003714,GO:0008270,GO:0070886,GO:0010611	cytoplasm|nucleus|transcription corepressor activity|zinc ion binding|positive regulation of calcineurin-NFAT signaling cascade|regulation of cardiac muscle hypertrophy
LMO4	552.091	309.517	794.665	2.56978	1.36165	2.00173e-10	5.99733e-08	Up	11.9376	15.7595	19.9336	20.6038	12.0426	17.7755	4.41761	7.00446	4.67463	6.2249	4.24875	7.15672	122943864	lmo4.2	protein_coding	LIM domain transcription factor LMO4.2			GO:0046872,GO:0003712,GO:0030154,GO:0007369,GO:0007498,GO:0045665,GO:0007399,GO:0045944	metal ion binding|transcription coregulator activity|cell differentiation|gastrulation|mesoderm development|negative regulation of neuron differentiation|nervous system development|positive regulation of transcription by RNA polymerase II
LMOD2	11111.3	6763.3	15459.3	2.28578	1.19269	0.000282603	0.00503343	Up	304.964	263.069	331.328	343.033	64.4609	134.131	102.702	87.3069	117.607	97.3509	68.3619	97.552	122927927	LMOD2	protein_coding	Leiomodin-2			GO:0005884,GO:0005856,GO:0031430,GO:0030016,GO:0005865,GO:0003779,GO:0005523,GO:0007015,GO:0030041,GO:0006936,GO:0030239,GO:0051694	actin filament|cytoskeleton|M band|myofibril|striated muscle thin filament|actin binding|tropomyosin binding|actin filament organization|actin filament polymerization|muscle contraction|myofibril assembly|pointed-end actin filament capping
LMX1A	36.6349	21.6456	51.6243	2.3912	1.25773	0.00536684	0.0448955	Up	0.739072	0.880652	0.913775	1.40969	0.521427	0.333382	0.422552	0.0755801	0.225373	0.266668	0.247918	0.546312	122943479	Lmx1a	protein_coding	LIM homeobox transcription factor 1-alpha			GO:0005634,GO:0001228,GO:0000981,GO:0046872,GO:0000977,GO:1990837,GO:0007411,GO:0007420,GO:0007417,GO:0021953,GO:0021549,GO:0021542,GO:0071542,GO:0021766,GO:0007626,GO:0007613,GO:0030901,GO:1904948,GO:0045665,GO:0030182,GO:0042048,GO:0090263,GO:0045944,GO:1905426,GO:0001558,GO:0010468,GO:0006357,GO:0050808	nucleus|DNA-binding transcription activator activity, RNA polymerase II-specific|DNA-binding transcription factor activity, RNA polymerase II-specific|metal ion binding|RNA polymerase II transcription regulatory region sequence-specific DNA binding|sequence-specific double-stranded DNA binding|axon guidance|brain development|central nervous system development|central nervous system neuron differe…
LNP1	2.53034	0.134899	4.92578	18.3199	4.19534	0.00197595	0.0216871	Up	0.623995	0.221289	0.12717	0.294603	0.0436745	0.0456937	0.0439358	0	0	0	0	0	122931683	Dzip3	protein_coding	E3 ubiquitin-protein ligase DZIP3			GO:0005737,GO:0046872,GO:0019902,GO:0031593,GO:0003723,GO:0061630,GO:0004842,GO:0000209	cytoplasm|metal ion binding|phosphatase binding|polyubiquitin modification-dependent protein binding|RNA binding|ubiquitin protein ligase activity|ubiquitin-protein transferase activity|protein polyubiquitination
LOC122919385	111.223	58.7226	163.722	2.78147	1.47585	0.000129961	0.00281137	Up	1.97688	1.81846	1.04965	1.92392	1.60435	4.3393	0.956417	0.756558	0.480784	1.30128	0.180813	0.483633	122919385		protein_coding	DLA class II histocompatibility antigen, DR-1 beta chain OS=Canis lupus familiaris OX=9615 PE=2 SV=1	bgar04514,bgar04145,bgar04672,bgar05168	Cell adhesion molecules|Phagosome|Intestinal immune network for IgA production|Herpes simplex virus 1 infection	GO:0031902,GO:0005765,GO:0042613,GO:0023026,GO:0002250,GO:0019886,GO:0002503,GO:0050870	late endosome membrane|lysosomal membrane|MHC class II protein complex|MHC class II protein complex binding|adaptive immune response|antigen processing and presentation of exogenous peptide antigen via MHC class II|peptide antigen assembly with MHC class II protein complex|positive regulation of T cell activation
LOC122919480	127.584	72.5968	182.57	2.5145	1.33027	5.86402e-06	0.000254664	Up	2.22173	3.22923	2.26612	4.04371	2.60298	4.35731	0.856981	1.61346	0.883689	1.6051	0.405037	1.284	122919480		protein_coding	DLA class II histocompatibility antigen, DR-1 beta chain OS=Canis lupus familiaris OX=9615 PE=2 SV=1	bgar04514,bgar04145,bgar04672,bgar05168	Cell adhesion molecules|Phagosome|Intestinal immune network for IgA production|Herpes simplex virus 1 infection	GO:0031902,GO:0005765,GO:0042613,GO:0023026,GO:0002250,GO:0019886,GO:0002503,GO:0050870	late endosome membrane|lysosomal membrane|MHC class II protein complex|MHC class II protein complex binding|adaptive immune response|antigen processing and presentation of exogenous peptide antigen via MHC class II|peptide antigen assembly with MHC class II protein complex|positive regulation of T cell activation
LOC122919509	2088.65	1388.51	2788.78	2.00874	1.00629	0.000488896	0.00759406	Up	144.575	120.028	135.936	108.245	74.3859	62.1527	26.8596	69.6809	43.9195	49.7926	43.3953	52.2764	122919509	CAV2	protein_coding	Caveolin-2	bgar04144,bgar04510	Endocytosis|Focal adhesion	GO:0005901,GO:0031234,GO:0000139,GO:0005634,GO:0048471,GO:0031748,GO:0070836,GO:0007029,GO:0007005,GO:0001937,GO:0060161,GO:0048741,GO:0048278,GO:0006906	caveola|extrinsic component of cytoplasmic side of plasma membrane|Golgi membrane|nucleus|perinuclear region of cytoplasm|D1 dopamine receptor binding|caveola assembly|endoplasmic reticulum organization|mitochondrion organization|negative regulation of endothelial cell proliferation|positive regulation of dopamine receptor signaling pathway|skeletal muscle fiber development|vesicle docking|vesicl…
LOC122919515	9.40279	1.06623	17.7394	16.7253	4.06396	0.000791919	0.0110862	Up	0.977556	0.214122	0.136723	0.0950205	0.112693	0	0	0	0.0584503	0.01365	0	0.0139821	122919515	lrfn1l	protein_coding	Leucine-rich repeat and fibronectin type III domain-containing protein 1-like protein			GO:0009986,GO:0048787	cell surface|presynaptic active zone membrane
LOC122919544	45.5446	23.7608	67.3284	2.8267	1.49912	3.53856e-05	0.00102746	Up	0.210348	0.473776	0.317159	0.663683	0.32677	0.194607	0.182063	0.0786984	0.0938686	0.160757	0.0621464	0.124748	122919544	Cnksr2	protein_coding	Connector enhancer of kinase suppressor of ras 2			GO:0005737,GO:0099147,GO:0098978,GO:0043005,GO:0043025,GO:0005886,GO:0014069,GO:0045211,GO:0042802,GO:0019901,GO:0035556,GO:0099173,GO:0009966	cytoplasm|extrinsic component of postsynaptic density membrane|glutamatergic synapse|neuron projection|neuronal cell body|plasma membrane|postsynaptic density|postsynaptic membrane|identical protein binding|protein kinase binding|intracellular signal transduction|postsynapse organization|regulation of signal transduction
LOC122919686	43.4945	25.4323	61.5568	2.40722	1.26737	0.00356511	0.0332392	Up	0.677783	1.51429	1.28923	0.543996	1.3449	1.09439	0.584607	1.02236	0.327249	0.257426	0.221043	0.148325	122919686	P2ry4	protein_coding	P2Y purinoceptor 4			GO:0016324,GO:0016323,GO:0098978,GO:0005886,GO:0048787,GO:0005524,GO:0045028,GO:0045030,GO:0019103,GO:0038023,GO:0071380,GO:0007186,GO:0099509,GO:2000300,GO:0030321	apical plasma membrane|basolateral plasma membrane|glutamatergic synapse|plasma membrane|presynaptic active zone membrane|ATP binding|G protein-coupled purinergic nucleotide receptor activity|G protein-coupled UTP receptor activity|pyrimidine nucleotide binding|signaling receptor activity|cellular response to prostaglandin E stimulus|G protein-coupled receptor signaling pathway|regulation of pres…
LOC122919830	88.7891	40.6263	136.952	3.36543	1.75079	0.000532092	0.0081184	Up	0.333347	0.83622	0.759214	0.389312	3.14607	2.14039	0.588014	0.52031	0.222919	0.341506	0.237045	0.179173	122919830	TMEM59L	protein_coding	Transmembrane protein 59-like			GO:0000139,GO:0016020,GO:0001658	Golgi membrane|membrane|branching involved in ureteric bud morphogenesis
LOC122920024	3.41193	6.66145	0.162396	0.0361987	-4.78792	0.000461295	0.00729651	Down	0	0	0.00207451	0	0	0	0.0193514	0.00446124	0	0.0144979	0.0121948	0.0297011	122920024	Muc2	protein_coding	Mucin-2 (Fragment)			GO:0005737,GO:0031012,GO:0005615,GO:0070702,GO:0070701,GO:0005634,GO:0070703,GO:1903135,GO:1903136,GO:0042802,GO:0006915,GO:0071356,GO:0010273,GO:0002064,GO:0002068,GO:0048874,GO:0030277,GO:0030336,GO:0008285,GO:0043065,GO:0140459,GO:0009725,GO:0032496,GO:0071559,GO:0033189	cytoplasm|extracellular matrix|extracellular space|inner mucus layer|mucus layer|nucleus|outer mucus layer|cupric ion binding|cuprous ion binding|identical protein binding|apoptotic process|cellular response to tumor necrosis factor|detoxification of copper ion|epithelial cell development|glandular epithelial cell development|host-mediated regulation of intestinal microbiota composition|maintenan…
LOC122920164	7.93281	14.2095	1.65613	0.117533	-3.08886	0.0052073	0.0440525	Down	0	0	0.0923115	0.0687376	0	0.099506	0.263115	1.21592	0	0.207363	0.135661	0.212407	122920164		non_coding
LOC122920181	12418.5	16570.4	8266.61	0.498885	-1.00322	0.000998585	0.0132537	Down	38.5443	38.3315	51.9078	30.8276	55.6475	90.2749	104.747	113.405	74.7013	63.282	130.737	47.491	122920181	ctsd	protein_coding	Cathepsin D	bgar04142,bgar04140,bgar04210	Lysosome|Autophagy - animal|Apoptosis	GO:0005764,GO:0004190,GO:0006508	lysosome|aspartic-type endopeptidase activity|proteolysis
LOC122920367	10.5692	15.866	5.27233	0.329929	-1.59977	0.00450449	0.0393225	Down	0.0741903	0.0736687	0.0529197	0.0875676	0.16357	0.171132	0.749612	0.417283	0.113118	0.140889	0.172825	0.198436	122920367	ppp6r3-a	protein_coding	Serine/threonine-protein phosphatase 6 regulatory subunit 3-A			GO:0019903,GO:0043666	protein phosphatase binding|regulation of phosphoprotein phosphatase activity
LOC122920383	9.2151	2.16592	16.2643	7.63466	2.93256	0.000204947	0.0039601	Up	0.249565	0.169555	0.437228	0.223249	0.141579	0.0942608	0.0129478	0	0.0534052	0	0.0122391	0.0766517	122920383	Cdh8	protein_coding	Cadherin-8			GO:0005912,GO:0043679,GO:0016342,GO:0098978,GO:0005886,GO:0045202,GO:0043083,GO:0097060,GO:0045296,GO:0005509,GO:0042802,GO:0034332,GO:0016339,GO:0000902,GO:0098609,GO:0098742,GO:0007043,GO:0007268,GO:0007156,GO:0050807,GO:0009409,GO:0007283,GO:0035249	adherens junction|axon terminus|catenin complex|glutamatergic synapse|plasma membrane|synapse|synaptic cleft|synaptic membrane|cadherin binding|calcium ion binding|identical protein binding|adherens junction organization|calcium-dependent cell-cell adhesion via plasma membrane cell adhesion molecules|cell morphogenesis|cell-cell adhesion|cell-cell adhesion via plasma-membrane adhesion molecules|c…
LOC122920426	240.338	150.42	330.255	2.19377	1.13341	0.000826871	0.0114599	Up	4.20575	8.32132	5.27873	5.19661	6.55707	2.43634	2.31179	2.17446	3.11488	2.96909	0.641007	2.32661	122920426	Cmtm3	protein_coding	CKLF-like MARVEL transmembrane domain-containing protein 3			GO:0005737,GO:0031410,GO:0005829,GO:0005615,GO:0016020,GO:0031965,GO:0005125,GO:0001835,GO:0006935,GO:0050861	cytoplasm|cytoplasmic vesicle|cytosol|extracellular space|membrane|nuclear membrane|cytokine activity|blastocyst hatching|chemotaxis|positive regulation of B cell receptor signaling pathway
LOC122920496	1239.09	1655.7	822.494	0.496822	-1.0092	9.66771e-06	0.000379683	Down	21.9652	15.8885	17.1017	18.8914	20.324	20.8301	49.4028	35.7759	17.8253	32.3515	43.0491	27.1861	122920496	Echs1	protein_coding	Enoyl-CoA hydratase, mitochondrial	bgar00640,bgar00650,bgar00062,bgar00071,bgar00280,bgar00310,bgar00380,bgar00410	Propanoate metabolism|Butanoate metabolism|Fatty acid elongation|Fatty acid degradation|Valine, leucine and isoleucine degradation|Lysine degradation|Tryptophan metabolism|beta-Alanine metabolism	GO:0005759,GO:0005739,GO:0043956,GO:0120092,GO:0004165,GO:0004300,GO:0006635	mitochondrial matrix|mitochondrion|3-hydroxypropionyl-CoA dehydratase activity|crotonyl-CoA hydratase activity|delta(3)-delta(2)-enoyl-CoA isomerase activity|enoyl-CoA hydratase activity|fatty acid beta-oxidation
LOC122920535	89.0456	8.76508	169.326	19.3231	4.27226	3.34861e-10	8.61692e-08	Up	2.74712	4.59213	6.44712	4.94532	0.813367	1.17515	0	0.343583	0.381689	0.0938282	0.0184154	0.153777	122920535		protein_coding	Vascular endothelial growth factor A OS=Protobothrops flavoviridis OX=88087 PE=1 SV=1			GO:0005576,GO:0016020,GO:0008083,GO:0008201,GO:0001525,GO:0030154,GO:0051781,GO:0001938,GO:0051894,GO:0050731,GO:0031334	extracellular region|membrane|growth factor activity|heparin binding|angiogenesis|cell differentiation|positive regulation of cell division|positive regulation of endothelial cell proliferation|positive regulation of focal adhesion assembly|positive regulation of peptidyl-tyrosine phosphorylation|positive regulation of protein-containing complex assembly
LOC122920586	14.8707	22.5339	7.20757	0.322319	-1.63344	0.000472426	0.00741812	Down	0.111837	0.0832882	0.159546	0.237605	0.328762	0.372625	0.578777	0.543251	0.454715	0.557502	0.338679	1.06055	122920586	LRRN4CL	protein_coding	LRRN4 C-terminal-like protein			GO:0016020	membrane
LOC122920651	16.2607	0.631043	31.8904	47.6712	5.57505	1.3506e-07	1.13037e-05	Up	0.281386	1.10765	0.0573464	0.113871	0.265879	0.123632	0.0198126	0	0.010215	0	0	0.00977429	122920651	Slc8a1	protein_coding	Sodium/calcium exchanger 1	bgar04371,bgar04020,bgar04260,bgar04261	Apelin signaling pathway|Calcium signaling pathway|Cardiac muscle contraction|Adrenergic signaling in cardiomyocytes	GO:0030424,GO:0043679,GO:0016323,GO:0071944,GO:0042995,GO:0030425,GO:0043198,GO:0043197,GO:0014704,GO:0016020,GO:0005874,GO:0005739,GO:0043025,GO:0005654,GO:0005886,GO:0098794,GO:0014069,GO:0045211,GO:0042383,GO:0045202,GO:0030315,GO:0030018,GO:0030506,GO:0005509,GO:1905060,GO:0005432,GO:0005516,GO:0008092,GO:0099580,GO:0044325,GO:1901660,GO:0055074,GO:0070509,GO:0098703,GO:0070588,GO:0006816,GO:…	axon|axon terminus|basolateral plasma membrane|cell periphery|cell projection|dendrite|dendritic shaft|dendritic spine|intercalated disc|membrane|microtubule|mitochondrion|neuronal cell body|nucleoplasm|plasma membrane|postsynapse|postsynaptic density|postsynaptic membrane|sarcolemma|synapse|T-tubule|Z disc|ankyrin binding|calcium ion binding|calcium:cation antiporter activity involved in regulat…
LOC122920761	12054.4	16414.2	7694.64	0.468788	-1.09299	9.229e-11	3.18234e-08	Down	360.671	418.827	423.517	448.789	593.837	579.04	1157.54	1016.5	615.83	778.831	798.899	1024.13	122920761	COX8B	protein_coding	Cytochrome c oxidase subunit 8B, mitochondrial	bgar00190,bgar04260	Oxidative phosphorylation|Cardiac muscle contraction	GO:0005751,GO:0006123	mitochondrial respiratory chain complex IV|mitochondrial electron transport, cytochrome c to oxygen
LOC122920999	17.5375	2.10336	32.9716	15.7692	3.97904	3.28997e-06	0.000156692	Up	0.127321	2.40209	0.998992	1.623	1.34116	0.0326318	0.062753	0.0651012	0.129417	0.0302232	0.0593181	0.0309584	122920999		non_coding
LOC122921092	949.301	514.457	1384.15	2.68954	1.42736	1.99903e-06	0.00010444	Up	7.52019	3.50839	2.96199	4.581	1.91787	2.68914	1.78907	1.58421	1.59649	1.28739	0.595404	1.18031	122921092	AKAP2	protein_coding	A-kinase anchor protein 2
LOC122921273	20.5068	37.7648	3.24878	0.0853543	-3.55039	0.0030517	0.0298569	Down	0.0922737	0.18325	0.0585054	0	0.271253	0	7.4586	0.377449	0.0312644	0.0292051	0.17196	0.149578	122921273	SPACA6	protein_coding	Sperm acrosome membrane-associated protein 6			GO:0002080,GO:0007342	acrosomal membrane|fusion of sperm to egg plasma membrane involved in single fertilization
LOC122921381	99.292	65.5729	133.011	2.0207	1.01486	0.00241506	0.0251438	Up	1.09197	0.713714	0.979378	0.985412	0.744941	1.28244	0.742586	0.508871	0.807878	0.31499	0.141676	0.194936	122921381	NLRP12	protein_coding	NACHT, LRR and PYD domains-containing protein 12			GO:0005737,GO:0005829,GO:0005524,GO:0008656,GO:0006919,GO:0071345,GO:0036336,GO:0070371,GO:0001818,GO:0070373,GO:0043124,GO:0050728,GO:0032692,GO:0032715,GO:0032088,GO:1901223,GO:0031953,GO:0009968,GO:0045751,GO:0038061,GO:0050729,GO:0032731,GO:0045345,GO:1901224,GO:0043281,GO:0043122,GO:0050727,GO:0032661,GO:0007165	cytoplasm|cytosol|ATP binding|cysteine-type endopeptidase activator activity involved in apoptotic process|activation of cysteine-type endopeptidase activity involved in apoptotic process|cellular response to cytokine stimulus|dendritic cell migration|ERK1 and ERK2 cascade|negative regulation of cytokine production|negative regulation of ERK1 and ERK2 cascade|negative regulation of I-kappaB kinas…
LOC122921466	240.988	437.052	44.9237	0.102801	-3.28207	2.28053e-08	2.56985e-06	Down	0.0818489	0.0722432	0.925473	0.369254	0.32081	0.820458	9.22468	3.41317	3.30938	3.7304	0.364383	4.24573	122921466	desi2	protein_coding	Deubiquitinase DESI2			GO:0005737,GO:0004843,GO:0101005,GO:0060027,GO:0016579,GO:0070646	cytoplasm|cysteine-type deubiquitinase activity|deubiquitinase activity|convergent extension involved in gastrulation|protein deubiquitination|protein modification by small protein removal
LOC122921486	36.936	21.9724	51.8995	2.35307	1.23454	0.00232272	0.0243886	Up	0.194196	0.180779	0.250105	0.404942	0.162539	0.136873	0.0997024	0.0910214	0.160383	0.0883546	0.0150792	0.0668943	122921486	TRIM25	protein_coding	E3 ubiquitin/ISG15 ligase TRIM25			GO:0010494,GO:0005829,GO:0016604,GO:0005654,GO:0045296,GO:0016874,GO:0046872,GO:0039552,GO:0003723,GO:0003713,GO:0061630,GO:0004842,GO:1990830,GO:0045087,GO:0046597,GO:0051091,GO:0043123,GO:0051092,GO:0006513,GO:0032880,GO:0046596,GO:0043627,GO:0033280,GO:0044790,GO:0030433,GO:0006511,GO:0019076	cytoplasmic stress granule|cytosol|nuclear body|nucleoplasm|cadherin binding|ligase activity|metal ion binding|RIG-I binding|RNA binding|transcription coactivator activity|ubiquitin protein ligase activity|ubiquitin-protein transferase activity|cellular response to leukemia inhibitory factor|innate immune response|negative regulation of viral entry into host cell|positive regulation of DNA-bindin…
LOC122921505	41.326	64.0284	18.6237	0.290055	-1.7856	1.09675e-05	0.000421135	Down	0.210392	0.109954	0.200096	0.0836474	0.42317	0.2611	1.12429	0.724731	0.664082	0.27337	0.505581	0.807751	122921505	CCDC175	protein_coding	Coiled-coil domain-containing protein 175
LOC122921658	24.7045	35.3945	14.0146	0.395331	-1.33887	0.0020309	0.0221332	Down	0.209328	0.415714	0.248856	0.164715	0.341863	0.125184	0.842575	0.392455	0.265969	0.4969	0.763947	0.644719	122921658	Jmjd7	protein_coding	Bifunctional peptidase and (3S)-lysyl hydroxylase Jmjd7			GO:0005737,GO:0005634,GO:0016706,GO:0004177,GO:0004175,GO:0046872,GO:0035064,GO:0004497,GO:0106155,GO:0018126,GO:0006508	cytoplasm|nucleus|2-oxoglutarate-dependent dioxygenase activity|aminopeptidase activity|endopeptidase activity|metal ion binding|methylated histone binding|monooxygenase activity|peptidyl-lysine 3-dioxygenase activity|protein hydroxylation|proteolysis
LOC122921661	13.2223	20.5658	5.87881	0.286275	-1.80452	0.0047296	0.0408533	Down	0.840986	0.477185	0.914092	0	0.588621	1.60117	0.710571	2.21148	1.70967	3.08004	3.02255	2.33701	122921661		non_coding
LOC122921670	14.2436	5.14653	23.3407	4.5732	2.1932	0.00208566	0.0225589	Up	0.436101	0.0519642	0.298627	1.15301	0.529887	0.16095	0.0515862	0.0356778	0.230507	0.0828167	0.0650168	0.0339326	122921670	TRIM25	protein_coding	E3 ubiquitin/ISG15 ligase TRIM25			GO:0010494,GO:0005829,GO:0016604,GO:0005654,GO:0045296,GO:0016874,GO:0046872,GO:0039552,GO:0003723,GO:0003713,GO:0061630,GO:0004842,GO:1990830,GO:0045087,GO:0046597,GO:0051091,GO:0043123,GO:0051092,GO:0006513,GO:0032880,GO:0046596,GO:0043627,GO:0033280,GO:0044790,GO:0030433,GO:0006511,GO:0019076	cytoplasmic stress granule|cytosol|nuclear body|nucleoplasm|cadherin binding|ligase activity|metal ion binding|RIG-I binding|RNA binding|transcription coactivator activity|ubiquitin protein ligase activity|ubiquitin-protein transferase activity|cellular response to leukemia inhibitory factor|innate immune response|negative regulation of viral entry into host cell|positive regulation of DNA-bindin…
LOC122921698	4.86594	0.577869	9.15401	17.04	4.09085	0.00228661	0.0241331	Up	0.25566	0.0846208	3.07988	0.160938	1.00207	0.0873663	0	0	0.0866233	0	0.0794072	0.082886	122921698		non_coding
LOC122921762	44.7911	19.4902	70.092	3.5772	1.83883	2.83522e-05	0.000865168	Up	0.792989	0.992142	1.32736	1.61736	0.730415	1.60966	0.343942	0.308157	0.403024	0.587304	0.029556	0.138829	122921762	SIGLEC13	protein_coding	Sialic acid-binding Ig-like lectin 13			GO:0005886,GO:0030246,GO:0033691,GO:0007155	plasma membrane|carbohydrate binding|sialic acid binding|cell adhesion
LOC122921846	19.1122	34.3504	3.87407	0.112986	-3.14578	0.00429654	0.0380183	Down	0	0.00918726	0	0	0.126927	0.0948534	0.310095	0.43524	0	0.298697	0.362091	0.341959	122921846	TYR	protein_coding	Tyrosinase	bgar00350,bgar04916	Tyrosine metabolism|Melanogenesis	GO:0042470,GO:0033162,GO:0046872,GO:0042803,GO:0004503,GO:0042438,GO:0009637	melanosome|melanosome membrane|metal ion binding|protein homodimerization activity|tyrosinase activity|melanin biosynthetic process|response to blue light
LOC122921917	162.55	66.3431	258.756	3.90646	1.96586	2.52109e-11	1.06015e-08	Up	3.94816	5.52713	4.38591	5.7143	2.12464	4.67797	1.27603	0.711532	0.871715	0.645291	0.814175	1.69969	122921917	itln1	protein_coding	Intelectin-1			GO:0005576,GO:0030141,GO:0030133,GO:0005509,GO:0030246,GO:0034214	extracellular region|secretory granule|transport vesicle|calcium ion binding|carbohydrate binding|protein hexamerization
LOC122921942	3258.41	4607.16	1909.65	0.414492	-1.27058	2.60015e-05	0.00080919	Down	7.75008	7.8804	11.0183	8.64228	21.493	23.8427	42.2473	36.7455	18.0255	34.5915	16.623	28.7226	122921942	Mia2	protein_coding	Melanoma inhibitory activity protein 2			GO:0005783,GO:0070971,GO:0005789,GO:0038024,GO:0042632,GO:0006888,GO:0042953,GO:0032527,GO:0070973,GO:0009306,GO:0070328,GO:0035459	endoplasmic reticulum|endoplasmic reticulum exit site|endoplasmic reticulum membrane|cargo receptor activity|cholesterol homeostasis|endoplasmic reticulum to Golgi vesicle-mediated transport|lipoprotein transport|protein exit from endoplasmic reticulum|protein localization to endoplasmic reticulum exit site|protein secretion|triglyceride homeostasis|vesicle cargo loading
LOC122922046	6653.3	10827.2	2479.36	0.228996	-2.12661	0.00062986	0.00922014	Down	6.25567	6.73529	12.4994	8.73589	52.1075	40.0192	40.866	83.091	142.214	88.8929	79.6628	40.5468	122922046	ANKRD9	protein_coding	Ankyrin repeat domain-containing protein 9			GO:0031466,GO:0031410,GO:0005829,GO:1990756,GO:0006878,GO:0043161,GO:0016567	Cul5-RING ubiquitin ligase complex|cytoplasmic vesicle|cytosol|ubiquitin ligase-substrate adaptor activity|cellular copper ion homeostasis|proteasome-mediated ubiquitin-dependent protein catabolic process|protein ubiquitination
LOC122922047	55.0147	80.3126	29.7169	0.369165	-1.43766	0.00163893	0.0190281	Down	1.00021	0.325632	0.576994	0.448998	0.128536	0.554724	1.16375	1.87802	1.80002	1.35451	0.275012	1.18014	122922047	HAPLN2	protein_coding	Hyaluronan and proteoglycan link protein 2			GO:0031012,GO:0005576,GO:0033268,GO:0005540,GO:0007155,GO:0007417,GO:0008065,GO:0085029,GO:0001501	extracellular matrix|extracellular region|node of Ranvier|hyaluronic acid binding|cell adhesion|central nervous system development|establishment of blood-nerve barrier|extracellular matrix assembly|skeletal system development
LOC122922075	139.571	23.6799	255.462	10.8017	3.43319	1.25825e-07	1.07393e-05	Up	2.12274	2.59868	2.53049	3.6038	0.313431	0.439713	0.0286642	0.111513	0.36208	0.110442	0.0270953	0.318176	122922075	Nsmf	protein_coding	NMDA receptor synaptonuclear signaling and neuronal migration factor			GO:0097440,GO:0030863,GO:0005737,GO:0030425,GO:0043197,GO:0000791,GO:0098978,GO:0016020,GO:0043005,GO:0005635,GO:0016363,GO:0031965,GO:0005654,GO:0005634,GO:0043204,GO:0005886,GO:0098794,GO:0014069,GO:0045202,GO:0048306,GO:0071230,GO:0071257,GO:0071371,GO:2001224,GO:0035307,GO:0099527,GO:0048814,GO:0043523,GO:0048168	apical dendrite|cortical cytoskeleton|cytoplasm|dendrite|dendritic spine|euchromatin|glutamatergic synapse|membrane|neuron projection|nuclear envelope|nuclear matrix|nuclear membrane|nucleoplasm|nucleus|perikaryon|plasma membrane|postsynapse|postsynaptic density|synapse|calcium-dependent protein binding|cellular response to amino acid stimulus|cellular response to electrical stimulus|cellular res…
LOC122922102	29.0616	14.5158	43.6074	3.00601	1.58785	1.64213e-05	0.000559524	Up	0.609946	0.605658	0.474625	1.81509	0.670122	1.04218	0.346176	0.340228	0.206663	0.280801	0.172225	0.197747	122922102	TRIM25	protein_coding	E3 ubiquitin/ISG15 ligase TRIM25			GO:0010494,GO:0005829,GO:0016604,GO:0005654,GO:0045296,GO:0016874,GO:0046872,GO:0039552,GO:0003723,GO:0003713,GO:0061630,GO:0004842,GO:1990830,GO:0045087,GO:0046597,GO:0051091,GO:0043123,GO:0051092,GO:0006513,GO:0032880,GO:0046596,GO:0043627,GO:0033280,GO:0044790,GO:0030433,GO:0006511,GO:0019076	cytoplasmic stress granule|cytosol|nuclear body|nucleoplasm|cadherin binding|ligase activity|metal ion binding|RIG-I binding|RNA binding|transcription coactivator activity|ubiquitin protein ligase activity|ubiquitin-protein transferase activity|cellular response to leukemia inhibitory factor|innate immune response|negative regulation of viral entry into host cell|positive regulation of DNA-bindin…
LOC122922194	4.32203	0.216624	8.42744	31.3753	4.97156	0.00490351	0.0420832	Up	0.654866	0	0.0467114	0.123671	0	0.016784	0	0	0	0	0.015255	0	122922194	Amn	protein_coding	Protein amnionless			GO:0045177,GO:0016324,GO:0031526,GO:0005905,GO:0030139,GO:0010008,GO:0005615,GO:0016020,GO:0031528,GO:0032991,GO:0043235,GO:0038024,GO:0005102,GO:0009235,GO:0015889,GO:0043001,GO:0008104,GO:0006898,GO:0097017	apical part of cell|apical plasma membrane|brush border membrane|clathrin-coated pit|endocytic vesicle|endosome membrane|extracellular space|membrane|microvillus membrane|protein-containing complex|receptor complex|cargo receptor activity|signaling receptor binding|cobalamin metabolic process|cobalamin transport|Golgi to plasma membrane protein transport|protein localization|receptor-mediated end…
LOC122922202	15.0703	4.12649	26.0142	6.26182	2.64658	0.00220018	0.023489	Up	0.142103	0.0313565	0.0976078	0.827449	0.224339	0.0323739	0.0622569	0.04844	0	0.0149921	0.00735615	0.0614274	122922202	TRIM25	protein_coding	E3 ubiquitin/ISG15 ligase TRIM25			GO:0010494,GO:0005829,GO:0016604,GO:0005654,GO:0045296,GO:0016874,GO:0046872,GO:0039552,GO:0003723,GO:0003713,GO:0061630,GO:0004842,GO:1990830,GO:0045087,GO:0046597,GO:0051091,GO:0043123,GO:0051092,GO:0006513,GO:0032880,GO:0046596,GO:0043627,GO:0033280,GO:0044790,GO:0030433,GO:0006511,GO:0019076	cytoplasmic stress granule|cytosol|nuclear body|nucleoplasm|cadherin binding|ligase activity|metal ion binding|RIG-I binding|RNA binding|transcription coactivator activity|ubiquitin protein ligase activity|ubiquitin-protein transferase activity|cellular response to leukemia inhibitory factor|innate immune response|negative regulation of viral entry into host cell|positive regulation of DNA-bindin…
LOC122922217	2.92693	5.70388	0.14998	0.0424657	-4.55756	0.00154145	0.018341	Down	0	0	0	0	0	0.0108234	0.052035	0	0.0107313	0.0902202	0.0983736	0.06161	122922217	TYR	protein_coding	Tyrosinase	bgar00350,bgar04916	Tyrosine metabolism|Melanogenesis	GO:0042470,GO:0033162,GO:0046872,GO:0004503,GO:0042438,GO:0009637	melanosome|melanosome membrane|metal ion binding|tyrosinase activity|melanin biosynthetic process|response to blue light
LOC122922326	73.7655	102.763	44.7685	0.437161	-1.19376	0.00183	0.0205678	Down	2.00256	4.14266	3.09491	7.01213	5.31449	2.13854	6.3333	5.973	4.07107	10.9334	9.40757	9.57626	122922326	Asb10	non_coding	Ankyrin repeat and SOCS box protein 10			GO:0005737,GO:0005634,GO:0035556,GO:0016567	cytoplasm|nucleus|intracellular signal transduction|protein ubiquitination
LOC122922357	17.3871	1.74568	33.0286	20.4603	4.35475	6.11174e-11	2.24197e-08	Up	0.670797	0.392817	0.785195	0.373543	0.741573	0.56426	0	0	0.0349663	0.0489947	0.064107	0	122922357		protein_coding	Fatty acyl-CoA hydrolase precursor, medium chain OS=Anas platyrhynchos OX=8839 PE=1 SV=1	bgar00983	Drug metabolism - other enzymes	GO:0016787,GO:0006633	hydrolase activity|fatty acid biosynthetic process
LOC122922358	228.389	323.474	133.304	0.412007	-1.27926	0.000125447	0.00274238	Down	3.37412	2.73154	4.90549	1.86696	1.95848	2.86423	4.32172	11.0768	6.59723	3.36703	6.04766	7.25322	122922358	RRAD	protein_coding	GTP-binding protein RAD			GO:0005829,GO:0005886,GO:0005246,GO:0005516,GO:0005525,GO:0003924,GO:1901842,GO:0007264	cytosol|plasma membrane|calcium channel regulator activity|calmodulin binding|GTP binding|GTPase activity|negative regulation of high voltage-gated calcium channel activity|small GTPase mediated signal transduction
LOC122922361	20.0016	7.44186	32.5613	4.4111	2.14114	1.25628e-05	0.000462134	Up	0.362466	1.25971	0.632002	0.836632	0.513031	0.495461	0.0992501	0.102964	0.225155	0.229445	0.131345	0.0391711	122922361		non_coding
LOC122922364	85.6917	130.708	40.675	0.310691	-1.68645	0.000370051	0.00618822	Down	1.52988	0.624529	0.210168	0.625987	0.349791	1.01075	2.94912	2.69443	2.02159	2.08212	0.332623	2.97596	122922364	HAPLN2	protein_coding	Hyaluronan and proteoglycan link protein 2			GO:0031012,GO:0005576,GO:0033268,GO:0005540,GO:0007155,GO:0007417,GO:0008065,GO:0085029,GO:0001501	extracellular matrix|extracellular region|node of Ranvier|hyaluronic acid binding|cell adhesion|central nervous system development|establishment of blood-nerve barrier|extracellular matrix assembly|skeletal system development
LOC122922407	47.5789	71.3461	23.8117	0.332767	-1.58742	0.00111217	0.0143956	Down	0.493933	0.555856	0.156587	0.326477	0.177466	0.776439	2.27217	1.06074	1.25517	1.29756	0.138073	1.05689	122922407	Anxa1	protein_coding	Annexin A1			GO:0016324,GO:0016323,GO:0009986,GO:0001533,GO:0005737,GO:0031901,GO:0005768,GO:0070062,GO:0005615,GO:0031313,GO:0031232,GO:0019898,GO:0016328,GO:0042629,GO:0031966,GO:0031514,GO:0005634,GO:0001891,GO:0005886,GO:0032991,GO:0042383,GO:0097060,GO:0005509,GO:0005544,GO:0048306,GO:1990814,GO:0036121,GO:0042802,GO:0008289,GO:0019834,GO:0005543,GO:0003697,GO:0031532,GO:0002250,GO:0046632,GO:0050482,GO:…	apical plasma membrane|basolateral plasma membrane|cell surface|cornified envelope|cytoplasm|early endosome membrane|endosome|extracellular exosome|extracellular space|extrinsic component of endosome membrane|extrinsic component of external side of plasma membrane|extrinsic component of membrane|lateral plasma membrane|mast cell granule|mitochondrial membrane|motile cilium|nucleus|phagocytic cup|…
LOC122922443	80.0659	48.7849	111.347	2.27376	1.18508	0.000393649	0.00648844	Up	0.698026	0.806128	0.887562	1.35404	0.498119	1.13564	0.658161	0.193975	0.362473	0.540314	0.127255	0.295178	122922443	HCN4	protein_coding	Potassium/sodium hyperpolarization-activated cyclic nucleotide-gated channel 4			GO:0030424,GO:0030425,GO:0098855,GO:0048471,GO:0005886,GO:0030552,GO:0042802,GO:0005222,GO:0005249,GO:0086041,GO:0005248,GO:0008015,GO:0006812,GO:0071320,GO:0071321,GO:0086012,GO:0086046,GO:0006936,GO:1990573,GO:0071805,GO:0098909,GO:0055117,GO:2001257,GO:0002027,GO:0086091,GO:0003254,GO:0042391,GO:0098907,GO:0086015,GO:0003163,GO:0098719,GO:0035725	axon|dendrite|HCN channel complex|perinuclear region of cytoplasm|plasma membrane|cAMP binding|identical protein binding|intracellular cAMP-activated cation channel activity|voltage-gated potassium channel activity|voltage-gated potassium channel activity involved in SA node cell action potential depolarization|voltage-gated sodium channel activity|blood circulation|cation transport|cellular resp…
LOC122922458	42.252	67.7062	16.7977	0.247835	-2.01255	0.00175011	0.0199826	Down	0.501075	0.580478	0.132376	0.23657	1.03655	0.42808	0.768341	4.52635	0.481031	0.422914	0.881918	3.54684	122922458	WFDC12	protein_coding	WAP four-disulfide core domain protein 12			GO:0005576,GO:0004867,GO:0042742,GO:0010466	extracellular region|serine-type endopeptidase inhibitor activity|defense response to bacterium|negative regulation of peptidase activity
LOC122922501	167.771	282.773	52.768	0.186699	-2.42121	0.000133523	0.00285617	Down	0.49736	0.359934	0.50509	0.214916	0.223027	1.01113	0.698013	0.344825	4.13009	0.368195	4.54795	2.04974	122922501		protein_coding
LOC122922717	199.15	295.398	102.901	0.348474	-1.52088	6.21542e-07	3.96889e-05	Down	3.34792	2.98859	3.6022	2.77809	2.22019	7.14185	5.80037	14.0407	8.8342	10.5321	5.8295	10.887	122922717	PPARGC1A	protein_coding	Peroxisome proliferator-activated receptor gamma coactivator 1-alpha			GO:0005634,GO:0016605,GO:0031490,GO:0003677,GO:0030374,GO:0003723,GO:0043565,GO:0003713,GO:0034599,GO:0032922,GO:0097009,GO:0006094,GO:0043524,GO:1901215,GO:2001171,GO:0051091,GO:0045893,GO:0010822,GO:0045944,GO:0042752,GO:0006355,GO:0022904,GO:0014850	nucleus|PML body|chromatin DNA binding|DNA binding|nuclear receptor coactivator activity|RNA binding|sequence-specific DNA binding|transcription coactivator activity|cellular response to oxidative stress|circadian regulation of gene expression|energy homeostasis|gluconeogenesis|negative regulation of neuron apoptotic process|negative regulation of neuron death|positive regulation of ATP biosynthe…
LOC122922831	989.122	1324.06	654.187	0.494178	-1.0169	0.000168636	0.00344484	Down	9.41583	18.233	12.8631	17.6487	20.9838	17.8376	44.5564	30.9039	20.6454	18.8619	40.2141	18.5671	122922831	atpaf1	protein_coding	ATP synthase mitochondrial F1 complex assembly factor 1			GO:0005739,GO:0065003	mitochondrion|protein-containing complex assembly
LOC122922854	20.0259	7.49887	32.553	4.28805	2.10032	4.03989e-05	0.00113624	Up	0.304357	0.443252	1.11926	0.344866	1.05376	0.852861	0.240015	0.124498	0.144372	0.173395	0.0189065	0.197348	122922854	GPR84	protein_coding	G-protein coupled receptor 84			GO:0005886,GO:0043235,GO:0035579,GO:0070821,GO:0008528,GO:0001604,GO:0007218	plasma membrane|receptor complex|specific granule membrane|tertiary granule membrane|G protein-coupled peptide receptor activity|urotensin II receptor activity|neuropeptide signaling pathway
LOC122922880	4.93972	1.42243	8.45702	6.02711	2.59147	0.00388342	0.0353693	Up	0.0505123	0.0668763	0.240202	0.0794937	0.26398	0.189877	0.0165975	0	0	0.0639495	0.015689	0.0327526	122922880	GPR84	protein_coding	G-protein coupled receptor 84			GO:0005886,GO:0043235,GO:0035579,GO:0070821,GO:0008528,GO:0001604,GO:0007218	plasma membrane|receptor complex|specific granule membrane|tertiary granule membrane|G protein-coupled peptide receptor activity|urotensin II receptor activity|neuropeptide signaling pathway
LOC122922925	131.46	196.098	66.8222	0.3405	-1.55427	8.99388e-06	0.000358114	Down	0.676886	0.478891	0.587432	0.503329	0.431125	0.884766	1.45958	3.07167	2.64893	1.07654	0.693788	0.724183	122922925	SIK1	protein_coding	Serine/threonine-protein kinase SIK1			GO:0005737,GO:0005634,GO:0071889,GO:0005524,GO:0008140,GO:0042826,GO:0000287,GO:0019901,GO:0106310,GO:0004674,GO:0043276,GO:0055007,GO:0007049,GO:0042149,GO:0043153,GO:0035556,GO:0032792,GO:0045721,GO:0010868,GO:2000210,GO:0046777,GO:0006468,GO:0045595,GO:0007346,GO:0010830,GO:0002028,GO:0048511	cytoplasm|nucleus|14-3-3 protein binding|ATP binding|cAMP response element binding protein binding|histone deacetylase binding|magnesium ion binding|protein kinase binding|protein serine kinase activity|protein serine/threonine kinase activity|anoikis|cardiac muscle cell differentiation|cell cycle|cellular response to glucose starvation|entrainment of circadian clock by photoperiod|intracellular …
LOC122922967	14.3827	28.3223	0.443184	0.0163217	-5.93707	0.000151582	0.00317548	Down	0	0	0	0.0163821	0.0170003	0.0177863	0.188123	0.0354841	2.53945	0	0.0808298	0	122922967	bmt2	non_coding	S-adenosylmethionine sensor upstream of mTORC1			GO:0008168,GO:1904047,GO:0034198,GO:0032259,GO:1904262	methyltransferase activity|S-adenosyl-L-methionine binding|cellular response to amino acid starvation|methylation|negative regulation of TORC1 signaling
LOC122923012	5.47042	0.871638	10.0692	11.5884	3.53461	0.00113294	0.0145915	Up	0.169143	0.251931	0.090487	0.0598924	0.0725115	0	0.0104208	0.0108107	0.0214911	0	0.00985038	0	122923012	clcnkb	protein_coding	Chloride channel protein ClC-Kb			GO:0034707,GO:0005886,GO:0005254,GO:0046872,GO:0005247,GO:0006821,GO:0034765	chloride channel complex|plasma membrane|chloride channel activity|metal ion binding|voltage-gated chloride channel activity|chloride transport|regulation of ion transmembrane transport
LOC122923230	36.1904	4.55544	67.8254	14.6295	3.8708	0.00011939	0.00264236	Up	4.0477	0.264741	0.195939	0.377627	0.0356253	0.0372723	0.226977	0.0123932	0.0246369	0.0460281	0.0112923	0.0353609	122923230	MACF1	protein_coding	Microtubule-actin cross-linking factor 1, isoforms 6/7			GO:0005737,GO:0005856,GO:0005509,GO:0008017	cytoplasm|cytoskeleton|calcium ion binding|microtubule binding
LOC122923255	17.5738	6.38879	28.7587	4.49253	2.16753	0.00161516	0.0188537	Up	0.0963864	0.170149	1.00837	0.182026	0.0839534	0.351339	0.0422279	0.131424	0.0435439	0.0711824	0.0199582	0.0833304	122923255	F2RL2	protein_coding	Proteinase-activated receptor 3			GO:0016324,GO:0005576,GO:0005886,GO:0032991,GO:0005246,GO:0099103,GO:0004930,GO:0005096,GO:0099107,GO:0004435,GO:0016004,GO:0043539,GO:0048018,GO:0015057,GO:0007596,GO:0099105,GO:1990806,GO:0030168,GO:0051482,GO:0032024,GO:0035025,GO:0009611	apical plasma membrane|extracellular region|plasma membrane|protein-containing complex|calcium channel regulator activity|channel activator activity|G protein-coupled receptor activity|GTPase activator activity|ion channel regulator activity involved in G protein-coupled receptor signaling pathway|phosphatidylinositol phospholipase C activity|phospholipase activator activity|protein serine/threon…
LOC122923285	46.1129	66.1581	26.0678	0.393957	-1.34389	0.000126662	0.00275382	Down	0.414748	0.780315	0.539777	0.494685	0.684472	0.648981	1.20499	1.96442	2.21883	0.497444	1.09836	1.18894	122923285	RRAD	protein_coding	GTP-binding protein RAD			GO:0005829,GO:0005886,GO:0005246,GO:0005516,GO:0005525,GO:0003924,GO:1901842,GO:0007264	cytosol|plasma membrane|calcium channel regulator activity|calmodulin binding|GTP binding|GTPase activity|negative regulation of high voltage-gated calcium channel activity|small GTPase mediated signal transduction
LOC122923312	13.1836	2.69204	23.6752	8.92595	3.15801	4.20953e-05	0.0011687	Up	0.0723968	0.0718879	0.0761017	0.29503	0.0448045	0.023438	0.00375605	0	0.0154924	0.010854	0.00355046	0.022236	122923312	GREB1	protein_coding	Protein GREB1			GO:0070062,GO:0016020,GO:0005654	extracellular exosome|membrane|nucleoplasm
LOC122923424	3.40716	6.48952	0.324792	0.0513324	-4.28399	0.00446101	0.0391212	Down	0	0	0.0466517	0	0	0	0.652766	0.175569	0.0498599	0	0.0228532	0.143126	122923424	asic1c	protein_coding	Acid-sensing ion channel 1C			GO:0005886,GO:0044736,GO:0005261,GO:0015280,GO:0071467,GO:0070207,GO:0035725	plasma membrane|acid-sensing ion channel activity|cation channel activity|ligand-gated sodium channel activity|cellular response to pH|protein homotrimerization|sodium ion transmembrane transport
LOC122923509	63.9964	13.9274	114.065	8.20575	3.03664	2.11226e-08	2.41175e-06	Up	1.02885	0.205464	1.08236	1.05832	0.191492	0.553896	0.0226633	0.0881677	0.087636	0.120066	0.0214228	0.106216	122923509	Myh7	protein_coding	Myosin-7	bgar04814,bgar04260,bgar04261	Motor proteins|Cardiac muscle contraction|Adrenergic signaling in cardiomyocytes	GO:0005737,GO:0005859,GO:0030016,GO:0016459,GO:0032982,GO:0016460,GO:0030017,GO:0001725,GO:0030018,GO:0051015,GO:0005524,GO:0016887,GO:0005516,GO:0042802,GO:0000146,GO:0044877,GO:0007512,GO:0046034,GO:0060048,GO:0014898,GO:0006936,GO:0030049,GO:0002027,GO:0031449,GO:0002026,GO:0014728,GO:0045214,GO:0003009,GO:0006941,GO:0014883,GO:0055010	cytoplasm|muscle myosin complex|myofibril|myosin complex|myosin filament|myosin II complex|sarcomere|stress fiber|Z disc|actin filament binding|ATP binding|ATP hydrolysis activity|calmodulin binding|identical protein binding|microfilament motor activity|protein-containing complex binding|adult heart development|ATP metabolic process|cardiac muscle contraction|cardiac muscle hypertrophy in respons…
LOC122923548	4.06996	0.982795	7.15712	7.06953	2.82161	0.00595774	0.0482241	Up	0.264509	0.214895	0.297304	0.158939	0	0.123259	0.0474071	0.0245905	0.0244422	0	0	0.0467754	122923548	Esrrg	protein_coding	Estrogen-related receptor gamma			GO:0005634,GO:0005516,GO:0003677,GO:0001228,GO:0034056,GO:0042802,GO:0004879,GO:0003707,GO:0000978,GO:0000977,GO:1990837,GO:0005496,GO:0008270,GO:0120162,GO:0045893,GO:0045944,GO:0006355,GO:0006357,GO:0048384	nucleus|calmodulin binding|DNA binding|DNA-binding transcription activator activity, RNA polymerase II-specific|estrogen response element binding|identical protein binding|nuclear receptor activity|nuclear steroid receptor activity|RNA polymerase II cis-regulatory region sequence-specific DNA binding|RNA polymerase II transcription regulatory region sequence-specific DNA binding|sequence-specific…
LOC122923571	48.4308	67.4157	29.4458	0.43735	-1.19314	2.60397e-06	0.000130131	Down	0.51716	0.407799	0.448454	0.359065	0.61109	0.452217	1.00458	0.76219	0.896743	1.0832	0.992117	0.932024	122923571	Shtn1	protein_coding	Shootin-1			GO:0030424,GO:0044295,GO:0031252,GO:0005737,GO:0005829,GO:0030175,GO:0030426,GO:0030027,GO:0005875,GO:0015630,GO:0043204,GO:0048471,GO:0051015,GO:0050839,GO:0019894,GO:0061573,GO:0007409,GO:0032488,GO:0060327,GO:0061163,GO:0038007,GO:0048812,GO:0045773,GO:2001224,GO:0007265,GO:2000114,GO:2001222,GO:0006930	axon|axonal growth cone|cell leading edge|cytoplasm|cytosol|filopodium|growth cone|lamellipodium|microtubule associated complex|microtubule cytoskeleton|perikaryon|perinuclear region of cytoplasm|actin filament binding|cell adhesion molecule binding|kinesin binding|actin filament bundle retrograde transport|axonogenesis|Cdc42 protein signal transduction|cytoplasmic actin-based contraction involve…
LOC122923584	139.462	88.4633	190.46	2.15327	1.10653	8.41297e-05	0.00201176	Up	2.15087	1.55221	3.2864	2.06425	2.43008	2.51833	0.857355	0.961554	1.3739	1.51776	0.602344	0.560144	122923584	Tapbpl	protein_coding	Tapasin-related protein			GO:0005783,GO:0005789,GO:0000139,GO:0005886,GO:0003823,GO:0023024,GO:0002590,GO:0002502,GO:0050776	endoplasmic reticulum|endoplasmic reticulum membrane|Golgi membrane|plasma membrane|antigen binding|MHC class I protein complex binding|negative regulation of antigen processing and presentation of peptide antigen via MHC class I|peptide antigen assembly with MHC class I protein complex|regulation of immune response
LOC122923804	183.186	244.393	121.979	0.499169	-1.0024	9.6467e-06	0.000379683	Down	0.720845	1.0996	1.37114	1.24294	1.56624	2.07777	3.82061	2.71361	1.76277	2.3807	2.02477	1.9509	122923804	Dnajc11	protein_coding	DnaJ homolog subfamily C member 11			GO:0061617,GO:0005743,GO:0005741,GO:0005739,GO:0016607,GO:0005654,GO:0001401,GO:0042407	MICOS complex|mitochondrial inner membrane|mitochondrial outer membrane|mitochondrion|nuclear speck|nucleoplasm|SAM complex|cristae formation
LOC122923815	99.0457	37.4568	160.635	4.27383	2.09553	2.72517e-07	2.06981e-05	Up	1.2783	1.31867	1.85063	1.60267	0.396652	0.647967	0.357023	0.348595	0.440335	0.188807	0.0860245	0.151958	122923815	CHD5	protein_coding	Chromodomain-helicase-DNA-binding protein 5			GO:0000785,GO:0005829,GO:0000792,GO:0016020,GO:0016607,GO:0005654,GO:0005634,GO:0016581,GO:0005524,GO:0016887,GO:0140658,GO:0003682,GO:0003677,GO:0061628,GO:0004386,GO:0042393,GO:0046872,GO:0021895,GO:0006338,GO:0098532,GO:0043967,GO:0008285,GO:0000122,GO:1901798,GO:0006357,GO:0035092	chromatin|cytosol|heterochromatin|membrane|nuclear speck|nucleoplasm|nucleus|NuRD complex|ATP binding|ATP hydrolysis activity|ATP-dependent chromatin remodeler activity|chromatin binding|DNA binding|H3K27me3 modified histone binding|helicase activity|histone binding|metal ion binding|cerebral cortex neuron differentiation|chromatin remodeling|histone H3-K27 trimethylation|histone H4 acetylation|n…
LOC122923838	156.186	79.0081	233.364	2.9538	1.56257	9.10418e-05	0.00214141	Up	3.91532	7.77559	3.19535	15.3627	6.37698	2.95621	2.29485	1.54206	3.71089	2.18537	1.05997	1.20933	122923838		protein_coding
LOC122923879	26.4343	4.20149	48.6671	11.6029	3.53641	2.38841e-06	0.000120758	Up	0.921473	1.49903	0.0932318	1.96235	0.749245	0.884383	0.0386527	0	0.139501	0.148928	0	0.133482	122923879	CYP2G1	protein_coding	Cytochrome P450 2G1			GO:0005789,GO:0070330,GO:0020037,GO:0005506,GO:0050896,GO:0007608	endoplasmic reticulum membrane|aromatase activity|heme binding|iron ion binding|response to stimulus|sensory perception of smell
LOC122923905	36.6639	63.3803	9.94752	0.156832	-2.67271	0.00143375	0.017342	Down	0.151836	0.0476111	0.0380015	0.0528208	0.101798	0.106504	0.228447	0.0163445	1.04786	0.0531154	0.052124	1.4146	122923905		protein_coding
LOC122924029	4.04719	0.175373	7.91901	29.4962	4.88245	0.00108109	0.0140779	Up	0.0270368	0.16108	0.797124	0.204235	0.105972	0	0	0	0	0.0256718	0	0	122924029	PINLYP	protein_coding	phospholipase A2 inhibitor and Ly6/PLAUR domain-containing protein			GO:0005576,GO:0004859	extracellular region|phospholipase inhibitor activity
LOC122924051	133.666	191.036	76.2967	0.398383	-1.32777	7.53357e-05	0.00185552	Down	2.83632	1.89377	2.06965	1.61615	2.13236	0.977607	7.06204	6.47615	5.36839	5.06121	1.66318	2.06898	122924051	Ethe1	protein_coding	Persulfide dioxygenase ETHE1, mitochondrial	bgar00920	Sulfur metabolism	GO:0005737,GO:0005759,GO:0005739,GO:0005654,GO:0042802,GO:0005506,GO:0050313,GO:0006749,GO:0070813	cytoplasm|mitochondrial matrix|mitochondrion|nucleoplasm|identical protein binding|iron ion binding|sulfur dioxygenase activity|glutathione metabolic process|hydrogen sulfide metabolic process
LOC122924313	659.703	904.515	414.89	0.458724	-1.1243	0.000193461	0.00381631	Down	2.40111	3.17598	3.73133	2.29292	4.32385	7.93282	8.48508	11.082	4.91815	5.54917	5.90151	10.3901	122924313	acdh-11	protein_coding	Acyl-CoA dehydrogenase family member 11			GO:0005504,GO:0000166,GO:0016627,GO:1990845,GO:0006631	fatty acid binding|nucleotide binding|oxidoreductase activity, acting on the CH-CH group of donors|adaptive thermogenesis|fatty acid metabolic process
LOC122924335	61.0895	121.608	0.571045	0.00479935	-7.70295	8.33044e-05	0.00199757	Down	0	0	0	0.0380527	0	0.0413145	14.6188	0.0412116	0	0.114795	0.0375507	2.17537	122924335	SDS	protein_coding	L-serine dehydratase/L-threonine deaminase	bgar00260,bgar00270,bgar00290	Glycine, serine and threonine metabolism|Cysteine and methionine metabolism|Valine, leucine and isoleucine biosynthesis	GO:0005829,GO:0005739,GO:0003941,GO:0004794,GO:0042803,GO:0030170,GO:0006094,GO:0009097,GO:0006565,GO:0006629,GO:0042866,GO:0006567	cytosol|mitochondrion|L-serine ammonia-lyase activity|L-threonine ammonia-lyase activity|protein homodimerization activity|pyridoxal phosphate binding|gluconeogenesis|isoleucine biosynthetic process|L-serine catabolic process|lipid metabolic process|pyruvate biosynthetic process|threonine catabolic process
LOC122924379	168.121	251.111	85.1311	0.338992	-1.56068	0.000174303	0.00351071	Down	0.483017	0.868504	0.83185	1.22034	1.906	1.77998	6.79455	1.16145	1.97716	5.55316	1.86111	1.87916	122924379	PRODH	protein_coding	Proline dehydrogenase 1, mitochondrial	bgar00330	Arginine and proline metabolism	GO:0043231,GO:0005743,GO:0005759,GO:0005739,GO:0005654,GO:0071949,GO:0004657,GO:0019470,GO:0008631,GO:0010942,GO:0006562,GO:0010133,GO:0006560	intracellular membrane-bounded organelle|mitochondrial inner membrane|mitochondrial matrix|mitochondrion|nucleoplasm|FAD binding|proline dehydrogenase activity|4-hydroxyproline catabolic process|intrinsic apoptotic signaling pathway in response to oxidative stress|positive regulation of cell death|proline catabolic process|proline catabolic process to glutamate|proline metabolic process
LOC122924381	10.9422	3.22931	18.6551	5.89783	2.56018	1.69275e-05	0.000571129	Up	0.171814	0.549732	0.363125	0.486706	0.355423	0.313141	0.0564552	0.0195226	0	0.10876	0.0711534	0.0742706	122924381	Pol	protein_coding	Retrovirus-related Pol polyprotein (Fragment)			GO:0004519,GO:0003964	endonuclease activity|RNA-directed DNA polymerase activity
LOC122924407	72.9371	45.4497	100.424	2.21628	1.14814	0.000124067	0.00272142	Up	1.95385	2.5248	1.75641	5.66112	2.07191	3.34758	1.50386	0.711643	1.4147	1.09279	0.922759	1.22351	122924407	Pced1a	protein_coding	PC-esterase domain-containing protein 1A			GO:0016740	transferase activity
LOC122924616	161.184	73.7712	248.597	3.35962	1.7483	6.32731e-06	0.000269356	Up	2.10335	1.14154	1.71114	1.87899	0.434434	0.718774	0.721613	0.427028	0.32489	0.401389	0.120091	0.280788	122924616	Sncaip	protein_coding	Synphilin-1			GO:0005737,GO:0036464,GO:0005654,GO:0042802,GO:0031625,GO:0008219,GO:0042417,GO:0090083,GO:0046928	cytoplasm|cytoplasmic ribonucleoprotein granule|nucleoplasm|identical protein binding|ubiquitin protein ligase binding|cell death|dopamine metabolic process|regulation of inclusion body assembly|regulation of neurotransmitter secretion
LOC122924651	710.629	1140.16	281.097	0.246598	-2.01976	5.56692e-06	0.000244845	Down	2.54103	10.8201	2.32959	6.48477	7.49218	11.3119	14.3068	23.3635	8.33036	35.0391	35.9849	21.2856	122924651		protein_coding	Alcohol dehydrogenase 1 OS=Pelophylax perezi OX=8403 PE=1 SV=1	bgar00010,bgar00620,bgar00071,bgar00350,bgar00830,bgar00980,bgar00982	Glycolysis / Gluconeogenesis|Pyruvate metabolism|Fatty acid degradation|Tyrosine metabolism|Retinol metabolism|Metabolism of xenobiotics by cytochrome P450|Drug metabolism - cytochrome P450	GO:0005737,GO:0004022,GO:0008270	cytoplasm|alcohol dehydrogenase (NAD+) activity|zinc ion binding
LOC122924670	56.5555	93.3776	19.7333	0.211509	-2.24121	0.00519785	0.0439941	Down	0.29774	1.14317	0.09439	0.41234	0.350101	0.122096	0.508728	0.588661	0.90793	1.01775	5.67811	0.115834	122924670		protein_coding	Alcohol dehydrogenase 1 OS=Pelophylax perezi OX=8403 PE=1 SV=1	bgar00010,bgar00620,bgar00071,bgar00350,bgar00830,bgar00980,bgar00982	Glycolysis / Gluconeogenesis|Pyruvate metabolism|Fatty acid degradation|Tyrosine metabolism|Retinol metabolism|Metabolism of xenobiotics by cytochrome P450|Drug metabolism - cytochrome P450	GO:0005737,GO:0004022,GO:0008270	cytoplasm|alcohol dehydrogenase (NAD+) activity|zinc ion binding
LOC122924763	59.8129	87.8221	31.8038	0.363162	-1.46131	0.000259317	0.0047062	Down	0.567687	1.39266	0.444629	1.63965	0.719876	2.0883	2.96257	2.2197	1.35773	3.86831	1.96029	3.9949	122924763		non_coding
LOC122924767	236.485	323.856	149.115	0.460569	-1.11851	0.00586568	0.0476858	Down	1.4325	4.68566	0.701236	4.69445	5.8831	2.54842	7.60035	5.08416	7.60167	4.86065	4.04364	9.44556	122924767	Antkmt	protein_coding	Adenine nucleotide translocase lysine N-methyltransferase			GO:0031966,GO:0005739,GO:0018024,GO:0016279,GO:0018023,GO:1905273,GO:1905706	mitochondrial membrane|mitochondrion|histone lysine N-methyltransferase activity|protein-lysine N-methyltransferase activity|peptidyl-lysine trimethylation|positive regulation of proton-transporting ATP synthase activity, rotational mechanism|regulation of mitochondrial ATP synthesis coupled proton transport
LOC122924849	23.4091	42.3842	4.43396	0.104356	-3.26041	0.000565704	0.00850332	Down	0	0.219731	0.122767	0.0870623	0.0361392	0.03781	0.163599	0.113148	2.21182	1.73345	0.068731	0.107613	122924849	Acnat2	protein_coding	Acyl-coenzyme A amino acid N-acyltransferase 2	bgar00120,bgar01040,bgar00430,bgar04146	Primary bile acid biosynthesis|Biosynthesis of unsaturated fatty acids|Taurine and hypotaurine metabolism|Peroxisome	GO:0005777,GO:0047617,GO:0016410,GO:0006637,GO:0006631	peroxisome|acyl-CoA hydrolase activity|N-acyltransferase activity|acyl-CoA metabolic process|fatty acid metabolic process
LOC122925954	51.6305	8.25643	95.0047	11.4668	3.51939	0.00235305	0.024647	Up	0.338663	0.336282	14.5819	0.406995	0.603364	1.13627	0.303487	0.472266	0.219062	0.496964	0	0.0299444	122925954	CXCL11	protein_coding	C-X-C motif chemokine 11	bgar04060,bgar04620,bgar04622,bgar04623	Cytokine-cytokine receptor interaction|Toll-like receptor signaling pathway|RIG-I-like receptor signaling pathway|Cytosolic DNA-sensing pathway	GO:0005576,GO:0005615,GO:0008009,GO:0045236,GO:0048248,GO:0008201,GO:0007189,GO:0061844,GO:0007267,GO:0071222,GO:0070098,GO:0006935,GO:0006954,GO:0031640,GO:0030593,GO:0051281,GO:0042127,GO:0007165,GO:0010818	extracellular region|extracellular space|chemokine activity|CXCR chemokine receptor binding|CXCR3 chemokine receptor binding|heparin binding|adenylate cyclase-activating G protein-coupled receptor signaling pathway|antimicrobial humoral immune response mediated by antimicrobial peptide|cell-cell signaling|cellular response to lipopolysaccharide|chemokine-mediated signaling pathway|chemotaxis|infl…
LOC122926007	11.2945	3.11389	19.4752	6.16232	2.62347	0.0039166	0.0356338	Up	0.251634	1.49919	0.670095	0.0475209	1.726	1.96058	0.198438	0.463193	0	0.191144	0	0.0978969	122926007	CXCL10	protein_coding	C-X-C motif chemokine 10	bgar04060,bgar04620,bgar04622,bgar04623	Cytokine-cytokine receptor interaction|Toll-like receptor signaling pathway|RIG-I-like receptor signaling pathway|Cytosolic DNA-sensing pathway	GO:0009897,GO:0005615,GO:0042056,GO:0008009,GO:0045236,GO:0048248,GO:0008201,GO:0007189,GO:0061844,GO:0140374,GO:0097398,GO:0071222,GO:0098586,GO:0070098,GO:0006935,GO:0042118,GO:0007186,GO:0006954,GO:0016525,GO:0045662,GO:1901740,GO:0030593,GO:0090026,GO:0051281,GO:2000406,GO:0042981,GO:0042127,GO:1901509,GO:0010819,GO:0010818	external side of plasma membrane|extracellular space|chemoattractant activity|chemokine activity|CXCR chemokine receptor binding|CXCR3 chemokine receptor binding|heparin binding|adenylate cyclase-activating G protein-coupled receptor signaling pathway|antimicrobial humoral immune response mediated by antimicrobial peptide|antiviral innate immune response|cellular response to interleukin-17|cellul…
LOC122926052	15.7607	8.62733	22.8941	2.66681	1.41512	0.00372443	0.0342898	Up	0.523893	0.126112	0.603946	0.494685	0.217787	0.309232	0.0782464	0.129879	0.177507	0.165815	0.0739635	0.138967	122926052	Havcr1	protein_coding	Hepatitis A virus cellular receptor 1 homolog			GO:0016324,GO:0005903,GO:0009986,GO:0005737,GO:0005615,GO:0031514,GO:0045335,GO:0001786,GO:0001618,GO:0006911,GO:0033005,GO:0032496,GO:0009611	apical plasma membrane|brush border|cell surface|cytoplasm|extracellular space|motile cilium|phagocytic vesicle|phosphatidylserine binding|virus receptor activity|phagocytosis, engulfment|positive regulation of mast cell activation|response to lipopolysaccharide|response to wounding
LOC122926100	19.3986	9.93254	28.8646	2.87086	1.52148	0.000401561	0.00658735	Up	0.245371	0.218441	0.257504	0.231691	0.198981	0.390338	0.183491	0.0951785	0.0860041	0.0562373	0.0709556	0.00822935	122926100	CECR2	protein_coding	Chromatin remodeling regulator CECR2	bgar03082	ATP-dependent chromatin remodeling	GO:0090537,GO:0000791,GO:0005634,GO:0140658,GO:0006309,GO:0006338,GO:0090102,GO:0007010,GO:0061640,GO:0097194,GO:0060122,GO:0001842,GO:0001843,GO:0007338,GO:0016192	CERF complex|euchromatin|nucleus|ATP-dependent chromatin remodeler activity|apoptotic DNA fragmentation|chromatin remodeling|cochlea development|cytoskeleton organization|cytoskeleton-dependent cytokinesis|execution phase of apoptosis|inner ear receptor cell stereocilium organization|neural fold formation|neural tube closure|single fertilization|vesicle-mediated transport
LOC122926154	3.50008	6.83777	0.162396	0.0354109	-4.81966	0.000246047	0.004537	Down	0	0	0.0418068	0	0	0	0.519978	0.089906	0.0446819	0.0834775	0.614395	0.256525	122926154	DNMT3A	non_coding	DNA (cytosine-5)-methyltransferase 3A			GO:0005737,GO:0000791,GO:0016363,GO:0005634,GO:0001046,GO:0003886,GO:0003677,GO:0046872,GO:0106363,GO:0006325,GO:0006306,GO:0010468,GO:0071774,GO:0009408	cytoplasm|euchromatin|nuclear matrix|nucleus|core promoter sequence-specific DNA binding|DNA (cytosine-5-)-methyltransferase activity|DNA binding|metal ion binding|protein-cysteine methyltransferase activity|chromatin organization|DNA methylation|regulation of gene expression|response to fibroblast growth factor|response to heat
LOC122926261	29.2455	53.0724	5.41853	0.101699	-3.29762	1.63726e-05	0.000558969	Down	0.159987	0.158863	0.152158	0.0755339	0	0.123013	1.10395	0.715788	0.243933	0.170899	0.29815	3.42333	122926261	Cyp2f2	protein_coding	Cytochrome P450 2F2			GO:0005737,GO:0005789,GO:0043231,GO:0008392,GO:0020037,GO:0005506,GO:0004497,GO:0016712,GO:0019825,GO:0008395,GO:0019373,GO:1901170,GO:0006082,GO:1901360,GO:0009636,GO:0018979,GO:0006805	cytoplasm|endoplasmic reticulum membrane|intracellular membrane-bounded organelle|arachidonic acid epoxygenase activity|heme binding|iron ion binding|monooxygenase activity|oxidoreductase activity, acting on paired donors, with incorporation or reduction of molecular oxygen, reduced flavin or flavoprotein as one donor, and incorporation of one atom of oxygen|oxygen binding|steroid hydroxylase act…
LOC122926458	397.516	111.616	683.416	6.12154	2.61389	0.00175825	0.0200225	Up	79.9549	18.4399	49.9961	13.5656	1.95966	4.01684	4.66696	1.96168	10.9109	4.41791	0.760605	3.73146	122926458	Tnni1	protein_coding	Troponin I, slow skeletal muscle	bgar04814	Motor proteins	GO:0005861,GO:0003779,GO:0060048,GO:0006936,GO:0006937,GO:0003009,GO:0014883,GO:0055010	troponin complex|actin binding|cardiac muscle contraction|muscle contraction|regulation of muscle contraction|skeletal muscle contraction|transition between fast and slow fiber|ventricular cardiac muscle tissue morphogenesis
LOC122926460	41.737	59.3477	24.1263	0.405642	-1.30172	0.0035248	0.0330093	Down	0.0909389	0.225749	0.172977	0.0644017	0.133664	0.473916	0.918839	0.402989	0.439073	0.331	0.338945	0.221121	122926460	Pnpla2	protein_coding	Patatin-like phospholipase domain-containing protein 2	bgar00561	Glycerolipid metabolism	GO:0005737,GO:0005829,GO:0005811,GO:0016020,GO:0005654,GO:0005886,GO:0016411,GO:0051265,GO:0051264,GO:0004623,GO:0050253,GO:0004806,GO:0044242,GO:0006651,GO:1905691,GO:0034389,GO:0055088,GO:0019915,GO:0010891,GO:0010898,GO:0019433	cytoplasm|cytosol|lipid droplet|membrane|nucleoplasm|plasma membrane|acylglycerol O-acyltransferase activity|diolein transacylation activity|mono-olein transacylation activity|phospholipase A2 activity|retinyl-palmitate esterase activity|triglyceride lipase activity|cellular lipid catabolic process|diacylglycerol biosynthetic process|lipid droplet disassembly|lipid droplet organization|lipid home…
LOC122926469	7880.41	11209	4551.8	0.406095	-1.30011	5.01641e-07	3.35104e-05	Down	48.7682	81.2082	67.28	58.149	112.535	75.2498	155.257	159.556	122.49	157.006	223.818	130.046	122926469	GOT1	protein_coding	Aspartate aminotransferase, cytoplasmic	bgar00250,bgar00270,bgar00220,bgar00330,bgar00350,bgar00360,bgar00400	Alanine, aspartate and glutamate metabolism|Cysteine and methionine metabolism|Arginine biosynthesis|Arginine and proline metabolism|Tyrosine metabolism|Phenylalanine metabolism|Phenylalanine, tyrosine and tryptophan biosynthesis	GO:0005829,GO:0005654,GO:0004069,GO:0047801,GO:0004609,GO:0030170,GO:0006103,GO:0006532,GO:0006533,GO:0006531,GO:0032869,GO:0055089,GO:0006094,GO:0019551,GO:0019550,GO:0006536,GO:0006114,GO:0007219,GO:0006107,GO:0051384	cytosol|nucleoplasm|L-aspartate:2-oxoglutarate aminotransferase activity|L-cysteine transaminase activity|phosphatidylserine decarboxylase activity|pyridoxal phosphate binding|2-oxoglutarate metabolic process|aspartate biosynthetic process|aspartate catabolic process|aspartate metabolic process|cellular response to insulin stimulus|fatty acid homeostasis|gluconeogenesis|glutamate catabolic proces…
LOC122926525	7.1032	11.8018	2.40463	0.201522	-2.31099	0.00399372	0.0362018	Down	0.0211826	0.0210337	0.00671533	0	0.0345941	0.0217161	0.0974432	0.0144414	0.0933028	0.120679	0.0131585	0.13735	122926525	mmp21	protein_coding	Matrix metalloproteinase-21			GO:0031012,GO:0005576,GO:0004222,GO:0008270,GO:0061371,GO:0007368,GO:0006508	extracellular matrix|extracellular region|metalloendopeptidase activity|zinc ion binding|determination of heart left/right asymmetry|determination of left/right symmetry|proteolysis
LOC122926558	30.1565	12.1441	48.1688	3.94799	1.98112	0.000843604	0.0116421	Up	0.798659	0.693914	0.580231	0.858874	0.184779	0.216066	0.17495	0.0567179	0.191678	0.147455	0	0.215774	122926558		protein_coding	Shaker-related potassium channel tsha2 OS=Oncorhynchus mykiss OX=8022 PE=2 SV=1			GO:0030424,GO:0044224,GO:0033270,GO:0043204,GO:0008076,GO:0005251,GO:0005249,GO:0010960,GO:0071805,GO:0051260,GO:0034765,GO:0042391	axon|juxtaparanode region of axon|paranode region of axon|perikaryon|voltage-gated potassium channel complex|delayed rectifier potassium channel activity|voltage-gated potassium channel activity|magnesium ion homeostasis|potassium ion transmembrane transport|protein homooligomerization|regulation of ion transmembrane transport|regulation of membrane potential
LOC122926656	17.0984	0.918892	33.2779	37.8599	5.2426	8.76156e-09	1.24841e-06	Up	0.87125	2.80301	0.762325	1.80989	0.751278	0.214367	0.0343533	0	0	0.0661811	0.0649459	0	122926656	Sult2b1	protein_coding	Sulfotransferase 2B1	bgar00140	Steroid hormone biosynthesis	GO:0005737,GO:0005829,GO:0005783,GO:0043231,GO:0005634,GO:0015485,GO:0051922,GO:0003676,GO:0036094,GO:1990239,GO:0050294,GO:0008146,GO:0050427,GO:0008203,GO:0008285,GO:0045606,GO:0008202,GO:0000103,GO:0051923	cytoplasm|cytosol|endoplasmic reticulum|intracellular membrane-bounded organelle|nucleus|cholesterol binding|cholesterol sulfotransferase activity|nucleic acid binding|small molecule binding|steroid hormone binding|steroid sulfotransferase activity|sulfotransferase activity|3'-phosphoadenosine 5'-phosphosulfate metabolic process|cholesterol metabolic process|negative regulation of cell population…
LOC122926775	8.93567	2.68029	15.1911	5.71173	2.51393	0.00109457	0.0142426	Up	0.746282	0.230545	0.205042	0.0313189	0.162504	0.153016	0.0163477	0.0508783	0.0674286	0.0314936	0.0309058	0.0483896	122926775	TNFRSF9	protein_coding	Tumor necrosis factor receptor superfamily member 9	bgar04060	Cytokine-cytokine receptor interaction	GO:0009897,GO:0005886,GO:0038023,GO:0006915,GO:0008285,GO:0042127,GO:0033084	external side of plasma membrane|plasma membrane|signaling receptor activity|apoptotic process|negative regulation of cell population proliferation|regulation of cell population proliferation|regulation of immature T cell proliferation in thymus
LOC122927043	6.7754	12.674	0.876835	0.0709825	-3.81639	0.000154848	0.00321267	Down	0.0280821	0.0278847	0	0.106066	0	0	0.941184	0.402049	0.513802	0.133322	0.0261667	0.218504	122927043	cplane2	protein_coding	Ciliogenesis and planar polarity effector 2			GO:0036064,GO:0005737,GO:0005525,GO:0003924,GO:0060271,GO:0006887,GO:0008104,GO:0015031,GO:0017157,GO:0031338	ciliary basal body|cytoplasm|GTP binding|GTPase activity|cilium assembly|exocytosis|protein localization|protein transport|regulation of exocytosis|regulation of vesicle fusion
LOC122927056	137.576	222.04	53.1126	0.23902	-2.06479	0.000565437	0.00850332	Down	3.66725	3.48541	2.19232	2.17661	2.87478	2.95398	25.8729	2.67876	2.18333	3.33287	2.88014	31.5408	122927056	CAPZB	protein_coding	F-actin-capping protein subunit beta isoforms 1 and 2			GO:0005903,GO:0030863,GO:0005829,GO:0008290,GO:0098686,GO:0030027,GO:0016020,GO:0014069,GO:0098685,GO:0097224,GO:0071203,GO:0030018,GO:0051015,GO:0008154,GO:0051016,GO:0000902,GO:0007010,GO:0030032,GO:0051490,GO:0022604,GO:0010591	brush border|cortical cytoskeleton|cytosol|F-actin capping protein complex|hippocampal mossy fiber to CA3 synapse|lamellipodium|membrane|postsynaptic density|Schaffer collateral - CA1 synapse|sperm connecting piece|WASH complex|Z disc|actin filament binding|actin polymerization or depolymerization|barbed-end actin filament capping|cell morphogenesis|cytoskeleton organization|lamellipodium assembl…
LOC122927247	23.8773	11.4119	36.3428	3.16227	1.66096	0.00295532	0.0291658	Up	0.114598	0.43241	0.52315	0.223631	0.306933	0.101819	0.105433	0.14063	0.0310626	0.152337	0.0213562	0.0594449	122927247	ADAM28	protein_coding	Disintegrin and metalloproteinase domain-containing protein 28			GO:0016020,GO:0046872,GO:0004222,GO:0006508	membrane|metal ion binding|metalloendopeptidase activity|proteolysis
LOC122927301	449.033	648.206	249.859	0.38563	-1.37471	0.000211165	0.00404368	Down	7.59981	5.4562	5.58992	5.808	9.53636	8.99634	10.9947	20.464	20.4517	8.5659	28.2493	6.16859	122927301	TNFRSF10B	protein_coding	Tumor necrosis factor receptor superfamily member 10B			GO:0009986,GO:0005886,GO:0038023,GO:0045569,GO:0036463,GO:0007250,GO:0006915,GO:0007166,GO:0071260,GO:0002357,GO:0008625,GO:0070059,GO:0043065,GO:0043123,GO:0042981,GO:0034976,GO:0036462	cell surface|plasma membrane|signaling receptor activity|TRAIL binding|TRAIL receptor activity|activation of NF-kappaB-inducing kinase activity|apoptotic process|cell surface receptor signaling pathway|cellular response to mechanical stimulus|defense response to tumor cell|extrinsic apoptotic signaling pathway via death domain receptors|intrinsic apoptotic signaling pathway in response to endopla…
LOC122927360	603.384	209.663	997.106	4.75679	2.24999	8.39849e-10	1.74456e-07	Up	69.5004	101.938	62.1992	151.146	30.9682	30.0805	17.2146	8.89323	22.638	13.6951	11.3313	10.1086	122927360		protein_coding	Thymosin beta-b OS=Cyprinus carpio OX=7962 PE=3 SV=3			GO:0005737,GO:0005856,GO:0003785,GO:0007015	cytoplasm|cytoskeleton|actin monomer binding|actin filament organization
LOC122927678	257.42	144.888	369.951	2.55381	1.35265	0.00524774	0.0441995	Up	13.4102	14.3361	6.86555	16.4665	9.08707	2.35601	1.89225	1.74187	7.42014	4.51823	1.08328	5.25926	122927678	Ctsj	protein_coding	Cathepsin J	bgar04145,bgar04142,bgar04140,bgar04210	Phagosome|Lysosome|Autophagy - animal|Apoptosis	GO:0005615,GO:0005764,GO:0048471,GO:0004197,GO:0008234,GO:0006955,GO:0051603	extracellular space|lysosome|perinuclear region of cytoplasm|cysteine-type endopeptidase activity|cysteine-type peptidase activity|immune response|proteolysis involved in protein catabolic process
LOC122927680	762.402	455.608	1069.2	2.34703	1.23084	0.00463274	0.0401978	Up	42.8251	32.2455	16.0315	44.4837	25.2945	12.3322	9.59309	2.7982	12.3848	12.3778	5.26762	22.797	122927680	Ctsj	protein_coding	Cathepsin J	bgar04145,bgar04142,bgar04140,bgar04210	Phagosome|Lysosome|Autophagy - animal|Apoptosis	GO:0005615,GO:0005764,GO:0048471,GO:0004197,GO:0008234,GO:0006955,GO:0051603	extracellular space|lysosome|perinuclear region of cytoplasm|cysteine-type endopeptidase activity|cysteine-type peptidase activity|immune response|proteolysis involved in protein catabolic process
LOC122927796	6.51048	0	13.021	67.679	6.08064	4.15651e-05	0.00115959	Up	0.0412621	0.163888	1.11842	0.0194808	0.020216	0.253808	0	0	0	0	0	0	122927796		protein_coding	Tubulin alpha chain OS=Notophthalmus viridescens OX=8316 PE=2 SV=1	bgar04145,bgar04210,bgar04530,bgar04540,bgar04814,bgar05132	Phagosome|Apoptosis|Tight junction|Gap junction|Motor proteins|Salmonella infection	GO:0005737,GO:0005874,GO:0005525,GO:0016787,GO:0046872,GO:0005200,GO:0007017	cytoplasm|microtubule|GTP binding|hydrolase activity|metal ion binding|structural constituent of cytoskeleton|microtubule-based process
LOC122927880	35.1952	4.90401	65.4863	13.3552	3.73933	9.75346e-05	0.00225717	Up	0.02102	0.299169	1.07287	0.324186	1.04359	0.0502821	0.00690682	0.0429917	0	0.0798353	0	0.0613331	122927880	SLC26A4	protein_coding	Pendrin			GO:0016324,GO:0031526,GO:0070062,GO:0016020,GO:0005886,GO:0015106,GO:0015108,GO:0140900,GO:0015111,GO:0019531,GO:0008271,GO:0015116,GO:0015698,GO:0015705,GO:0006811,GO:0006885,GO:0032880,GO:0007605,GO:0008272	apical plasma membrane|brush border membrane|extracellular exosome|membrane|plasma membrane|bicarbonate transmembrane transporter activity|chloride transmembrane transporter activity|chloride:bicarbonate antiporter activity|iodide transmembrane transporter activity|oxalate transmembrane transporter activity|secondary active sulfate transmembrane transporter activity|sulfate transmembrane transpor…
LOC122927984	14.8825	8.31997	21.445	2.58619	1.37083	0.000570302	0.00856282	Up	0.622548	0.794792	0.592083	0.979734	0.610025	0.395093	0.321449	0.181897	0.150667	0.225188	0.193362	0.317166	122927984	cd276	protein_coding	CD276 antigen homolog			GO:0016020	membrane
LOC122928102	180.525	95.3051	265.745	2.78681	1.47861	1.21973e-05	0.000453219	Up	1.53105	7.318	3.27012	4.8149	2.56823	2.03518	1.53481	1.26053	1.33206	1.13344	0.737491	1.09791	122928102	parpbp	protein_coding	PCNA-interacting partner			GO:0000785,GO:0005737,GO:0005634,GO:0003677,GO:0006281,GO:2000042	chromatin|cytoplasm|nucleus|DNA binding|DNA repair|negative regulation of double-strand break repair via homologous recombination
LOC122928207	42.6675	60.0825	25.2525	0.421398	-1.24674	3.24812e-05	0.000955735	Down	0.425937	0.229598	0.25463	0.448155	0.238497	0.349332	0.935703	0.560029	0.544282	0.473765	0.566978	1.0416	122928207	v1g82024	protein_coding	Ribosome biogenesis protein WDR12 homolog (Fragment)			GO:0005730,GO:0005654,GO:0006364	nucleolus|nucleoplasm|rRNA processing
LOC122928382	42.4172	21.3334	63.5009	2.97949	1.57506	0.000608951	0.00898112	Up	1.32443	0.447319	0.385597	0.740145	0.353139	0.314046	0.177626	0.0644956	0.210636	0.28231	0.109137	0.227837	122928382	WNT7B	protein_coding	Protein Wnt-7b	bgar04310,bgar04150,bgar04916	Wnt signaling pathway|mTOR signaling pathway|Melanogenesis	GO:0005615,GO:0005125,GO:0005109,GO:0060070,GO:0045165,GO:0070307,GO:0030182,GO:0046330	extracellular space|cytokine activity|frizzled binding|canonical Wnt signaling pathway|cell fate commitment|lens fiber cell development|neuron differentiation|positive regulation of JNK cascade
LOC122928445	2034.6	3624.16	445.035	0.122771	-3.02596	2.52138e-57	2.17356e-53	Down	13.2091	12.4442	9.03464	13.1117	12.6486	9.48181	110.368	131.057	71.2604	60.1883	55.3048	94.6607	122928445	ldha	protein_coding	L-lactate dehydrogenase A chain	bgar00010,bgar00620,bgar00640,bgar00270	Glycolysis / Gluconeogenesis|Pyruvate metabolism|Propanoate metabolism|Cysteine and methionine metabolism	GO:0005737,GO:0004459,GO:0019752	cytoplasm|L-lactate dehydrogenase activity|carboxylic acid metabolic process
LOC122928458	208.354	120.532	296.175	2.45969	1.29848	0.00310339	0.0301101	Up	9.727	8.32705	6.07153	6.52739	2.49851	1.27796	1.30327	2.45299	2.51499	1.2195	2.32308	2.60856	122928458	BCAT1	protein_coding	Branched-chain-amino-acid aminotransferase, cytosolic	bgar00270,bgar00280,bgar00290,bgar00770	Cysteine and methionine metabolism|Valine, leucine and isoleucine degradation|Valine, leucine and isoleucine biosynthesis|Pantothenate and CoA biosynthesis	GO:0005737,GO:0052656,GO:0052654,GO:0050048,GO:0052655,GO:0008652,GO:0009082,GO:0006629	cytoplasm|L-isoleucine transaminase activity|L-leucine transaminase activity|L-leucine:2-oxoglutarate aminotransferase activity|L-valine transaminase activity|amino acid biosynthetic process|branched-chain amino acid biosynthetic process|lipid metabolic process
LOC122928473	280.149	168.89	391.408	2.31687	1.21218	0.00188729	0.0209927	Up	1.36015	2.39042	1.16766	5.69419	0.949464	3.80068	1.67299	1.08936	1.45596	0.577166	0.583217	0.602914	122928473	PARP12	protein_coding	Protein mono-ADP-ribosyltransferase PARP12			GO:0005634,GO:0046872,GO:0003950,GO:0140803,GO:1990404,GO:0016779,GO:0003723,GO:0070213	nucleus|metal ion binding|NAD+ ADP-ribosyltransferase activity|NAD+- protein-cysteine ADP-ribosyltransferase activity|NAD+-protein ADP-ribosyltransferase activity|nucleotidyltransferase activity|RNA binding|protein auto-ADP-ribosylation
LOC122928500	17.457	24.415	10.4989	0.429997	-1.2176	0.00607247	0.0489555	Down	0.111593	0.0484788	0.0331663	0.0922002	0.0341713	0.150155	0.261256	0.128384	0.233951	0.105959	0.0909838	0.169589	122928500	Slc6a13	protein_coding	Sodium- and chloride-dependent GABA transporter 2			GO:0016323,GO:0043005,GO:0005886,GO:0015171,GO:0005283,GO:0005308,GO:0015185,GO:0005332,GO:0008028,GO:0042165,GO:0005368,GO:0005369,GO:0089718,GO:0015881,GO:0051939,GO:0015718,GO:0006836,GO:0071705,GO:0010940,GO:0035725,GO:0015734	basolateral plasma membrane|neuron projection|plasma membrane|amino acid transmembrane transporter activity|amino acid:sodium symporter activity|creatine transmembrane transporter activity|gamma-aminobutyric acid transmembrane transporter activity|gamma-aminobutyric acid:sodium:chloride symporter activity|monocarboxylic acid transmembrane transporter activity|neurotransmitter binding|taurine tran…
LOC122928539	95.5646	38.2066	152.923	3.99791	1.99925	0.00159407	0.0187089	Up	2.07171	0.358682	3.53649	1.18376	1.45746	1.42682	0.261818	0.695337	1.14471	0.161405	0.0692965	0.0619992	122928539		non_coding
LOC122928563	19.8638	31.8589	7.86871	0.248358	-2.0095	0.000300909	0.00529385	Down	0.0171446	0.238337	0.130445	0.178076	0.0503991	0.246069	0.642208	0.648707	0.261403	0.227906	0.798758	0.416876	122928563	BCAT2	protein_coding	Branched-chain-amino-acid aminotransferase, mitochondrial	bgar00270,bgar00280,bgar00290,bgar00770	Cysteine and methionine metabolism|Valine, leucine and isoleucine degradation|Valine, leucine and isoleucine biosynthesis|Pantothenate and CoA biosynthesis	GO:0005759,GO:0005739,GO:0005654,GO:0004084,GO:0052656,GO:0052654,GO:0050048,GO:0052655,GO:0009082,GO:1990830,GO:0006550,GO:0009098,GO:0006629,GO:0010817,GO:0009099	mitochondrial matrix|mitochondrion|nucleoplasm|branched-chain-amino-acid transaminase activity|L-isoleucine transaminase activity|L-leucine transaminase activity|L-leucine:2-oxoglutarate aminotransferase activity|L-valine transaminase activity|branched-chain amino acid biosynthetic process|cellular response to leukemia inhibitory factor|isoleucine catabolic process|leucine biosynthetic process|li…
LOC122928574	237.897	359.213	116.581	0.324542	-1.62352	1.54653e-05	0.000535418	Down	0.975398	0.922732	0.871253	0.280039	0.716833	0.993208	1.46173	2.48021	2.47195	0.969958	3.29772	2.03839	122928574	pitpnc1	protein_coding	Cytoplasmic phosphatidylinositol transfer protein 1			GO:0005737,GO:0008289,GO:1990050,GO:0008526,GO:0007165	cytoplasm|lipid binding|phosphatidic acid transfer activity|phosphatidylinositol transfer activity|signal transduction
LOC122928607	1792.23	1139.96	2444.5	2.14444	1.1006	6.45445e-06	0.000272805	Up	51.3051	42.3	38.8978	52.1164	27.998	28.2918	20.6392	12.686	11.9374	19.9404	11.471	24.3605	122928607	pacsin1b	protein_coding	Protein kinase C and casein kinase substrate in neurons protein 1			GO:0005737,GO:0030659,GO:0005829,GO:0005768,GO:0043005,GO:0005886,GO:0032587,GO:0045202,GO:0005543,GO:0007015,GO:0060088,GO:0060271,GO:0007010,GO:0006897,GO:0048812,GO:0097320,GO:1900006,GO:0030100	cytoplasm|cytoplasmic vesicle membrane|cytosol|endosome|neuron projection|plasma membrane|ruffle membrane|synapse|phospholipid binding|actin filament organization|auditory receptor cell stereocilium organization|cilium assembly|cytoskeleton organization|endocytosis|neuron projection morphogenesis|plasma membrane tubulation|positive regulation of dendrite development|regulation of endocytosis
LOC122928753	4.46614	1.0056	7.92669	7.73608	2.9516	0.00182357	0.0205358	Up	0.0285675	0.0756444	0.190186	0.116891	0.0186619	0.0390493	0.00938677	0.0194761	0.0096793	0.00904173	0	0.0092617	122928753	TMEM132D	protein_coding	Transmembrane protein 132D			GO:0016020	membrane
LOC122928762	53.1639	73.4696	32.8582	0.448294	-1.15748	0.00526088	0.0442885	Down	0.516987	0.275689	0.236738	0.361603	0.206388	0.382784	0.273684	0.479737	1.06073	0.336348	0.669061	0.977722	122928762		protein_coding		bgar05168	Herpes simplex virus 1 infection
LOC122928839	2.27843	0	4.55686	23.7592	4.57042	0.00243647	0.0252751	Up	0	0.0194799	0.0466445	0.0740965	0.0961161	0.0502799	0	0	0	0	0	0	122928839	Nnmt	protein_coding	Nicotinamide N-methyltransferase	bgar00760	Nicotinate and nicotinamide metabolism	GO:0005829,GO:0008170,GO:0008112,GO:0031100,GO:0032259,GO:0006769,GO:0045722,GO:0090312,GO:0051569,GO:0031060,GO:0010967,GO:0010243,GO:0009410	cytosol|N-methyltransferase activity|nicotinamide N-methyltransferase activity|animal organ regeneration|methylation|nicotinamide metabolic process|positive regulation of gluconeogenesis|positive regulation of protein deacetylation|regulation of histone H3-K4 methylation|regulation of histone methylation|regulation of polyamine biosynthetic process|response to organonitrogen compound|response to …
LOC122928903	406.33	251.477	561.183	2.23113	1.15777	0.00101318	0.0133753	Up	3.82058	4.42813	9.38178	7.74605	5.07094	15.4184	3.13634	3.22757	3.63672	5.27775	1.21444	1.93876	122928903	GBP2	protein_coding	Guanylate-binding protein 2	bgar04621	NOD-like receptor signaling pathway	GO:0005737,GO:0031410,GO:0005829,GO:0005794,GO:0000139,GO:0005654,GO:0005634,GO:0048471,GO:0005525,GO:0003924,GO:0042802,GO:0042803,GO:0071347,GO:0071356,GO:0071346,GO:0050830,GO:0042832,GO:0006955,GO:0034504	cytoplasm|cytoplasmic vesicle|cytosol|Golgi apparatus|Golgi membrane|nucleoplasm|nucleus|perinuclear region of cytoplasm|GTP binding|GTPase activity|identical protein binding|protein homodimerization activity|cellular response to interleukin-1|cellular response to tumor necrosis factor|cellular response to type II interferon|defense response to Gram-positive bacterium|defense response to protozoa…
LOC122928997	496.324	119.066	873.582	7.336	2.87499	5.12535e-05	0.00137215	Up	0.335589	0.735066	0.880055	8.47187	0.544034	3.5669	0.403778	0.39113	0.466526	0.161666	0.158649	0.141599	122928997	SACS	protein_coding	Sacsin			GO:0030424,GO:0070852,GO:0005737,GO:0030425,GO:0005739,GO:0005634,GO:0051087,GO:0030544,GO:0042802,GO:0070628,GO:0090084,GO:0006457	axon|cell body fiber|cytoplasm|dendrite|mitochondrion|nucleus|chaperone binding|Hsp70 protein binding|identical protein binding|proteasome binding|negative regulation of inclusion body assembly|protein folding
LOC122928999	18.9935	4.81487	33.1721	6.94308	2.79558	0.000424928	0.00685972	Up	0.415707	1.46195	0.247102	1.30844	0.0509181	0.142059	0.068297	0.123992	0.0880318	0	0.096838	0.0842337	122928999	gsg1l	protein_coding	Germ cell-specific gene 1-like protein			GO:0005886,GO:0045202	plasma membrane|synapse
LOC122929023	87.9613	55.9579	119.965	2.13743	1.09588	0.000125735	0.00274405	Up	1.28035	1.25863	1.13245	1.53539	2.2959	2.23141	1.21161	0.353519	0.897988	0.692953	0.369835	0.647547	122929023	STYK1	protein_coding	Tyrosine-protein kinase STYK1			GO:0031234,GO:0005886,GO:0005524,GO:0004715,GO:0004713,GO:0005102,GO:0030154,GO:0045087,GO:0007169	extrinsic component of cytoplasmic side of plasma membrane|plasma membrane|ATP binding|non-membrane spanning protein tyrosine kinase activity|protein tyrosine kinase activity|signaling receptor binding|cell differentiation|innate immune response|transmembrane receptor protein tyrosine kinase signaling pathway
LOC122929047	4256.4	6965.24	1547.56	0.2222	-2.17007	6.34596e-23	1.82351e-19	Down	7.42352	11.1451	12.9317	12.0336	18.4048	20.8748	62.3546	48.5894	49.936	57.264	55.3138	53.9504	122929047	ARHGEF19	protein_coding	Rho guanine nucleotide exchange factor 19			GO:0005829,GO:0005096,GO:0005085,GO:0090630,GO:0032956,GO:0051056,GO:0060071,GO:0042060	cytosol|GTPase activator activity|guanyl-nucleotide exchange factor activity|activation of GTPase activity|regulation of actin cytoskeleton organization|regulation of small GTPase mediated signal transduction|Wnt signaling pathway, planar cell polarity pathway|wound healing
LOC122929066	283.578	439.082	128.073	0.29188	-1.77655	1.68878e-07	1.36058e-05	Down	0.485849	0.340542	0.592542	0.631473	1.34982	1.25987	2.83411	1.36779	1.9754	1.9484	2.35409	3.41343	122929066	Padi2	protein_coding	Protein-arginine deiminase type-2			GO:0005737,GO:0000791,GO:0005634,GO:0005509,GO:0140798,GO:0030331,GO:0042803,GO:0004668,GO:1990830,GO:0030520,GO:0070100,GO:1901624,GO:0045815	cytoplasm|euchromatin|nucleus|calcium ion binding|histone H3R26 arginine deiminase activity|nuclear estrogen receptor binding|protein homodimerization activity|protein-arginine deiminase activity|cellular response to leukemia inhibitory factor|intracellular estrogen receptor signaling pathway|negative regulation of chemokine-mediated signaling pathway|negative regulation of lymphocyte chemotaxis|…
LOC122929106	1867.99	2825.34	910.645	0.322329	-1.63339	1.58915e-09	2.91473e-07	Down	16.6551	19.0485	13.8574	18.9724	23.7087	36.1955	106.595	52.7973	29.9815	54.792	66.7467	45.2968	122929106	HIGD1A	protein_coding	HIG1 domain family member 1A, mitochondrial			GO:0005743,GO:0005739,GO:0005654,GO:0032991,GO:0070469,GO:0097250,GO:0043066	mitochondrial inner membrane|mitochondrion|nucleoplasm|protein-containing complex|respirasome|mitochondrial respirasome assembly|negative regulation of apoptotic process
LOC122929330	22.1045	5.15638	39.0527	7.62095	2.92997	0.000203682	0.00395014	Up	0.488591	1.74297	0.481891	1.04231	0.602886	0.0185517	0.0713522	0.16655	0	0.120277	0.118032	0.0352007	122929330	CRIM1	protein_coding	Cysteine-rich motor neuron 1 protein			GO:0005576,GO:0005886,GO:0004867	extracellular region|plasma membrane|serine-type endopeptidase inhibitor activity
LOC122929359	106.851	64.9285	148.773	2.29296	1.19721	3.00535e-05	0.000904279	Up	3.12092	1.61292	2.32595	4.61857	1.53801	4.19119	1.22338	1.1945	1.40992	0.987785	0.61222	1.33134	122929359	chrne	protein_coding	Acetylcholine receptor subunit epsilon	bgar04080	Neuroactive ligand-receptor interaction	GO:0045211,GO:0022848,GO:0004888	postsynaptic membrane|acetylcholine-gated cation-selective channel activity|transmembrane signaling receptor activity
LOC122929435	551.366	794.161	308.571	0.388723	-1.36318	2.19995e-05	0.000711621	Down	1.91658	1.57588	1.70732	2.91522	5.43013	3.4585	5.81312	6.33219	3.4379	7.94627	7.11917	7.04306	122929435	ephx3	protein_coding	Epoxide hydrolase 3			GO:0005783,GO:0016020,GO:0004301,GO:0006629	endoplasmic reticulum|membrane|epoxide hydrolase activity|lipid metabolic process
LOC122929503	2.95035	5.76516	0.135543	0.0420116	-4.57307	0.00188529	0.0209841	Down	0	0	0	0.0383916	0	0	0.120237	0.0415787	0.247967	0	0.303081	0.514083	122929503	FCN2	protein_coding	Ficolin-2			GO:0005581,GO:0005576,GO:0030246,GO:0046872,GO:0001867	collagen trimer|extracellular region|carbohydrate binding|metal ion binding|complement activation, lectin pathway
LOC122929521	113.676	220.415	6.93609	0.0315253	-4.98735	1.32565e-07	1.1149e-05	Down	0.0110388	0.043845	0.0839892	0.0208468	0.0432672	0.294239	0.957573	1.91908	2.08704	1.49886	5.76011	0.0536826	122929521		protein_coding	Low molecular weight neuronal intermediate filament OS=Xenopus laevis OX=8355 PE=1 SV=1			GO:0005882,GO:0005198	intermediate filament|structural molecule activity
LOC122929651	53.5852	77.8874	29.283	0.376729	-1.4084	0.00299059	0.0294111	Down	0.299367	0.483052	0.693998	0.653691	0.623359	0.709723	0.461095	2.8701	0.93191	0.408614	1.2204	2.12917	122929651	glul	protein_coding	Glutamine synthetase	bgar00630,bgar00910,bgar00250,bgar00220,bgar04217	Glyoxylate and dicarboxylate metabolism|Nitrogen metabolism|Alanine, aspartate and glutamate metabolism|Arginine biosynthesis|Necroptosis	GO:0005829,GO:0005783,GO:0005739,GO:0005524,GO:0004356,GO:0046872,GO:0006542	cytosol|endoplasmic reticulum|mitochondrion|ATP binding|glutamate-ammonia ligase activity|metal ion binding|glutamine biosynthetic process
LOC122929675	13.6316	23.8785	3.38466	0.142288	-2.81311	0.00475731	0.041072	Down	0.0638192	0.00792132	0.00758701	0.0527285	0.0156339	0.024535	0	0.0407898	0.113523	0.0530226	0.0743327	0.72158	122929675	Pcsk5	protein_coding	Proprotein convertase subtilisin/kexin type 5			GO:0005788,GO:0005615,GO:0005794,GO:0005797,GO:0000139,GO:0016020,GO:0043204,GO:0005886,GO:1990635,GO:0005802,GO:0004175,GO:0008233,GO:0042277,GO:0004252,GO:0009952,GO:0003279,GO:0060976,GO:0140447,GO:0007368,GO:0007566,GO:0048566,GO:0048706,GO:0007507,GO:0001822,GO:0035108,GO:0043043,GO:0016486,GO:0033625,GO:2001046,GO:1905609,GO:1904754,GO:0016485,GO:0030323,GO:0006465,GO:0019058	endoplasmic reticulum lumen|extracellular space|Golgi apparatus|Golgi medial cisterna|Golgi membrane|membrane|perikaryon|plasma membrane|proximal dendrite|trans-Golgi network|endopeptidase activity|peptidase activity|peptide binding|serine-type endopeptidase activity|anterior/posterior pattern specification|cardiac septum development|coronary vasculature development|cytokine precursor processing|…
LOC122929697	48.3806	24.5831	72.1782	2.93164	1.55171	0.00184252	0.0206517	Up	0.692883	1.34794	1.90968	1.30851	0.609665	0.449395	0.250901	0.679646	0.114987	0.375944	0.0922318	0.481362	122929697	C2cd4c	protein_coding	C2 calcium-dependent domain-containing protein 4C			GO:0005829	cytosol
LOC122930336	286.286	180.556	392.017	2.17208	1.11907	2.95688e-05	0.000893541	Up	1.33747	3.01163	2.87168	4.93044	2.31004	2.37529	1.25182	1.27104	1.45562	0.820976	0.67977	1.46509	122930336	crlA	protein_coding	Cyclic AMP receptor-like protein A			GO:0005886,GO:0001646,GO:0004930,GO:0007189,GO:0030308,GO:0007165,GO:0030435	plasma membrane|cAMP receptor activity|G protein-coupled receptor activity|adenylate cyclase-activating G protein-coupled receptor signaling pathway|negative regulation of cell growth|signal transduction|sporulation resulting in formation of a cellular spore
LOC122930573	145.106	58.5354	231.677	3.96145	1.98603	1.13289e-05	0.000426642	Up	19.8196	4.62289	9.0137	7.3791	3.5844	2.93191	1.90126	2.51653	2.06192	1.51562	2.10706	0.776248	122930573	PUDP	protein_coding	Pseudouridine-5'-phosphatase			GO:0005829,GO:0046872,GO:0016791,GO:1990738,GO:0009117	cytosol|metal ion binding|phosphatase activity|pseudouridine 5'-phosphatase activity|nucleotide metabolic process
LOC122930673	251.923	161.139	342.708	2.1259	1.08807	0.00010056	0.00231168	Up	2.13253	1.46833	1.633	3.15028	1.83816	3.16348	1.6022	0.618624	1.34158	0.458352	0.597831	1.09352	122930673	nectin3	protein_coding	Nectin-3-like protein	bgar03266,bgar04514,bgar04520,bgar05168	Virion - Herpesvirus|Cell adhesion molecules|Adherens junction|Herpes simplex virus 1 infection	GO:0005912,GO:0043296,GO:0005886,GO:0007157,GO:0007156	adherens junction|apical junction complex|plasma membrane|heterophilic cell-cell adhesion via plasma membrane cell adhesion molecules|homophilic cell adhesion via plasma membrane adhesion molecules
LOC122930706	109.618	59.8182	159.419	2.6634	1.41327	0.000453402	0.0072047	Up	1.13755	1.3404	1.57233	6.34451	1.3376	4.15166	1.68948	0.79104	0.986692	0.633668	0.593575	0.634332	122930706	MX1	protein_coding	Interferon-induced GTP-binding protein Mx1	bgar03250	Viral life cycle - HIV-1	GO:0005737,GO:0005789,GO:0070382,GO:0016020,GO:0005874,GO:0005634,GO:0048471,GO:0005525,GO:0003924,GO:0008017,GO:0051607,GO:0045087	cytoplasm|endoplasmic reticulum membrane|exocytic vesicle|membrane|microtubule|nucleus|perinuclear region of cytoplasm|GTP binding|GTPase activity|microtubule binding|defense response to virus|innate immune response
LOC122930711	115.908	58.1993	173.617	2.98676	1.57858	0.00235197	0.024647	Up	0.604396	1.2003	1.32414	5.96178	0.602814	2.67764	0.989424	0.629114	0.713084	0.297189	0.754248	0.18895	122930711	Mx2	protein_coding	Interferon-induced GTP-binding protein Mx2	bgar03250	Viral life cycle - HIV-1	GO:0005737,GO:0016020,GO:0005874,GO:0005634,GO:0005525,GO:0003924,GO:0008017,GO:0051607,GO:0045087,GO:0045071,GO:0009617,GO:0034340,GO:0009615	cytoplasm|membrane|microtubule|nucleus|GTP binding|GTPase activity|microtubule binding|defense response to virus|innate immune response|negative regulation of viral genome replication|response to bacterium|response to type I interferon|response to virus
LOC122930713	39.9705	14.8848	65.0562	4.36096	2.12464	0.0029892	0.0294111	Up	0.441808	0.438702	0.0861923	1.61522	0.133206	2.195	0.223339	0.243282	0.356964	0.107565	0.0527786	0.0220363	122930713	Mx2	protein_coding	Interferon-induced GTP-binding protein Mx2	bgar03250	Viral life cycle - HIV-1	GO:0005737,GO:0016020,GO:0005874,GO:0005634,GO:0005525,GO:0003924,GO:0008017,GO:0051607,GO:0045087,GO:0045071,GO:0009617,GO:0034340,GO:0009615	cytoplasm|membrane|microtubule|nucleus|GTP binding|GTPase activity|microtubule binding|defense response to virus|innate immune response|negative regulation of viral genome replication|response to bacterium|response to type I interferon|response to virus
LOC122930793	86.9301	118.562	55.2978	0.46695	-1.09866	0.00202602	0.0221023	Down	0.531121	0.467683	0.562314	0.624523	0.304407	1.03763	1.44224	1.55769	0.336144	0.875401	1.12985	1.3353	122930793	Hlcs	protein_coding	Biotin--protein ligase	bgar00780	Biotin metabolism	GO:0000785,GO:0005737,GO:0005829,GO:0005739,GO:0005652,GO:0016363,GO:0005524,GO:0009374,GO:0004077,GO:0004078,GO:0004079,GO:0004080,GO:0018271,GO:0019899,GO:0042802,GO:0043687,GO:0070781	chromatin|cytoplasm|cytosol|mitochondrion|nuclear lamina|nuclear matrix|ATP binding|biotin binding|biotin-[acetyl-CoA-carboxylase] ligase activity|biotin-[methylcrotonoyl-CoA-carboxylase] ligase activity|biotin-[methylmalonyl-CoA-carboxytransferase] ligase activity|biotin-[propionyl-CoA-carboxylase (ATP-hydrolyzing)] ligase activity|biotin-protein ligase activity|enzyme binding|identical protein …
LOC122930909	222.102	140.784	303.419	2.15149	1.10534	6.48568e-07	4.11101e-05	Up	6.18287	5.78159	5.17683	7.52156	7.06205	4.41368	3.23433	3.00625	3.10379	3.31353	1.23706	1.56795	122930909		protein_coding	Mast cell protease 3 OS=Ovis aries OX=9940 PE=2 SV=1	bgar04080,bgar04142	Neuroactive ligand-receptor interaction|Lysosome	GO:0005576,GO:0004252,GO:0006508	extracellular region|serine-type endopeptidase activity|proteolysis
LOC122930979	2830.89	1458.08	4203.71	2.88311	1.52763	1.81672e-06	9.52038e-05	Up	46.3418	40.0531	37.0419	38.6153	21.5378	18.9702	7.40323	8.83073	18.2805	10.4241	4.70631	14.0206	122930979	ABI3BP	protein_coding	Target of Nesh-SH3			GO:0062023,GO:0005576,GO:0005615,GO:0030198,GO:0010811	collagen-containing extracellular matrix|extracellular region|extracellular space|extracellular matrix organization|positive regulation of cell-substrate adhesion
LOC122930980	52.6149	28.2643	76.9655	2.71991	1.44356	0.000859341	0.0118055	Up	2.99601	2.32525	3.17691	3.93456	1.85593	2.40069	0.712868	0.598679	1.61019	1.40603	0.0962641	1.13879	122930980		protein_coding
LOC122930998	4.80442	9.30565	0.303191	0.0360818	-4.79258	0.00381398	0.0348842	Down	0.00959972	0	0	0.00906452	0	0	0	0.402497	0.00975781	0	0.0178899	0.0933681	122930998		protein_coding
LOC122931034	18.9931	8.96736	29.0188	3.18448	1.67106	0.00468558	0.0405339	Up	1.40411	1.45001	1.17515	1.06066	1.81614	3.45473	0.996548	1.43589	0.228357	0.213315	0.0523334	0.218504	122931034		protein_coding	Dispanin subfamily A member 2b OS=Torpedo marmorata OX=7788 PE=2 SV=1			GO:0005886	plasma membrane
LOC122931061	202.402	315.163	89.6411	0.284783	-1.81207	7.56854e-10	1.61098e-07	Down	1.32308	1.69781	1.70359	1.97969	2.77244	2.02417	4.37416	6.66106	4.96567	3.26633	6.67627	9.00791	122931061	rgn	protein_coding	Regucalcin	bgar00030,bgar00053	Pentose phosphate pathway|Ascorbate and aldarate metabolism	GO:0005737,GO:0005634,GO:0005509,GO:0030234,GO:0004341,GO:0008270,GO:0006874,GO:0019853,GO:0032781,GO:0050848	cytoplasm|nucleus|calcium ion binding|enzyme regulator activity|gluconolactonase activity|zinc ion binding|cellular calcium ion homeostasis|L-ascorbic acid biosynthetic process|positive regulation of ATP-dependent activity|regulation of calcium-mediated signaling
LOC122931116	12401.5	20225.8	4577.22	0.226306	-2.14365	1.1792e-17	2.25896e-14	Down	130.84	104.451	125.625	89.8924	196.736	280.647	920.628	522.337	627.476	582.679	568.163	461.624	122931116	FABP3	protein_coding	Fatty acid-binding protein, heart	bgar03320	PPAR signaling pathway	GO:0005737,GO:0008289,GO:0042750	cytoplasm|lipid binding|hibernation
LOC122931523	102.705	140.554	64.8566	0.460601	-1.11841	3.52731e-05	0.00102727	Down	2.08095	0.885567	0.69112	1.01366	0.970996	1.04975	2.45829	2.49962	2.31667	2.72861	1.4004	1.81514	122931523	Cd38	protein_coding	ADP-ribosyl cyclase/cyclic ADP-ribose hydrolase 1	bgar00760,bgar04020	Nicotinate and nicotinamide metabolism|Calcium signaling pathway	GO:0016323,GO:0009986,GO:0043231,GO:0016020,GO:0005634,GO:0005886,GO:0030667,GO:0016798,GO:0042802,GO:0050135,GO:0003953,GO:0061809,GO:0016849,GO:0016740,GO:0014824,GO:0042100,GO:0050853,GO:0007565,GO:0060292,GO:0043066,GO:0045779,GO:0045892,GO:0010977,GO:0030890,GO:0030307,GO:0008284,GO:0007204,GO:0045893,GO:0032024,GO:0045907,GO:0032355,GO:0009725,GO:0033194,GO:0001666,GO:0070555,GO:0032570,GO:…	basolateral plasma membrane|cell surface|intracellular membrane-bounded organelle|membrane|nucleus|plasma membrane|secretory granule membrane|hydrolase activity, acting on glycosyl bonds|identical protein binding|NAD(P)+ nucleosidase activity|NAD+ nucleosidase activity|NAD+ nucleotidase, cyclic ADP-ribose generating|phosphorus-oxygen lyase activity|transferase activity|artery smooth muscle contra…
LOC122931669	5.7616	1.62037	9.90282	6.22834	2.63885	0.00155477	0.0184106	Up	0.384798	0.0955232	0.10979	0.19984	0.245087	0.157796	0	0.098377	0.0195567	0.0182685	0.0358551	0	122931669	MAOB	protein_coding	Amine oxidase [flavin-containing] B			GO:0005741,GO:0005739,GO:0052595,GO:0097621,GO:0052596,GO:0008131	mitochondrial outer membrane|mitochondrion|aliphatic amine oxidase activity|monoamine oxidase activity|phenethylamine:oxygen oxidoreductase (deaminating) activity|primary amine oxidase activity
LOC122931896	1009.87	1434.3	585.44	0.408222	-1.29257	0.00553855	0.0458522	Down	2.53891	6.74993	9.19129	13.6881	13.9158	15.4156	20.8129	8.71042	12.8037	25.1182	7.8756	55.4414	122931896	Ucp2	protein_coding	Dicarboxylate carrier SLC25A8			GO:0005737,GO:0005743,GO:0031966,GO:0005739,GO:0015297,GO:0015183,GO:0015140,GO:0015131,GO:0017077,GO:0140787,GO:0042803,GO:0015078,GO:0008271,GO:0022857,GO:1990845,GO:0007568,GO:0015740,GO:0034198,GO:0071333,GO:0032869,GO:0007565,GO:0006541,GO:0006096,GO:0097421,GO:0030225,GO:0000266,GO:1990542,GO:0006839,GO:0043066,GO:0061179,GO:0010942,GO:0120162,GO:0072593,GO:0051881,GO:0009409,GO:0070542,GO:…	cytoplasm|mitochondrial inner membrane|mitochondrial membrane|mitochondrion|antiporter activity|L-aspartate transmembrane transporter activity|malate transmembrane transporter activity|oxaloacetate transmembrane transporter activity|oxidative phosphorylation uncoupler activity|phosphate ion uniporter activity|protein homodimerization activity|proton transmembrane transporter activity|secondary ac…
LOC122931902	1260.59	1753.95	767.22	0.437452	-1.1928	9.48646e-05	0.00221321	Down	7.2203	16.7121	22.6078	19.301	28.1259	29.5826	53.6561	38.8166	21.5525	60.664	30.9622	46.1412	122931902	hsdl2	protein_coding	Hydroxysteroid dehydrogenase-like protein 2			GO:0005777,GO:0016491	peroxisome|oxidoreductase activity
LOC122931927	74.6002	111.736	37.4641	0.335322	-1.57638	0.00222889	0.0236627	Down	1.03481	0.564139	0.559628	0.938802	0.357881	1.3937	1.98012	1.80523	3.27931	1.67615	0.151252	4.1443	122931927	FGL1	protein_coding	Fibrinogen-like protein 1			GO:0062023,GO:0005576,GO:0005615,GO:0005577,GO:0005102,GO:0002250,GO:0072574,GO:0050868,GO:0050776	collagen-containing extracellular matrix|extracellular region|extracellular space|fibrinogen complex|signaling receptor binding|adaptive immune response|hepatocyte proliferation|negative regulation of T cell activation|regulation of immune response
LOC122932134	49.1957	31.6138	66.7776	2.10396	1.07311	0.00212075	0.0227812	Up	0.3525	0.275549	0.328117	0.272652	0.183728	0.1384	0.166345	0.0651929	0.125788	0.131745	0.0454248	0.149539	122932134	ZEB2	protein_coding	Zinc finger E-box-binding homeobox 2			GO:0000785,GO:0005829,GO:0005730,GO:0005654,GO:0005634,GO:0000981,GO:0001227,GO:0046872,GO:0019208,GO:0000978,GO:0048856,GO:0048066,GO:0097324,GO:0000122,GO:0007399,GO:0090263,GO:0048023,GO:0045636,GO:0045944,GO:0030511,GO:1903056,GO:0006357	chromatin|cytosol|nucleolus|nucleoplasm|nucleus|DNA-binding transcription factor activity, RNA polymerase II-specific|DNA-binding transcription repressor activity, RNA polymerase II-specific|metal ion binding|phosphatase regulator activity|RNA polymerase II cis-regulatory region sequence-specific DNA binding|anatomical structure development|developmental pigmentation|melanocyte migration|negative…
LOC122932188	172.264	317.299	27.2292	0.0858461	-3.5421	0.000189972	0.00376471	Down	0	0.106272	0.244289	0.323384	2.26522	0.768039	6.94183	13.068	1.13138	4.24776	9.29431	2.97707	122932188	SLC25A15	protein_coding	Mitochondrial ornithine transporter 1			GO:0016020,GO:0005743,GO:0005739,GO:0015297,GO:0061459,GO:0015189,GO:0000064,GO:0022857,GO:1903826,GO:1903401,GO:1990575,GO:0000050	membrane|mitochondrial inner membrane|mitochondrion|antiporter activity|L-arginine transmembrane transporter activity|L-lysine transmembrane transporter activity|L-ornithine transmembrane transporter activity|transmembrane transporter activity|L-arginine transmembrane transport|L-lysine transmembrane transport|mitochondrial L-ornithine transmembrane transport|urea cycle
LOC122932218	16.3901	8.85472	23.9255	2.73072	1.44928	0.00182822	0.0205625	Up	0.244251	0.133002	0.0824283	0.401749	0.185294	0.16155	0.0388338	0.0725166	0.0640705	0.104738	0.0513915	0.0536429	122932218	MTMR9L	protein_coding	Myotubularin-related protein 9-like			GO:0004438,GO:0010507,GO:0046856	phosphatidylinositol-3-phosphate phosphatase activity|negative regulation of autophagy|phosphatidylinositol dephosphorylation
LOC122932234	25.9977	16.4454	35.5499	2.18383	1.12686	0.00351355	0.0329732	Up	0.907882	0.440733	0.614012	0.990619	0.612849	0.992799	0.178989	0.371373	0.47167	0.344819	0.338383	0.117736	122932234	ETV6	protein_coding	Transcription factor ETV6			GO:0000785,GO:0005829,GO:0005730,GO:0005634,GO:0005886,GO:0001228,GO:0003700,GO:0000981,GO:0001227,GO:0019904,GO:0000978,GO:0000977,GO:0030154,GO:0071425,GO:0097152,GO:0000122,GO:0022008,GO:0006357,GO:0007296	chromatin|cytosol|nucleolus|nucleus|plasma membrane|DNA-binding transcription activator activity, RNA polymerase II-specific|DNA-binding transcription factor activity|DNA-binding transcription factor activity, RNA polymerase II-specific|DNA-binding transcription repressor activity, RNA polymerase II-specific|protein domain specific binding|RNA polymerase II cis-regulatory region sequence-specific…
LOC122932396	36.874	22.3786	51.3693	2.29398	1.19785	0.00502668	0.0427553	Up	1.2219	1.04998	1.31854	1.02065	2.16439	0.722699	0.694897	0.50463	0.310506	0.87016	0.481698	0.114273	122932396	SIGLEC8	protein_coding	Sialic acid-binding Ig-like lectin 8			GO:0016020,GO:0005886,GO:0030246,GO:0033691,GO:0004888,GO:0007155,GO:0007165	membrane|plasma membrane|carbohydrate binding|sialic acid binding|transmembrane signaling receptor activity|cell adhesion|signal transduction
LOC122932403	51.2374	33.0493	69.4256	2.10496	1.07379	0.00192322	0.0212963	Up	0.59829	0.825922	1.38783	1.21254	1.61578	0.703119	0.402765	0.522296	0.815802	0.29097	0.339928	0.35482	122932403	SIGLEC14	protein_coding	Sialic acid-binding Ig-like lectin 14			GO:0101003,GO:0005886,GO:0070821,GO:0030246,GO:0033691,GO:0007155	ficolin-1-rich granule membrane|plasma membrane|tertiary granule membrane|carbohydrate binding|sialic acid binding|cell adhesion
LOC122932407	335.881	223.118	448.644	2.01093	1.00786	0.00431476	0.0380905	Up	16.0285	21.1058	15.8596	26.6976	22.7299	40.3151	7.26214	16.0859	22.263	5.19914	4.59189	8.37575	122932407	Mgst3	protein_coding	Microsomal glutathione S-transferase 3	bgar00480,bgar00980,bgar00982,bgar00983	Glutathione metabolism|Metabolism of xenobiotics by cytochrome P450|Drug metabolism - cytochrome P450|Drug metabolism - other enzymes	GO:0005783,GO:0005789,GO:0043231,GO:0016020,GO:0005635,GO:0004602,GO:0004364,GO:0042802,GO:0004464,GO:0019370,GO:0006629	endoplasmic reticulum|endoplasmic reticulum membrane|intracellular membrane-bounded organelle|membrane|nuclear envelope|glutathione peroxidase activity|glutathione transferase activity|identical protein binding|leukotriene-C4 synthase activity|leukotriene biosynthetic process|lipid metabolic process
LOC122932456	13.028	2.16044	23.8956	10.8818	3.44384	1.66088e-05	0.000563685	Up	0.0562852	0.329127	0.0475829	0.330694	0.116434	0.0705256	0.0184943	0.0127909	0	0.035629	0	0.0121653	122932456	PITPNM3	protein_coding	Membrane-associated phosphatidylinositol transfer protein 3			GO:0044297,GO:0042995,GO:0030134,GO:0005737,GO:0005829,GO:0012505,GO:0016020,GO:0005509,GO:0008289,GO:0008526,GO:0004620,GO:0030971,GO:0006661	cell body|cell projection|COPII-coated ER to Golgi transport vesicle|cytoplasm|cytosol|endomembrane system|membrane|calcium ion binding|lipid binding|phosphatidylinositol transfer activity|phospholipase activity|receptor tyrosine kinase binding|phosphatidylinositol biosynthetic process
LOC122932546	958.387	1565.21	351.56	0.224686	-2.15402	2.28931e-10	6.68984e-08	Down	2.19504	2.19864	1.26716	4.21773	6.81896	4.87406	12.1321	10.6845	15.745	17.7841	14.9246	11.1035	122932546	dgat2	protein_coding	Diacylglycerol O-acyltransferase 2	bgar00561	Glycerolipid metabolism	GO:0005789,GO:0005811,GO:1990578,GO:0004144,GO:0050252,GO:0006651,GO:0006071,GO:0006640,GO:0019432	endoplasmic reticulum membrane|lipid droplet|perinuclear endoplasmic reticulum membrane|diacylglycerol O-acyltransferase activity|retinol O-fatty-acyltransferase activity|diacylglycerol biosynthetic process|glycerol metabolic process|monoacylglycerol biosynthetic process|triglyceride biosynthetic process
LOC122932600	6.65429	1.60318	11.7054	7.04146	2.81588	0.00142818	0.0172916	Up	0.443854	1.05098	0.324718	0.0644782	0.234191	0.315023	0.134624	0.0698308	0	0.0324189	0	0.0996226	122932600	PUM3	protein_coding	Pumilio homolog 3			GO:0005694,GO:0005783,GO:0005730,GO:0005654,GO:0003677,GO:0003729,GO:0003723,GO:0010835,GO:0006417	chromosome|endoplasmic reticulum|nucleolus|nucleoplasm|DNA binding|mRNA binding|RNA binding|regulation of protein ADP-ribosylation|regulation of translation
LOC122932752	11.7803	6.0189	17.5416	2.89165	1.53189	0.00571499	0.0469551	Up	0.169827	0.148794	0.190019	0.320718	0.166411	0.112656	0.118169	0.0408638	0.111698	0	0.0372338	0.0485812	122932752	Cyp1a1	protein_coding	Cytochrome P450 1A1			GO:0005737,GO:0005789,GO:0043231,GO:0005743,GO:0005739,GO:0008391,GO:0070330,GO:0003824,GO:0032451,GO:0019899,GO:0101020,GO:0101021,GO:0016711,GO:0020037,GO:0030544,GO:0051879,GO:0106256,GO:0005506,GO:0120319,GO:0102033,GO:0004497,GO:0016491,GO:0016679,GO:0016712,GO:0008395,GO:0070576,GO:0042904,GO:0007568,GO:0009308,GO:0043010,GO:0008283,GO:0071280,GO:0071407,GO:0009804,GO:0032502,GO:0019341,GO:…	cytoplasm|endoplasmic reticulum membrane|intracellular membrane-bounded organelle|mitochondrial inner membrane|mitochondrion|arachidonic acid monooxygenase activity|aromatase activity|catalytic activity|demethylase activity|enzyme binding|estrogen 16-alpha-hydroxylase activity|estrogen 2-hydroxylase activity|flavonoid 3'-monooxygenase activity|heme binding|Hsp70 protein binding|Hsp90 protein bind…
LOC122932785	819.886	1122.97	516.8	0.460265	-1.11946	2.1927e-06	0.000112849	Down	17.2292	21.3852	22.7291	25.8462	21.5572	43.6831	77.7506	53.1892	33.1899	31.3995	39.6173	62.7051	122932785	COX17	protein_coding	Cytochrome c oxidase copper chaperone	bgar00190	Oxidative phosphorylation	GO:0005737,GO:0005758,GO:0016531,GO:0005507,GO:1903136,GO:0008047,GO:0043167,GO:0006825,GO:0006091,GO:0033617,GO:0008284,GO:1904960,GO:0051238	cytoplasm|mitochondrial intermembrane space|copper chaperone activity|copper ion binding|cuprous ion binding|enzyme activator activity|ion binding|copper ion transport|generation of precursor metabolites and energy|mitochondrial cytochrome c oxidase assembly|positive regulation of cell population proliferation|positive regulation of cytochrome-c oxidase activity|sequestering of metal ion
LOC122932809	16.4042	24.2967	8.5117	0.349372	-1.51717	0.0011062	0.014329	Down	0.211639	0.910655	0.67094	0.466293	1.03691	0.433939	1.46036	3.24644	1.07562	1.47366	1.24895	1.23506	122932809	ctps2	non_coding	CTP synthase 2			GO:0005524,GO:0003883,GO:0044210,GO:0006541	ATP binding|CTP synthase activity|'de novo' CTP biosynthetic process|glutamine metabolic process
LOC122932819	9.54224	3.74054	15.3439	4.13761	2.0488	0.00610148	0.049088	Up	0.0987357	0.359486	0.500821	0.357386	0.209624	0.0337408	0.0324428	0.0673138	0.100362	0.0781258	0.0613341	0	122932819	CD86	protein_coding	T-lymphocyte activation antigen CD86	bgar03267,bgar04514,bgar04620,bgar04672	Virion - Adenovirus|Cell adhesion molecules|Toll-like receptor signaling pathway|Intestinal immune network for IgA production	GO:0005886,GO:0007202,GO:1990051,GO:0002250,GO:0042113,GO:0023035,GO:0002639,GO:1901224	plasma membrane|activation of phospholipase C activity|activation of protein kinase C activity|adaptive immune response|B cell activation|CD40 signaling pathway|positive regulation of immunoglobulin production|positive regulation of NIK/NF-kappaB signaling
LOC122932856	5877.47	7962.17	3792.77	0.476345	-1.06992	1.03255e-06	6.01952e-05	Down	44.0208	47.6307	57.9528	48.6615	103.543	76.4943	143.04	173.195	96.7422	112.014	88.373	106.969	122932856	TRIM63	protein_coding	E3 ubiquitin-protein ligase TRIM63			GO:0005737,GO:0031430,GO:0005874,GO:0005634,GO:0030018,GO:0031432,GO:0061630,GO:0008270,GO:0006936,GO:0010614,GO:0016567,GO:0014878,GO:0051384,GO:0070555,GO:0007165,GO:0014732	cytoplasm|M band|microtubule|nucleus|Z disc|titin binding|ubiquitin protein ligase activity|zinc ion binding|muscle contraction|negative regulation of cardiac muscle hypertrophy|protein ubiquitination|response to electrical stimulus involved in regulation of muscle adaptation|response to glucocorticoid|response to interleukin-1|signal transduction|skeletal muscle atrophy
LOC122932866	75.6893	109.145	42.2341	0.387445	-1.36793	0.000715316	0.0102669	Down	0.446793	0.280201	0.156553	0.222044	0.591422	0.377687	0.378611	0.785558	0.605534	0.602862	0.927586	1.2808	122932866	SIK1	protein_coding	Serine/threonine-protein kinase SIK1			GO:0005737,GO:0005634,GO:0071889,GO:0005524,GO:0008140,GO:0042826,GO:0000287,GO:0019901,GO:0106310,GO:0004674,GO:0043276,GO:0055007,GO:0007049,GO:0042149,GO:0043153,GO:0035556,GO:0032792,GO:0045721,GO:0010868,GO:2000210,GO:0046777,GO:0006468,GO:0045595,GO:0007346,GO:0010830,GO:0002028,GO:0048511	cytoplasm|nucleus|14-3-3 protein binding|ATP binding|cAMP response element binding protein binding|histone deacetylase binding|magnesium ion binding|protein kinase binding|protein serine kinase activity|protein serine/threonine kinase activity|anoikis|cardiac muscle cell differentiation|cell cycle|cellular response to glucose starvation|entrainment of circadian clock by photoperiod|intracellular …
LOC122932882	17.7621	8.02692	27.4972	3.42579	1.77644	0.000596123	0.00882968	Up	0.0688738	0.273559	0.101233	0.407941	0.153383	0.0962844	0.0740642	0.0448209	0.0636437	0.0475612	0.0408393	0.0182693	122932882	PITPNM3	protein_coding	Membrane-associated phosphatidylinositol transfer protein 3			GO:0044297,GO:0042995,GO:0030134,GO:0005737,GO:0005829,GO:0012505,GO:0016020,GO:0005509,GO:0008289,GO:0008526,GO:0004620,GO:0030971,GO:0006661	cell body|cell projection|COPII-coated ER to Golgi transport vesicle|cytoplasm|cytosol|endomembrane system|membrane|calcium ion binding|lipid binding|phosphatidylinositol transfer activity|phospholipase activity|receptor tyrosine kinase binding|phosphatidylinositol biosynthetic process
LOC122932948	12.538	4.63561	20.4405	4.44109	2.15091	0.00467068	0.0404253	Up	0.154704	0.241398	1.53439	0.313027	0.259872	0.24923	0.0653568	0.158206	0.157252	0.0629545	0.123559	0	122932948	CD200R1B	protein_coding	Cell surface glycoprotein CD200 receptor 1-B			GO:0009897,GO:0038023,GO:0150077	external side of plasma membrane|signaling receptor activity|regulation of neuroinflammatory response
LOC122933010	21.017	11.378	30.6559	2.69825	1.43203	0.00131357	0.0162897	Up	0.412239	0.676302	0.494343	0.896981	0.36882	0.64312	0.26502	0.0916456	0.182186	0.391426	0.167009	0.0522977	122933010	Tapbpl	protein_coding	Tapasin-related protein			GO:0005783,GO:0005789,GO:0000139,GO:0005886,GO:0003823,GO:0023024,GO:0002590,GO:0002502,GO:0050776	endoplasmic reticulum|endoplasmic reticulum membrane|Golgi membrane|plasma membrane|antigen binding|MHC class I protein complex binding|negative regulation of antigen processing and presentation of peptide antigen via MHC class I|peptide antigen assembly with MHC class I protein complex|regulation of immune response
LOC122933255	758.928	444.411	1073.44	2.41526	1.27218	8.87854e-09	1.25471e-06	Up	10.797	14.2817	7.75767	13.9158	11.6416	7.9785	7.03065	2.6999	4.27576	3.53577	3.81859	3.64095	122933255	TCEA3	protein_coding	Transcription elongation factor A protein 3			GO:0005634,GO:0003677,GO:0008270,GO:0006351,GO:0006368	nucleus|DNA binding|zinc ion binding|DNA-templated transcription|transcription elongation by RNA polymerase II promoter
LOC122933312	19.8064	27.5359	12.0769	0.439015	-1.18766	0.00217954	0.0233255	Down	1.0054	1.35488	0.751302	0.678108	1.05555	0.515363	1.69898	1.68912	1.38695	1.50016	2.20823	2.30498	122933312	COX6C	protein_coding	Cytochrome c oxidase subunit 6C	bgar00190,bgar04260	Oxidative phosphorylation|Cardiac muscle contraction	GO:0005751,GO:0006123	mitochondrial respiratory chain complex IV|mitochondrial electron transport, cytochrome c to oxygen
LOC122933388	150.027	78.4085	221.645	2.82426	1.49787	0.00189711	0.0210612	Up	6.13778	1.69225	2.44952	2.52877	3.86724	0.840734	1.06101	0.812434	1.02896	1.08285	0.143277	1.65755	122933388	CR1	protein_coding	Complement receptor type 1			GO:0009986,GO:0005856,GO:0070062,GO:0005615,GO:0101003,GO:0005886,GO:0044853,GO:0030667,GO:0001851,GO:0004877,GO:0001855,GO:0001861,GO:0001618,GO:1904669,GO:0006957,GO:0006958,GO:0002430,GO:0002435,GO:0001971,GO:0045916,GO:0045957,GO:0045959,GO:1903660,GO:0002638,GO:0032703,GO:1900099,GO:1900004,GO:0042130,GO:0032689,GO:0007009,GO:0001970,GO:0008284,GO:0045591,GO:1900005	cell surface|cytoskeleton|extracellular exosome|extracellular space|ficolin-1-rich granule membrane|plasma membrane|plasma membrane raft|secretory granule membrane|complement component C3b binding|complement component C3b receptor activity|complement component C4b binding|complement component C4b receptor activity|virus receptor activity|ATP export|complement activation, alternative pathway|compl…
LOC122933619	8374.74	11229.1	5520.38	0.491635	-1.02434	1.84135e-08	2.13639e-06	Down	311.266	335.606	346.304	355.229	363.312	516.925	605.468	942.58	516.491	584.002	649.511	696.74	122933619	UQCR10	protein_coding	Cytochrome b-c1 complex subunit 9	bgar00190,bgar04260	Oxidative phosphorylation|Cardiac muscle contraction	GO:0005750,GO:0006122	mitochondrial respiratory chain complex III|mitochondrial electron transport, ubiquinol to cytochrome c
LOC122933721	42.2045	2.80744	81.6016	28.8007	4.84803	9.72043e-08	8.46414e-06	Up	0.286101	4.82952	0.21768	3.51195	5.71905	0.087992	0.197416	0.0585154	0.0581625	0.081497	0.0799759	0	122933721		protein_coding
LOC122933819	129.941	173.781	86.1006	0.495763	-1.01228	0.00106818	0.013957	Down	1.53043	0.476507	0.900459	0.832774	1.35985	1.96787	2.40356	2.91793	1.88522	1.68715	2.29617	1.45067	122933819	BDH1	protein_coding	D-beta-hydroxybutyrate dehydrogenase, mitochondrial	bgar00650	Butanoate metabolism	GO:0043231,GO:0099617,GO:0005759,GO:0005739,GO:0003858,GO:0016491,GO:0008202	intracellular membrane-bounded organelle|matrix side of mitochondrial inner membrane|mitochondrial matrix|mitochondrion|3-hydroxybutyrate dehydrogenase activity|oxidoreductase activity|steroid metabolic process
LOC122933833	328.675	527.149	130.201	0.247079	-2.01696	0.00017504	0.00351733	Down	0.336138	0.285402	1.29265	0.317398	0.544187	1.20362	0.307336	1.74862	2.28773	1.95664	3.90378	3.02294	122933833	cluh	protein_coding	Clustered mitochondria protein homolog			GO:0005737,GO:0003729,GO:0048312,GO:0007005	cytoplasm|mRNA binding|intracellular distribution of mitochondria|mitochondrion organization
LOC122933912	40.3129	13.4185	67.2072	5.03967	2.33333	0.00344227	0.0325136	Up	0.1703	1.04063	0.143278	0.0804028	1.15528	0.100725	0.0516532	0.00669826	0.133157	0.0870705	0.158684	0.0191119	122933912		non_coding
LOC122933913	47.5497	10.0461	85.0532	8.50328	3.08802	0.000286761	0.00509171	Up	0.431409	2.39451	0.210409	0.167121	2.46051	0.0680423	0.141753	0.0565608	0.0899515	0.115536	0.195838	0	122933913		non_coding
LOC122934008	68.8451	116.652	21.0383	0.180128	-2.47291	3.81142e-10	9.52359e-08	Down	0.165139	0.121465	0.0988882	0.0519774	0.149831	0.219461	0.717461	0.725546	0.951198	0.487828	0.849163	0.232002	122934008	SPTLC3	protein_coding	Serine palmitoyltransferase 3	bgar00600	Sphingolipid metabolism	GO:0005789,GO:0017059,GO:0030170,GO:0004758,GO:0046513,GO:0046520,GO:0030148,GO:0046512	endoplasmic reticulum membrane|serine C-palmitoyltransferase complex|pyridoxal phosphate binding|serine C-palmitoyltransferase activity|ceramide biosynthetic process|sphingoid biosynthetic process|sphingolipid biosynthetic process|sphingosine biosynthetic process
LOC122934135	3.68131	0.83155	6.53108	7.69437	2.9438	0.00312093	0.0301784	Up	0.0458171	0.136485	0.152513	0.259577	0.089791	0.281827	0.0225821	0.0234271	0.0698575	0	0	0	122934135		protein_coding
LOC122934148	14.6159	22.2159	7.01585	0.319271	-1.64715	0.00276621	0.0277549	Down	0.0303058	0.0902783	0.0432341	0.171697	0.222721	0.124276	0.164306	0.185951	0.261841	0.374085	0.282387	0.545303	122934148	hsd11b1l-a	protein_coding	Hydroxysteroid 11-beta-dehydrogenase 1-like protein A	bgar00140,bgar00980	Steroid hormone biosynthesis|Metabolism of xenobiotics by cytochrome P450	GO:0005576,GO:0016491	extracellular region|oxidoreductase activity
LOC122934154	52.4221	101.97	2.87416	0.0282901	-5.14356	0.000269445	0.00483402	Down	0.0344184	0.0683529	0	0.0974985	0.016863	0.105856	0.983907	0.950331	0.0699704	0	6.22173	0.0334758	122934154	GULO	protein_coding	L-gulonolactone oxidase	bgar00053	Ascorbate and aldarate metabolism	GO:0005789,GO:0003885,GO:0071949,GO:0050660,GO:0050105,GO:0016491,GO:0019853	endoplasmic reticulum membrane|D-arabinono-1,4-lactone oxidase activity|FAD binding|flavin adenine dinucleotide binding|L-gulonolactone oxidase activity|oxidoreductase activity|L-ascorbic acid biosynthetic process
LOC122934300	11.1061	19.6513	2.56085	0.131899	-2.92249	0.000388486	0.00643409	Down	0.175269	0.0580125	0.0555641	0.330996	0.114496	0.239579	0.345543	0.477965	4.15697	0.221894	0.653258	0.568231	122934300	mif	protein_coding	Macrophage migration inhibitory factor	bgar00350,bgar00360	Tyrosine metabolism|Phenylalanine metabolism	GO:0005737,GO:0005615,GO:0005125,GO:0004167,GO:0050178,GO:0006954,GO:0045087	cytoplasm|extracellular space|cytokine activity|dopachrome isomerase activity|phenylpyruvate tautomerase activity|inflammatory response|innate immune response
LOC122934304	9224.85	4739.14	13710.6	2.893	1.53257	7.8861e-05	0.0019123	Up	444.682	716.005	767.209	675.376	477.681	508.997	149.5	199.469	118.44	471.426	45.7398	143.109	122934304	CST3	protein_coding	Cystatin-C			GO:0005737,GO:0005615,GO:0031982,GO:0004869,GO:2000117	cytoplasm|extracellular space|vesicle|cysteine-type endopeptidase inhibitor activity|negative regulation of cysteine-type endopeptidase activity
LOC122934339	8.52562	3.77622	13.275	3.44092	1.78279	0.00276728	0.0277549	Up	0.0731711	0.199806	0.43494	0.224548	0.340571	0.243795	0.144256	0.0561205	0.055782	0.0521077	0.017045	0.0889589	122934339		protein_coding	Oocyte zinc finger protein XlCOF29 OS=Xenopus laevis OX=8355 PE=2 SV=1	bgar05168	Herpes simplex virus 1 infection	GO:0005634,GO:0003677,GO:0046872	nucleus|DNA binding|metal ion binding
LOC122934370	3648.79	5017.81	2279.78	0.45436	-1.13809	1.93702e-05	0.000637333	Down	87.5338	98.9266	70.254	103.059	162.648	104.285	233.511	210.416	96.4305	244.949	248.351	173.84	122934370	CHCHD10	protein_coding	Coiled-coil-helix-coiled-coil-helix domain-containing protein 10, mitochondrial			GO:0061617,GO:0005758,GO:0005739,GO:0005634,GO:0051457,GO:0099558,GO:0031930,GO:0090144,GO:0007005,GO:0006119,GO:1903852,GO:1901030,GO:1903109,GO:0065003,GO:0030322	MICOS complex|mitochondrial intermembrane space|mitochondrion|nucleus|maintenance of protein location in nucleus|maintenance of synapse structure|mitochondria-nucleus signaling pathway|mitochondrial nucleoid organization|mitochondrion organization|oxidative phosphorylation|positive regulation of cristae formation|positive regulation of mitochondrial outer membrane permeabilization involved in apo…
LOC122934511	147.013	51.5255	242.502	4.70339	2.2337	8.39798e-07	5.08033e-05	Up	0.85126	0.921542	0.894824	5.11895	0.871767	1.54855	0.605686	0.176724	0.37734	0.164088	0.184881	0.417086	122934511	EIF2AK2	protein_coding	Interferon-induced, double-stranded RNA-activated protein kinase	bgar04217,bgar05168	Necroptosis|Herpes simplex virus 1 infection	GO:0005737,GO:0005829,GO:0016020,GO:0005634,GO:0048471,GO:0005840,GO:0005524,GO:0003725,GO:0004694,GO:0042802,GO:0004715,GO:0004672,GO:0019888,GO:0106310,GO:0004674,GO:0003723,GO:0034198,GO:0051607,GO:0030968,GO:0045087,GO:0043066,GO:0008285,GO:0033689,GO:0017148,GO:0045071,GO:0032722,GO:0001819,GO:0043410,GO:0051092,GO:1901224,GO:0032874,GO:0046777,GO:0006468,GO:1901532,GO:1902036,GO:1902033,GO:…	cytoplasm|cytosol|membrane|nucleus|perinuclear region of cytoplasm|ribosome|ATP binding|double-stranded RNA binding|eukaryotic translation initiation factor 2alpha kinase activity|identical protein binding|non-membrane spanning protein tyrosine kinase activity|protein kinase activity|protein phosphatase regulator activity|protein serine kinase activity|protein serine/threonine kinase activity|RNA…
LOC122934617	236.559	119.743	353.376	2.95256	1.56196	0.00014895	0.00313176	Up	14.723	11.0047	7.86683	7.72344	6.47966	2.244	1.24918	2.47404	3.32566	4.28798	1.78194	2.10651	122934617	CPB1	protein_coding	Carboxypeptidase B			GO:0031410,GO:0005615,GO:0004180,GO:0004181,GO:0008270,GO:0006508	cytoplasmic vesicle|extracellular space|carboxypeptidase activity|metallocarboxypeptidase activity|zinc ion binding|proteolysis
LOC122934643	23.704	0.134899	47.2731	176.192	7.461	6.8196e-15	9.04436e-12	Up	1.16751	0.49332	0.271688	0.87959	0.450307	0.432927	0.0122433	0	0	0	0	0	122934643	Cyp1b1	protein_coding	Cytochrome P450 1B1	bgar00140,bgar00380,bgar00980	Steroid hormone biosynthesis|Tryptophan metabolism|Metabolism of xenobiotics by cytochrome P450	GO:0005789,GO:0043231,GO:0005739,GO:0005634,GO:0070330,GO:0101020,GO:0020037,GO:0106256,GO:0005506,GO:0004497,GO:0016491,GO:0016712,GO:0030325,GO:0001525,GO:0019369,GO:0042537,GO:0043534,GO:0048514,GO:0007155,GO:0006725,GO:0071320,GO:0071387,GO:0070301,GO:0071373,GO:0071407,GO:0071393,GO:0071356,GO:0030199,GO:0006304,GO:0043542,GO:0071603,GO:0008210,GO:0044849,GO:0061548,GO:0008631,GO:0008584,GO:…	endoplasmic reticulum membrane|intracellular membrane-bounded organelle|mitochondrion|nucleus|aromatase activity|estrogen 16-alpha-hydroxylase activity|heme binding|hydroperoxy icosatetraenoate dehydratase activity|iron ion binding|monooxygenase activity|oxidoreductase activity|oxidoreductase activity, acting on paired donors, with incorporation or reduction of molecular oxygen, reduced flavin or…
LOC122934674	64.6655	7.11576	122.215	17.1395	4.09926	0.00069471	0.0100482	Up	0.105819	0.630453	15.6748	0.32474	1.19244	1.32894	0.104311	0.541073	0	0.32655	0.0246504	0.102921	122934674		protein_coding		bgar04060	Cytokine-cytokine receptor interaction
LOC122934704	65.7584	42.2189	89.2978	2.1164	1.08161	0.000344922	0.00586469	Up	1.35752	2.20981	2.45519	1.9753	2.68224	1.73394	0.592308	1.22894	0.995323	1.33125	0.497677	0.649351	122934704		protein_coding
LOC122934764	16.7332	6.96541	26.5009	3.8149	1.93164	3.65216e-05	0.0010512	Up	0.395254	0.369389	0.154787	0.493965	0.273391	0.262194	0.0458377	0.178324	0.0708994	0.0441529	0.0433288	0.0791472	122934764		protein_coding	Oocyte zinc finger protein XlCOF8.4 (Fragment) OS=Xenopus laevis OX=8355 PE=2 SV=1	bgar05168	Herpes simplex virus 1 infection	GO:0005634,GO:0003677,GO:0046872	nucleus|DNA binding|metal ion binding
LOC122934837	7.16056	2.98701	11.3341	3.74847	1.9063	0.00567511	0.0467365	Up	0.91307	2.20187	0.496222	1.97066	2.5563	1.20352	1.02864	0	0.265173	0.247707	0.364625	0.380599	122934837		non_coding
LOC122934909	81.1574	108.394	53.9205	0.496209	-1.01098	0.000203449	0.00395014	Down	2.24263	1.6374	1.53693	1.43249	2.64995	1.58909	5.91678	3.54127	1.84376	3.53857	3.0423	2.66236	122934909	MRPL19	protein_coding	39S ribosomal protein L19, mitochondrial	bgar03010	Ribosome	GO:0005743,GO:0005762,GO:0003735,GO:0006412	mitochondrial inner membrane|mitochondrial large ribosomal subunit|structural constituent of ribosome|translation
LOC122934941	17.0891	9.86308	24.3152	2.46236	1.30004	0.00303997	0.0297796	Up	0.309932	0.0769384	0.171946	0.422721	0.185593	0.167695	0.135784	0.0792369	0.0700081	0.0735713	0.0641761	0.0669876	122934941	TLR6	protein_coding	Toll-like receptor 6			GO:0005794,GO:0045121,GO:0030670,GO:0005886,GO:0035355,GO:0042802,GO:0071723,GO:0050135,GO:0061809,GO:0038023,GO:0035663,GO:0004888,GO:0071221,GO:0071726,GO:0006954,GO:0045087,GO:0032731,GO:1900227,GO:0002224	Golgi apparatus|membrane raft|phagocytic vesicle membrane|plasma membrane|Toll-like receptor 2-Toll-like receptor 6 protein complex|identical protein binding|lipopeptide binding|NAD(P)+ nucleosidase activity|NAD+ nucleotidase, cyclic ADP-ribose generating|signaling receptor activity|Toll-like receptor 2 binding|transmembrane signaling receptor activity|cellular response to bacterial lipopeptide|c…
LOC122934975	40.4529	3.04211	77.8637	25.4863	4.67165	0.001008	0.0133376	Up	19.6982	2.4228	0.96218	1.62961	2.15762	1.2202	0	0.97373	0	0	0	0.115763	122934975	Glo1	protein_coding	Lactoylglutathione lyase	bgar00620	Pyruvate metabolism	GO:0005829,GO:0005654,GO:0005886,GO:0004462,GO:0008270,GO:0005975,GO:0006749,GO:0019243,GO:0009438,GO:0043066,GO:0030316,GO:0006357	cytosol|nucleoplasm|plasma membrane|lactoylglutathione lyase activity|zinc ion binding|carbohydrate metabolic process|glutathione metabolic process|methylglyoxal catabolic process to D-lactate via S-lactoyl-glutathione|methylglyoxal metabolic process|negative regulation of apoptotic process|osteoclast differentiation|regulation of transcription by RNA polymerase II
LOC122934980	470.669	280.625	660.714	2.35359	1.23486	0.000598366	0.0088477	Up	20.3963	12.4909	14.0566	8.97831	6.05051	4.56249	5.0183	4.01373	5.75894	4.023	1.77503	5.84589	122934980		protein_coding
LOC122934982	530.122	726.353	333.892	0.459763	-1.12104	7.2966e-08	6.76348e-06	Down	3.00716	2.21843	3.19124	2.08551	3.73744	3.50963	6.83297	5.84641	5.54348	5.29932	6.61727	4.2137	122934982	ENTPD6	protein_coding	Ectonucleoside triphosphate diphosphohydrolase 6	bgar00230,bgar00240	Purine metabolism|Pyrimidine metabolism	GO:0009986,GO:0005576,GO:0005615,GO:0005794,GO:0000139,GO:0016020,GO:0005886,GO:0036384,GO:0004382,GO:0008894,GO:1990003,GO:0017110,GO:0017111,GO:0045134,GO:0009134,GO:0051592,GO:0032026	cell surface|extracellular region|extracellular space|Golgi apparatus|Golgi membrane|membrane|plasma membrane|CDP phosphatase activity|GDP phosphatase activity|guanosine-5'-triphosphate,3'-diphosphate diphosphatase activity|IDP phosphatase activity|nucleoside diphosphate phosphatase activity|ribonucleoside triphosphate phosphatase activity|UDP phosphatase activity|nucleoside diphosphate catabolic…
LOC122935003	6.91859	1.09527	12.7419	12.0439	3.59023	8.75277e-05	0.00207289	Up	0.0422159	0.146717	0.110413	0.0199312	0.237859	0.292135	0.0104036	0.0107929	0	0.0100212	0.0196682	0.0102649	122935003	F10	protein_coding	Coagulation factor X			GO:0005615,GO:0005509,GO:0005543,GO:0004252,GO:0007596,GO:0051897,GO:0006508	extracellular space|calcium ion binding|phospholipid binding|serine-type endopeptidase activity|blood coagulation|positive regulation of protein kinase B signaling|proteolysis
LOC122935272	12.3664	0	24.7327	128.779	7.00875	1.04928e-07	9.04532e-06	Up	0.0168419	0.401364	0.120133	0.65202	0.140276	0.00863303	0	0	0	0	0	0	122935272	PTPRJ	protein_coding	Receptor-type tyrosine-protein phosphatase eta			GO:0005911,GO:0005886,GO:0032587,GO:0016791,GO:0004725,GO:0042059,GO:0043407,GO:0051898,GO:0050860,GO:0048008,GO:0045785,GO:0051894,GO:0006470	cell-cell junction|plasma membrane|ruffle membrane|phosphatase activity|protein tyrosine phosphatase activity|negative regulation of epidermal growth factor receptor signaling pathway|negative regulation of MAP kinase activity|negative regulation of protein kinase B signaling|negative regulation of T cell receptor signaling pathway|platelet-derived growth factor receptor signaling pathway|positiv…
LOC122935328	6.89908	0	13.7982	1.48597e+06	20.503	9.22057e-12	4.41588e-09	Up	0	0	0	0	0	1.85828	0	0	0	0	0	0	122935328	Mmp23	protein_coding	Matrix metalloproteinase-23			GO:0005789,GO:0031012,GO:0005615,GO:0004222,GO:0008270,GO:0030574,GO:0030198,GO:0006508,GO:0000003	endoplasmic reticulum membrane|extracellular matrix|extracellular space|metalloendopeptidase activity|zinc ion binding|collagen catabolic process|extracellular matrix organization|proteolysis|reproduction
LOC122935381	8.44317	13.8415	3.04481	0.216803	-2.20554	0.00195908	0.02161	Down	0.00975502	0.0678052	0.0371106	0.00921117	0.0286764	0.0300022	0.173088	0.159613	0.109072	0.250088	0.00908965	0.0948787	122935381	Ccdc162	protein_coding	Coiled-coil domain-containing protein 162
LOC122935613	358.035	504.504	211.566	0.419263	-1.25407	0.00170801	0.0195927	Down	2.7259	2.16267	2.84003	1.96602	6.2146	2.1205	5.26608	5.93942	16.402	5.07252	2.57827	4.39655	122935613	tf-a	protein_coding	Serotransferrin-A	bgar04350,bgar04216	TGF-beta signaling pathway|Ferroptosis	GO:0005615,GO:0046872,GO:0006811,GO:0055072	extracellular space|metal ion binding|ion transport|iron ion homeostasis
LOC122935671	9.40899	4.02997	14.788	3.62939	1.85973	0.00410005	0.0368547	Up	0.719572	0.714514	0.201282	0.639487	1.45167	0.173575	0.250347	0.303001	0.0860496	0.120572	0.0788813	0.164674	122935671	KLHL29	non_coding	Kelch-like protein 29
LOC122935798	7.89991	13.8758	1.92397	0.136465	-2.87339	0.00359867	0.0334113	Down	0.0485676	0	0.0346431	0.011465	0.0475906	0	0.694193	0.186251	0.123418	0.0115289	0.0452549	0.0472375	122935798		protein_coding
LOC122935836	147.349	199.129	95.5691	0.480936	-1.05608	1.01443e-06	5.9692e-05	Down	1.39313	1.94924	2.04765	2.1127	2.27517	2.98627	4.11981	4.68411	4.59149	3.28694	4.209	2.58677	122935836	Pisd	protein_coding	Phosphatidylserine decarboxylase proenzyme, mitochondrial	bgar00564	Glycerophospholipid metabolism	GO:0005811,GO:0005743,GO:0005739,GO:0005634,GO:0004609,GO:0140042,GO:0035694,GO:0006646,GO:0016540,GO:0010821	lipid droplet|mitochondrial inner membrane|mitochondrion|nucleus|phosphatidylserine decarboxylase activity|lipid droplet formation|mitochondrial protein catabolic process|phosphatidylethanolamine biosynthetic process|protein autoprocessing|regulation of mitochondrion organization
LOC122935871	35.1739	58.4598	11.888	0.204511	-2.28975	0.000220826	0.00417922	Down	0.350082	0.397281	0.523207	0.802799	0.245028	1.53814	0.838081	3.17091	1.27088	0.569841	4.24064	5.15605	122935871		protein_coding
LOC122935926	5354.84	1030.43	9679.24	9.39304	3.23159	0.000285482	0.00507421	Up	340.358	241.23	234.284	198.929	19.9066	32.6148	21.5689	18.5854	36.8551	19.4947	0.1006	13.3185	122935926	TNNC1	protein_coding	Troponin C, slow skeletal and cardiac muscles	bgar04020,bgar04814,bgar04260,bgar04261	Calcium signaling pathway|Motor proteins|Cardiac muscle contraction|Adrenergic signaling in cardiomyocytes	GO:0097512,GO:1990584,GO:0005861,GO:0051015,GO:0005509,GO:0048306,GO:0043167,GO:0042803,GO:0031013,GO:0031014,GO:0060048,GO:0043462,GO:0006937,GO:0032972,GO:0003009,GO:0014883,GO:0055010	cardiac myofibril|cardiac Troponin complex|troponin complex|actin filament binding|calcium ion binding|calcium-dependent protein binding|ion binding|protein homodimerization activity|troponin I binding|troponin T binding|cardiac muscle contraction|regulation of ATP-dependent activity|regulation of muscle contraction|regulation of muscle filament sliding speed|skeletal muscle contraction|transitio…
LOC122936045	51.5524	94.3854	8.71933	0.0928465	-3.42901	4.97183e-13	3.72693e-10	Down	0.284066	0.211552	0.878037	0.737631	0.417528	1.4561	7.56048	6.53617	9.16763	9.77753	3.70567	1.79586	122936045		non_coding
LOC122936123	33.3191	53.8095	12.8287	0.238012	-2.0709	0.00327611	0.0312581	Down	0.0939172	0.00847791	0.0812011	0.0241858	0.259352	0.227577	1.05203	0.602452	0.208285	0.0891757	0.103422	0.739065	122936123	TDH	protein_coding	L-threonine 3-dehydrogenase, mitochondrial	bgar00260	Glycine, serine and threonine metabolism	GO:0005739,GO:0042802,GO:0008743,GO:0019518,GO:0006567	mitochondrion|identical protein binding|L-threonine 3-dehydrogenase activity|L-threonine catabolic process to glycine|threonine catabolic process
LOC122937768	10.1128	1.29582	18.9299	13.5733	3.7627	0.000114793	0.00256366	Up	0.663805	0.22599	0.144302	0.125359	0.631868	0.447201	0.149564	0	0	0	0.0176722	0	122937768	gpt2	protein_coding	Alanine aminotransferase 2	bgar00250,bgar00220	Alanine, aspartate and glutamate metabolism|Arginine biosynthesis	GO:0004021,GO:0030170,GO:0006103,GO:0009058,GO:0042853,GO:0042851	L-alanine:2-oxoglutarate aminotransferase activity|pyridoxal phosphate binding|2-oxoglutarate metabolic process|biosynthetic process|L-alanine catabolic process|L-alanine metabolic process
LOC122937823	39.0796	62.9335	15.2256	0.241032	-2.0527	0.00567637	0.0467365	Down	0.06124	0.0535123	0.00465945	0.0231303	0.0408055	0.0502259	0.630233	0.052606	0.231564	0.0186074	0.0479328	0.0238251	122937823	PKHD1L1	protein_coding	Fibrocystin-L			GO:0005829,GO:0005615,GO:0016020,GO:0120234,GO:0032426,GO:0038023,GO:0006955,GO:0007605	cytosol|extracellular space|membrane|stereocilium coat|stereocilium tip|signaling receptor activity|immune response|sensory perception of sound
LOC122937944	25.9128	6.45362	45.3719	7.00804	2.80901	0.00225207	0.0238648	Up	13.624	1.41963	2.79941	1.19115	0.0824069	4.31084	0.7461	0.172004	0.170967	0.558969	0	1.47232	122937944	MEP1B	non_coding	Meprin A subunit beta			GO:0005576,GO:0017090,GO:0005886,GO:0042802,GO:0004222,GO:0008270,GO:0006954,GO:0006508,GO:1901998	extracellular region|meprin A complex|plasma membrane|identical protein binding|metalloendopeptidase activity|zinc ion binding|inflammatory response|proteolysis|toxin transport
LOC122938038	92.5315	39.3109	145.752	3.70998	1.89141	0.000344449	0.00586263	Up	0.20809	0.480409	0.633303	2.31366	0.326247	1.02399	0.18974	0.292601	0.380731	0.138309	0.13088	0.0455381	122938038	ZNFX1	protein_coding	NFX1-type zinc finger-containing protein 1			GO:0010494,GO:0005741,GO:0031380,GO:0004386,GO:0003723,GO:0008270,GO:0002218,GO:0042742,GO:0051607,GO:0045087,GO:0045071,GO:0031048	cytoplasmic stress granule|mitochondrial outer membrane|nuclear RNA-directed RNA polymerase complex|helicase activity|RNA binding|zinc ion binding|activation of innate immune response|defense response to bacterium|defense response to virus|innate immune response|negative regulation of viral genome replication|RNA-mediated heterochromatin formation
LOC122938046	9540.45	13293.6	5787.27	0.435352	-1.19975	1.20867e-06	6.81005e-05	Down	14.4127	15.7398	21.4844	19.069	22.1251	37.4225	59.3858	45.3401	29.6711	28.5342	44.0063	57.4574	122938046	Xirp1	protein_coding	Xin actin-binding repeat-containing protein 1			GO:0070161,GO:0051015,GO:0007015	anchoring junction|actin filament binding|actin filament organization
LOC122938175	57.5698	29.3593	85.7803	2.92026	1.5461	0.000466483	0.00735159	Up	0.420493	0.592903	1.55167	0.468519	0.741662	0.681112	0.1658	0.206405	0.222257	0.519043	0.0940348	0.17995	122938175	Cxcr3	protein_coding	C-X-C chemokine receptor type 3	bgar04060	Cytokine-cytokine receptor interaction	GO:0009986,GO:0009897,GO:0005886,GO:0019957,GO:0016493,GO:0019958,GO:0016494,GO:0019956,GO:0038023,GO:0007189,GO:0001525,GO:0019722,GO:0060326,GO:0007166,GO:0007186,GO:0006955,GO:0006954,GO:0016525,GO:0001937,GO:1900118,GO:0045766,GO:0008284,GO:0050921,GO:0007204,GO:1900119,GO:0051281,GO:0045944,GO:0030155,GO:0002685,GO:0010818	cell surface|external side of plasma membrane|plasma membrane|C-C chemokine binding|C-C chemokine receptor activity|C-X-C chemokine binding|C-X-C chemokine receptor activity|chemokine binding|signaling receptor activity|adenylate cyclase-activating G protein-coupled receptor signaling pathway|angiogenesis|calcium-mediated signaling|cell chemotaxis|cell surface receptor signaling pathway|G protein…
LOC122938256	183.82	292.98	74.6603	0.254937	-1.97179	0.0012255	0.0154338	Down	1.46248	0.359456	1.79029	0.382837	0.553362	2.22671	1.8984	2.90233	2.35496	4.70216	9.14784	0.549256	122938256	Dnai1	protein_coding	Dynein axonemal intermediate chain 1	bgar04814	Motor proteins	GO:0097729,GO:0005813,GO:0005929,GO:0005737,GO:0005576,GO:0005874,GO:0036157,GO:0045504,GO:0045503,GO:0003341,GO:0007368,GO:0003351,GO:0030317,GO:0007507,GO:0008286,GO:0007018,GO:0036158	9+2 motile cilium|centrosome|cilium|cytoplasm|extracellular region|microtubule|outer dynein arm|dynein heavy chain binding|dynein light chain binding|cilium movement|determination of left/right symmetry|epithelial cilium movement involved in extracellular fluid movement|flagellated sperm motility|heart development|insulin receptor signaling pathway|microtubule-based movement|outer dynein arm asse…
LOC122938326	66.481	43.4638	89.4983	2.0537	1.03823	0.00256795	0.0262598	Up	3.34541	2.79738	3.15379	3.49141	1.78283	1.83517	1.30173	1.86062	1.25282	0.919517	0.300785	1.7696	122938326	agmo	protein_coding	Alkylglycerol monooxygenase			GO:0005783,GO:0005789,GO:0050479,GO:0005506,GO:0046485,GO:0008610,GO:0006643	endoplasmic reticulum|endoplasmic reticulum membrane|glyceryl-ether monooxygenase activity|iron ion binding|ether lipid metabolic process|lipid biosynthetic process|membrane lipid metabolic process
LOC122938331	37.2713	23.6257	50.9168	2.1738	1.12022	0.00530331	0.0445202	Up	0.293835	0.536855	0.447129	1.28738	0.714052	0.566323	0.173788	0.240389	0.250886	0.41292	0.295696	0.137178	122938331	TRIM25	protein_coding	E3 ubiquitin/ISG15 ligase TRIM25	bgar04622	RIG-I-like receptor signaling pathway	GO:0010494,GO:0005829,GO:0016604,GO:0005654,GO:0045296,GO:0016874,GO:0046872,GO:0039552,GO:0003723,GO:0003713,GO:0061630,GO:0004842,GO:1990830,GO:0045087,GO:0046597,GO:0051091,GO:0043123,GO:0051092,GO:0006513,GO:0032880,GO:0046596,GO:0043627,GO:0033280,GO:0044790,GO:0030433,GO:0006511,GO:0019076	cytoplasmic stress granule|cytosol|nuclear body|nucleoplasm|cadherin binding|ligase activity|metal ion binding|RIG-I binding|RNA binding|transcription coactivator activity|ubiquitin protein ligase activity|ubiquitin-protein transferase activity|cellular response to leukemia inhibitory factor|innate immune response|negative regulation of viral entry into host cell|positive regulation of DNA-bindin…
LOC122938389	18363.6	26210.3	10516.9	0.401254	-1.31741	3.56955e-08	3.64158e-06	Down	392.429	408.882	401.236	373.487	749.858	525.26	1369.02	1165.65	662.888	958.134	1301.49	839.851	122938389		protein_coding	Cytochrome c OS=Lithobates catesbeianus OX=8400 PE=1 SV=2	bgar00190,bgar04210,bgar04115,bgar05168,bgar05132	Oxidative phosphorylation|Apoptosis|p53 signaling pathway|Herpes simplex virus 1 infection|Salmonella infection	GO:0005758,GO:0070469,GO:0009055,GO:0020037,GO:0046872	mitochondrial intermembrane space|respirasome|electron transfer activity|heme binding|metal ion binding
LOC122938493	11501.9	15561	7442.85	0.478304	-1.064	1.55038e-07	1.26085e-05	Down	342.916	472.837	609.324	395.228	491.873	532.153	1039.02	1017.85	558.186	810.122	843.967	1051.09	122938493	UQCRB	protein_coding	Cytochrome b-c1 complex subunit 7	bgar00190,bgar04260	Oxidative phosphorylation|Cardiac muscle contraction	GO:0005743,GO:0005746,GO:0005750,GO:0009060,GO:0045333,GO:0006122,GO:0006119	mitochondrial inner membrane|mitochondrial respirasome|mitochondrial respiratory chain complex III|aerobic respiration|cellular respiration|mitochondrial electron transport, ubiquinol to cytochrome c|oxidative phosphorylation
LOC122938661	13.6591	27.3182	0	1.84869e-07	-22.367	9.89849e-14	9.4811e-11	Down	0	0	0	0	0	0	0	0.0845623	0	0	0.512158	0	122938661	stlA	protein_coding	Probable polyketide synthase 1			GO:0004315,GO:0102128,GO:0004312,GO:0016210,GO:0016491,GO:0031152,GO:0043327,GO:0006633,GO:0009813,GO:0010629,GO:0030639,GO:0010628,GO:0106070,GO:0019505,GO:0007165,GO:0048837,GO:0044671,GO:0031149	3-oxoacyl-[acyl-carrier-protein] synthase activity|chalcone synthase activity|fatty acid synthase activity|naringenin-chalcone synthase activity|oxidoreductase activity|aggregation involved in sorocarp development|chemotaxis to cAMP|fatty acid biosynthetic process|flavonoid biosynthetic process|negative regulation of gene expression|polyketide biosynthetic process|positive regulation of gene expr…
LOC122938720	7711.41	10418.5	5004.29	0.480338	-1.05788	1.56949e-06	8.50933e-05	Down	327.535	283.968	289.351	257.986	347.386	327.384	658.83	658.525	369.041	399.53	740.352	537.45	122938720	COX6C	protein_coding	Cytochrome c oxidase subunit 6C	bgar00190,bgar04260	Oxidative phosphorylation|Cardiac muscle contraction	GO:0005751,GO:0006123	mitochondrial respiratory chain complex IV|mitochondrial electron transport, cytochrome c to oxygen
LOC122939222	8.24307	3.51343	12.9727	3.64377	1.86543	0.00364983	0.0337589	Up	0.22991	0.479417	0.546647	0.325638	0.135171	0.11785	0.158643	0.0705342	0.116848	0.0436605	0.0642684	0.0223613	122939222		non_coding
LOC122939274	61.5108	105.385	17.6368	0.167688	-2.57615	0.000169691	0.00345821	Down	0.0852361	0.0181365	0.0405325	0.0229955	0.0477266	0.493089	0.366093	0.354888	1.25009	0.271703	0.550283	0.728352	122939274	Trpc2	protein_coding	Short transient receptor potential channel 2			GO:0034703,GO:0032590,GO:0012505,GO:0005789,GO:0000139,GO:0005635,GO:0005886,GO:0003684,GO:0019992,GO:0070679,GO:0015279,GO:0007340,GO:0070588,GO:0006816,GO:0008050,GO:0002121,GO:0048047,GO:1902436,GO:0007204,GO:0051480,GO:0010468,GO:0019236,GO:0007338,GO:0000012,GO:0002124	cation channel complex|dendrite membrane|endomembrane system|endoplasmic reticulum membrane|Golgi membrane|nuclear envelope|plasma membrane|damaged DNA binding|diacylglycerol binding|inositol 1,4,5 trisphosphate binding|store-operated calcium channel activity|acrosome reaction|calcium ion transmembrane transport|calcium ion transport|female courtship behavior|inter-male aggressive behavior|mating…
LOC122939439	2.60425	5.05084	0.157661	0.0479783	-4.38147	0.00303035	0.0297023	Down	0	0	0	0	0.0826243	0	0	0.0862291	0.428545	0.320254	0.392846	0.984135	122939439	sycp2l	protein_coding	Synaptonemal complex protein 2-like			GO:0000775,GO:0005730	chromosome, centromeric region|nucleolus
LOC122939440	5.57854	10.7216	0.435503	0.0431812	-4.53345	0.00100166	0.013274	Down	0	0	0	0.0360523	0	0.0782852	0	0.234271	0.232858	0.10876	0.21346	1.37401	122939440	sycp2l	protein_coding	Synaptonemal complex protein 2-like			GO:0000775,GO:0005730	chromosome, centromeric region|nucleolus
LOC122939477	5.10179	1.23094	8.97265	7.33149	2.87411	0.00059165	0.00877852	Up	0.102724	0.132603	0.127006	0.106697	0.0301973	0.0737179	0	0.0105049	0.0208831	0.0292614	0	0.00999108	122939477	Scn5a	protein_coding	Sodium channel protein type 5 subunit alpha			GO:0005901,GO:0009986,GO:0005783,GO:0014704,GO:0016328,GO:0016020,GO:0048471,GO:0005886,GO:0042383,GO:0034706,GO:0030315,GO:0001518,GO:0030018,GO:0030506,GO:0005516,GO:0019899,GO:0017134,GO:0050998,GO:0019904,GO:0019901,GO:0097110,GO:0044325,GO:0031625,GO:0005244,GO:0005248,GO:0086060,GO:0086061,GO:0086006,GO:0086062,GO:0086063,GO:0086014,GO:0086016,GO:0086067,GO:0003360,GO:0086043,GO:0086002,GO:…	caveola|cell surface|endoplasmic reticulum|intercalated disc|lateral plasma membrane|membrane|perinuclear region of cytoplasm|plasma membrane|sarcolemma|sodium channel complex|T-tubule|voltage-gated sodium channel complex|Z disc|ankyrin binding|calmodulin binding|enzyme binding|fibroblast growth factor binding|nitric-oxide synthase binding|protein domain specific binding|protein kinase binding|sc…
LOC122939692	5.97279	11.4485	0.49706	0.0415212	-4.59001	0.000225173	0.0042474	Down	0.0410764	0.0407877	0.0390663	0	0	0	0.121473	0.0840124	1.75362	0.390026	0.0765493	0.239709	122939692		non_coding
LOC122939815	22.2366	34.257	10.2162	0.296313	-1.7548	1.67698e-05	0.000568031	Down	0.452655	0.179789	0.516605	0.113978	0.32527	0.309371	1.16013	0.925802	0.613479	1.28941	0.815442	0.997919	122939815	dck.2	protein_coding	Deoxycytidine kinase 2	bgar00230,bgar00240	Purine metabolism|Pyrimidine metabolism	GO:0005634,GO:0005524,GO:0004136,GO:0004137,GO:0004138,GO:0009157,GO:0016310	nucleus|ATP binding|deoxyadenosine kinase activity|deoxycytidine kinase activity|deoxyguanosine kinase activity|deoxyribonucleoside monophosphate biosynthetic process|phosphorylation
LOC122939995	402.504	687.681	117.327	0.170621	-2.55113	2.52441e-08	2.75464e-06	Down	1.43824	1.80478	2.37497	1.80577	2.1372	2.05777	11.9651	13.1241	2.42584	1.81584	10.7064	20.2296	122939995		protein_coding
LOC122940114	29.8941	59.7882	0	1.62691e-07	-22.5514	6.06723e-14	6.15325e-11	Down	0	0	0	0	0	0	0	0	0	0	4.64593	0	122940114	Krt17	protein_coding	Keratin, type I cytoskeletal 17			GO:0071944,GO:0001533,GO:0005737,GO:0005856,GO:0005882,GO:0045095,GO:0005200,GO:0030855,GO:0031069,GO:0045109,GO:0045103,GO:0031424,GO:0002009,GO:0030307,GO:0051798,GO:0045727	cell periphery|cornified envelope|cytoplasm|cytoskeleton|intermediate filament|keratin filament|structural constituent of cytoskeleton|epithelial cell differentiation|hair follicle morphogenesis|intermediate filament organization|intermediate filament-based process|keratinization|morphogenesis of an epithelium|positive regulation of cell growth|positive regulation of hair follicle development|pos…
LOC122940200	82.0887	50.6665	113.511	2.24439	1.16632	0.00145731	0.0175703	Up	0.782369	0.804288	0.796606	2.4683	0.640362	1.26445	0.335707	0.555348	0.626846	0.629255	0.274449	0.214854	122940200	Ogfr	protein_coding	Opioid growth factor receptor			GO:0005737,GO:0016020,GO:0005634,GO:0140625	cytoplasm|membrane|nucleus|opioid growth factor receptor activity
LOC122940219	36.2314	57.482	14.9807	0.259573	-1.94579	1.32514e-06	7.39378e-05	Down	0.343965	0.652044	0.684004	0.324788	0.214484	0.705256	3.11321	1.63084	2.54276	0.742271	1.36942	1.09487	122940219		non_coding
LOC122940586	1014.24	1446.27	582.204	0.402681	-1.31229	6.23879e-10	1.4153e-07	Down	3.69798	6.32228	4.5634	6.00245	8.22545	8.77284	12.3216	16.7415	11.8979	14.6932	12.7008	13.5842	122940586	Cox10	protein_coding	Protoheme IX farnesyltransferase, mitochondrial	bgar00190,bgar00860	Oxidative phosphorylation|Porphyrin metabolism	GO:0070069,GO:0005829,GO:0031966,GO:0005739,GO:0005730,GO:0004311,GO:0008495,GO:0009060,GO:0017004,GO:0006784,GO:0006783,GO:0006629,GO:0000266,GO:0007005,GO:0018343,GO:0008535	cytochrome complex|cytosol|mitochondrial membrane|mitochondrion|nucleolus|farnesyltranstransferase activity|protoheme IX farnesyltransferase activity|aerobic respiration|cytochrome complex assembly|heme A biosynthetic process|heme biosynthetic process|lipid metabolic process|mitochondrial fission|mitochondrion organization|protein farnesylation|respiratory chain complex IV assembly
LOC122940659	781.16	455.39	1106.93	2.43034	1.28116	0.000708556	0.0102029	Up	13.846	8.68135	16.6849	17.0381	2.67953	7.86731	6.24535	2.68812	4.1302	4.35184	1.80335	6.05912	122940659		protein_coding
LOC122940696	33.3295	19.8361	46.8228	2.36228	1.24018	0.000196521	0.00386324	Up	0.471575	0.555379	0.490219	0.610972	0.655522	0.43848	0.129727	0.347668	0.156065	0.312396	0.102188	0.181331	122940696	HPS1	protein_coding	BLOC-3 complex member HPS1			GO:0031085,GO:0005085,GO:1903232,GO:0016192	BLOC-3 complex|guanyl-nucleotide exchange factor activity|melanosome assembly|vesicle-mediated transport
LOC122940843	122.039	189.388	54.689	0.288736	-1.79218	0.00426354	0.0377753	Down	0.623448	0.458567	0.98823	0.545083	0.384645	5.27891	13.4066	3.23502	4.64724	2.32404	2.53885	0.965706	122940843	lrp2bp	protein_coding	LRP2-binding protein			GO:0005737	cytoplasm
LOC122940925	303.853	185.652	422.053	2.27369	1.18503	0.00545715	0.0454525	Up	3.91435	9.34	3.56999	12.7296	6.6837	2.90489	2.20284	1.44883	2.70203	3.4671	0.734916	4.70211	122940925	Ctsa	protein_coding	Lysosomal protective protein	bgar04142	Lysosome	GO:0043231,GO:0005764,GO:0005739,GO:0004185,GO:1904715,GO:0006508,GO:0031647	intracellular membrane-bounded organelle|lysosome|mitochondrion|serine-type carboxypeptidase activity|negative regulation of chaperone-mediated autophagy|proteolysis|regulation of protein stability
LOC122940936	43.1019	28.4093	57.7945	2.02548	1.01826	0.000276264	0.00494094	Up	0.564257	0.56029	0.300846	0.613526	0.544529	0.534645	0.446657	0.218572	0.234634	0.129884	0.207121	0.174619	122940936		protein_coding		bgar05168	Herpes simplex virus 1 infection
LOC122940985	9.9751	17.6623	2.28786	0.130925	-2.93319	0.000196382	0.00386324	Down	0.0481046	0	0.0610007	0.0757044	0.0157123	0.0328774	0.0948379	0.14758	0.651957	0.0609013	0.179294	0.421084	122940985	Tgm3	protein_coding	Protein-glutamine gamma-glutamyltransferase E			GO:0062023,GO:0001533,GO:0005737,GO:0031234,GO:0032991,GO:0005509,GO:0003824,GO:0003810,GO:0005198,GO:0043163,GO:0008544,GO:0035315,GO:0031424,GO:0030216,GO:0018149,GO:0043588	collagen-containing extracellular matrix|cornified envelope|cytoplasm|extrinsic component of cytoplasmic side of plasma membrane|protein-containing complex|calcium ion binding|catalytic activity|protein-glutamine gamma-glutamyltransferase activity|structural molecule activity|cell envelope organization|epidermis development|hair cell differentiation|keratinization|keratinocyte differentiation|pep…
LOC122941056	204465	273465	135466	0.495372	-1.01342	7.63842e-05	0.00187331	Down	1662.01	2615.51	1485.02	2327.95	2484.93	2772.97	2318.61	3148.45	5474.9	3756.08	4276.7	4173.59	122941056	TCAP	protein_coding	Telethonin			GO:1990733,GO:0030018,GO:0036122,GO:0051373,GO:0030674,GO:0008307,GO:0031432,GO:0070080,GO:0044325,GO:0007512,GO:0060048,GO:0014898,GO:0055008,GO:0055003,GO:0035995,GO:0030916,GO:0045214,GO:0048769,GO:0003009,GO:0030241,GO:0030240,GO:0001756	titin-telethonin complex|Z disc|BMP binding|FATZ binding|protein-macromolecule adaptor activity|structural constituent of muscle|titin binding|titin Z domain binding|transmembrane transporter binding|adult heart development|cardiac muscle contraction|cardiac muscle hypertrophy in response to stress|cardiac muscle tissue morphogenesis|cardiac myofibril assembly|detection of muscle stretch|otic ves…
LOC122941076	8845.34	12707.4	4983.31	0.392162	-1.35048	3.76703e-09	5.95847e-07	Down	257.354	320.634	401.851	292.042	188.303	435.466	784.447	965.322	494.639	552.745	646.875	872.54	122941076	COX5B	protein_coding	Cytochrome c oxidase subunit 5B, mitochondrial	bgar00190,bgar04260	Oxidative phosphorylation|Cardiac muscle contraction	GO:0005751,GO:0045277,GO:0046872,GO:0006123	mitochondrial respiratory chain complex IV|respiratory chain complex IV|metal ion binding|mitochondrial electron transport, cytochrome c to oxygen
LOC122941080	482.715	665.528	299.902	0.450653	-1.14991	2.69446e-09	4.47033e-07	Down	4.27627	4.83385	6.6815	4.47049	7.18328	8.5918	16.3908	13.2168	10.5756	10.1147	11.3312	10.3422	122941080	TACO1	protein_coding	Translational activator of cytochrome c oxidase 1			GO:0005739,GO:0097177,GO:0003729,GO:0019843,GO:0033617,GO:0061743,GO:1904959,GO:0070129	mitochondrion|mitochondrial ribosome binding|mRNA binding|rRNA binding|mitochondrial cytochrome c oxidase assembly|motor learning|regulation of cytochrome-c oxidase activity|regulation of mitochondrial translation
LOC122941101	290.381	492.928	87.8336	0.178283	-2.48776	9.01679e-08	8.05485e-06	Down	0.539131	2.41827	0.335938	1.73787	2.95112	2.42049	7.1837	10.9126	4.08173	4.73078	11.4676	11.3191	122941101		protein_coding		bgar05168	Herpes simplex virus 1 infection
LOC122941120	2.99383	0	5.98766	31.1656	4.96188	0.00583175	0.0475166	Up	0.20628	0.0315122	0	0.209762	0.155485	0	0	0	0	0	0	0	122941120	PNLIPRP2	protein_coding	Pancreatic lipase-related protein 2	bgar00561	Glycerolipid metabolism	GO:0031410,GO:0005615,GO:0016020,GO:0043005,GO:0102549,GO:0047372,GO:0005509,GO:0047714,GO:0004620,GO:0004806,GO:0019376,GO:0006629,GO:0009395,GO:0006644,GO:0019433	cytoplasmic vesicle|extracellular space|membrane|neuron projection|1-18:1-2-16:0-monogalactosyldiacylglycerol lipase activity|acylglycerol lipase activity|calcium ion binding|galactolipase activity|phospholipase activity|triglyceride lipase activity|galactolipid catabolic process|lipid metabolic process|phospholipid catabolic process|phospholipid metabolic process|triglyceride catabolic process
LOC122941149	25.8071	10.6753	40.9389	3.79876	1.92553	0.000156991	0.00324153	Up	0.251945	0.353186	0.300694	0.0699702	0.087133	0.172194	0.092524	0.0909344	0.0301287	0.0281441	0.032222	0.0384384	122941149	Scn5a	protein_coding	Sodium channel protein type 5 subunit alpha	bgar04261	Adrenergic signaling in cardiomyocytes	GO:0005901,GO:0009986,GO:0005783,GO:0014704,GO:0016328,GO:0016020,GO:0048471,GO:0005886,GO:0042383,GO:0034706,GO:0030315,GO:0001518,GO:0030018,GO:0030506,GO:0005516,GO:0019899,GO:0017134,GO:0050998,GO:0019904,GO:0019901,GO:0097110,GO:0044325,GO:0031625,GO:0005244,GO:0005248,GO:0086060,GO:0086061,GO:0086006,GO:0086062,GO:0086063,GO:0086014,GO:0086016,GO:0086067,GO:0003360,GO:0086043,GO:0086002,GO:…	caveola|cell surface|endoplasmic reticulum|intercalated disc|lateral plasma membrane|membrane|perinuclear region of cytoplasm|plasma membrane|sarcolemma|sodium channel complex|T-tubule|voltage-gated sodium channel complex|Z disc|ankyrin binding|calmodulin binding|enzyme binding|fibroblast growth factor binding|nitric-oxide synthase binding|protein domain specific binding|protein kinase binding|sc…
LOC122941226	28.8534	10.5739	47.1329	4.43697	2.14957	7.41292e-05	0.00183455	Up	0.886339	0.9616	0.421483	0.991911	0.981095	0.622603	0.0970785	0.318919	0.066736	0.405211	0.0152941	0.0957851	122941226		protein_coding	Nuclear factor 7, brain OS=Xenopus laevis OX=8355 PE=1 SV=1			GO:0005634,GO:0003677,GO:0008270,GO:0010468,GO:0051171,GO:0080090	nucleus|DNA binding|zinc ion binding|regulation of gene expression|regulation of nitrogen compound metabolic process|regulation of primary metabolic process
LOC122941250	19.1376	10.5339	27.7413	2.61036	1.38425	0.00406144	0.0366423	Up	0.486437	0.131732	0.50469	0.403643	0.808865	0.211565	0.247017	0.226113	0.104883	0.139963	0.0686755	0.129031	122941250	c3ar1	protein_coding	C3a anaphylatoxin chemotactic receptor	bgar04080	Neuroactive ligand-receptor interaction	GO:0005886,GO:0004930,GO:0006935	plasma membrane|G protein-coupled receptor activity|chemotaxis
LOC122941255	52.4036	89.3123	15.4949	0.174126	-2.52179	5.89966e-05	0.00154115	Down	0	0.0306597	0.20556	0.165214	0.171449	0.464265	0.466696	0.894644	0.931096	0.459314	0.853531	1.39144	122941255	ST6GALNAC2	protein_coding	Alpha-N-acetylgalactosaminide alpha-2,6-sialyltransferase 2	bgar00512	Mucin type O-glycan biosynthesis	GO:0000139,GO:0001665,GO:0016740,GO:0006493,GO:1990743	Golgi membrane|alpha-N-acetylgalactosaminide alpha-2,6-sialyltransferase activity|transferase activity|protein O-linked glycosylation|protein sialylation
LOC122941275	2.7744	0.184709	5.3641	20.026	4.3238	0.00136754	0.0167603	Up	0.0174393	0.025975	0.124394	0.0988021	0.0170885	0.00893925	0	0	0	0	0	0.00848083	122941275	TGM5	protein_coding	Protein-glutamine gamma-glutamyltransferase 5			GO:0005737,GO:0005886,GO:0046872,GO:0003810,GO:0008544,GO:0018149,GO:0036211	cytoplasm|plasma membrane|metal ion binding|protein-glutamine gamma-glutamyltransferase activity|epidermis development|peptide cross-linking|protein modification process
LOC122941344	7.62282	4.13479	11.1108	2.74899	1.4589	0.00607649	0.0489555	Up	0.106845	0.106094	0.0914551	0.161422	0.115166	0.175258	0.0210645	0.0218528	0.0543025	0.0710158	0.0398231	0.0311758	122941344		protein_coding	Gastrula zinc finger protein XlCGF66.1 (Fragment) OS=Xenopus laevis OX=8355 PE=2 SV=1	bgar05168	Herpes simplex virus 1 infection	GO:0005634,GO:0003677,GO:0046872,GO:0006355	nucleus|DNA binding|metal ion binding|regulation of DNA-templated transcription
LOC122941477	125.337	221.252	29.4226	0.13323	-2.90801	2.0174e-09	3.54919e-07	Down	0.602971	0.28361	0.724375	1.01885	1.33717	2.04968	5.81864	16.6812	2.93547	3.52558	7.71795	2.87056	122941477	gsg1l	protein_coding	Germ cell-specific gene 1-like protein			GO:0005886,GO:0045202	plasma membrane|synapse
LOC122941565	135.081	82.7158	187.446	2.27099	1.18332	0.000410927	0.00666704	Up	1.99098	1.57293	3.4001	2.70333	2.19302	5.49764	0.902513	1.17407	0.57611	1.69728	1.04269	1.21559	122941565	IRF4	protein_coding	Interferon regulatory factor 4			GO:0000785,GO:0005829,GO:0016020,GO:0005654,GO:0000786,GO:0005634,GO:0001228,GO:0003700,GO:0000981,GO:0000978,GO:0043565,GO:1990837,GO:0003713,GO:0042832,GO:0043966,GO:0043967,GO:0002376,GO:0043011,GO:0034122,GO:0120162,GO:0043388,GO:0045893,GO:0032733,GO:0032736,GO:0032743,GO:0032753,GO:0045944,GO:0045622,GO:0006357,GO:0042110,GO:0072540	chromatin|cytosol|membrane|nucleoplasm|nucleosome|nucleus|DNA-binding transcription activator activity, RNA polymerase II-specific|DNA-binding transcription factor activity|DNA-binding transcription factor activity, RNA polymerase II-specific|RNA polymerase II cis-regulatory region sequence-specific DNA binding|sequence-specific DNA binding|sequence-specific double-stranded DNA binding|transcript…
LOC122941568	8.25362	14.6685	1.83874	0.125489	-2.99437	0.000983526	0.0131144	Down	0.0224815	0	0.0213813	0.0212281	0.0110146	0.0576193	0.321336	0.241399	0.297073	0.128079	0	0.0327987	122941568	BPIFC	protein_coding	BPI fold-containing family C protein			GO:0005615,GO:0001530,GO:0005543,GO:0045087	extracellular space|lipopolysaccharide binding|phospholipid binding|innate immune response
LOC122941580	25.0016	16.3301	33.6731	2.0695	1.04928	0.0019055	0.0211136	Up	0.73113	0.515219	1.00938	0.913068	0.716423	1.13641	0.464974	0.168831	0.479465	0.470277	0.307666	0.275267	122941580	Ogfr	protein_coding	Opioid growth factor receptor			GO:0005737,GO:0016020,GO:0005634,GO:0140625	cytoplasm|membrane|nucleus|opioid growth factor receptor activity
LOC122941766	39.2313	16.6085	61.8541	3.75163	1.90752	5.04286e-08	4.83022e-06	Up	0.946012	0.518606	0.656044	0.586209	0.444179	0.656662	0.184563	0.0604641	0.240398	0.112281	0.174461	0.134182	122941766	PLEKHG4B	protein_coding	Pleckstrin homology domain-containing family G member 4B			GO:0005829,GO:0005085,GO:0051056	cytosol|guanyl-nucleotide exchange factor activity|regulation of small GTPase mediated signal transduction
LOC122941776	15.3031	3.63698	26.9691	7.2503	2.85804	0.000320097	0.00553539	Up	0.0384104	1.10607	0.694084	0.308286	0.545748	0.511912	0.227178	0	0.0195215	0.0729424	0.0178952	0.0933962	122941776	cyp26a1	protein_coding	Cytochrome P450 26A1	bgar00830	Retinol metabolism	GO:0005789,GO:0062182,GO:0020037,GO:0005506,GO:0008401,GO:0042573	endoplasmic reticulum membrane|all-trans retinoic acid 4-hydrolase activity|heme binding|iron ion binding|retinoic acid 4-hydroxylase activity|retinoic acid metabolic process
LOC122941967	22.6706	43.1254	2.21585	0.0514018	-4.28204	0.00104743	0.0137433	Down	0.00240372	0	0.0137165	0.00226971	0.0117768	0.00246426	0.00473892	0.00491626	0.00488661	0.00228237	0.432275	0.00233789	122941967	PKD1	protein_coding	Polycystin-1			GO:0016323,GO:0034704,GO:0034703,GO:0009986,GO:0060170,GO:0005929,GO:0005737,GO:0005783,GO:0070062,GO:0005794,GO:0000139,GO:0030660,GO:0016328,GO:0016020,GO:0031514,GO:0005634,GO:0005886,GO:0002133,GO:0005262,GO:0030246,GO:0019904,GO:0019901,GO:0044325,GO:0042813,GO:0009653,GO:0048754,GO:0070588,GO:0006816,GO:0007161,GO:0001502,GO:0051216,GO:0198738,GO:0007160,GO:0042994,GO:0050982,GO:0048565,GO:…	basolateral plasma membrane|calcium channel complex|cation channel complex|cell surface|ciliary membrane|cilium|cytoplasm|endoplasmic reticulum|extracellular exosome|Golgi apparatus|Golgi membrane|Golgi-associated vesicle membrane|lateral plasma membrane|membrane|motile cilium|nucleus|plasma membrane|polycystin complex|calcium channel activity|carbohydrate binding|protein domain specific binding|…
LOC122942008	37.465	58.5412	16.3889	0.28105	-1.8311	0.00238653	0.0249149	Down	0.376815	0.374166	0.170655	0.338863	0.175826	0.423096	0.477571	0.422043	0.346542	0.255565	2.32403	1.41362	122942008	DNAJC7	protein_coding	DnaJ homolog subfamily C member 7			GO:0005737,GO:0005856,GO:0005829,GO:0070062,GO:0016020,GO:0005654,GO:0001671,GO:0031072,GO:0051085,GO:0006457,GO:1900034	cytoplasm|cytoskeleton|cytosol|extracellular exosome|membrane|nucleoplasm|ATPase activator activity|heat shock protein binding|chaperone cofactor-dependent protein refolding|protein folding|regulation of cellular response to heat
LOC122942040	185.692	94.3002	277.085	2.93506	1.55339	8.13178e-06	0.000331124	Up	3.44665	2.93104	2.19633	2.04123	1.66739	2.72352	0.676082	1.14529	1.43843	0.478119	0.202239	0.810621	122942040	TRAK1	protein_coding	Trafficking kinesin-binding protein 1			GO:1904115,GO:0005938,GO:0005737,GO:0031410,GO:0005829,GO:0030425,GO:0005769,GO:0031966,GO:0005739,GO:0005634,GO:0050811,GO:0017022,GO:0005102,GO:0098957,GO:0008333,GO:0048311,GO:0022008,GO:0006493,GO:0006605,GO:0006357,GO:0047496	axon cytoplasm|cell cortex|cytoplasm|cytoplasmic vesicle|cytosol|dendrite|early endosome|mitochondrial membrane|mitochondrion|nucleus|GABA receptor binding|myosin binding|signaling receptor binding|anterograde axonal transport of mitochondrion|endosome to lysosome transport|mitochondrion distribution|neurogenesis|protein O-linked glycosylation|protein targeting|regulation of transcription by RNA …
LOC122942158	7127.66	10078	4177.32	0.414507	-1.27053	2.87915e-05	0.000875475	Down	181.406	180.403	89.6908	105.689	223.807	248.448	199.821	348.636	419.064	306.192	410.976	450.312	122942158	hspb11	protein_coding	Heat shock protein beta-11			GO:0051082,GO:0031033,GO:0042026,GO:0009408	unfolded protein binding|myosin filament organization|protein refolding|response to heat
LOC122942282	2.41224	4.48982	0.334664	0.0747751	-3.7413	0.005705	0.0469051	Down	0.0238311	0.0236635	0	0	0	0	0.0704742	0.268075	0.0968941	0	0.0444112	0.13907	122942282	SYT15	protein_coding	Synaptotagmin-15			GO:0070382,GO:0005886,GO:0005509,GO:0005544,GO:0030276,GO:0001786,GO:0000149,GO:0017156,GO:0071277,GO:0017158,GO:0014059,GO:0016192	exocytic vesicle|plasma membrane|calcium ion binding|calcium-dependent phospholipid binding|clathrin binding|phosphatidylserine binding|SNARE binding|calcium-ion regulated exocytosis|cellular response to calcium ion|regulation of calcium ion-dependent exocytosis|regulation of dopamine secretion|vesicle-mediated transport
LOC122942374	2236.95	3613.19	860.703	0.23821	-2.06969	1.64954e-06	8.88743e-05	Down	38.2914	23.1155	42.285	10.3305	37.7226	70.5424	203.607	42.7332	115.679	72.8335	178.475	203.935	122942374	hspb11	protein_coding	Heat shock protein beta-11			GO:0051082,GO:0031033,GO:0042026,GO:0009408	unfolded protein binding|myosin filament organization|protein refolding|response to heat
LOC122942482	1544.08	2092.51	995.656	0.475821	-1.07151	1.51655e-05	0.000529452	Down	5.79556	4.06993	2.43149	3.18725	5.40261	7.73238	11.6322	8.03413	11.0976	7.20914	8.48611	7.28276	122942482		protein_coding	Acyl-CoA desaturase OS=Cyprinus carpio OX=7962 PE=2 SV=2	bgar01040,bgar03320	Biosynthesis of unsaturated fatty acids|PPAR signaling pathway	GO:0005789,GO:0016020,GO:0005506,GO:0016491,GO:0004768,GO:0006636	endoplasmic reticulum membrane|membrane|iron ion binding|oxidoreductase activity|stearoyl-CoA 9-desaturase activity|unsaturated fatty acid biosynthetic process
LOC122943020	164.043	38.7934	289.293	7.44555	2.89638	0.000459617	0.00728333	Up	6.40507	4.53968	3.20725	5.0008	0.365929	0.765693	0.769701	0.624917	0.425601	0.333097	0	0.506297	122943020	TNNI3K	protein_coding	Serine/threonine-protein kinase TNNI3K			GO:0005737,GO:0098978,GO:0005634,GO:0005524,GO:0046872,GO:0008022,GO:0004672,GO:0106310,GO:0004674,GO:0031013,GO:0086069,GO:0006468,GO:1903779,GO:0055117,GO:0002027,GO:0099175	cytoplasm|glutamatergic synapse|nucleus|ATP binding|metal ion binding|protein C-terminus binding|protein kinase activity|protein serine kinase activity|protein serine/threonine kinase activity|troponin I binding|bundle of His cell to Purkinje myocyte communication|protein phosphorylation|regulation of cardiac conduction|regulation of cardiac muscle contraction|regulation of heart rate|regulation …
LOC122943205	2846.04	3991.34	1700.74	0.426126	-1.23065	1.53137e-05	0.000532122	Down	20.0815	21.122	29.774	19.7781	24.4772	17.2609	29.3656	57.1626	27.2374	65.1249	54.1275	38.4538	122943205	NIPSNAP3A	protein_coding	Protein NipSnap homolog 3A			GO:0005829	cytosol
LOC122943401	372.381	72.1136	672.648	9.32436	3.22101	0.000440497	0.00704509	Up	4.31971	5.84683	10.0036	14.4464	0.205476	0.816909	0.876433	0.231596	0.989006	0.414145	0.0156313	1.02792	122943401	TECR	protein_coding	Very-long-chain enoyl-CoA reductase	bgar00062,bgar01040	Fatty acid elongation|Biosynthesis of unsaturated fatty acids	GO:0005783,GO:0005789,GO:0016491,GO:0102758,GO:0030497,GO:0006665,GO:0006694,GO:0042761	endoplasmic reticulum|endoplasmic reticulum membrane|oxidoreductase activity|very-long-chain enoyl-CoA reductase activity|fatty acid elongation|sphingolipid metabolic process|steroid biosynthetic process|very long-chain fatty acid biosynthetic process
LOC122943423	72.0357	100.279	43.792	0.437182	-1.19369	0.00244469	0.0252995	Down	0.420493	1.39998	1.74081	1.05101	1.28458	0.83681	2.21879	3.66774	1.15654	1.78494	3.22669	1.56374	122943423	CYB5RL	protein_coding	NADH-cytochrome b5 reductase-like	bgar00520	Amino sugar and nucleotide sugar metabolism	GO:0005789,GO:0005654,GO:0004128,GO:0015701	endoplasmic reticulum membrane|nucleoplasm|cytochrome-b5 reductase activity, acting on NAD(P)H|bicarbonate transport
LOC122943679	25.0247	38.9055	11.1438	0.285075	-1.81059	0.00175741	0.0200225	Down	0.0700163	0.0794562	0.104641	0.103892	0.137216	0.215339	1.40995	0.286405	0.17284	0.14246	0.0745607	0.398865	122943679		protein_coding
LOC122943852	840.945	1280.56	401.327	0.313437	-1.67375	4.24286e-08	4.15631e-06	Down	9.93635	11.5046	17.8421	8.83901	20.6007	28.4753	47.5744	69.638	34.5895	33.149	54.229	34.2539	122943852	coa7	protein_coding	Cytochrome c oxidase assembly factor 7			GO:0005758	mitochondrial intermembrane space
LOC122943920	36.7894	22.9498	50.6291	2.20056	1.13787	0.00319434	0.0307615	Up	0.777895	0.544498	0.679186	0.975355	0.649785	0.431428	0.251412	0.326026	0.207398	0.50856	0.0594128	0.322481	122943920		protein_coding
LOC122944046	5004.71	2804.1	7205.33	2.56934	1.3614	8.12603e-07	5.00361e-05	Up	89.4998	61.743	73.9215	80.6499	40.9253	39.0225	38.6896	20.2532	24.042	17.2882	9.73117	30.7982	122944046	Slmap	protein_coding	Sarcolemmal membrane-associated protein			GO:0005615,GO:0031430,GO:0016020,GO:0005815,GO:0042383,GO:0030018,GO:0072659,GO:1900825,GO:1902305,GO:1905150	extracellular space|M band|membrane|microtubule organizing center|sarcolemma|Z disc|protein localization to plasma membrane|regulation of membrane depolarization during cardiac muscle cell action potential|regulation of sodium ion transmembrane transport|regulation of voltage-gated sodium channel activity
LOC122944177	710.129	453.186	967.071	2.132	1.0922	3.74361e-05	0.00106684	Up	8.67079	5.41999	8.4647	6.27678	5.3213	7.90545	5.80552	2.75896	2.32532	3.05685	1.04961	3.65196	122944177	CLCN4	protein_coding	H(+)/Cl(-) exchange transporter 4			GO:0097546,GO:0005769,GO:0031901,GO:0005789,GO:0010008,GO:0005794,GO:0031902,GO:0005765,GO:0005886,GO:0055037,GO:0055038,GO:0008021,GO:0015297,GO:0005524,GO:0005254,GO:0015299,GO:0005247,GO:0006821,GO:0034220,GO:1905515	ciliary base|early endosome|early endosome membrane|endoplasmic reticulum membrane|endosome membrane|Golgi apparatus|late endosome membrane|lysosomal membrane|plasma membrane|recycling endosome|recycling endosome membrane|synaptic vesicle|antiporter activity|ATP binding|chloride channel activity|solute:proton antiporter activity|voltage-gated chloride channel activity|chloride transport|ion trans…
LOC122944381	660.089	214.669	1105.51	5.14752	2.36388	1.73406e-13	1.49485e-10	Up	24.6648	20.1642	17.4241	18.7829	4.32827	17.0346	4.71945	3.59247	1.92853	2.81485	2.05792	3.24374	122944381	chrna1-b	protein_coding	Acetylcholine receptor subunit alpha-1-B	bgar03265,bgar04080	Virion - Ebolavirus and Lyssavirus|Neuroactive ligand-receptor interaction	GO:0045211,GO:0022848,GO:0004888	postsynaptic membrane|acetylcholine-gated cation-selective channel activity|transmembrane signaling receptor activity
LOC122944491	27.6354	10.6838	44.587	4.15377	2.05442	0.000706399	0.0101916	Up	0.0878836	0.0702383	0.0244633	0.255024	0.0756138	0.109874	0.0316943	0.0197282	0.0065364	0.0590232	0.00399459	0.0125088	122944491	URGCP	protein_coding	Up-regulator of cell proliferation			GO:0005737,GO:0005634,GO:0005525,GO:0007049	cytoplasm|nucleus|GTP binding|cell cycle
LOC122944571	4.02871	7.75746	0.29996	0.0435398	-4.52152	0.000861886	0.0118216	Down	0	0	0	0	0	0.109208	0.15751	0.54468	0.378977	0	0.595554	0.518038	122944571	BAIAP2L1	non_coding	Brain-specific angiogenesis inhibitor 1-associated protein 2-like protein 1			GO:0005912,GO:0005856,GO:0005829,GO:0070062,GO:0005654,GO:0005886,GO:0003779,GO:0098641,GO:0070064,GO:0051764,GO:0051017,GO:0007009,GO:2000251,GO:0030838,GO:0009617	adherens junction|cytoskeleton|cytosol|extracellular exosome|nucleoplasm|plasma membrane|actin binding|cadherin binding involved in cell-cell adhesion|proline-rich region binding|actin crosslink formation|actin filament bundle assembly|plasma membrane organization|positive regulation of actin cytoskeleton reorganization|positive regulation of actin filament polymerization|response to bacterium
LOC122944677	34.5339	65.8433	3.22444	0.0488636	-4.3551	0.00523733	0.0441395	Down	0.398562	0	0.10338	0.0342129	0.0355041	0.148582	0	6.85482	0.0736593	0	4.15267	1.51535	122944677	hnmt-a	protein_coding	Histamine N-methyltransferase A	bgar00340	Histidine metabolism	GO:0005737,GO:0046539,GO:0001695,GO:0032259	cytoplasm|histamine N-methyltransferase activity|histamine catabolic process|methylation
LOC122944718	94.0552	61.1748	126.936	2.07768	1.05497	0.00127434	0.0158979	Up	1.10664	0.947874	1.06052	1.37199	0.76155	1.55021	0.308108	0.483776	0.635421	0.914412	0.299115	0.246489	122944718		protein_coding
LOC122944730	250.021	98.6317	401.41	4.06854	2.02451	0.000305926	0.00536692	Up	2.38361	1.75824	0.92298	12.4915	1.45979	3.66547	1.67832	0.609392	1.57486	0.234411	0.602852	0.281512	122944730	HERC6	protein_coding	Probable E3 ubiquitin-protein ligase HERC6			GO:0005737,GO:0005829,GO:0005654,GO:0061630,GO:0002244,GO:0016567,GO:0009617,GO:0006511	cytoplasm|cytosol|nucleoplasm|ubiquitin protein ligase activity|hematopoietic progenitor cell differentiation|protein ubiquitination|response to bacterium|ubiquitin-dependent protein catabolic process
LOC122944744	70.4292	21.8551	119.003	5.4362	2.4426	0.00197613	0.0216871	Up	0.421109	1.08409	0.341168	7.89372	0.90169	1.8228	0.691844	0.44659	0.665845	0.074046	0.188926	0	122944744	HERC6	protein_coding	Probable E3 ubiquitin-protein ligase HERC6			GO:0005737,GO:0005829,GO:0005654,GO:0061630,GO:0002244,GO:0016567,GO:0009617,GO:0006511	cytoplasm|cytosol|nucleoplasm|ubiquitin protein ligase activity|hematopoietic progenitor cell differentiation|protein ubiquitination|response to bacterium|ubiquitin-dependent protein catabolic process
LOC122944840	1623.61	324.163	2923.06	9.0144	3.17223	0.00351581	0.0329732	Up	14.7736	94.5336	61.7635	19.0495	602.456	12.8121	77.831	3.69713	5.80715	6.22985	1.41402	3.82017	122944840		protein_coding	Parvalbumin beta OS=Amphiuma means OX=8312 PE=1 SV=1			GO:0005509	calcium ion binding
LOC122944860	421.768	583.345	260.19	0.445769	-1.16563	0.000164355	0.00336537	Down	11.5875	9.45136	17.449	10.9849	13.1566	12.0207	63.3213	20.5019	12.4326	14.8882	19.4948	28.2647	122944860	Ndufab1	protein_coding	Acyl carrier protein, mitochondrial	bgar00190,bgar00061	Oxidative phosphorylation|Fatty acid biosynthesis	GO:1990229,GO:0005762,GO:0005747,GO:0005739,GO:0005654,GO:0000035,GO:0000036,GO:0044571,GO:0009060,GO:0016226,GO:0032981,GO:0009249,GO:0042776	iron-sulfur cluster assembly complex|mitochondrial large ribosomal subunit|mitochondrial respiratory chain complex I|mitochondrion|nucleoplasm|acyl binding|acyl carrier activity|[2Fe-2S] cluster assembly|aerobic respiration|iron-sulfur cluster assembly|mitochondrial respiratory chain complex I assembly|protein lipoylation|proton motive force-driven mitochondrial ATP synthesis
LOC122944996	1648.69	276.458	3020.93	10.9238	3.4494	0.00376395	0.034555	Up	17.5251	111.577	69.1209	20.4859	640.985	13.4989	72.3807	1.2459	7.33504	6.14	1.65917	0.273451	122944996		protein_coding	Parvalbumin beta OS=Amphiuma means OX=8312 PE=1 SV=1			GO:0005509	calcium ion binding
LOC122945123	23.4458	38.3552	8.53646	0.222055	-2.17101	0.000190833	0.00377744	Down	0.216477	0.349303	0.334561	0.0511021	0.318184	0.138706	0.880242	0.608788	0.495095	0.308322	1.61369	1.57912	122945123	ELOVL4	protein_coding	Elongation of very long chain fatty acids protein 4	bgar00062,bgar01040	Fatty acid elongation|Biosynthesis of unsaturated fatty acids	GO:0005783,GO:0005789,GO:0102337,GO:0009922,GO:0008020,GO:0102756,GO:0006633,GO:0034625,GO:0034626,GO:0019367,GO:0035338,GO:0030148,GO:0006636,GO:0042761	endoplasmic reticulum|endoplasmic reticulum membrane|3-oxo-cerotoyl-CoA synthase activity|fatty acid elongase activity|G protein-coupled photoreceptor activity|very-long-chain 3-ketoacyl-CoA synthase activity|fatty acid biosynthetic process|fatty acid elongation, monounsaturated fatty acid|fatty acid elongation, polyunsaturated fatty acid|fatty acid elongation, saturated fatty acid|long-chain fat…
LOC122945176	311.441	463.736	159.146	0.343061	-1.54346	1.96611e-05	0.00064405	Down	1.79235	0.920143	1.71623	0.944073	2.52094	4.44998	12.1152	5.09976	3.28432	4.72353	3.87417	4.31665	122945176	SHMT1	protein_coding	Serine hydroxymethyltransferase, cytosolic	bgar00630,bgar00260,bgar00670	Glyoxylate and dicarboxylate metabolism|Glycine, serine and threonine metabolism|One carbon pool by folate	GO:0005829,GO:0005654,GO:0004372,GO:0048027,GO:0000900,GO:0042803,GO:0030170,GO:0070905,GO:1904482,GO:0046655,GO:0019264,GO:0006544,GO:0006565,GO:0006563,GO:0051289,GO:0009113,GO:0035999,GO:0046653	cytosol|nucleoplasm|glycine hydroxymethyltransferase activity|mRNA 5'-UTR binding|mRNA regulatory element binding translation repressor activity|protein homodimerization activity|pyridoxal phosphate binding|serine binding|cellular response to tetrahydrofolate|folic acid metabolic process|glycine biosynthetic process from serine|glycine metabolic process|L-serine catabolic process|L-serine metabol…
LOC122945234	20.1953	1.32086	39.0697	29.2728	4.87149	0.00294865	0.0291643	Up	2.19699	0.0430567	1.04474	0.0272961	0.0424893	0	0.0142478	0.0739051	0	0.0274483	0	0	122945234	cyp2k1	protein_coding	Cytochrome P450 2K1			GO:0005789,GO:0070330,GO:0020037,GO:0005506,GO:0046222,GO:0048252,GO:0002933	endoplasmic reticulum membrane|aromatase activity|heme binding|iron ion binding|aflatoxin metabolic process|lauric acid metabolic process|lipid hydroxylation
LOC122945320	66.6387	125.183	8.09428	0.0646827	-3.95048	0.000526783	0.00806596	Down	0.0318619	0.0421839	0.191917	0.0802281	0.0728489	0.119769	0.104693	0.0543051	0.572163	0.0605066	0.0890659	6.18753	122945320	ITIH3	protein_coding	Inter-alpha-trypsin inhibitor heavy chain H3			GO:0005576,GO:0004867,GO:0030212,GO:0010466	extracellular region|serine-type endopeptidase inhibitor activity|hyaluronan metabolic process|negative regulation of peptidase activity
LOC122945418	45.4123	29.6552	61.1694	2.05154	1.03671	1.11402e-05	0.00042555	Up	1.37606	1.3256	0.976657	1.59024	1.30813	1.34755	1.03252	0.567084	0.64717	0.409528	0.478433	0.399515	122945418	pgap1	protein_coding	GPI inositol-deacylase			GO:0005783,GO:0005789,GO:0050185,GO:1902953,GO:0015031	endoplasmic reticulum|endoplasmic reticulum membrane|phosphatidylinositol deacylase activity|positive regulation of ER to Golgi vesicle-mediated transport|protein transport
LOC122945529	39.1865	24.6457	53.7272	2.18255	1.12602	0.00163399	0.0189836	Up	0.407658	1.22883	0.456942	1.14104	0.984377	0.731369	0.330089	0.342441	0.503165	0.248835	0.17636	0.438975	122945529	SIRPA	protein_coding	Tyrosine-protein phosphatase non-receptor type substrate 1			GO:0005886,GO:0017124,GO:0050766,GO:0050870	plasma membrane|SH3 domain binding|positive regulation of phagocytosis|positive regulation of T cell activation
LOC122945533	76.0926	48.8599	103.325	2.11428	1.08017	7.41653e-05	0.00183455	Up	0.710655	0.415738	0.502979	0.723054	0.582999	0.660782	0.390992	0.343653	0.106394	0.277234	0.246394	0.171459	122945533		protein_coding
LOC122945584	14.2602	2.58316	25.9373	9.99136	3.32068	8.6044e-08	7.82804e-06	Up	0.943891	0.650341	0.403049	0.582053	0.207632	0.315972	0.0379771	0.0393982	0.0587409	0.0548717	0	0.0936777	122945584	DIRAS2	protein_coding	GTP-binding protein Di-Ras2			GO:0005886,GO:0019003,GO:0005525,GO:0003924,GO:0007165	plasma membrane|GDP binding|GTP binding|GTPase activity|signal transduction
LOC122945586	74.5772	102.343	46.8119	0.459453	-1.12201	0.000126406	0.00275382	Down	0.310035	0.757798	0.442295	0.731876	0.642651	0.647912	1.03439	1.06091	0.848456	0.996372	1.52222	1.15979	122945586	GRAP	protein_coding	GRB2-related adapter protein			GO:0008180,GO:0005737,GO:0005654,GO:0005886,GO:0098793,GO:0005154,GO:0001784,GO:0043408,GO:0007605,GO:0007165	COP9 signalosome|cytoplasm|nucleoplasm|plasma membrane|presynapse|epidermal growth factor receptor binding|phosphotyrosine residue binding|regulation of MAPK cascade|sensory perception of sound|signal transduction
LOC122945620	307.11	110.396	503.824	4.55709	2.18811	6.01591e-06	0.000259301	Up	4.65803	4.91482	1.4559	5.37575	2.74289	4.12519	1.84672	0.723093	0.666865	0.124588	0.163017	1.35418	122945620	Tex2	protein_coding	Testis-expressed protein 2			GO:0005783,GO:0005789,GO:0031965,GO:0008289,GO:0006869	endoplasmic reticulum|endoplasmic reticulum membrane|nuclear membrane|lipid binding|lipid transport
LOC122945675	436.345	623.873	248.817	0.399042	-1.32539	7.38459e-06	0.000304588	Down	2.87617	5.51358	4.97695	4.22461	7.76994	5.8358	10.4941	7.02638	10.3542	12.7066	16.2288	10.3154	122945675	bcs1l	protein_coding	Mitochondrial chaperone BCS1			GO:0005743,GO:0005524,GO:0016887	mitochondrial inner membrane|ATP binding|ATP hydrolysis activity
LOC122945777	180.765	257.139	104.391	0.405936	-1.30068	0.00081938	0.0113835	Down	4.04205	3.16701	3.00332	0.894539	4.88904	4.49997	3.393	10.7214	8.66661	8.45556	7.91522	5.25204	122945777		non_coding
LOC122945805	28.6617	7.07304	50.2504	7.06533	2.82076	7.57054e-05	0.00186196	Up	0.316778	0.0903497	0.2532	0.302299	0.0330218	0.0621873	0.0298975	0.013785	0.0616585	0.00639967	0	0.0294991	122945805	KCNJ3	protein_coding	G protein-activated inward rectifier potassium channel 1			GO:0005886,GO:0015467,GO:0005242,GO:1990573,GO:0034765	plasma membrane|G-protein activated inward rectifier potassium channel activity|inward rectifier potassium channel activity|potassium ion import across plasma membrane|regulation of ion transmembrane transport
LOC122945832	13.4982	0	26.9964	2.8417e+06	21.4383	9.76511e-13	6.01287e-10	Up	0	0	0	0	0	3.11035	0	0	0	0	0	0	122945832		protein_coding
LOC122945949	6.12703	2.37361	9.88045	4.13296	2.04718	0.00308812	0.0301094	Up	0.734654	0.72949	0.349351	1.66487	0.647889	0.52721	0.144837	0.300513	0.298701	0.0697564	0	0.21436	122945949	FCN1	non_coding	Ficolin-1			GO:0005581,GO:0062023,GO:0005615,GO:0005886,GO:0003823,GO:0030246,GO:0097367,GO:0046872,GO:0005102,GO:0001867	collagen trimer|collagen-containing extracellular matrix|extracellular space|plasma membrane|antigen binding|carbohydrate binding|carbohydrate derivative binding|metal ion binding|signaling receptor binding|complement activation, lectin pathway
LOC122945987	339.046	157.971	520.12	3.2881	1.71726	2.61153e-05	0.000811268	Up	3.01554	1.40981	4.24137	2.46929	3.88237	4.85184	1.70459	0.71976	0.986785	1.38844	0.113073	0.808481	122945987	C4	protein_coding	Complement C4			GO:0030424,GO:0005601,GO:0030425,GO:0005576,GO:0005615,GO:0043025,GO:0045202,GO:0001849,GO:0004866,GO:0006956,GO:0006958,GO:0006954,GO:0045087,GO:2000427	axon|classical-complement-pathway C3/C5 convertase complex|dendrite|extracellular region|extracellular space|neuronal cell body|synapse|complement component C1q complex binding|endopeptidase inhibitor activity|complement activation|complement activation, classical pathway|inflammatory response|innate immune response|positive regulation of apoptotic cell clearance
LOC122946010	28.0758	56.1516	0	9.58778e-08	-23.3142	8.46718e-15	1.04273e-11	Down	0	0	0	0	0	0	0	0	0	0	0	8.52798	122946010		protein_coding
LOC122946020	103.902	63.8235	143.981	2.25939	1.17593	0.000102988	0.00235806	Up	0.896886	0.5156	1.54138	1.24061	0.91739	2.09705	0.480828	0.539049	0.439834	0.395922	0.329886	0.642764	122946020	MR1	protein_coding	Major histocompatibility complex class I-related gene protein	bgar04514,bgar04144,bgar04145,bgar04218,bgar05168	Cell adhesion molecules|Endocytosis|Phagosome|Cellular senescence|Herpes simplex virus 1 infection	GO:0031901,GO:0005789,GO:0031902,GO:0042612,GO:0030881,GO:0042608,GO:0019884,GO:0002474,GO:0050829,GO:0050830,GO:0045087,GO:0002854,GO:0033077	early endosome membrane|endoplasmic reticulum membrane|late endosome membrane|MHC class I protein complex|beta-2-microglobulin binding|T cell receptor binding|antigen processing and presentation of exogenous antigen|antigen processing and presentation of peptide antigen via MHC class I|defense response to Gram-negative bacterium|defense response to Gram-positive bacterium|innate immune response|p…
LOC122946046	799.386	451.589	1147.18	2.53966	1.34463	0.000831223	0.0115017	Up	11.5097	13.3294	10.6694	17.0682	2.43014	4.87169	5.09446	3.82978	5.37166	2.91587	0.99259	3.861	122946046	Sema3f	protein_coding	Semaphorin-3F			GO:0005615,GO:0098978,GO:0005886,GO:0045499,GO:0030215,GO:0048846,GO:0007411,GO:0021785,GO:0021612,GO:0040011,GO:0050919,GO:0048843,GO:0021675,GO:0001755,GO:1901166,GO:0030335,GO:0099175,GO:0071526,GO:1902287,GO:1902285,GO:0061549,GO:0097490,GO:0097491,GO:0021637,GO:0036484,GO:0036486	extracellular space|glutamatergic synapse|plasma membrane|chemorepellent activity|semaphorin receptor binding|axon extension involved in axon guidance|axon guidance|branchiomotor neuron axon guidance|facial nerve structural organization|locomotion|negative chemotaxis|negative regulation of axon extension involved in axon guidance|nerve development|neural crest cell migration|neural crest cell mig…
LOC122946171	121.919	66.3795	177.459	2.67214	1.41799	0.000132733	0.00284987	Up	1.53706	2.74726	1.15676	4.60651	2.23956	2.95971	0.737813	0.929442	1.1548	1.21833	0.186811	0.870979	122946171		protein_coding	DLA class II histocompatibility antigen, DR-1 beta chain OS=Canis lupus familiaris OX=9615 PE=2 SV=1	bgar04514,bgar04145,bgar04672,bgar05168	Cell adhesion molecules|Phagosome|Intestinal immune network for IgA production|Herpes simplex virus 1 infection	GO:0031902,GO:0005765,GO:0042613,GO:0023026,GO:0002250,GO:0019886,GO:0002503,GO:0050870	late endosome membrane|lysosomal membrane|MHC class II protein complex|MHC class II protein complex binding|adaptive immune response|antigen processing and presentation of exogenous peptide antigen via MHC class II|peptide antigen assembly with MHC class II protein complex|positive regulation of T cell activation
LOC122946209	107.232	153.434	61.0304	0.398045	-1.329	4.93804e-05	0.00133443	Down	0.275286	0.530622	0.415823	0.665137	0.825113	0.406728	1.62817	0.95219	0.625479	1.94503	1.04113	0.811115	122946209	BTN1A1	protein_coding	Butyrophilin subfamily 1 member A1			GO:0009897,GO:0005615,GO:0005886,GO:0038023,GO:0005102,GO:0001817,GO:0050852	external side of plasma membrane|extracellular space|plasma membrane|signaling receptor activity|signaling receptor binding|regulation of cytokine production|T cell receptor signaling pathway
LOC122946235	8.00662	1.48269	14.5306	9.62378	3.2666	0.0001041	0.0023772	Up	0.0625799	0.3107	0.0595174	0.846971	0.286165	0.427707	0.061688	0.0426643	0.0212035	0.0396136	0.0194371	0	122946235	LGALS4	protein_coding	Galectin-4			GO:0062023,GO:0005829,GO:0005615,GO:0005886,GO:0030246,GO:0016936,GO:0002780,GO:0007155	collagen-containing extracellular matrix|cytosol|extracellular space|plasma membrane|carbohydrate binding|galactoside binding|antibacterial peptide biosynthetic process|cell adhesion
LOC122946277	9.60562	4.33151	14.8797	3.45999	1.79077	0.00113407	0.0145915	Up	0.436279	0.433212	0.656971	0.926902	0.320627	0.670902	0.250869	0.148718	0.221732	0.0345211	0.203261	0.0353609	122946277	Abo	protein_coding	Histo-blood group ABO system transferase	bgar00601,bgar00603	Glycosphingolipid biosynthesis - lacto and neolacto series|Glycosphingolipid biosynthesis - globo and isoglobo series	GO:0031410,GO:0005576,GO:0005794,GO:0032580,GO:0031982,GO:0001962,GO:0003823,GO:0004381,GO:0004380,GO:0030145,GO:0000166,GO:0030259,GO:0009312,GO:0006486	cytoplasmic vesicle|extracellular region|Golgi apparatus|Golgi cisterna membrane|vesicle|alpha-1,3-galactosyltransferase activity|antigen binding|fucosylgalactoside 3-alpha-galactosyltransferase activity|glycoprotein-fucosylgalactoside alpha-N-acetylgalactosaminyltransferase activity|manganese ion binding|nucleotide binding|lipid glycosylation|oligosaccharide biosynthetic process|protein glycosyl…
LOC122946342	22.3841	38.8366	5.9316	0.152392	-2.71414	0.00210184	0.0226345	Down	0.129233	0.0916603	0.0702336	0.0174326	0.325629	0.0378537	0.218385	0.075519	0.525445	0.105179	0.240836	2.67548	122946342	glul	protein_coding	Glutamine synthetase	bgar00630,bgar00910,bgar00250,bgar00220,bgar04217	Glyoxylate and dicarboxylate metabolism|Nitrogen metabolism|Alanine, aspartate and glutamate metabolism|Arginine biosynthesis|Necroptosis	GO:0005829,GO:0005783,GO:0005739,GO:0005524,GO:0004356,GO:0046872,GO:0006542	cytosol|endoplasmic reticulum|mitochondrion|ATP binding|glutamate-ammonia ligase activity|metal ion binding|glutamine biosynthetic process
LOC122946392	24.4521	34.0894	14.8149	0.435188	-1.20029	0.000314867	0.00546886	Down	0.178846	0.15539	0.159463	0.147765	0.087624	0.320863	0.37463	0.457234	0.29541	0.339633	0.260386	0.423997	122946392	SLC27A4	protein_coding	Long-chain fatty acid transport protein 4	bgar03320	PPAR signaling pathway	GO:0031526,GO:0005783,GO:0005789,GO:0016020,GO:0005902,GO:0005886,GO:0047676,GO:0015245,GO:0005324,GO:0004467,GO:0000166,GO:1901480,GO:0090434,GO:0090433,GO:0031957,GO:0090630,GO:0051649,GO:0006631,GO:0015908,GO:0044381,GO:1990379,GO:0044539,GO:0001676,GO:0015909,GO:0001579,GO:0062003,GO:0046627,GO:0043065,GO:0007584,GO:0043588,GO:0150104,GO:0042760	brush border membrane|endoplasmic reticulum|endoplasmic reticulum membrane|membrane|microvillus|plasma membrane|arachidonate-CoA ligase activity|fatty acid transmembrane transporter activity|long-chain fatty acid transporter activity|long-chain fatty acid-CoA ligase activity|nucleotide binding|oleate transmembrane transporter activity|oleoyl-CoA ligase activity|palmitoyl-CoA ligase activity|very …
LOC122946647	6244.55	8828.57	3660.53	0.414635	-1.27009	1.50608e-07	1.23063e-05	Down	291.972	235.235	249.775	197.503	286.887	270.478	586.122	627.033	374.755	375.325	773.721	497.968	122946647	Cox7b	protein_coding	Cytochrome c oxidase subunit 7B, mitochondrial	bgar00190,bgar04260	Oxidative phosphorylation|Cardiac muscle contraction	GO:0005751,GO:0005739,GO:0045277,GO:0007417,GO:0006123	mitochondrial respiratory chain complex IV|mitochondrion|respiratory chain complex IV|central nervous system development|mitochondrial electron transport, cytochrome c to oxygen
LOC122946678	14.6055	0.175373	29.0356	108.252	6.75825	0.000996845	0.0132408	Up	0	0.678999	0.0265446	1.01464	0.875168	0	0	0	0	0.0132507	0	0	122946678	SCAND3	protein_coding	SCAN domain-containing protein 3			GO:0005737,GO:0005634,GO:0003676,GO:0015074,GO:0045787,GO:0050679	cytoplasm|nucleus|nucleic acid binding|DNA integration|positive regulation of cell cycle|positive regulation of epithelial cell proliferation
LOC122946679	6.82746	0.39316	13.2618	35.4466	5.14757	0.000355223	0.00599392	Up	0	0.569505	0.0218188	0.671536	0.65192	0.0235193	0	0	0.0233193	0	0.0213767	0	122946679		non_coding
LOC122946693	160.717	216.891	104.544	0.482622	-1.05104	0.000123596	0.00271801	Down	0.495239	0.52647	0.659405	0.814224	0.456731	0.919855	1.59664	0.995022	0.515239	1.43284	1.13465	1.39403	122946693		protein_coding
LOC122946725	211.934	134.889	288.979	2.13948	1.09726	0.00103102	0.0135487	Up	15.6863	11.0352	18.3069	12.2009	20.0601	18.9706	11.8984	10.9299	6.43189	6.46263	5.00424	1.49981	122946725		protein_coding
LOC122946772	121.261	41.2762	201.245	4.86734	2.28313	2.17495e-06	0.00011252	Up	1.71179	1.14947	2.33076	5.1514	2.81168	2.79017	0.400603	1.12085	0.187767	0.888689	0.0918002	0.275488	122946772	C2	protein_coding	Complement C2			GO:0005601,GO:0046872,GO:0004252,GO:0006956,GO:0006958,GO:0045087,GO:0006508,GO:0009617	classical-complement-pathway C3/C5 convertase complex|metal ion binding|serine-type endopeptidase activity|complement activation|complement activation, classical pathway|innate immune response|proteolysis|response to bacterium
LOXL3	398.963	211.447	586.479	2.77451	1.47223	0.000711807	0.0102269	Up	16.2222	7.4827	4.1044	7.61709	2.37462	2.29155	1.95251	1.51635	3.31811	2.39558	2.11372	1.65743	122923780	loxl3b	protein_coding	Lysyl oxidase homolog 3B			GO:0062023,GO:0005737,GO:0005615,GO:0016020,GO:0005634,GO:0005507,GO:0001968,GO:0004720,GO:0005044,GO:0030199,GO:0048703,GO:1905590,GO:0006954,GO:0030324,GO:2000329,GO:0018057,GO:2001046,GO:0060021,GO:0061053,GO:0021510	collagen-containing extracellular matrix|cytoplasm|extracellular space|membrane|nucleus|copper ion binding|fibronectin binding|protein-lysine 6-oxidase activity|scavenger receptor activity|collagen fibril organization|embryonic viscerocranium morphogenesis|fibronectin fibril organization|inflammatory response|lung development|negative regulation of T-helper 17 cell lineage commitment|peptidyl-lys…
LPIN3	248.69	156.716	340.665	2.17474	1.12084	3.04648e-06	0.000146716	Up	2.26812	3.17592	3.25254	3.88178	2.87362	3.61503	2.00872	0.833556	0.774494	1.28712	1.08973	1.8527	122941624	LPIN3	protein_coding	Phosphatidate phosphatase LPIN3	bgar00561,bgar00564,bgar04150	Glycerolipid metabolism|Glycerophospholipid metabolism|mTOR signaling pathway	GO:0005789,GO:0005634,GO:0008195,GO:0003713,GO:0044255,GO:0032869,GO:0009062,GO:0045944,GO:0019432	endoplasmic reticulum membrane|nucleus|phosphatidate phosphatase activity|transcription coactivator activity|cellular lipid metabolic process|cellular response to insulin stimulus|fatty acid catabolic process|positive regulation of transcription by RNA polymerase II|triglyceride biosynthetic process
LRGUK	8.38155	13.5053	3.2578	0.240942	-2.05324	0.00182342	0.0205358	Down	0.0118449	0.0470464	0.0788566	0.0559225	0.0116066	0.0364296	0.280225	0.133243	0.0722396	0.0674812	0.0772587	0.299532	122925380	LRGUK	protein_coding	Leucine-rich repeat and guanylate kinase domain-containing protein			GO:0001669,GO:0042995,GO:0005829,GO:0002177,GO:0005524,GO:0004385,GO:0035082,GO:0030154,GO:0016310,GO:0007283	acrosomal vesicle|cell projection|cytosol|manchette|ATP binding|guanylate kinase activity|axoneme assembly|cell differentiation|phosphorylation|spermatogenesis
LRRC3B	20.8467	5.32587	36.3675	6.80925	2.7675	0.000268667	0.00482509	Up	1.00767	1.10268	0.860565	1.45636	0.0604529	0.189743	0.0608146	0.168241	0.31355	0.0390528	0.019162	0.0400029	122938947	LRRC3B	protein_coding	Leucine-rich repeat-containing protein 3B			GO:0031012,GO:0005615,GO:0016020	extracellular matrix|extracellular space|membrane
LRRC46	20.9674	30.1465	11.7884	0.394341	-1.34248	0.00460392	0.0400283	Down	0.147269	0.194979	0.233438	0.486706	0.553177	0.226468	0.822632	0.301206	0.399186	0.932229	0.960571	0.596817	122940214	LRRC46	protein_coding	Leucine-rich repeat-containing protein 46
LRRC72	14.9004	1.47535	28.3254	19.6575	4.29701	0.000122493	0.00270063	Up	0.4296	0.118494	1.40732	2.34375	0.0233866	0.0244678	0.0235265	0	0.0485194	0	0.0444775	0.0696391	122939075	LRRC72	protein_coding	Leucine-rich repeat-containing protein 72
LTK	16.5359	0.786319	32.2855	43.6987	5.44952	1.60317e-05	0.000549507	Up	0.0171262	0	0.059723	0.420456	0.274101	0.456496	0	0	0.0116055	0	0.0106387	0	122921818	ltk	protein_coding	Tyrosine-protein kinase receptor			GO:0005886,GO:0043235,GO:0005524,GO:0004714,GO:0048066,GO:0050935,GO:0098727,GO:0030318,GO:0097324,GO:0070285,GO:0043473,GO:0033674,GO:0042127,GO:0048070,GO:0045664,GO:0007169	plasma membrane|receptor complex|ATP binding|transmembrane receptor protein tyrosine kinase activity|developmental pigmentation|iridophore differentiation|maintenance of cell number|melanocyte differentiation|melanocyte migration|pigment cell development|pigmentation|positive regulation of kinase activity|regulation of cell population proliferation|regulation of developmental pigmentation|regulat…
LUM	1983.66	1093.3	2874.01	2.62874	1.39437	0.000501449	0.00773991	Up	79.1392	34.2994	28.6175	42.9164	24.5888	10.2826	11.289	8.77728	24.1868	12.706	6.79909	12.7144	122928040	LUM	protein_coding	Lumican			GO:0005615,GO:0005518	extracellular space|collagen binding
LYRM7	477.288	658.069	296.507	0.450726	-1.14968	3.16833e-07	2.33441e-05	Down	12.2487	10.661	17.1144	15.0403	23.1649	15.6577	37.3154	29.4849	22.134	26.0365	28.6974	41.7208	122924596	lyrm7	protein_coding	Complex III assembly factor LYRM7			GO:0005759,GO:0034551	mitochondrial matrix|mitochondrial respiratory chain complex III assembly
LYRM9	196.698	268.783	124.613	0.463907	-1.10809	7.00035e-05	0.00178013	Down	3.88224	3.80794	7.38451	5.09636	7.60829	9.51322	16.1477	15.2511	7.21861	11.5083	13.3228	8.15046	122932509	Lyrm9	protein_coding	LYR motif-containing protein 9
MAFB	208.995	114.779	303.21	2.63636	1.39855	9.16456e-05	0.00214974	Up	2.31053	2.65247	5.21086	3.92156	2.44556	1.88898	1.88358	0.987005	0.911685	1.59218	0.236187	1.01458	122940998	mafb	protein_coding	Transcription factor MafB			GO:0005634,GO:0003677,GO:0003700,GO:0006355	nucleus|DNA binding|DNA-binding transcription factor activity|regulation of DNA-templated transcription
MARCHF1	37.5415	7.24044	67.8425	9.32796	3.22156	9.92954e-05	0.00229177	Up	0.263821	1.71151	3.51274	1.57771	0.068937	0.162279	0.138699	0.143889	0.0893884	0.217101	0	0.153957	122925504	Marchf1	protein_coding	E3 ubiquitin-protein ligase MARCHF1			GO:0005737,GO:0031901,GO:0005783,GO:0005789,GO:0005768,GO:0005794,GO:0043231,GO:0031902,GO:0005765,GO:0005764,GO:0005886,GO:0032588,GO:0042287,GO:0061630,GO:0004842,GO:0008270,GO:0002495,GO:0006955,GO:0000209	cytoplasm|early endosome membrane|endoplasmic reticulum|endoplasmic reticulum membrane|endosome|Golgi apparatus|intracellular membrane-bounded organelle|late endosome membrane|lysosomal membrane|lysosome|plasma membrane|trans-Golgi network membrane|MHC protein binding|ubiquitin protein ligase activity|ubiquitin-protein transferase activity|zinc ion binding|antigen processing and presentation of p…
MCRIP2	520.093	758.188	281.998	0.372036	-1.42648	3.02866e-08	3.18397e-06	Down	5.45421	4.81119	6.47154	5.55015	10.2739	14.9561	19.1309	21.9045	17.4933	22.7015	14.3091	17.4854	122945068	MCRIP2	protein_coding	MAPK regulated corepressor interacting protein 2			GO:0005737,GO:0010494,GO:0005634	cytoplasm|cytoplasmic stress granule|nucleus
MDH1B	88.1029	131.991	44.2151	0.334191	-1.58125	8.55234e-10	1.75537e-07	Down	0.596871	0.530938	0.41392	0.504887	0.597049	0.82862	2.68441	1.5641	1.93386	1.64118	1.01963	0.749844	122945356	MDH1B	protein_coding	Putative malate dehydrogenase 1B			GO:0030060,GO:0006108,GO:0006734,GO:0006107,GO:0006099	L-malate dehydrogenase activity|malate metabolic process|NADH metabolic process|oxaloacetate metabolic process|tricarboxylic acid cycle
MEIOB	40.8285	20.8174	60.8396	2.91625	1.54411	0.00165907	0.0191853	Up	0.190667	0.61737	0.275947	0.978463	0.722957	0.441931	0.212465	0.194983	0.379188	0.0472281	0.054071	0.129005	122945758	MEIOB	protein_coding	Meiosis-specific with OB domain-containing protein			GO:0005694,GO:0005737,GO:0005634,GO:0003682,GO:0008310,GO:0003697,GO:0000724,GO:0007144,GO:0009566,GO:0007129,GO:0007140,GO:0000712	chromosome|cytoplasm|nucleus|chromatin binding|single-stranded DNA 3'-5' exodeoxyribonuclease activity|single-stranded DNA binding|double-strand break repair via homologous recombination|female meiosis I|fertilization|homologous chromosome pairing at meiosis|male meiotic nuclear division|resolution of meiotic recombination intermediates
MEP1B	1041.38	387.422	1695.33	4.37502	2.12929	0.000710458	0.010216	Up	56.9167	15.3776	19.0181	10.6909	3.06367	35.2175	9.23289	5.82323	2.83996	2.90555	1.01656	8.81225	122938859	MEP1B	protein_coding	Meprin A subunit beta			GO:0005576,GO:0017090,GO:0005886,GO:0042802,GO:0004222,GO:0008270,GO:0006954,GO:0006508,GO:1901998	extracellular region|meprin A complex|plasma membrane|identical protein binding|metalloendopeptidase activity|zinc ion binding|inflammatory response|proteolysis|toxin transport
METTL7A	43.4097	61.6647	25.1547	0.408975	-1.28991	0.00377156	0.0346064	Down	0.871567	0.64908	0.828916	0.788686	0.747281	1.93596	2.07627	2.59961	3.3222	0.448264	2.70706	1.27155	122932750	METTL7A	protein_coding	Putative methyltransferase-like protein 7A			GO:0005783,GO:0005576,GO:0005811,GO:0016020,GO:1904724,GO:0008168,GO:0032259	endoplasmic reticulum|extracellular region|lipid droplet|membrane|tertiary granule lumen|methyltransferase activity|methylation
MIOX	7.652	1.96458	13.3394	6.65259	2.73392	0.00223618	0.0237109	Up	0.060354	0.299649	0.861008	0.398925	0.82796	0.0309371	0.118988	0.0308601	0.0613479	0.057307	0	0.0880517	122927759	miox	protein_coding	Inositol oxygenase	bgar00053,bgar00562	Ascorbate and aldarate metabolism|Inositol phosphate metabolism	GO:0005737,GO:0008199,GO:0050113,GO:0019310	cytoplasm|ferric iron binding|inositol oxygenase activity|inositol catabolic process
MMACHC	43.1992	62.4551	23.9433	0.384552	-1.37875	0.00133478	0.0164732	Down	0.370736	0.687176	0.775706	0.53677	0.557027	0.785486	0.998903	2.07257	0.929542	1.45501	2.37208	0.456738	122943119	MMACHC	protein_coding	Cyanocobalamin reductase / alkylcobalamin dealkylase			GO:0005737,GO:0005829,GO:0031419,GO:0033787,GO:0032451,GO:0071949,GO:0043295,GO:0016491,GO:0016740,GO:0009235,GO:0070988,GO:0006749	cytoplasm|cytosol|cobalamin binding|cyanocobalamin reductase (cyanide-eliminating) activity|demethylase activity|FAD binding|glutathione binding|oxidoreductase activity|transferase activity|cobalamin metabolic process|demethylation|glutathione metabolic process
MMEL1	1492.88	914.64	2071.13	2.2639	1.17881	7.14478e-05	0.00179567	Up	23.0194	13.0496	24.0685	11.737	8.93643	16.4161	7.59363	11.3403	6.47519	7.34328	2.93613	4.59714	122926844	MMEL1	protein_coding	Membrane metallo-endopeptidase-like 1			GO:0005615,GO:0016020,GO:0005886,GO:0004175,GO:0004222,GO:0008270,GO:0016485,GO:0006508	extracellular space|membrane|plasma membrane|endopeptidase activity|metalloendopeptidase activity|zinc ion binding|protein processing|proteolysis
MMP11	6.22872	0.175373	12.2821	45.8243	5.51804	0.000115612	0.00257527	Up	0.442391	0.0418363	0.400706	0.716103	0	0.0431936	0	0	0	0.0200027	0	0	122934366	mmp11	protein_coding	Stromelysin-3			GO:0031012,GO:0005576,GO:0004222,GO:0008270,GO:0030574,GO:0006508	extracellular matrix|extracellular region|metalloendopeptidase activity|zinc ion binding|collagen catabolic process|proteolysis
MMP24	8.51681	3.4657	13.5679	3.91647	1.96955	0.00149764	0.0179186	Up	0.0865629	0.0546983	0.119748	0.0594451	0.123377	0.233959	0.0155144	0.0643799	0.0319958	0.0149441	0.0146652	0.0153077	122940784	MMP24	protein_coding	Matrix metalloproteinase-24			GO:0070062,GO:0031012,GO:0005886,GO:0032588,GO:0045296,GO:0008047,GO:0004222,GO:0008270,GO:0044331,GO:0098742,GO:0030574,GO:0050965,GO:0030198,GO:0010001,GO:0097150,GO:0006508	extracellular exosome|extracellular matrix|plasma membrane|trans-Golgi network membrane|cadherin binding|enzyme activator activity|metalloendopeptidase activity|zinc ion binding|cell-cell adhesion mediated by cadherin|cell-cell adhesion via plasma-membrane adhesion molecules|collagen catabolic process|detection of temperature stimulus involved in sensory perception of pain|extracellular matrix or…
MOGAT1	1163.24	1894.19	432.278	0.228203	-2.13161	2.98615e-11	1.1701e-08	Down	2.56366	2.11163	6.29935	2.02389	4.96652	4.67049	9.81848	19.2114	13.3797	20.264	12.3277	13.203	122934303	mogat1	protein_coding	2-acylglycerol O-acyltransferase 1	bgar00561	Glycerolipid metabolism	GO:0005789,GO:0003846,GO:0006071,GO:0019432	endoplasmic reticulum membrane|2-acylglycerol O-acyltransferase activity|glycerol metabolic process|triglyceride biosynthetic process
MORN1	54.6735	23.0075	86.3395	3.75409	1.90846	3.21042e-05	0.000951045	Up	0.336394	1.65424	1.40161	1.93609	2.48005	0.903223	0.426343	0.245721	0.244239	0.288991	0.164188	0.716684	122928712	Morn1	protein_coding	MORN repeat-containing protein 1
MPC2	4030.41	5555.75	2505.08	0.450913	-1.14908	3.26647e-10	8.53291e-08	Down	128.45	115.706	125.702	101.292	144.281	131.734	262.407	293.249	184.236	199.637	268.888	262.251	122931593	MPC2	protein_coding	Mitochondrial pyruvate carrier 2			GO:0098800,GO:0005743,GO:0005739,GO:0005634,GO:0042802,GO:0050833,GO:0006850,GO:0035774	inner mitochondrial membrane protein complex|mitochondrial inner membrane|mitochondrion|nucleus|identical protein binding|pyruvate transmembrane transporter activity|mitochondrial pyruvate transmembrane transport|positive regulation of insulin secretion involved in cellular response to glucose stimulus
MPPED2	248.668	106.402	390.933	3.67056	1.876	5.97641e-06	0.000258244	Up	5.5085	4.22157	5.16117	6.87086	1.25178	2.00115	1.10816	1.52587	1.19464	1.41677	0.228546	0.864776	122920584	MPPED2	protein_coding	Metallophosphoesterase MPPED2			GO:0016208,GO:0019002,GO:0030145,GO:0008081	AMP binding|GMP binding|manganese ion binding|phosphoric diester hydrolase activity
MPV17	402.856	548.248	257.463	0.469747	-1.09004	0.00188028	0.0209553	Down	2.83532	4.02426	3.96107	2.69238	5.41531	7.09441	8.54264	14.3337	3.8264	4.92806	11.4484	5.45303	122935775	mpv17	protein_coding	Protein Mpv17	bgar04146	Peroxisome	GO:0005743	mitochondrial inner membrane
MRPL10	622.277	842.465	402.088	0.47735	-1.06688	8.70426e-07	5.24721e-05	Down	12.426	11.7825	13.5489	10.4442	19.6531	20.7411	31.226	38.5512	20.9917	22.9325	27.9512	23.899	122940215	Mrpl10	protein_coding	39S ribosomal protein L10, mitochondrial	bgar03010	Ribosome	GO:0015934,GO:0005762,GO:0005654,GO:1990904,GO:0003735,GO:0006412	large ribosomal subunit|mitochondrial large ribosomal subunit|nucleoplasm|ribonucleoprotein complex|structural constituent of ribosome|translation
MRPL46	285.216	388.257	182.174	0.46944	-1.09099	0.000106477	0.00242186	Down	5.38529	5.31226	7.21089	5.0516	9.09582	8.463	14.5985	16.9563	10.948	10.5969	17.1667	5.99591	122929583	MRPL46	protein_coding	39S ribosomal protein L46, mitochondrial			GO:0030054,GO:0005743,GO:0005762,GO:0005739,GO:0005654,GO:0003735,GO:0032543	cell junction|mitochondrial inner membrane|mitochondrial large ribosomal subunit|mitochondrion|nucleoplasm|structural constituent of ribosome|mitochondrial translation
MRPS27	338.334	474.723	201.944	0.42578	-1.23182	1.09554e-09	2.09868e-07	Down	3.17649	2.963	5.05339	3.92649	3.45215	5.98012	10.3046	8.89863	7.29906	7.00107	9.20238	8.29484	122935847	MRPS27	protein_coding	28S ribosomal protein S27, mitochondrial			GO:0005743,GO:0005763,GO:0005739,GO:0097177,GO:0019843,GO:0000049,GO:0008283,GO:0070131	mitochondrial inner membrane|mitochondrial small ribosomal subunit|mitochondrion|mitochondrial ribosome binding|rRNA binding|tRNA binding|cell population proliferation|positive regulation of mitochondrial translation
MRPS34	680.447	932.236	428.657	0.459963	-1.12041	3.26763e-08	3.3938e-06	Down	10.9409	12.1223	9.25916	13.6579	17.4441	20.6904	31.8676	37.2637	19.1007	23.1249	24.1044	27.2345	122944939	MRPS34	protein_coding	28S ribosomal protein S34, mitochondrial			GO:0005743,GO:0005763,GO:0005739,GO:0003735,GO:0032543	mitochondrial inner membrane|mitochondrial small ribosomal subunit|mitochondrion|structural constituent of ribosome|mitochondrial translation
MSR1	401.341	122.645	680.036	5.54387	2.47089	0.00090919	0.0123428	Up	4.57103	7.61745	52.0358	4.74781	9.3866	2.66907	2.05703	2.23563	1.43429	5.07621	0.703702	2.31957	122942022	MSR1	protein_coding	Macrophage scavenger receptor types I and II	bgar04145	Phagosome	GO:0005581,GO:0034362,GO:0016020,GO:0005044,GO:0006898	collagen trimer|low-density lipoprotein particle|membrane|scavenger receptor activity|receptor-mediated endocytosis
MSTN	359.059	132.649	585.469	4.4184	2.14352	9.07862e-08	8.05819e-06	Up	20.5974	8.38002	8.91459	5.75617	4.27623	13.9614	1.79103	2.7263	2.98602	1.08026	2.75309	1.07351	122945057	MSTN	protein_coding	Growth/differentiation factor 8	bgar04060	Cytokine-cytokine receptor interaction	GO:0005615,GO:0005125,GO:0008083,GO:0008201,GO:0042802,GO:0014839,GO:2000818,GO:1902725,GO:1902723,GO:0010592,GO:0010759,GO:0010862,GO:0060395	extracellular space|cytokine activity|growth factor activity|heparin binding|identical protein binding|myoblast migration involved in skeletal muscle regeneration|negative regulation of myoblast proliferation|negative regulation of satellite cell differentiation|negative regulation of skeletal muscle satellite cell proliferation|positive regulation of lamellipodium assembly|positive regulation of…
MTCH2	1480.86	1975.79	985.933	0.498962	-1.003	1.28862e-10	4.1919e-08	Down	26.4666	25.5016	34.2342	22.9336	36.0972	33.9835	71.1945	59.8653	46.5108	52.3573	48.8084	46.256	122920275	MTCH2	protein_coding	Mitochondrial carrier homolog 2			GO:0016020,GO:0005741,GO:0005739,GO:0005634,GO:0032977,GO:0055088,GO:0043065,GO:2000738,GO:0045040,GO:0070585,GO:0010635	membrane|mitochondrial outer membrane|mitochondrion|nucleus|membrane insertase activity|lipid homeostasis|positive regulation of apoptotic process|positive regulation of stem cell differentiation|protein insertion into mitochondrial outer membrane|protein localization to mitochondrion|regulation of mitochondrial fusion
MTMR2	161.612	230.666	92.5574	0.40181	-1.31542	4.79016e-08	4.61381e-06	Down	1.01631	1.03409	1.09784	1.08998	1.53684	1.54357	3.61154	2.36092	1.72175	2.23977	3.42555	2.66036	122930574	MTMR2	protein_coding	Myotubularin-related protein 2	bgar00562,bgar04070	Inositol phosphate metabolism|Phosphatidylinositol signaling system	GO:0005829,GO:0031901,GO:0052629,GO:0004438,GO:0046856	cytosol|early endosome membrane|phosphatidylinositol-3,5-bisphosphate 3-phosphatase activity|phosphatidylinositol-3-phosphate phosphatase activity|phosphatidylinositol dephosphorylation
MTO1	318.122	437.914	198.33	0.453268	-1.14156	8.97555e-05	0.00211693	Down	1.95639	1.13163	1.74323	1.67693	1.54479	3.9529	3.26722	4.75887	2.80914	2.98481	4.22109	4.81244	122944823	MTO1	protein_coding	Protein MTO1 homolog, mitochondrial			GO:0005739,GO:0050660,GO:0002098	mitochondrion|flavin adenine dinucleotide binding|tRNA wobble uridine modification
MYBPC1	137389	87456.1	187321	2.14189	1.09888	1.95078e-05	0.000640636	Up	1476.65	1273.02	1118.58	1343.52	649.39	824.96	417.701	732.282	443.501	490.145	220.316	549.407	122928130	MYBPC3	protein_coding	Myosin-binding protein C, cardiac-type			GO:0032982,GO:0003779,GO:0001671,GO:0032036,GO:0007155,GO:0032781,GO:0032971	myosin filament|actin binding|ATPase activator activity|myosin heavy chain binding|cell adhesion|positive regulation of ATP-dependent activity|regulation of muscle filament sliding
MYBPC3	13493.9	25465.4	1522.49	0.0597875	-4.06401	5.56298e-06	0.000244845	Down	4.63227	2.51027	9.98505	1.14441	9.96705	45.4465	81.9799	254.185	267.927	51.9972	308.107	46.5583	122920210	MYBPC3	protein_coding	Myosin-binding protein C, cardiac-type			GO:0032982,GO:0003779,GO:0001671,GO:0032036,GO:0007155,GO:0032781,GO:0032971	myosin filament|actin binding|ATPase activator activity|myosin heavy chain binding|cell adhesion|positive regulation of ATP-dependent activity|regulation of muscle filament sliding
MYL2	3094.18	261.41	5926.95	22.6719	4.50283	1.25724e-08	1.64212e-06	Up	320.635	436.639	532.824	452.256	59.2158	45.1324	11.4462	4.44005	21.5019	14.0934	0.517464	23.4222	122934995	MYL2	protein_coding	Myosin regulatory light chain 2, ventricular/cardiac muscle isoform	bgar04371,bgar04510,bgar04520,bgar04530,bgar04814,bgar04810,bgar04260,bgar04261,bgar05132	Apelin signaling pathway|Focal adhesion|Adherens junction|Tight junction|Motor proteins|Regulation of actin cytoskeleton|Cardiac muscle contraction|Adrenergic signaling in cardiomyocytes|Salmonella infection	GO:0031672,GO:0016459,GO:0005509,GO:0008307,GO:0060047,GO:0007507,GO:0098735,GO:0002026	A band|myosin complex|calcium ion binding|structural constituent of muscle|heart contraction|heart development|positive regulation of the force of heart contraction|regulation of the force of heart contraction
MYO19	44.7805	63.1358	26.4252	0.417431	-1.26039	0.00133901	0.0165017	Down	0.158951	0.299053	0.254606	0.0789942	0.188544	0.403097	0.461809	0.65875	0.586748	0.762573	0.233856	0.317332	122931615	myo19	protein_coding	Unconventional myosin-XIX	bgar04814	Motor proteins	GO:0005741,GO:0005739,GO:0016459,GO:0003779,GO:0005524,GO:0016887,GO:0003774,GO:0032465,GO:0090140	mitochondrial outer membrane|mitochondrion|myosin complex|actin binding|ATP binding|ATP hydrolysis activity|cytoskeletal motor activity|regulation of cytokinesis|regulation of mitochondrial fission
MYOD1	557.136	226.22	888.052	3.92415	1.97238	3.74297e-09	5.95847e-07	Up	20.9111	23.9107	8.97334	23.718	15.824	6.07526	5.73566	2.74629	5.53224	2.88991	2.10195	4.38808	122920675	myod1-a	protein_coding	Myoblast determination protein 1 homolog A			GO:0005634,GO:0001216,GO:0070888,GO:1990841,GO:0046983,GO:0030154,GO:0071392,GO:0044344,GO:0007517,GO:1905382,GO:0045944	nucleus|DNA-binding transcription activator activity|E-box binding|promoter-specific chromatin binding|protein dimerization activity|cell differentiation|cellular response to estradiol stimulus|cellular response to fibroblast growth factor stimulus|muscle organ development|positive regulation of snRNA transcription by RNA polymerase II|positive regulation of transcription by RNA polymerase II
MYOM2	19472.1	32365	6579.14	0.203281	-2.29845	0.000302289	0.0053127	Down	4.81135	29.0786	27.3723	9.06196	88.1866	54.3949	106.292	112.735	138.917	149.519	267.458	102.601	122934083	MYOM2	protein_coding	Myomesin-2			GO:0031430,GO:0005739,GO:0032982,GO:0051015,GO:0019900,GO:0008307,GO:0006936,GO:0045214	M band|mitochondrion|myosin filament|actin filament binding|kinase binding|structural constituent of muscle|muscle contraction|sarcomere organization
MYOM3	19092.5	6848.66	31336.4	4.57542	2.1939	3.02507e-06	0.000146093	Up	273.858	256.917	301.802	309.42	110.089	125.284	96.3214	41.6141	83.9026	38.2768	3.3269	31.2332	122932417	Myom3	protein_coding	Myomesin-3			GO:0031430,GO:0051015,GO:0042802,GO:0042803	M band|actin filament binding|identical protein binding|protein homodimerization activity
MYOZ2	2296.46	657.498	3935.43	5.98446	2.58122	0.000242592	0.00449252	Up	217.545	113.936	122.867	148.337	15.9577	30.1938	44.5337	9.56711	29.1514	10.1737	1.6143	13.4284	122943440	MYOZ2	protein_coding	Myozenin-2			GO:0015629,GO:0030018,GO:0003779,GO:0051373,GO:0031433,GO:0070885,GO:0000122,GO:0045214,GO:0043503,GO:0007519	actin cytoskeleton|Z disc|actin binding|FATZ binding|telethonin binding|negative regulation of calcineurin-NFAT signaling cascade|negative regulation of transcription by RNA polymerase II|sarcomere organization|skeletal muscle fiber adaptation|skeletal muscle tissue development
NCALD	313.936	205.314	422.559	2.0573	1.04076	0.00243333	0.0252577	Up	13.1973	5.45889	8.76589	7.87128	3.5167	3.8967	3.47342	3.36985	5.50516	2.44735	1.56565	2.90355	122938022	ncald	protein_coding	Neurocalcin-delta			GO:0005509	calcium ion binding
ND1	127837	183254	72420.1	0.395192	-1.33937	6.66478e-13	4.5963e-10	Down	2172.44	2387.65	2270.82	2515.77	2854.68	2968.62	5103.19	4649.21	5198.75	6651.85	6487.6	5247.08	4356060	mt-nd1	protein_coding	NADH-ubiquinone oxidoreductase chain 1	bgar00190	Oxidative phosphorylation	GO:0005743,GO:0070469,GO:0008137,GO:0006120,GO:0032981	mitochondrial inner membrane|respirasome|NADH dehydrogenase (ubiquinone) activity|mitochondrial electron transport, NADH to ubiquinone|mitochondrial respiratory chain complex I assembly
ND2	111921	158672	65168.6	0.410713	-1.2838	1.90162e-09	3.41519e-07	Down	1299.23	2157.71	1793.63	2508.67	2781.46	2170.64	5095.99	3175.06	4218.27	6365.42	4269.72	4119.64	4356059	MT-ND2	protein_coding	NADH-ubiquinone oxidoreductase chain 2	bgar00190	Oxidative phosphorylation	GO:0005743,GO:0070469,GO:0008137,GO:0006120	mitochondrial inner membrane|respirasome|NADH dehydrogenase (ubiquinone) activity|mitochondrial electron transport, NADH to ubiquinone
ND3	13169	18750.6	7587.42	0.404666	-1.3052	6.06628e-09	8.78898e-07	Down	553.088	715.844	680.301	751.395	800.903	977.315	1281.26	1373.45	1358.24	1697.58	2107.69	1648.09	4356064	MT-ND3	protein_coding	NADH-ubiquinone oxidoreductase chain 3	bgar00190	Oxidative phosphorylation	GO:0031966,GO:0070469,GO:0008137	mitochondrial membrane|respirasome|NADH dehydrogenase (ubiquinone) activity
ND4	140927	204763	77091.6	0.376493	-1.40931	1.00875e-09	1.99242e-07	Down	1526.7	1621.81	1659.36	2090.15	2305.38	2199.93	3881.18	3185.77	3669.28	5025.49	5925.89	4208.81	4356053	MTND4	protein_coding	NADH-ubiquinone oxidoreductase chain 4	bgar00190	Oxidative phosphorylation	GO:0031966,GO:0070469,GO:0008137,GO:0042773	mitochondrial membrane|respirasome|NADH dehydrogenase (ubiquinone) activity|ATP synthesis coupled electron transport
ND4L	23822.2	34346.3	13298	0.387182	-1.36892	5.64433e-09	8.46208e-07	Down	1146.21	1338.07	1348.46	1534.94	1842.45	1724.72	3279.78	2406.29	2788.73	3924.4	4651.67	2771.09	4356052	MT-ND4L	protein_coding	NADH-ubiquinone oxidoreductase chain 4L	bgar00190	Oxidative phosphorylation	GO:0031966,GO:0070469,GO:0008137,GO:0042773	mitochondrial membrane|respirasome|NADH dehydrogenase (ubiquinone) activity|ATP synthesis coupled electron transport
ND5	246377	357658	135096	0.377725	-1.40459	4.04724e-08	4.07937e-06	Down	1716.22	2447.17	2121.49	2835.48	3118.04	3027.98	5024.66	4778.6	4384.74	6277.81	8751.2	5082.7	4356054	MT-ND5	protein_coding	NADH-ubiquinone oxidoreductase chain 5	bgar00190	Oxidative phosphorylation	GO:0005743,GO:0070469,GO:0008137,GO:0042773	mitochondrial inner membrane|respirasome|NADH dehydrogenase (ubiquinone) activity|ATP synthesis coupled electron transport
ND6	429.092	639.763	218.42	0.341635	-1.54947	1.74315e-06	9.24725e-05	Down	10.0714	13.1419	18.973	12.619	16.0685	17.5394	22.656	30.5021	27.6276	35.8612	64.0672	36.3568	4356055	MT-ND6	protein_coding	NADH-ubiquinone oxidoreductase chain 6	bgar00190	Oxidative phosphorylation	GO:0031966,GO:0070469,GO:0008137	mitochondrial membrane|respirasome|NADH dehydrogenase (ubiquinone) activity
NDUFAF6	218.102	313.673	122.531	0.390683	-1.35593	5.78359e-05	0.00152236	Down	4.98536	3.55407	2.12755	1.68984	4.57193	7.79744	7.71799	13.4972	7.30884	8.89081	9.91597	8.14355	122938488	NDUFAF6	protein_coding	NADH dehydrogenase (ubiquinone) complex I, assembly factor 6			GO:0005743,GO:0005739,GO:0009058,GO:0032981	mitochondrial inner membrane|mitochondrion|biosynthetic process|mitochondrial respiratory chain complex I assembly
NDUFB10	7497.37	10375.6	4619.15	0.445208	-1.16745	9.93139e-08	8.60438e-06	Down	263.951	205.764	241.094	194.34	314.18	229.852	417.253	479.987	405.945	420.284	596.865	521.068	122945205	NDUFB10	protein_coding	NADH dehydrogenase [ubiquinone] 1 beta subcomplex subunit 10	bgar00190	Oxidative phosphorylation	GO:0005747,GO:0032981	mitochondrial respiratory chain complex I|mitochondrial respiratory chain complex I assembly
NDUFS6	3485.6	4695.83	2275.37	0.48459	-1.04516	1.49178e-07	1.22475e-05	Down	144.918	141.518	138.282	116.4	155.516	157.112	240.668	293.76	204.471	224.079	321.577	257.872	122933404	NDUFS6	protein_coding	NADH dehydrogenase [ubiquinone] iron-sulfur protein 6, mitochondrial	bgar00190	Oxidative phosphorylation	GO:0005747,GO:0006120	mitochondrial respiratory chain complex I|mitochondrial electron transport, NADH to ubiquinone
NDUFV3	3272.56	4600.83	1944.3	0.422632	-1.24253	1.66961e-08	2.02716e-06	Down	47.8328	33.9	44.0499	42.5628	39.8468	74.5456	87.4854	143.998	80.357	73.3624	99.2019	103.414	122930731	NDUFV3	protein_coding	NADH dehydrogenase [ubiquinone] flavoprotein 3, mitochondrial	bgar00190	Oxidative phosphorylation	GO:0005747	mitochondrial respiratory chain complex I
NECTIN3	66.1749	36.0006	96.3493	2.68333	1.42403	3.44887e-06	0.000163807	Up	0.592787	0.287131	0.632531	0.682607	0.28807	0.43973	0.171026	0.16264	0.161659	0.114402	0.116758	0.248433	122932821	NECTIN3	protein_coding	Nectin-3	bgar04514,bgar04520	Cell adhesion molecules|Adherens junction	GO:0005912,GO:0043296,GO:0044291,GO:0005911,GO:0098686,GO:0005886,GO:0098839,GO:0050839,GO:0042802,GO:0042803,GO:0061951,GO:0009566,GO:0007157,GO:0007156,GO:0002089,GO:1902414,GO:0060042	adherens junction|apical junction complex|cell-cell contact zone|cell-cell junction|hippocampal mossy fiber to CA3 synapse|plasma membrane|postsynaptic density membrane|cell adhesion molecule binding|identical protein binding|protein homodimerization activity|establishment of protein localization to plasma membrane|fertilization|heterophilic cell-cell adhesion via plasma membrane cell adhesion mo…
NEDD4L	2297.62	1411.74	3183.5	2.25444	1.17277	1.57971e-05	0.000543629	Up	8.25687	11.888	7.09523	15.2451	10.3188	6.95956	8.54351	3.10638	2.94565	4.36591	1.72263	4.21773	122924859	Nedd4l	protein_coding	E3 ubiquitin-protein ligase NEDD4-like	bgar04120,bgar04144,bgar04530	Ubiquitin mediated proteolysis|Endocytosis|Tight junction	GO:0005737,GO:0005794,GO:0005771,GO:0005886,GO:0019870,GO:0015459,GO:0019871,GO:0017080,GO:0044325,GO:0061630,GO:0004842,GO:0030154,GO:0051649,GO:1901380,GO:1901017,GO:2000009,GO:1902306,GO:2000650,GO:0010766,GO:0003085,GO:2001259,GO:2001288,GO:1903861,GO:0045732,GO:0010765,GO:0043161,GO:0070936,GO:0006513,GO:0000209,GO:0016567,GO:2000810,GO:0048814,GO:0034765,GO:0003254,GO:0042391,GO:0060306,GO:…	cytoplasm|Golgi apparatus|multivesicular body|plasma membrane|potassium channel inhibitor activity|potassium channel regulator activity|sodium channel inhibitor activity|sodium channel regulator activity|transmembrane transporter binding|ubiquitin protein ligase activity|ubiquitin-protein transferase activity|cell differentiation|establishment of localization in cell|negative regulation of potass…
NEK11	16.8219	27.9792	5.66463	0.201556	-2.31075	5.67058e-06	0.000248387	Down	0.0368315	0.0609543	0.0817345	0.0231854	0.108272	0.125864	0.617211	0.10044	0.349422	0.361378	0.251675	0.298523	122938906	NEK11	protein_coding	Serine/threonine-protein kinase Nek11			GO:0005813,GO:0005737,GO:0005730,GO:0005654,GO:0005634,GO:0005524,GO:0046872,GO:0106310,GO:0004674,GO:0007059,GO:0035556,GO:0031573,GO:0006468,GO:1901990	centrosome|cytoplasm|nucleolus|nucleoplasm|nucleus|ATP binding|metal ion binding|protein serine kinase activity|protein serine/threonine kinase activity|chromosome segregation|intracellular signal transduction|mitotic intra-S DNA damage checkpoint signaling|protein phosphorylation|regulation of mitotic cell cycle phase transition
NEK5	3458.49	5497.84	1419.14	0.258134	-1.95381	0.0040705	0.0366855	Down	1.29146	1.93088	3.35786	2.54092	12.8184	23.424	22.4406	29.3816	29.7884	13.6847	32.8387	19.9637	122930284	NEK5	protein_coding	Serine/threonine-protein kinase Nek5			GO:0005524,GO:0046872,GO:0004672,GO:0106310,GO:0004674,GO:0006468	ATP binding|metal ion binding|protein kinase activity|protein serine kinase activity|protein serine/threonine kinase activity|protein phosphorylation
NES	1715.42	988.042	2442.79	2.47255	1.306	0.0021273	0.0228231	Up	16.9254	4.85423	10.8515	6.95192	1.79141	5.39357	1.96428	2.7234	2.38201	2.68782	2.22407	4.87547	122922250		protein_coding	Tanabin OS=Xenopus laevis OX=8355 PE=2 SV=1			GO:0005882,GO:0019215	intermediate filament|intermediate filament binding
NGFR	583.588	370.984	796.192	2.14515	1.10108	0.00162739	0.0189452	Up	3.49795	5.01981	7.44704	5.83558	2.18009	7.03906	2.6805	3.74145	2.49392	2.11252	0.483722	1.99561	122941174	NGFR	protein_coding	Tumor necrosis factor receptor superfamily member 16	bgar03265,bgar04010,bgar04060	Virion - Ebolavirus and Lyssavirus|MAPK signaling pathway|Cytokine-cytokine receptor interaction	GO:0009986,GO:0005911,GO:0005829,GO:0043197,GO:0005768,GO:0005576,GO:0030426,GO:0016020,GO:0031594,GO:0005654,GO:0043204,GO:0005886,GO:0014069,GO:0098793,GO:0001540,GO:0005516,GO:0015026,GO:0005035,GO:0048406,GO:0043121,GO:0038023,GO:0031267,GO:0004888,GO:0031625,GO:0006919,GO:0007411,GO:0001678,GO:1904646,GO:0007417,GO:0032922,GO:0016048,GO:0035907,GO:0008543,GO:0048144,GO:0042593,GO:0031069,GO:…	cell surface|cell-cell junction|cytosol|dendritic spine|endosome|extracellular region|growth cone|membrane|neuromuscular junction|nucleoplasm|perikaryon|plasma membrane|postsynaptic density|presynapse|amyloid-beta binding|calmodulin binding|coreceptor activity|death receptor activity|nerve growth factor binding|neurotrophin binding|signaling receptor activity|small GTPase binding|transmembrane si…
NIPAL3	233.65	318.035	149.264	0.469333	-1.09131	0.000105346	0.002401	Down	1.64573	2.36787	1.94851	2.34683	4.7227	2.75459	8.45902	5.10048	2.71409	5.02279	5.06988	4.06699	122932448	Nipal3	protein_coding	NIPA-like protein 3			GO:0016020,GO:0015095,GO:0015693	membrane|magnesium ion transmembrane transporter activity|magnesium ion transport
NLRC4	35.3945	21.3676	49.4214	2.3126	1.20952	0.0026503	0.0268979	Up	0.337525	0.335152	0.291825	0.507034	0.405902	0.534767	0.158795	0.164738	0.0389867	0.335052	0.0786257	0.149219	122936126	nlrc4	protein_coding	NLR family CARD domain-containing protein 4	bgar04621,bgar05132	NOD-like receptor signaling pathway|Salmonella infection	GO:0005829,GO:0005524,GO:0006915,GO:0006954,GO:0045087,GO:0042981	cytosol|ATP binding|apoptotic process|inflammatory response|innate immune response|regulation of apoptotic process
NLRC5	127.062	65.6216	188.502	2.86804	1.52006	0.00122516	0.0154338	Up	0.972561	0.64089	0.567593	1.98695	0.337881	0.861094	0.44013	0.379747	0.606627	0.146914	0.0782648	0.0902929	122920429	nlrc5	protein_coding	Protein NLRC5			GO:0005737,GO:0005524,GO:0045087	cytoplasm|ATP binding|innate immune response
NME9	3.1736	0.645521	5.70168	8.40974	3.07206	0.00362508	0.0335841	Up	0.153843	0.0972121	0.0798081	0.0924423	0.0274089	0.043014	0.0137864	0.0286047	0.0142161	0	0	0	122923148	nme9	protein_coding	Thioredoxin domain-containing protein 6			GO:0042995,GO:0005856,GO:0120293,GO:0004550,GO:0006241,GO:0006183,GO:0006165,GO:0006228	cell projection|cytoskeleton|dynein axonemal particle|nucleoside diphosphate kinase activity|CTP biosynthetic process|GTP biosynthetic process|nucleoside diphosphate phosphorylation|UTP biosynthetic process
[truncated: 196 more rows]
