# Supplementary material for: Dynamic transcriptome analysis highlights collagen-integrin-mediated extracellular matrix remodeling underlying sexual dimorphism in the amplexus muscle of Bufo gargarizans
Source: Biol Sex Differ. 2026 Feb 8;17:49. doi: 10.1186/s13293-026-00851-7 (PMC12983625; doi:10.1186/s13293-026-00851-7)
Supplement: Supplementary file 4 — Supplementary Material 4 [file 13293_2026_851_MOESM4_ESM.xlsx]

## Sheet: Sheet1
gene_id	BaseMean_DESeq2	BaseMean_control_F2	BaseMean_case_M2	FoldChange	log2FoldChange	p-value	q-value	Regulation	FPKM_MB1	FPKM_MB2	FPKM_MB3	FPKM_MB4	FPKM_MB5	FPKM_MB6	FPKM_FB1	FPKM_FB2	FPKM_FB3	FPKM_FB4	FPKM_FB5	FPKM_FB6	gene_Dbxref	symbol	coding_type	description	pathway	pathway_description	GO_ID	GO_term
AARS2	610.347	875.584	345.11	0.394165	-1.34313	2.50195e-09	1.0359e-07	Down	2.70994	1.97536	3.00818	4.7942	4.08376	4.17779	11.3893	13.6842	8.72267	6.13138	7.32782	8.14741	122930999	AARS2	protein_coding	Alanine--tRNA ligase, mitochondrial	bgar00970	Aminoacyl-tRNA biosynthesis	GO:0005739,GO:0004813,GO:0016597,GO:0002161,GO:0005524,GO:0000049,GO:0008270,GO:0006419,GO:0070143,GO:0006400	mitochondrion|alanine-tRNA ligase activity|amino acid binding|aminoacyl-tRNA editing activity|ATP binding|tRNA binding|zinc ion binding|alanyl-tRNA aminoacylation|mitochondrial alanyl-tRNA aminoacylation|tRNA modification
AASS	951.083	1377.01	525.161	0.381321	-1.39092	3.91398e-13	3.51852e-11	Down	2.38058	3.79025	5.64165	3.347	4.03959	3.54374	10.1331	9.41477	10.6412	8.59457	12.6485	11.2077	122927937	AASS	protein_coding	Alpha-aminoadipic semialdehyde synthase, mitochondrial	bgar00310	Lysine degradation	GO:0005737,GO:0005739,GO:0047131,GO:0047130,GO:0004753,GO:0033512,GO:0019878,GO:0006554	cytoplasm|mitochondrion|saccharopine dehydrogenase (NAD+, L-glutamate-forming) activity|saccharopine dehydrogenase (NADP+, L-lysine-forming) activity|saccharopine dehydrogenase activity|L-lysine catabolic process to acetyl-CoA via saccharopine|lysine biosynthetic process via aminoadipic acid|lysine catabolic process
ABCD1	1253.8	1685.16	822.446	0.488047	-1.03491	6.50209e-13	5.69754e-11	Down	4.63588	5.26824	3.71988	4.89353	7.01981	4.93702	10.433	14.183	9.56855	9.53183	10.9998	10.955	122946552	ABCD1	protein_coding	ATP-binding cassette sub-family D member 1	bgar02010,bgar04146	ABC transporters|Peroxisome	GO:0005737,GO:0005829,GO:0005789,GO:0005765,GO:0016020,GO:0031966,GO:0048471,GO:0005778,GO:0005777,GO:0015607,GO:0047617,GO:0043531,GO:0005524,GO:0016887,GO:0042626,GO:0019899,GO:0042802,GO:0005324,GO:0046982,GO:0042803,GO:0036109,GO:0006635,GO:0030497,GO:0055089,GO:0043651,GO:0042758,GO:0015910,GO:0043217,GO:1900016,GO:1903427,GO:1990535,GO:0015919,GO:0007031,GO:0032000,GO:2001280,GO:1900407,GO:…	cytoplasm|cytosol|endoplasmic reticulum membrane|lysosomal membrane|membrane|mitochondrial membrane|perinuclear region of cytoplasm|peroxisomal membrane|peroxisome|ABC-type fatty-acyl-CoA transporter activity|acyl-CoA hydrolase activity|ADP binding|ATP binding|ATP hydrolysis activity|ATPase-coupled transmembrane transporter activity|enzyme binding|identical protein binding|long-chain fatty acid t…
ABRA	7165.34	10324.2	4006.52	0.388069	-1.36561	4.86091e-06	8.85891e-05	Down	68.608	34.3007	58.2071	70.8123	92.2276	51.7052	75.4922	133.76	259.646	247.989	138.804	142.072	122939548	ABRA	protein_coding	Actin-binding Rho-activating protein			GO:0005856,GO:0030017,GO:0003779,GO:0035025,GO:0015031	cytoskeleton|sarcomere|actin binding|positive regulation of Rho protein signal transduction|protein transport
ACAA1	250.98	371.836	130.124	0.349759	-1.51557	1.44016e-05	0.000230709	Down	3.00091	2.92987	1.65933	0.835026	3.8342	1.63735	8.23209	7.03185	3.04942	5.27782	7.28166	11.2826	122939618	Acaa1a	protein_coding	3-ketoacyl-CoA thiolase A, peroxisomal	bgar00071,bgar00592,bgar01040,bgar00280,bgar04146,bgar03320	Fatty acid degradation|alpha-Linolenic acid metabolism|Biosynthesis of unsaturated fatty acids|Valine, leucine and isoleucine degradation|Peroxisome|PPAR signaling pathway	GO:0005829,GO:0005777,GO:0008775,GO:0003985,GO:0003988,GO:0050633,GO:0016401,GO:0008206,GO:0006635,GO:0033540,GO:0010124,GO:0007584,GO:0048545,GO:0009410,GO:0000038	cytosol|peroxisome|acetate CoA-transferase activity|acetyl-CoA C-acetyltransferase activity|acetyl-CoA C-acyltransferase activity|acetyl-CoA C-myristoyltransferase activity|palmitoyl-CoA oxidase activity|bile acid metabolic process|fatty acid beta-oxidation|fatty acid beta-oxidation using acyl-CoA oxidase|phenylacetate catabolic process|response to nutrient|response to steroid hormone|response to…
ACACB	6854.41	9668.21	4040.62	0.41793	-1.25867	1.85465e-12	1.46264e-10	Down	10.2904	12.9569	14.6959	11.7513	17.3688	15.9007	28.0198	34.2727	43.9037	40.4513	27.8495	32.3829	122924353	ACACB	protein_coding	Acetyl-CoA carboxylase 2	bgar00620,bgar00640,bgar00061,bgar04910,bgar04920	Pyruvate metabolism|Propanoate metabolism|Fatty acid biosynthesis|Insulin signaling pathway|Adipocytokine signaling pathway	GO:0005829,GO:0005741,GO:0005739,GO:0005634,GO:0003989,GO:0005524,GO:0009374,GO:0042802,GO:0046872,GO:0006084,GO:0097009,GO:0006633,GO:2001295,GO:0043086,GO:0031999,GO:0010629,GO:0060421,GO:0010884,GO:0051289,GO:0010906,GO:0031667,GO:0014070,GO:0009410	cytosol|mitochondrial outer membrane|mitochondrion|nucleus|acetyl-CoA carboxylase activity|ATP binding|biotin binding|identical protein binding|metal ion binding|acetyl-CoA metabolic process|energy homeostasis|fatty acid biosynthetic process|malonyl-CoA biosynthetic process|negative regulation of catalytic activity|negative regulation of fatty acid beta-oxidation|negative regulation of gene expre…
ACAD8	666.641	1015.83	317.45	0.312368	-1.67868	3.54682e-15	4.80761e-13	Down	3.86595	3.48315	7.94733	5.14025	5.78494	4.54443	13.3098	20.0776	20.3806	14.5874	16.5278	18.2571	122928785	ACAD8	protein_coding	Isobutyryl-CoA dehydrogenase, mitochondrial	bgar00280	Valine, leucine and isoleucine degradation	GO:0005759,GO:0003995,GO:0050660,GO:0006629,GO:0006574	mitochondrial matrix|acyl-CoA dehydrogenase activity|flavin adenine dinucleotide binding|lipid metabolic process|valine catabolic process
ACADM	6819.64	9399.68	4239.59	0.45103	-1.14871	8.2095e-13	6.9821e-11	Down	60.8799	64.8296	91.0999	105.353	72.8081	73.8496	193.188	266.111	130.336	175.66	180.02	154.652	122943249	ACADM	protein_coding	Medium-chain specific acyl-CoA dehydrogenase, mitochondrial	bgar00071,bgar00280,bgar03320	Fatty acid degradation|Valine, leucine and isoleucine degradation|PPAR signaling pathway	GO:0030424,GO:0005737,GO:0005759,GO:0031966,GO:0005739,GO:0003995,GO:0050660,GO:0042802,GO:0070991,GO:0055007,GO:0045329,GO:0019254,GO:0006635,GO:0033539,GO:0005978,GO:0001889,GO:0051793,GO:0009791,GO:0006111,GO:0009409,GO:0042594	axon|cytoplasm|mitochondrial matrix|mitochondrial membrane|mitochondrion|acyl-CoA dehydrogenase activity|flavin adenine dinucleotide binding|identical protein binding|medium-chain-acyl-CoA dehydrogenase activity|cardiac muscle cell differentiation|carnitine biosynthetic process|carnitine metabolic process, CoA-linked|fatty acid beta-oxidation|fatty acid beta-oxidation using acyl-CoA dehydrogenase…
ACADVL	9343.8	14062.2	4625.43	0.328918	-1.6042	1.07025e-44	2.06319e-41	Down	61.8753	67.9594	56.2985	59.87	78.1304	53.485	237.691	207.966	163.671	211.206	179.276	209.414	122922346	ACADVL	protein_coding	Very long-chain specific acyl-CoA dehydrogenase, mitochondrial	bgar00071	Fatty acid degradation	GO:0031314,GO:0005759,GO:0031966,GO:0042645,GO:0005739,GO:0005730,GO:0005654,GO:0003995,GO:0000062,GO:0050660,GO:0042802,GO:0004466,GO:0017099,GO:0015980,GO:0030855,GO:0033539,GO:0045717,GO:0046322,GO:0090181,GO:0009409,GO:0001659	extrinsic component of mitochondrial inner membrane|mitochondrial matrix|mitochondrial membrane|mitochondrial nucleoid|mitochondrion|nucleolus|nucleoplasm|acyl-CoA dehydrogenase activity|fatty-acyl-CoA binding|flavin adenine dinucleotide binding|identical protein binding|long-chain-acyl-CoA dehydrogenase activity|very-long-chain-acyl-CoA dehydrogenase activity|energy derivation by oxidation of or…
ACAT1	4395.81	6646.02	2145.6	0.32282	-1.6312	8.28996e-09	3.00273e-07	Down	23.5355	15.7277	67.9864	30.6301	48.3739	47.293	142.408	121.771	120.739	106.352	161.719	113.092	122931107	acat1-b	protein_coding	Acetyl-CoA acetyltransferase B, mitochondrial	bgar00620,bgar00630,bgar00650,bgar00071,bgar00280,bgar00310,bgar00380,bgar00900	Pyruvate metabolism|Glyoxylate and dicarboxylate metabolism|Butanoate metabolism|Fatty acid degradation|Valine, leucine and isoleucine degradation|Lysine degradation|Tryptophan metabolism|Terpenoid backbone biosynthesis	GO:0005739,GO:0003985,GO:0046872,GO:0006635	mitochondrion|acetyl-CoA C-acetyltransferase activity|metal ion binding|fatty acid beta-oxidation
ACER2	396.82	533.102	260.539	0.488785	-1.03273	0.00020822	0.00224806	Down	3.50613	5.76234	2.04856	2.97166	6.00194	4.52117	13.8514	8.51541	8.40249	11.0924	6.91403	4.81972	122921588	ACER2	protein_coding	Alkaline ceramidase 2	bgar00600	Sphingolipid metabolism	GO:0005794,GO:0000139,GO:0102121,GO:0071633,GO:0046872,GO:0017040,GO:0006919,GO:0006974,GO:0071466,GO:0046514,GO:0030330,GO:0033629,GO:0001953,GO:0010942,GO:0008284,GO:0042981,GO:0010506,GO:0060049,GO:0032526,GO:0030148,GO:0046512	Golgi apparatus|Golgi membrane|ceramidase activity|dihydroceramidase activity|metal ion binding|N-acylsphingosine amidohydrolase activity|activation of cysteine-type endopeptidase activity involved in apoptotic process|cellular response to DNA damage stimulus|cellular response to xenobiotic stimulus|ceramide catabolic process|DNA damage response, signal transduction by p53 class mediator|negative…
ACKR3	764.814	447.584	1082.04	2.41716	1.27331	2.42633e-17	4.83872e-15	Up	16.1891	12.9465	14.7847	15.3127	15.2438	20.5336	8.9023	6.65797	6.64764	7.59358	6.83355	4.86366	122945317	ACKR3	protein_coding	Atypical chemokine receptor 3	bgar04060	Cytokine-cytokine receptor interaction	GO:0009986,GO:0005905,GO:0005769,GO:0005768,GO:0009897,GO:0005886,GO:0055037,GO:0019957,GO:0016493,GO:0019958,GO:0016494,GO:0015026,GO:0005044,GO:0001525,GO:0019722,GO:0007155,GO:0060326,GO:0006955,GO:0008285,GO:1902230,GO:0021557,GO:0007204,GO:0070374,GO:0031623,GO:0001570	cell surface|clathrin-coated pit|early endosome|endosome|external side of plasma membrane|plasma membrane|recycling endosome|C-C chemokine binding|C-C chemokine receptor activity|C-X-C chemokine binding|C-X-C chemokine receptor activity|coreceptor activity|scavenger receptor activity|angiogenesis|calcium-mediated signaling|cell adhesion|cell chemotaxis|immune response|negative regulation of cell …
ACOT12	444.037	873.36	14.7141	0.0167618	-5.89868	2.44725e-52	7.07664e-49	Down	0.0750757	0	0.215149	0.155186	0.29599	0.140444	8.34762	7.83112	10.3078	9.34587	6.75311	11.8045	122935753	Acot12	protein_coding	Acetyl-coenzyme A thioesterase	bgar00620	Pyruvate metabolism	GO:0005829,GO:0045171,GO:0005654,GO:0003986,GO:0047617,GO:0005524,GO:0042802,GO:0036042,GO:0006084,GO:0006637,GO:0006631	cytosol|intercellular bridge|nucleoplasm|acetyl-CoA hydrolase activity|acyl-CoA hydrolase activity|ATP binding|identical protein binding|long-chain fatty acyl-CoA binding|acetyl-CoA metabolic process|acyl-CoA metabolic process|fatty acid metabolic process
ACOT13	1285.86	1915.5	656.225	0.342481	-1.54591	4.29634e-24	2.86698e-21	Down	31.03	35.8577	45.919	27.6648	42.1094	31.8822	107.792	119.674	111.847	96.9587	100.161	122.15	122938819	Acot13	protein_coding	Acyl-coenzyme A thioesterase 13			GO:0005829,GO:0005759,GO:0005739,GO:0005634,GO:0005819,GO:0047617,GO:0102991,GO:0016290,GO:0006629,GO:0120163,GO:0051289	cytosol|mitochondrial matrix|mitochondrion|nucleus|spindle|acyl-CoA hydrolase activity|myristoyl-CoA hydrolase activity|palmitoyl-CoA hydrolase activity|lipid metabolic process|negative regulation of cold-induced thermogenesis|protein homotetramerization
ACSL1	16803.4	24924.9	8681.93	0.348326	-1.52149	3.17026e-18	7.63944e-16	Down	57.508	76.973	62.0273	84.7824	88.5144	58.7735	164.788	329.105	163.164	227.457	182.715	226.282	122940798	Acsl1	protein_coding	Long-chain-fatty-acid--CoA ligase 1	bgar00061,bgar00071,bgar04146,bgar04216,bgar04920,bgar03320	Fatty acid biosynthesis|Fatty acid degradation|Peroxisome|Ferroptosis|Adipocytokine signaling pathway|PPAR signaling pathway	GO:0005783,GO:0005789,GO:0016020,GO:0005741,GO:0005739,GO:0005778,GO:0005886,GO:0047676,GO:0005524,GO:0004467,GO:0090434,GO:0050197,GO:0070251,GO:0033211,GO:0006631,GO:0015908,GO:0008610,GO:0044539,GO:0001676,GO:0035338,GO:0120162,GO:0010747,GO:0071902,GO:0007584,GO:0034201,GO:0014070,GO:0010033,GO:0019432,GO:0000038,GO:0042178	endoplasmic reticulum|endoplasmic reticulum membrane|membrane|mitochondrial outer membrane|mitochondrion|peroxisomal membrane|plasma membrane|arachidonate-CoA ligase activity|ATP binding|long-chain fatty acid-CoA ligase activity|oleoyl-CoA ligase activity|phytanate-CoA ligase activity|pristanate-CoA ligase activity|adiponectin-activated signaling pathway|fatty acid metabolic process|fatty acid tr…
ACSL3	85.6077	116.729	54.4863	0.466526	-1.09997	0.000178576	0.00198101	Down	0.260784	0.378848	0.697519	0.639379	0.810783	0.5285	1.69552	0.962912	0.846484	1.62433	0.90288	1.42399	122935666	ACSL3	protein_coding	Fatty acid CoA ligase Acsl3	bgar00061,bgar00071,bgar04146,bgar04216,bgar04920,bgar03320	Fatty acid biosynthesis|Fatty acid degradation|Peroxisome|Ferroptosis|Adipocytokine signaling pathway|PPAR signaling pathway	GO:0005783,GO:0005789,GO:0005794,GO:0005811,GO:0016020,GO:0005741,GO:0048471,GO:0005778,GO:0005886,GO:0047676,GO:0005524,GO:0004467,GO:0031956,GO:0090433,GO:0019904,GO:0019901,GO:0006631,GO:0044539,GO:0001676,GO:0035338,GO:0035336,GO:0030182,GO:0042998,GO:2001247,GO:0051047,GO:0034379	endoplasmic reticulum|endoplasmic reticulum membrane|Golgi apparatus|lipid droplet|membrane|mitochondrial outer membrane|perinuclear region of cytoplasm|peroxisomal membrane|plasma membrane|arachidonate-CoA ligase activity|ATP binding|long-chain fatty acid-CoA ligase activity|medium-chain fatty acid-CoA ligase activity|palmitoyl-CoA ligase activity|protein domain specific binding|protein kinase b…
ACTC1	13281.2	21301.5	5260.95	0.246979	-2.01754	0.000699269	0.00608441	Down	29.1425	269.473	91.4146	107.097	158.331	31.1648	435.372	253.699	704.392	205.826	328.61	901.009	122921503	ACTC1	protein_coding	Actin, alpha cardiac muscle 1	bgar04814,bgar04260,bgar04261	Motor proteins|Cardiac muscle contraction|Adrenergic signaling in cardiomyocytes	GO:0005884,GO:0044297,GO:0005737,GO:0005869,GO:0030175,GO:0030027,GO:0030017,GO:0005524,GO:0016787,GO:0017022,GO:0007015,GO:0033275,GO:0060047,GO:0090131,GO:0010628	actin filament|cell body|cytoplasm|dynactin complex|filopodium|lamellipodium|sarcomere|ATP binding|hydrolase activity|myosin binding|actin filament organization|actin-myosin filament sliding|heart contraction|mesenchyme migration|positive regulation of gene expression
ACTN2	37529.5	21521.5	53537.5	2.48764	1.31478	3.45912e-11	2.19838e-09	Up	597.858	506.663	645.498	601.363	411.876	524.296	237.834	182.684	217.63	161.689	225.11	356.621	122933745	ACTN2	protein_coding	Alpha-actinin-2			GO:0030175,GO:0030018,GO:0003779,GO:0005509,GO:0030035	filopodium|Z disc|actin binding|calcium ion binding|microspike assembly
ACVR1C	81.2438	145.599	16.8889	0.116152	-3.10591	1.3326e-09	5.86816e-08	Down	0.0979773	0.125854	0.255509	0.378046	0.0300441	0.0458213	1.10771	2.22488	1.79278	1.97369	0.696521	0.574656	122944784	ACVR1C	protein_coding	Activin receptor type-1C	bgar04350,bgar04060	TGF-beta signaling pathway|Cytokine-cytokine receptor interaction	GO:0048179,GO:0005886,GO:0043235,GO:0016361,GO:0005524,GO:0019838,GO:0046872,GO:0038100,GO:0004674,GO:0032924,GO:0030262,GO:0030154,GO:0071363,GO:0030073,GO:0019915,GO:1901383,GO:0046676,GO:1901164,GO:0007399,GO:0038092,GO:0043065,GO:0043280,GO:0006468,GO:0002021,GO:0009749,GO:0032868,GO:0001834	activin receptor complex|plasma membrane|receptor complex|activin receptor activity, type I|ATP binding|growth factor binding|metal ion binding|nodal binding|protein serine/threonine kinase activity|activin receptor signaling pathway|apoptotic nuclear changes|cell differentiation|cellular response to growth factor stimulus|insulin secretion|lipid storage|negative regulation of chorionic trophobla…
ADAL	200.316	293.381	107.25	0.365611	-1.45162	7.02402e-07	1.57654e-05	Down	1.85906	2.11184	2.37523	3.26638	1.83237	1.86307	10.2568	4.33109	5.032	4.01447	11.1973	3.69139	122929667	adal-a	protein_coding	Adenosine deaminase-like protein A			GO:0046872,GO:0062154,GO:0009117	metal ion binding|N6-methyl-AMP deaminase activity|nucleotide metabolic process
ADAM12	127.177	44.0851	210.268	4.77844	2.25654	5.4615e-09	2.08716e-07	Up	1.54433	1.34077	2.73988	2.1785	0.636505	1.27363	0.124127	0.275916	0.571601	0.264884	0.421608	0.441325	122941397	ADAM12	protein_coding	Disintegrin and metalloproteinase domain-containing protein 12			GO:0005576,GO:0005654,GO:0005886,GO:0046872,GO:0004222,GO:0008237,GO:0017124,GO:0007155,GO:0007520,GO:0045766,GO:0006508	extracellular region|nucleoplasm|plasma membrane|metal ion binding|metalloendopeptidase activity|metallopeptidase activity|SH3 domain binding|cell adhesion|myoblast fusion|positive regulation of angiogenesis|proteolysis
ADAM19	131.822	55.1036	208.541	3.79118	1.92265	1.7575e-06	3.57475e-05	Up	1.66082	4.46262	2.15259	2.12222	0.892891	1.271	0.403067	0.199103	0.840138	0.727433	0.537667	0.701718	122926522	ADAM19	protein_coding	Disintegrin and metalloproteinase domain-containing protein 19			GO:0062023,GO:0005634,GO:0005886,GO:0046872,GO:0004222,GO:1902945,GO:0017124,GO:0042987,GO:0006509,GO:0001890,GO:2000049,GO:0010628,GO:0016485	collagen-containing extracellular matrix|nucleus|plasma membrane|metal ion binding|metalloendopeptidase activity|metalloendopeptidase activity involved in amyloid precursor protein catabolic process|SH3 domain binding|amyloid precursor protein catabolic process|membrane protein ectodomain proteolysis|placenta development|positive regulation of cell-cell adhesion mediated by cadherin|positive regu…
ADAM23	458.324	787.041	129.607	0.164665	-2.6024	9.84631e-13	8.21315e-11	Down	0.474342	0.412607	1.24195	1.23602	0.598188	0.507057	3.43055	2.4907	3.8113	3.84638	4.45329	9.95306	122944664	ADAM23	protein_coding	Disintegrin and metalloproteinase domain-containing protein 23			GO:0005576,GO:0098978,GO:0005886,GO:0042734,GO:0005178,GO:0004222,GO:0008237,GO:0007155,GO:1990830,GO:0007417,GO:0006508	extracellular region|glutamatergic synapse|plasma membrane|presynaptic membrane|integrin binding|metalloendopeptidase activity|metallopeptidase activity|cell adhesion|cellular response to leukemia inhibitory factor|central nervous system development|proteolysis
ADAMTS12	906.405	378.355	1434.46	3.79119	1.92265	8.127e-16	1.24782e-13	Up	5.51984	7.26921	4.1828	6.15462	2.63857	2.87536	1.16429	1.68416	1.08023	1.14231	1.66467	1.22702	122924883	ADAMTS12	protein_coding	A disintegrin and metalloproteinase with thrombospondin motifs 12			GO:0031012,GO:0005576,GO:0046872,GO:0004222,GO:0016477,GO:0007160,GO:0071773,GO:0071347,GO:0071356,GO:0002062,GO:0030199,GO:0030198,GO:2001113,GO:1902548,GO:0032331,GO:1902203,GO:0043931,GO:0030167,GO:0051603,GO:1901509,GO:0050727	extracellular matrix|extracellular region|metal ion binding|metalloendopeptidase activity|cell migration|cell-matrix adhesion|cellular response to BMP stimulus|cellular response to interleukin-1|cellular response to tumor necrosis factor|chondrocyte differentiation|collagen fibril organization|extracellular matrix organization|negative regulation of cellular response to hepatocyte growth factor s…
ADAMTS15	828.331	497.6	1159.06	2.32943	1.21998	2.13254e-07	5.37684e-06	Up	4.3804	6.3359	6.56908	7.11251	2.70057	7.33418	3.4422	2.09046	2.49923	2.51486	3.2491	1.77821	122928665	Adamts15	protein_coding	A disintegrin and metalloproteinase with thrombospondin motifs 15			GO:0009986,GO:0062023,GO:0031012,GO:0005615,GO:0004175,GO:0050840,GO:0008201,GO:0004222,GO:0008270,GO:0022617,GO:0030198,GO:0007520,GO:0006508	cell surface|collagen-containing extracellular matrix|extracellular matrix|extracellular space|endopeptidase activity|extracellular matrix binding|heparin binding|metalloendopeptidase activity|zinc ion binding|extracellular matrix disassembly|extracellular matrix organization|myoblast fusion|proteolysis
ADAMTS16	240.466	105.994	374.938	3.5359	1.82208	9.89863e-12	6.89724e-10	Up	3.18462	2.23888	2.82087	2.83924	0.922994	2.36621	0.798644	0.8081	0.655625	0.552915	0.992792	0.505368	122939414	ADAMTS16	protein_coding	A disintegrin and metalloproteinase with thrombospondin motifs 16			GO:0031012,GO:0005576,GO:0046872,GO:0004222,GO:0001658,GO:0030198,GO:0048232,GO:0006508,GO:1902017,GO:0003073	extracellular matrix|extracellular region|metal ion binding|metalloendopeptidase activity|branching involved in ureteric bud morphogenesis|extracellular matrix organization|male gamete generation|proteolysis|regulation of cilium assembly|regulation of systemic arterial blood pressure
ADAMTS17	74.9561	11.1128	138.799	12.5085	3.64484	3.30622e-08	1.01888e-06	Up	0.897085	0.548725	1.49965	0.544852	0.135845	0.600826	0.0051741	0.0460052	0.00501614	0.0403802	0.0766881	0.182694	122929565	ADAMTS17	protein_coding	A disintegrin and metalloproteinase with thrombospondin motifs 17			GO:0031012,GO:0005576,GO:0046872,GO:0004222,GO:0030198,GO:0006508	extracellular matrix|extracellular region|metal ion binding|metalloendopeptidase activity|extracellular matrix organization|proteolysis
ADAMTS6	58.13	26.3291	89.9308	3.40929	1.76947	3.05162e-10	1.56644e-08	Up	0.54132	0.323303	0.486608	0.502468	0.292314	0.410789	0.186093	0.15085	0.138778	0.0744781	0.165019	0.079561	122936221	ADAMTS6	protein_coding	A disintegrin and metalloproteinase with thrombospondin motifs 6			GO:0031012,GO:0005576,GO:0046872,GO:0004222,GO:0008237,GO:0035904,GO:0003279,GO:0060976,GO:0030198,GO:0001822,GO:0006508	extracellular matrix|extracellular region|metal ion binding|metalloendopeptidase activity|metallopeptidase activity|aorta development|cardiac septum development|coronary vasculature development|extracellular matrix organization|kidney development|proteolysis
ADAMTS9	126.98	73.8901	180.069	2.43741	1.28535	1.01642e-09	4.5805e-08	Up	0.576478	0.906731	1.14671	0.813101	0.742745	0.675141	0.267057	0.335385	0.311563	0.379747	0.451726	0.350724	122943419	ADAMTS9	protein_coding	A disintegrin and metalloproteinase with thrombospondin motifs 9			GO:0009986,GO:0005783,GO:0031012,GO:0005615,GO:0043231,GO:0004222,GO:0008237,GO:0008270,GO:0035909,GO:0090673,GO:0030198,GO:0003179,GO:0030318,GO:0010596,GO:1903671,GO:0045636,GO:0015031,GO:0006508,GO:0009617,GO:0003229,GO:0016192	cell surface|endoplasmic reticulum|extracellular matrix|extracellular space|intracellular membrane-bounded organelle|metalloendopeptidase activity|metallopeptidase activity|zinc ion binding|aorta morphogenesis|endothelial cell-matrix adhesion|extracellular matrix organization|heart valve morphogenesis|melanocyte differentiation|negative regulation of endothelial cell migration|negative regulation…
ADAMTSL1	523.736	341.578	705.895	2.06668	1.04732	3.78238e-06	7.07158e-05	Up	2.20413	3.36926	2.97829	3.9314	1.58981	2.37671	1.63591	1.64689	1.34864	0.849122	1.8353	1.06714	122921535	Adamtsl1	protein_coding	ADAMTS-like protein 1			GO:0062023,GO:0031012,GO:0005576,GO:0030198	collagen-containing extracellular matrix|extracellular matrix|extracellular region|extracellular matrix organization
AGBL1	4683.96	2007.12	7360.8	3.6674	1.87476	1.12961e-22	6.12462e-20	Up	39.959	26.1626	36.1981	43.2579	40.7373	39.3316	11.3547	12.9962	9.3524	10.8718	6.03043	13.9387	122927535	Agbl1	protein_coding	Cytosolic carboxypeptidase 4			GO:0005829,GO:0004181,GO:0015631,GO:0008270,GO:0035609,GO:0035610,GO:0006508	cytosol|metallocarboxypeptidase activity|tubulin binding|zinc ion binding|C-terminal protein deglutamylation|protein side chain deglutamylation|proteolysis
AGBL2	34.3363	48.5491	20.1234	0.415191	-1.26815	0.00213428	0.0153079	Down	0.0946964	0.199836	0.10448	0.0730774	0.30006	0.292294	0.256595	0.576931	0.583302	0.379793	0.323485	0.546735	122920274	agbl2	protein_coding	Cytosolic carboxypeptidase 2			GO:0005814,GO:0036064,GO:0005829,GO:0004181,GO:0008270,GO:0035610,GO:0006508	centriole|ciliary basal body|cytosol|metallocarboxypeptidase activity|zinc ion binding|protein side chain deglutamylation|proteolysis
AGBL3	22.0382	35.4115	8.6649	0.244824	-2.03018	0.00102012	0.00832507	Down	0.0157782	0.0820348	0.0316516	0.0152201	0.0806382	0.0295162	0.211311	0.3447	0.219152	0.244493	0.0339902	0.0481992	122928415	AGBL3	protein_coding	Cytosolic carboxypeptidase 3			GO:0005829,GO:0004181,GO:0008270,GO:0035610,GO:0006508	cytosol|metallocarboxypeptidase activity|zinc ion binding|protein side chain deglutamylation|proteolysis
AGMAT	74.7798	148.506	1.05365	0.00708245	-7.14154	8.7516e-05	0.00109316	Down	0.046667	0.0214088	0.0234038	0.0225082	0	0.0218249	7.87053	0	5.47433	6.84852	0	0	122927055	AGMAT	protein_coding	Agmatinase, mitochondrial	bgar00330	Arginine and proline metabolism	GO:0005739,GO:0008783,GO:0046872,GO:0033389,GO:0008295	mitochondrion|agmatinase activity|metal ion binding|putrescine biosynthetic process from arginine, using agmatinase|spermidine biosynthetic process
AHCYL2	185.755	247.709	123.801	0.499489	-1.00148	0.000408889	0.00392588	Down	1.09036	0.873934	2.03645	1.31777	1.97281	1.3481	1.82681	4.07231	4.43895	2.76457	2.89275	2.0789	122927778	AHCYL2	protein_coding	Putative adenosylhomocysteinase 3	bgar00270	Cysteine and methionine metabolism	GO:0005783,GO:0004013,GO:0006730	endoplasmic reticulum|adenosylhomocysteinase activity|one-carbon metabolic process
AIFM1	3961.37	5383.54	2539.19	0.4717	-1.08406	1.20816e-13	1.16453e-11	Down	35.6723	36.1303	22.5741	36.7459	37.8523	43.3324	67.7511	82.4671	84.689	81.8951	74.3266	78.7635	122946127	Aifm1	protein_coding	Apoptosis-inducing factor 1, mitochondrial	bgar04210,bgar04217	Apoptosis|Necroptosis	GO:0005737,GO:0005829,GO:0005743,GO:0005758,GO:0005739,GO:0005634,GO:0048471,GO:0003677,GO:0071949,GO:0016174,GO:0003954,GO:0016651,GO:0072572,GO:0046983,GO:0006919,GO:0006915,GO:1904045,GO:0071392,GO:0070301,GO:0071732,GO:0090650,GO:0070059,GO:0033108,GO:0032981,GO:0051402,GO:0010942,GO:0060545,GO:0043525,GO:0012501,GO:0045041,GO:1902510,GO:0002931,GO:1902065,GO:0009636	cytoplasm|cytosol|mitochondrial inner membrane|mitochondrial intermembrane space|mitochondrion|nucleus|perinuclear region of cytoplasm|DNA binding|FAD binding|NAD(P)H oxidase H2O2-forming activity|NADH dehydrogenase activity|oxidoreductase activity, acting on NAD(P)H|poly-ADP-D-ribose binding|protein dimerization activity|activation of cysteine-type endopeptidase activity involved in apoptotic pr…
AKAP12	450.837	288.328	613.347	2.12696	1.08879	2.43722e-06	4.77766e-05	Up	2.29235	1.664	2.91375	3.11534	1.19437	2.70579	0.98944	1.26214	0.830601	1.13905	1.60323	1.07085	122933817	Akap12	protein_coding	A-kinase anchor protein 12			GO:0005737,GO:0005856,GO:0005829,GO:0043025,GO:0005886,GO:0098685,GO:0008179,GO:0005516,GO:0051018,GO:0030159,GO:0007193,GO:0071347,GO:0071356,GO:0035733,GO:0050804,GO:0043116,GO:0070374,GO:0061870,GO:0051770,GO:1900143,GO:0010739,GO:0032760,GO:0010738,GO:0090036,GO:0051602,GO:0032496,GO:0007165	cytoplasm|cytoskeleton|cytosol|neuronal cell body|plasma membrane|Schaffer collateral - CA1 synapse|adenylate cyclase binding|calmodulin binding|protein kinase A binding|signaling receptor complex adaptor activity|adenylate cyclase-inhibiting G protein-coupled receptor signaling pathway|cellular response to interleukin-1|cellular response to tumor necrosis factor|hepatic stellate cell activation|…
ALDH1A3	2013.47	1215.11	2811.82	2.31435	1.2106	4.70424e-05	0.00064216	Up	63.5301	49.0032	53.3322	45.9812	44.6895	51.8933	21.1817	16.7919	50.5243	18.2716	14.0988	16.2911	122927514	ALDH1A3	protein_coding	Aldehyde dehydrogenase family 1 member A3	bgar00830	Retinol metabolism	GO:0005737,GO:0005829,GO:0070062,GO:0004029,GO:0004030,GO:0070403,GO:0042803,GO:0001758,GO:0070324,GO:0006915,GO:0031076,GO:0048048,GO:0060324,GO:0070384,GO:0042472,GO:0007626,GO:0050885,GO:0021768,GO:0060166,GO:0002072,GO:0043065,GO:0051289,GO:0042574,GO:0002138,GO:0042573,GO:0042572,GO:0060013	cytoplasm|cytosol|extracellular exosome|aldehyde dehydrogenase (NAD+) activity|aldehyde dehydrogenase [NAD(P)+] activity|NAD+ binding|protein homodimerization activity|retinal dehydrogenase activity|thyroid hormone binding|apoptotic process|embryonic camera-type eye development|embryonic eye morphogenesis|face development|Harderian gland development|inner ear morphogenesis|locomotory behavior|neu…
ALDH1L1	6.58567	0.328715	12.8426	38.1124	5.25219	0.000464483	0.00434904	Up	0.142145	0.331065	0.274179	0.0105474	0.0111764	0	0	0	0	0	0	0.020041	122943341	aldh1l1	protein_coding	Cytosolic 10-formyltetrahydrofolate dehydrogenase	bgar00670	One carbon pool by folate	GO:0005829,GO:0016155,GO:0016742,GO:0016620,GO:0009258,GO:0009058,GO:0006740,GO:0006730	cytosol|formyltetrahydrofolate dehydrogenase activity|hydroxymethyl-, formyl- and related transferase activity|oxidoreductase activity, acting on the aldehyde or oxo group of donors, NAD or NADP as acceptor|10-formyltetrahydrofolate catabolic process|biosynthetic process|NADPH regeneration|one-carbon metabolic process
ALDH4A1	1856.05	2573.36	1138.74	0.442501	-1.17625	1.36954e-10	7.56737e-09	Down	5.21303	7.39919	8.96016	7.2077	9.63161	11.791	27.0038	22.6534	14.975	17.7973	19.5069	18.2628	122929070	Aldh4a1	protein_coding	Delta-1-pyrroline-5-carboxylate dehydrogenase, mitochondrial	bgar00250,bgar00330	Alanine, aspartate and glutamate metabolism|Arginine and proline metabolism	GO:0005829,GO:0005759,GO:0005739,GO:0003842,GO:0004029,GO:0042802,GO:0010133	cytosol|mitochondrial matrix|mitochondrion|1-pyrroline-5-carboxylate dehydrogenase activity|aldehyde dehydrogenase (NAD+) activity|identical protein binding|proline catabolic process to glutamate
ALDH6A1	3683.69	5353.07	2014.3	0.376257	-1.41021	2.72225e-10	1.41835e-08	Down	21.5916	22.7943	51.9988	29.4362	46.2073	39.9314	138.359	110.302	75.117	95.492	98.7991	80.986	122921582	ALDH6A1	protein_coding	Methylmalonate-semialdehyde dehydrogenase [acylating], mitochondrial	bgar00640,bgar00562,bgar00280,bgar00410	Propanoate metabolism|Inositol phosphate metabolism|Valine, leucine and isoleucine degradation|beta-Alanine metabolism	GO:0005739,GO:0000062,GO:0018478,GO:0102662,GO:0004491,GO:0006210,GO:0019859,GO:0006574,GO:0006573	mitochondrion|fatty-acyl-CoA binding|malonate-semialdehyde dehydrogenase (acetylating) activity|malonate-semialdehyde dehydrogenase (acetylating, NAD+) activity|methylmalonate-semialdehyde dehydrogenase (acylating) activity|thymine catabolic process|thymine metabolic process|valine catabolic process|valine metabolic process
ALPK1	169.616	226.638	112.594	0.496941	-1.00885	0.000433676	0.00410939	Down	0.476621	0.98259	0.613803	0.595988	0.721742	0.313715	1.81984	1.2004	1.30589	1.70023	0.646478	1.14861	122943761	Alpk1	protein_coding	Alpha-protein kinase 1			GO:0005813,GO:0005929,GO:0005829,GO:0032391,GO:0000922,GO:0005524,GO:0048029,GO:0106310,GO:0004674,GO:0060271,GO:0002753,GO:0045087,GO:0043123,GO:0006468,GO:0009617	centrosome|cilium|cytosol|photoreceptor connecting cilium|spindle pole|ATP binding|monosaccharide binding|protein serine kinase activity|protein serine/threonine kinase activity|cilium assembly|cytosolic pattern recognition receptor signaling pathway|innate immune response|positive regulation of I-kappaB kinase/NF-kappaB signaling|protein phosphorylation|response to bacterium
AMACR	976.159	1412.71	539.611	0.381909	-1.3887	1.05162e-06	2.24977e-05	Down	8.46086	8.18306	6.68925	8.04635	19.4127	9.32901	25.8743	53.4032	22.5597	25.9672	23.6733	15.7996	122937635	AMACR	protein_coding	Alpha-methylacyl-CoA racemase	bgar00120,bgar04146	Primary bile acid biosynthesis|Peroxisome	GO:0005737,GO:0005829,GO:0043231,GO:0005739,GO:0005782,GO:0005777,GO:0005886,GO:0008111,GO:0005102,GO:0006699,GO:0008206,GO:0033540	cytoplasm|cytosol|intracellular membrane-bounded organelle|mitochondrion|peroxisomal matrix|peroxisome|plasma membrane|alpha-methylacyl-CoA racemase activity|signaling receptor binding|bile acid biosynthetic process|bile acid metabolic process|fatty acid beta-oxidation using acyl-CoA oxidase
AMIGO1	684.594	451.44	917.749	2.03308	1.02366	0.00143126	0.0109732	Up	6.35796	9.80066	6.81081	5.8392	5.59475	15.8461	4.44401	2.84832	4.31724	6.77167	5.8609	1.80113	122932581	AMIGO1	protein_coding	Amphoterin-induced protein 1			GO:0030425,GO:0016020,GO:0032809,GO:1990030,GO:0043204,GO:0008076,GO:0015459,GO:0007413,GO:0007409,GO:0007420,GO:1905232,GO:0007157,GO:0007156,GO:0042552,GO:0050772,GO:0010976,GO:1901381,GO:0051965,GO:1903818	dendrite|membrane|neuronal cell body membrane|pericellular basket|perikaryon|voltage-gated potassium channel complex|potassium channel regulator activity|axonal fasciculation|axonogenesis|brain development|cellular response to L-glutamate|heterophilic cell-cell adhesion via plasma membrane cell adhesion molecules|homophilic cell adhesion via plasma membrane adhesion molecules|myelination|positive…
AMPD3	718.062	1035.06	401.068	0.387344	-1.36831	1.32556e-07	3.50588e-06	Down	4.14488	2.76129	2.81978	3.48544	5.40635	1.56761	11.2396	12.7759	8.09686	8.28715	9.78317	5.11975	122921072	AMPD3	protein_coding	AMP deaminase 3	bgar00230	Purine metabolism	GO:0005829,GO:0005576,GO:1904813,GO:0034774,GO:0003876,GO:0046872,GO:0006196,GO:0046033,GO:0006188,GO:0032264	cytosol|extracellular region|ficolin-1-rich granule lumen|secretory granule lumen|AMP deaminase activity|metal ion binding|AMP catabolic process|AMP metabolic process|IMP biosynthetic process|IMP salvage
ANGPT1	445.037	198.495	691.58	3.48454	1.80097	5.71456e-16	9.32298e-14	Up	4.52854	4.41753	4.56714	4.50036	2.19996	3.74701	1.24382	1.29772	0.980453	0.725766	1.36685	1.6304	122938633	ANGPT1	protein_coding	Angiopoietin-1	bgar04010	MAPK signaling pathway	GO:0062023,GO:0070062,GO:0005576,GO:0005615,GO:0045121,GO:0005902,GO:0005886,GO:0042802,GO:0030971,GO:0005102,GO:0007171,GO:0001525,GO:0031589,GO:0072012,GO:0030097,GO:0030210,GO:0001701,GO:0043066,GO:0007162,GO:0002719,GO:2000352,GO:0043524,GO:0042308,GO:0001933,GO:0043116,GO:0051402,GO:0050918,GO:0043536,GO:1905605,GO:0045785,GO:0010595,GO:0070374,GO:0010628,GO:0033138,GO:0050731,GO:0014068,GO:…	collagen-containing extracellular matrix|extracellular exosome|extracellular region|extracellular space|membrane raft|microvillus|plasma membrane|identical protein binding|receptor tyrosine kinase binding|signaling receptor binding|activation of transmembrane receptor protein tyrosine kinase activity|angiogenesis|cell-substrate adhesion|glomerulus vasculature development|hemopoiesis|heparin biosy…
ANGPTL6	23.0765	5.47518	40.6778	7.43588	2.8945	0.000747178	0.00641441	Up	0.148324	0.106928	0.212531	1.69649	0.0649753	0.26756	0.0296977	0	0.00959701	0.0772565	0.156503	0.067965	122929287	ANGPTL2	protein_coding	Angiopoietin-related protein 2			GO:0062023,GO:0070062,GO:0005615,GO:0005102,GO:0007267	collagen-containing extracellular matrix|extracellular exosome|extracellular space|signaling receptor binding|cell-cell signaling
ANKRD9	308.28	520.025	96.535	0.185529	-2.43028	0.00038181	0.00371262	Down	0.659979	0.343139	6.20043	0.742739	2.24865	1.44039	6.35161	14.0121	24.1725	6.55717	7.31189	7.25795	122921778	ANKRD9	protein_coding	Ankyrin repeat domain-containing protein 9			GO:0031466,GO:0031410,GO:0005829,GO:1990756,GO:0006878,GO:0043161,GO:0016567	Cul5-RING ubiquitin ligase complex|cytoplasmic vesicle|cytosol|ubiquitin ligase-substrate adaptor activity|cellular copper ion homeostasis|proteasome-mediated ubiquitin-dependent protein catabolic process|protein ubiquitination
ANLN	36.3497	11.7	60.9993	5.22324	2.38495	2.41371e-05	0.000362892	Up	0.280292	0.514344	0.493552	0.306428	0.280133	0.238866	0.0290995	0.149492	0.157982	0.0624527	0.0115013	0.0114165	122938408	anln	protein_coding	Anillin			GO:0032059,GO:0005938,GO:0005856,GO:0005634,GO:0003779,GO:0007049,GO:0051301,GO:1904172	bleb|cell cortex|cytoskeleton|nucleus|actin binding|cell cycle|cell division|positive regulation of bleb assembly
ANO4	10.9241	2.37308	19.4752	8.25343	3.04499	9.82886e-06	0.00016413	Up	0.20917	0.157023	0.181192	0.165086	0.0583097	0.257898	0.0088837	0.0526592	0.0516749	0	0.008778	0.00871325	122925996	ANO4	protein_coding	Anoctamin-4	bgar04148	Efferocytosis	GO:0005886,GO:0005254,GO:0005229,GO:0046983,GO:1902476,GO:0006869,GO:0055085	plasma membrane|chloride channel activity|intracellular calcium activated chloride channel activity|protein dimerization activity|chloride transmembrane transport|lipid transport|transmembrane transport
ANTXR1	125.824	185.287	66.3603	0.35856	-1.47971	7.2706e-05	0.000943492	Down	0.162036	0.516217	0.148981	0.290901	0.248437	0.31154	1.24065	1.30878	0.517804	0.270779	1.06798	0.585735	122927436	Antxr1	protein_coding	Anthrax toxin receptor 1	bgar04621	NOD-like receptor signaling pathway	GO:0009986,GO:0009897,GO:0031527,GO:0031258,GO:0005886,GO:0051015,GO:0005518,GO:0046872,GO:0004888,GO:0031532,GO:0001568,GO:1901202,GO:1905050,GO:0022414,GO:0034446,GO:1901998	cell surface|external side of plasma membrane|filopodium membrane|lamellipodium membrane|plasma membrane|actin filament binding|collagen binding|metal ion binding|transmembrane signaling receptor activity|actin cytoskeleton reorganization|blood vessel development|negative regulation of extracellular matrix assembly|positive regulation of metallopeptidase activity|reproductive process|substrate ad…
APBB3	1.59076	3.00087	0.180661	0.0896529	-3.47951	0.00658213	0.0371624	Down	0	0	0	0	0.00723105	0	0.0132201	0.019591	0.0256331	0.0257934	0.0195943	0.0194497	122928307	Apbb3	protein_coding	Amyloid-beta A4 precursor protein-binding family B member 3			GO:0015629,GO:0005737,GO:0005829,GO:0016020,GO:0005634,GO:0001540,GO:0050750,GO:0043066,GO:1901988,GO:0000122,GO:0050714,GO:0006355	actin cytoskeleton|cytoplasm|cytosol|membrane|nucleus|amyloid-beta binding|low-density lipoprotein particle receptor binding|negative regulation of apoptotic process|negative regulation of cell cycle phase transition|negative regulation of transcription by RNA polymerase II|positive regulation of protein secretion|regulation of DNA-templated transcription
AQP4	4355.79	7032.52	1679.05	0.238759	-2.06637	2.90645e-10	1.50528e-08	Down	8.0881	15.5232	10.1365	3.08343	14.7853	23.6997	55.6384	57.6423	54.3274	63.7099	56.3626	45.4499	122937897	Aqp4	protein_coding	Aquaporin-4			GO:0097450,GO:0009925,GO:0016323,GO:0031253,GO:0005911,GO:0005737,GO:0010008,GO:0009897,GO:0005576,GO:0016020,GO:0005886,GO:0032991,GO:0042383,GO:0030315,GO:0042802,GO:0015250,GO:0015670,GO:0098609,GO:0071392,GO:0071333,GO:0071347,GO:0071354,GO:0071346,GO:0009992,GO:0090660,GO:0033326,GO:0051649,GO:0007565,GO:0042538,GO:0050891,GO:0060354,GO:0032691,GO:0032715,GO:0051289,GO:0010574,GO:0070295,GO:…	astrocyte end-foot|basal plasma membrane|basolateral plasma membrane|cell projection membrane|cell-cell junction|cytoplasm|endosome membrane|external side of plasma membrane|extracellular region|membrane|plasma membrane|protein-containing complex|sarcolemma|T-tubule|identical protein binding|water channel activity|carbon dioxide transport|cell-cell adhesion|cellular response to estradiol stimulus…
AQP9	10.0646	5.00248	15.1267	3.029	1.59884	0.00430527	0.0267155	Up	0.327593	0.407918	0.234701	0.609439	0.263095	0.153207	0.218637	0.0647999	0.0847849	0.0213288	0.151225	0.150109	122929656	AQP9	protein_coding	Aquaporin-9			GO:0016323,GO:0043231,GO:0005886,GO:0015254,GO:0005345,GO:0005350,GO:0015265,GO:0015204,GO:0015250,GO:0015837,GO:0015722,GO:0071320,GO:0015793,GO:0006863,GO:0015855,GO:0048265,GO:0071918,GO:0006833	basolateral plasma membrane|intracellular membrane-bounded organelle|plasma membrane|glycerol channel activity|purine nucleobase transmembrane transporter activity|pyrimidine nucleobase transmembrane transporter activity|urea channel activity|urea transmembrane transporter activity|water channel activity|amine transport|canalicular bile acid transport|cellular response to cAMP|glycerol transmembr…
ARG2	4593.97	8446.62	741.313	0.0877616	-3.51027	7.52066e-06	0.000130699	Down	3.9964	4.44849	11.7608	1.95687	47.4221	14.4397	285.289	142.188	114.612	192.566	272.53	17.1782	122921929	arg2-b	protein_coding	Arginase, non-hepatic 2	bgar00220,bgar00330,bgar04148	Arginine biosynthesis|Arginine and proline metabolism|Efferocytosis	GO:0004053,GO:0046872,GO:0006525,GO:0000050	arginase activity|metal ion binding|arginine metabolic process|urea cycle
ARL10	19.8011	31.5152	8.087	0.257487	-1.95743	0.000300629	0.00303604	Down	0.160305	0.500078	0.0321576	0.0309269	0.426023	0.299881	1.01853	1.09503	1.19073	1.2274	0.799206	0.587638	122928208	ARL10	protein_coding	ADP-ribosylation factor-like protein 10			GO:0005525,GO:0003924	GTP binding|GTPase activity
ARMH4	99.1891	60.782	137.596	2.26372	1.1787	7.14505e-05	0.000928589	Up	1.19118	1.86751	2.36633	1.51718	0.756539	1.14661	0.453842	0.832682	0.733311	0.590319	0.982301	0.529921	122922007	ARMH4	protein_coding	Armadillo-like helical domain-containing protein 4			GO:0016020	membrane
ARNT2	121.376	80.4857	162.266	2.01562	1.01122	0.00116503	0.00929348	Up	1.24692	1.01991	1.10525	1.39862	1.05717	2.92932	1.12895	1.07965	0.525354	0.581506	0.472981	0.823826	122927574	ARNT2	protein_coding	Aryl hydrocarbon receptor nuclear translocator 2			GO:0034751,GO:0000785,GO:0005737,GO:0005654,GO:0005634,GO:0005667,GO:0017162,GO:0001228,GO:0003700,GO:0000981,GO:0046982,GO:0000978,GO:1990837,GO:0007420,GO:0007417,GO:0001701,GO:0045893,GO:0045944,GO:0006355,GO:0006357,GO:0001666	aryl hydrocarbon receptor complex|chromatin|cytoplasm|nucleoplasm|nucleus|transcription regulator complex|aryl hydrocarbon receptor binding|DNA-binding transcription activator activity, RNA polymerase II-specific|DNA-binding transcription factor activity|DNA-binding transcription factor activity, RNA polymerase II-specific|protein heterodimerization activity|RNA polymerase II cis-regulatory regio…
ARNTL	308.725	443.001	174.448	0.393696	-1.34485	1.49764e-07	3.91915e-06	Down	2.2754	1.2035	1.65128	2.05289	3.06456	2.79181	5.96545	7.87034	7.69898	3.48927	5.02945	4.66116	122920344	BMAL1	protein_coding	Basic helix-loop-helix ARNT-like protein 1			GO:0034751,GO:0005737,GO:0005634,GO:0016605,GO:0005667,GO:0003677,GO:0000981,GO:0046983,GO:0000978,GO:0007623,GO:0045893,GO:1901985,GO:0006357,GO:0051775	aryl hydrocarbon receptor complex|cytoplasm|nucleus|PML body|transcription regulator complex|DNA binding|DNA-binding transcription factor activity, RNA polymerase II-specific|protein dimerization activity|RNA polymerase II cis-regulatory region sequence-specific DNA binding|circadian rhythm|positive regulation of DNA-templated transcription|positive regulation of protein acetylation|regulation of…
ASB12	441.292	241.015	641.57	2.66237	1.41271	3.81208e-09	1.50317e-07	Up	7.88156	7.35673	11.5645	13.4178	13.2008	16.6417	4.53886	3.49364	3.79945	3.27197	7.0785	5.38146	122919388	ASB12	protein_coding	Ankyrin repeat and SOCS box protein 12			GO:0005829,GO:0000151,GO:0016567	cytosol|ubiquitin ligase complex|protein ubiquitination
ASB14	4219.67	1748.86	6690.48	3.8256	1.93569	2.50764e-09	1.0359e-07	Up	161.022	81.5827	119.945	144.784	41.0136	40.5782	29.8808	27.5494	18.5674	30.4329	18.6468	37.1924	122944100	Asb14	protein_coding	Ankyrin repeat and SOCS box protein 14			GO:0035556,GO:0016567	intracellular signal transduction|protein ubiquitination
ASB4	997.64	1416.24	579.039	0.408727	-1.29079	1.03566e-05	0.000171293	Down	9.14352	3.32549	8.49634	6.34358	12.7701	4.13493	18.9468	23.6735	19.3509	24.0146	17.7327	10.7574	122938921	ASB4	protein_coding	Ankyrin repeat and SOCS box protein 4			GO:0031462,GO:0031466,GO:0005829,GO:0061630,GO:0031625,GO:0004842,GO:0035556,GO:2001214,GO:0051865	Cul2-RING ubiquitin ligase complex|Cul5-RING ubiquitin ligase complex|cytosol|ubiquitin protein ligase activity|ubiquitin protein ligase binding|ubiquitin-protein transferase activity|intracellular signal transduction|positive regulation of vasculogenesis|protein autoubiquitination
ASPM	51.4473	20.8436	82.051	3.95171	1.98248	2.53909e-05	0.000378789	Up	0.316232	0.160272	0.356456	0.241132	0.113902	0.180289	0.0506531	0.0305813	0.158233	0.024707	0.0472698	0.0441611	122943237	ASPM	protein_coding	Abnormal spindle-like microcephaly-associated protein homolog			GO:0005737,GO:0005634,GO:0005819,GO:0005516,GO:0007049,GO:0051301,GO:0007010	cytoplasm|nucleus|spindle|calmodulin binding|cell cycle|cell division|cytoskeleton organization
ATAD3A	382.705	573.589	191.822	0.334361	-1.58052	7.22878e-11	4.24664e-09	Down	2.03165	1.87738	2.78011	2.26776	3.54513	3.02691	5.28814	11.5472	11.0684	6.21698	6.47123	7.87311	122926794	atad3-b	protein_coding	ATPase family AAA domain-containing protein 3-B			GO:0005743,GO:0042645,GO:0005524,GO:0016887	mitochondrial inner membrane|mitochondrial nucleoid|ATP binding|ATP hydrolysis activity
ATF3	81.5457	140.523	22.5687	0.160505	-2.63931	0.00827645	0.0444708	Down	0.0324223	0.342101	0.35772	0.0625508	1.17648	0.0758151	1.84795	0.658434	1.63	8.61474	0.359206	0.193134	122934437	ATF3	protein_coding	Cyclic AMP-dependent transcription factor ATF-3			GO:0005634,GO:0000981,GO:0000978,GO:0006357	nucleus|DNA-binding transcription factor activity, RNA polymerase II-specific|RNA polymerase II cis-regulatory region sequence-specific DNA binding|regulation of transcription by RNA polymerase II
ATP2A2	5366.91	3113.32	7620.5	2.44784	1.29151	1.26905e-14	1.52903e-12	Up	41.8172	33.4555	40.0862	44.6843	34.1126	49.5796	14.5578	15.1706	18.0597	13.3448	21.5769	21.3179	122924546	ATP2A2	protein_coding	Sarcoplasmic/endoplasmic reticulum calcium ATPase 2	bgar04020,bgar04148,bgar04260,bgar04261	Calcium signaling pathway|Efferocytosis|Cardiac muscle contraction|Adrenergic signaling in cardiomyocytes	GO:0016020,GO:0097470,GO:0033017,GO:0005524,GO:0016887,GO:0005509,GO:0019899,GO:0005388,GO:0086039,GO:0015662,GO:0044548,GO:0044325,GO:0000045,GO:0016240,GO:1990036,GO:0070588,GO:1903515,GO:0014898,GO:0006874,GO:0034599,GO:0006984,GO:0034220,GO:1990456,GO:0045822,GO:1900121,GO:0070050,GO:0140056,GO:0010666,GO:0032470,GO:1903233,GO:0010882,GO:0002026,GO:0033292,GO:0014883	membrane|ribbon synapse|sarcoplasmic reticulum membrane|ATP binding|ATP hydrolysis activity|calcium ion binding|enzyme binding|P-type calcium transporter activity|P-type calcium transporter activity involved in regulation of cardiac muscle cell membrane potential|P-type ion transporter activity|S100 protein binding|transmembrane transporter binding|autophagosome assembly|autophagosome membrane do…
ATP5F1A	83959.8	115682	52237.2	0.451555	-1.14703	1.48693e-14	1.75499e-12	Down	751.211	703.093	1056.58	749.477	1053.12	743.494	2185.09	2226.62	1870.11	1970.7	1512.15	2036.27	122923493	Atp5f1a	protein_coding	ATP synthase subunit alpha, mitochondrial	bgar00190	Oxidative phosphorylation	GO:0009986,GO:0008180,GO:0016020,GO:0045121,GO:0005743,GO:0005753,GO:0000275,GO:0005754,GO:0005739,GO:0005634,GO:0005886,GO:0045259,GO:0045261,GO:0043531,GO:0043532,GO:0005524,GO:0042288,GO:0002020,GO:0046933,GO:0007568,GO:0006915,GO:0006754,GO:0046034,GO:0071549,GO:0071732,GO:0006629,GO:0001937,GO:0043536,GO:0015986,GO:0042776,GO:1902600,GO:0045471,GO:0014850	cell surface|COP9 signalosome|membrane|membrane raft|mitochondrial inner membrane|mitochondrial proton-transporting ATP synthase complex|mitochondrial proton-transporting ATP synthase complex, catalytic sector F(1)|mitochondrial proton-transporting ATP synthase, catalytic core|mitochondrion|nucleus|plasma membrane|proton-transporting ATP synthase complex|proton-transporting ATP synthase complex, …
ATP5F1B	105236	147700	62771.5	0.424992	-1.23449	1.03113e-15	1.54654e-13	Down	1049.54	983.054	1440.52	849.67	1251.17	952.028	3086.79	2764.79	2737.2	2875.03	2179.41	2557.12	122932039	ATP5F1B	protein_coding	ATP synthase subunit beta, mitochondrial	bgar00190	Oxidative phosphorylation	GO:0005753,GO:0045261,GO:0005524,GO:0016887,GO:0046933,GO:0046961,GO:0042776	mitochondrial proton-transporting ATP synthase complex|proton-transporting ATP synthase complex, catalytic core F(1)|ATP binding|ATP hydrolysis activity|proton-transporting ATP synthase activity, rotational mechanism|proton-transporting ATPase activity, rotational mechanism|proton motive force-driven mitochondrial ATP synthesis
ATP5PB	18023.2	24573.8	11472.6	0.466854	-1.09896	9.58983e-18	2.0798e-15	Down	337.745	355.61	445.323	330.921	381.445	323.073	823.994	881.329	798.529	800.765	661.61	928.256	122930281	ATP5PB	protein_coding	ATP synthase F(0) complex subunit B1, mitochondrial	bgar00190	Oxidative phosphorylation	GO:0005753,GO:0000276,GO:0015078,GO:0015986	mitochondrial proton-transporting ATP synthase complex|mitochondrial proton-transporting ATP synthase complex, coupling factor F(o)|proton transmembrane transporter activity|proton motive force-driven ATP synthesis
ATP5PD	14634.6	19688.3	9580.92	0.486617	-1.03914	1.6984e-13	1.60148e-11	Down	397.141	354.308	544.007	381.681	514.428	410.582	926.774	944.155	809.318	971.982	869.791	1105.82	122940732	ATP5PD	protein_coding	ATP synthase subunit d, mitochondrial	bgar00190	Oxidative phosphorylation	GO:0005743,GO:0005753,GO:0000274,GO:0005739,GO:0015078,GO:0015986,GO:0042776	mitochondrial inner membrane|mitochondrial proton-transporting ATP synthase complex|mitochondrial proton-transporting ATP synthase, stator stalk|mitochondrion|proton transmembrane transporter activity|proton motive force-driven ATP synthesis|proton motive force-driven mitochondrial ATP synthesis
ATP5PO	21393.3	29576.9	13209.7	0.446614	-1.1629	6.22706e-16	9.91188e-14	Down	518.925	421.91	541.823	481.761	694.856	448.979	1410.79	1227.34	1145.22	1365.66	951.14	1220.16	122933023	Atp5po	protein_coding	ATP synthase subunit O, mitochondrial	bgar00190	Oxidative phosphorylation	GO:0009986,GO:0005753,GO:0000276,GO:0000274,GO:0005739,GO:0005886,GO:0045261,GO:1903924,GO:0044877,GO:0046933,GO:0006754,GO:0046034,GO:0071320,GO:0071345,GO:0015986,GO:0042776	cell surface|mitochondrial proton-transporting ATP synthase complex|mitochondrial proton-transporting ATP synthase complex, coupling factor F(o)|mitochondrial proton-transporting ATP synthase, stator stalk|mitochondrion|plasma membrane|proton-transporting ATP synthase complex, catalytic core F(1)|estradiol binding|protein-containing complex binding|proton-transporting ATP synthase activity, rotat…
AVIL	35.0051	14.4336	55.5766	3.85261	1.94584	8.66795e-06	0.000148021	Up	0.236335	0.569207	0.614842	0.434578	0.218922	0.214147	0.0414044	0.0749924	0.0735906	0.195226	0.15001	0.0879882	122930952	Avil	protein_coding	Advillin			GO:0015629,GO:0005884,GO:0030424,GO:0042995,GO:0005737,GO:0005925,GO:0030027,GO:0043005,GO:0003779,GO:0051015,GO:0071933,GO:0005546,GO:0007015,GO:0051014,GO:0008154,GO:0051016,GO:0060271,GO:0007399,GO:0010592,GO:0010976,GO:1900480	actin cytoskeleton|actin filament|axon|cell projection|cytoplasm|focal adhesion|lamellipodium|neuron projection|actin binding|actin filament binding|Arp2/3 complex binding|phosphatidylinositol-4,5-bisphosphate binding|actin filament organization|actin filament severing|actin polymerization or depolymerization|barbed-end actin filament capping|cilium assembly|nervous system development|positive re…
AVPI1	352.43	542.288	162.572	0.299647	-1.73866	2.55423e-18	6.24167e-16	Down	3.25445	4.26946	4.98229	4.21332	5.80682	3.39117	16.5646	17.9986	11.1714	12.2301	12.2032	20.799	122940766	AVPI1	protein_coding	Arginine vasopressin-induced protein 1			GO:0007049,GO:0043410	cell cycle|positive regulation of MAPK cascade
AVPR1A	40.436	58.6052	22.2667	0.380588	-1.3937	0.000324541	0.00324168	Down	0.163191	0.374324	0.654731	0.688705	0.208506	0.45792	1.54386	0.922673	1.12716	0.557811	1.67615	1.19643	122925926	Avpr1a	protein_coding	Vasopressin V1a receptor	bgar04020,bgar04080,bgar04270	Calcium signaling pathway|Neuroactive ligand-receptor interaction|Vascular smooth muscle contraction	GO:0005886,GO:0005000,GO:0060179	plasma membrane|vasopressin receptor activity|male mating behavior
AXDND1	11.8418	21.0639	2.61962	0.12423	-3.00892	0.00720607	0.0399314	Down	0.0190758	0.00875114	0.0382665	0.0552031	0.0194982	0	0.00891187	0.76598	0.371511	0.0173877	0.0176117	0.00874088	122924273	AXDND1	protein_coding	Axonemal dynein light chain domain-containing protein 1
B3GNT7	3.64227	0.617501	6.66704	10.7325	3.42392	0.00228099	0.0161944	Up	0.0390406	0.143281	0.176212	0.188298	0	0.182583	0.0182391	0.0180191	0	0.0177929	0	0.0178891	122935440	B3GNT7	protein_coding	UDP-GlcNAc:betaGal beta-1,3-N-acetylglucosaminyltransferase 7	bgar00533	Glycosaminoglycan biosynthesis - keratan sulfate	GO:0000139,GO:0008375,GO:0016757,GO:0008532,GO:0008499,GO:0008194,GO:0018146,GO:0016266,GO:0030311	Golgi membrane|acetylglucosaminyltransferase activity|glycosyltransferase activity|N-acetyllactosaminide beta-1,3-N-acetylglucosaminyltransferase activity|UDP-galactose:beta-N-acetylglucosamine beta-1,3-galactosyltransferase activity|UDP-glycosyltransferase activity|keratan sulfate biosynthetic process|O-glycan processing|poly-N-acetyllactosamine biosynthetic process
B4GALNT3	7.3139	13.7398	0.887986	0.064021	-3.96531	0.000659467	0.00579916	Down	0.00567042	0.0104054	0.011375	0	0	0	0.116561	0.00523434	0.0051365	0.0206745	0.0942337	0.21306	122928496	B4galnt3	protein_coding	Beta-1,4-N-acetylgalactosaminyltransferase 3	bgar00513	Various types of N-glycan biosynthesis	GO:0005794,GO:0032580,GO:0043231,GO:0008376,GO:0047238,GO:0033842,GO:0030206	Golgi apparatus|Golgi cisterna membrane|intracellular membrane-bounded organelle|acetylgalactosaminyltransferase activity|glucuronosyl-N-acetylgalactosaminyl-proteoglycan 4-beta-N-acetylgalactosaminyltransferase activity|N-acetyl-beta-glucosaminyl-glycoprotein 4-beta-N-acetylgalactosaminyltransferase activity|chondroitin sulfate biosynthetic process
B4GALNT4	42.789	25.0648	60.5133	2.41034	1.26924	0.00119592	0.0094832	Up	0.45504	0.221404	0.553226	0.59856	0.267795	0.232156	0.173935	0.120922	0.0624535	0.157111	0.311903	0.195871	122920474	B4GALNT4	protein_coding	N-acetyl-beta-glucosaminyl-glycoprotein 4-beta-N-acetylgalactosaminyltransferase 1	bgar00513	Various types of N-glycan biosynthesis	GO:0032580,GO:0008376,GO:0033842	Golgi cisterna membrane|acetylgalactosaminyltransferase activity|N-acetyl-beta-glucosaminyl-glycoprotein 4-beta-N-acetylgalactosaminyltransferase activity
BAIAP2	77.8567	37.0654	118.648	3.19891	1.67758	2.0412e-06	4.09895e-05	Up	2.09096	0.657765	0.908813	0.54747	1.31289	1.00582	0.437261	0.211398	0.279601	0.499171	0.321745	0.410621	122940010	BAIAP2	protein_coding	Brain-specific angiogenesis inhibitor 1-associated protein 2	bgar04520,bgar04810	Adherens junction|Regulation of actin cytoskeleton	GO:0005856,GO:0005829,GO:0030175,GO:0016020,GO:0001726,GO:0070064,GO:0051764,GO:0051017,GO:0007009,GO:0032956,GO:0008360,GO:0009617	cytoskeleton|cytosol|filopodium|membrane|ruffle|proline-rich region binding|actin crosslink formation|actin filament bundle assembly|plasma membrane organization|regulation of actin cytoskeleton organization|regulation of cell shape|response to bacterium
BARX2	446.723	231.464	661.981	2.85881	1.51542	0.000224072	0.00237052	Up	1.44239	2.46525	3.07872	2.92272	3.10148	3.27822	0.571135	3.06885	0.342576	1.0061	0.4872	0.664958	122928672	BARX2	protein_coding	Homeobox protein BarH-like 2			GO:0015629,GO:0000785,GO:0005829,GO:0005794,GO:0005654,GO:0005634,GO:0005667,GO:0003682,GO:0003677,GO:0001228,GO:0000981,GO:0000977,GO:1990837,GO:0001502,GO:0014902,GO:0000122,GO:0045944,GO:0006357,GO:0035914,GO:0006366	actin cytoskeleton|chromatin|cytosol|Golgi apparatus|nucleoplasm|nucleus|transcription regulator complex|chromatin binding|DNA binding|DNA-binding transcription activator activity, RNA polymerase II-specific|DNA-binding transcription factor activity, RNA polymerase II-specific|RNA polymerase II transcription regulatory region sequence-specific DNA binding|sequence-specific double-stranded DNA bin…
BBOF1	244.921	356.808	133.034	0.372957	-1.42292	9.30235e-09	3.29379e-07	Down	1.3729	1.62181	1.73851	2.96321	2.70136	2.43986	7.07139	8.50687	3.34225	6.85147	3.81843	6.66835	122921639	ccdc176	protein_coding	Basal body-orientation factor 1			GO:0036064,GO:0005737,GO:0044458	ciliary basal body|cytoplasm|motile cilium assembly
BCAN	5.2574	0.95107	9.56373	10.1295	3.34049	0.00314366	0.0208019	Up	0.00725591	0.033287	0.0436667	0.00699925	0.0296664	0.264685	0	0.00669789	0.0131454	0.00661381	0.013398	0	122921760	BCAN	protein_coding	Brevican core protein			GO:0031012,GO:0005576,GO:0098978,GO:0005796,GO:0043202,GO:0016020,GO:0072534,GO:0030246,GO:0005540,GO:0007155,GO:0007417,GO:0021766,GO:0001501,GO:0060074	extracellular matrix|extracellular region|glutamatergic synapse|Golgi lumen|lysosomal lumen|membrane|perineuronal net|carbohydrate binding|hyaluronic acid binding|cell adhesion|central nervous system development|hippocampus development|skeletal system development|synapse maturation
BCAS1	500.571	684.633	316.51	0.462455	-1.11262	9.26597e-06	0.000156234	Down	1.42887	3.56169	2.79179	2.74868	1.48584	2.60344	5.34033	5.72574	4.58625	3.92232	9.24964	4.53393	122941466	BCAS1	protein_coding	Breast carcinoma-amplified sequence 1			GO:0005737,GO:0070062,GO:0042552	cytoplasm|extracellular exosome|myelination
BCKDHB	778.935	1083.08	474.79	0.438159	-1.19047	1.14845e-15	1.68861e-13	Down	8.98837	9.49514	14.8146	9.60778	10.4041	10.8385	26.943	28.5914	23.5018	21.0139	30.4353	24.2666	122934504	BCKDHB	protein_coding	2-oxoisovalerate dehydrogenase subunit beta, mitochondrial	bgar00640,bgar00280,bgar00785	Propanoate metabolism|Valine, leucine and isoleucine degradation|Lipoic acid metabolism	GO:0005947,GO:0005730,GO:0005654,GO:0003863,GO:0009083,GO:0006629,GO:0007584	mitochondrial alpha-ketoglutarate dehydrogenase complex|nucleolus|nucleoplasm|3-methyl-2-oxobutanoate dehydrogenase (2-methylpropanoyl-transferring) activity|branched-chain amino acid catabolic process|lipid metabolic process|response to nutrient
BCL2L13	7086.98	10166.6	4007.35	0.394162	-1.34314	1.65465e-14	1.92673e-12	Down	33.2204	36.2801	44.3706	37.2184	66.2379	54.1103	128.457	123.726	131.635	129.583	100.481	107.968	122928481	Bcl2l13	protein_coding	Bcl-2-like protein 13	bgar04137	Mitophagy - animal	GO:0016020,GO:0031966,GO:0005739,GO:0006915,GO:0042981	membrane|mitochondrial membrane|mitochondrion|apoptotic process|regulation of apoptotic process
BDH1	265.442	379.572	151.312	0.399053	-1.32535	6.21924e-10	2.96359e-08	Down	2.84316	5.33195	4.70066	6.63045	3.92806	3.12692	8.72867	12.8053	13.8112	11.4769	12.8651	9.56335	122935307	Bdh1	protein_coding	D-beta-hydroxybutyrate dehydrogenase, mitochondrial	bgar00650	Butanoate metabolism	GO:0043231,GO:0099617,GO:0005743,GO:0005759,GO:0005739,GO:0003858,GO:0016491,GO:0005543,GO:0008202	intracellular membrane-bounded organelle|matrix side of mitochondrial inner membrane|mitochondrial inner membrane|mitochondrial matrix|mitochondrion|3-hydroxybutyrate dehydrogenase activity|oxidoreductase activity|phospholipid binding|steroid metabolic process
BHLHE40	1744.15	2400.92	1087.38	0.452917	-1.14268	1.00287e-05	0.000166665	Down	9.74466	17.6756	20.6918	13.9166	24.8482	17.9707	30.2211	28.8039	65.7807	40.0178	40.8363	33.5997	122943351	Bhlhe40	protein_coding	Class E basic helix-loop-helix protein 40			GO:0005737,GO:0005634,GO:0043425,GO:0003677,GO:0000981,GO:0001227,GO:0070888,GO:0043426,GO:0019904,GO:0046982,GO:0042803,GO:0000978,GO:0061629,GO:1990837,GO:0009952,GO:0032922,GO:0007623,GO:0043153,GO:0043433,GO:0045892,GO:0000122,GO:0007399,GO:0042752,GO:0050767,GO:0048168,GO:0006357,GO:0009416	cytoplasm|nucleus|bHLH transcription factor binding|DNA binding|DNA-binding transcription factor activity, RNA polymerase II-specific|DNA-binding transcription repressor activity, RNA polymerase II-specific|E-box binding|MRF binding|protein domain specific binding|protein heterodimerization activity|protein homodimerization activity|RNA polymerase II cis-regulatory region sequence-specific DNA bi…
BRICD5	33.6087	61.0018	6.21565	0.102209	-3.2904	1.9028e-09	8.0325e-08	Down	0.190978	0.569481	0.191554	0.0921113	0.341613	0.267946	2.0521	2.15956	4.93037	2.87228	4.36392	0.525058	122944922		protein_coding
BTBD19	60.4529	83.09	37.8158	0.454969	-1.13616	0.000395974	0.00382505	Down	0.248558	0.175427	0.326017	0.461089	0.342007	0.473918	1.38453	1.08544	0.606184	0.609977	0.529571	0.516904	122943339	BTBD19	protein_coding	BTB/POZ domain-containing protein 19
BTG2	2240.9	3251.62	1230.19	0.378353	-1.4022	3.25832e-08	1.00591e-06	Down	16.671	19.261	10.686	18.9328	20.2918	17.5862	31.7285	41.7343	47.9271	92.0909	38.1531	32.9899	122931686	Btg2	protein_coding	Protein BTG2	bgar03018	RNA degradation	GO:0005737,GO:0005634,GO:0003714,GO:0009952,GO:0008306,GO:0006974,GO:0021954,GO:0021542,GO:0043066,GO:0008285,GO:0045930,GO:2000178,GO:0007406,GO:0043524,GO:0000122,GO:0017148,GO:0061351,GO:0007405,GO:0030182,GO:0031175,GO:0060213,GO:0006479,GO:0051602,GO:0009612,GO:0014070,GO:0010033,GO:0010243,GO:0043434,GO:0035914	cytoplasm|nucleus|transcription corepressor activity|anterior/posterior pattern specification|associative learning|cellular response to DNA damage stimulus|central nervous system neuron development|dentate gyrus development|negative regulation of apoptotic process|negative regulation of cell population proliferation|negative regulation of mitotic cell cycle|negative regulation of neural precursor…
BZW2	1698.84	2406.07	991.608	0.412112	-1.27889	4.86691e-08	1.42878e-06	Down	16.8682	9.71026	23.223	23.4952	13.9809	18.44	37.823	52.25	50.1831	57.114	27.0024	43.8025	122938728	BZW2	protein_coding	eIF5-mimic protein 1			GO:0005737,GO:0016020,GO:0045296,GO:0006446	cytoplasm|membrane|cadherin binding|regulation of translational initiation
C1H20orf27	1393.5	2313.87	473.117	0.20444	-2.29025	8.45953e-12	6.01528e-10	Down	21.0207	13.2269	14.1728	12.834	10.5808	11.5534	100.133	69.2919	21.5725	136.613	36.7331	71.3821	122938973		protein_coding	UPF0687 protein C20orf27 homolog OS=Xenopus tropicalis OX=8364 PE=2 SV=1
C1H4orf54	3275.12	1002.56	5547.68	5.53375	2.46826	4.86989e-23	2.75456e-20	Up	30.6696	27.2388	26.6239	26.401	22.5286	46.0901	5.97782	3.86205	3.45824	4.45446	7.10306	9.23935	122944130	C4orf54	protein_coding	Uncharacterized protein C4orf54
C1H5orf63	257.192	345.547	168.837	0.488581	-1.03333	0.000387163	0.00375476	Down	5.42127	6.23734	9.32161	5.64454	8.97166	4.8293	11.4977	8.26113	23.1119	10.6282	13.1088	18.7295	122935271		protein_coding	Glutaredoxin-like protein C5orf63 homolog OS=Mus musculus OX=10090 PE=1 SV=1			GO:0005739	mitochondrion
C1QL4	3.17432	5.99426	0.354384	0.0622929	-4.00479	0.00435106	0.0268938	Down	0.0181199	0	0	0	0	0.0169484	0.169306	0.351254	0	0.0825821	0.0501875	0.0166058	122932138	C1ql4	protein_coding	Complement C1q-like protein 4			GO:0005581,GO:0005615,GO:0042802,GO:0070371,GO:0048144,GO:0070373,GO:0045599,GO:0048147	collagen trimer|extracellular space|identical protein binding|ERK1 and ERK2 cascade|fibroblast proliferation|negative regulation of ERK1 and ERK2 cascade|negative regulation of fat cell differentiation|negative regulation of fibroblast proliferation
C1QTNF3	505.566	240.969	770.164	3.19656	1.67652	3.02968e-09	1.24267e-07	Up	23.229	7.5278	17.7438	16.9251	8.74537	14.1497	6.31436	2.9951	6.15903	4.69056	4.38845	4.45078	122937681	C1qtnf3	protein_coding	Complement C1q tumor necrosis factor-related protein 3			GO:0005581,GO:0005576,GO:0005615,GO:0032991,GO:0042802,GO:0035356,GO:0070371,GO:0042593,GO:0010629,GO:0045721,GO:0050728,GO:0032715,GO:0071638,GO:1901223,GO:0070165,GO:0001819,GO:0070374,GO:0051897,GO:0043491	collagen trimer|extracellular region|extracellular space|protein-containing complex|identical protein binding|cellular triglyceride homeostasis|ERK1 and ERK2 cascade|glucose homeostasis|negative regulation of gene expression|negative regulation of gluconeogenesis|negative regulation of inflammatory response|negative regulation of interleukin-6 production|negative regulation of monocyte chemotacti…
C2H11orf1	16.0873	23.5595	8.61505	0.36689	-1.44658	0.00376258	0.0241691	Down	0.653422	0.272511	0.297905	1.20332	0.303587	0.166684	2.16462	0.987006	1.2376	1.13705	0.932328	1.74202	122926951	Cfap68	protein_coding	Uncharacterized protein CFAP68			GO:0005654	nucleoplasm
C3HXorf58	68.9985	96.6625	41.3345	0.427879	-1.22472	0.00928641	0.0487536	Down	0.183768	0.337219	0.333534	0.472713	0.295173	0.409253	0.400648	0.533138	0.546953	0.38287	2.65806	0.481176	122930503	CXorf58	protein_coding	Uncharacterized protein CXorf58
C4H2orf72	33.952	49.7459	18.1581	0.364756	-1.455	0.000291484	0.00295919	Down	0.168955	0.335872	0.734343	0.325956	0.460523	0.816493	1.86807	1.35166	1.73452	1.10369	1.55987	0.619345	122935064		protein_coding	Uncharacterized protein C2orf72 homolog OS=Mus musculus OX=10090 PE=1 SV=2
C5H10orf67	24.221	38.96	9.482	0.242658	-2.043	5.94632e-05	0.000792995	Down	0.242988	0.0557363	0.182791	0.156262	0.124185	0.303038	1.75956	0.411219	0.715353	0.479886	1.00952	0.315469	122938899	C10orf67	protein_coding	Uncharacterized protein C10orf67, mitochondrial			GO:0005739	mitochondrion
C5H9orf152	73.2127	1.93546	144.49	73.517	6.20001	1.18505e-10	6.58992e-09	Up	0.748573	2.71983	2.37262	7.39424	9.73271	1.65241	0.139888	0.193481	0	0.0272932	0	0	122938338	C9orf152	protein_coding	Uncharacterized protein C9orf152
C8H21orf58	2.88172	0	5.76344	33.4055	5.06201	0.000433349	0.00410853	Up	0.0435354	0.0798887	0	0.18198	0.118665	0.0542943	0	0	0	0	0	0	122945652	C21orf58	protein_coding	Uncharacterized protein C21orf58
C9H8orf48	33.041	45.893	20.1891	0.439895	-1.18477	0.00348941	0.0226238	Down	0.428464	0.611522	0.167127	0.367385	0.559606	0.556614	1.35671	1.82375	0.366557	1.36692	1.05488	0.58899	122919597	C8orf48	protein_coding	Uncharacterized protein C8orf48
C9H9orf43	17.4316	27.138	7.72529	0.285459	-1.80864	0.000321321	0.00321692	Down	0.0868803	0.0929995	0.0435711	0.139679	0.103605	0.162526	0.554716	0.360894	0.0786996	0.30357	0.70854	0.345022	122919473	C9orf43	protein_coding	Uncharacterized protein C9orf43
CABCOCO1	5.20488	8.30907	2.10069	0.252119	-1.98782	0.00430202	0.0267048	Down	0.0957192	0.0585491	0.0320026	0.0307778	0.0652259	0.0895306	0.476995	0.176716	0.346825	0.145415	0.265118	0.146201	122942468	CABCOCO1	protein_coding	Ciliary-associated calcium-binding coiled-coil protein 1			GO:0005813,GO:0005737,GO:0036126,GO:0005509	centrosome|cytoplasm|sperm flagellum|calcium ion binding
CACNA1B	17.3891	7.35795	27.4202	3.72593	1.8976	0.00010313	0.00125389	Up	0.0593684	0.0831404	0.0564132	0.0843955	0.162886	0.0350716	0.0321152	0.0288435	0.0283043	0.0256333	0.00576965	0.0143177	122946303	CACNA1B	protein_coding	Voltage-dependent N-type calcium channel subunit alpha-1B	bgar04010,bgar04020	MAPK signaling pathway|Calcium signaling pathway	GO:0043025,GO:0005886,GO:0045202,GO:0005891,GO:0001540,GO:0005524,GO:0005509,GO:0008331,GO:0008022,GO:0005245,GO:0098703,GO:0007268,GO:0050804,GO:0034765,GO:1904645	neuronal cell body|plasma membrane|synapse|voltage-gated calcium channel complex|amyloid-beta binding|ATP binding|calcium ion binding|high voltage-gated calcium channel activity|protein C-terminus binding|voltage-gated calcium channel activity|calcium ion import across plasma membrane|chemical synaptic transmission|modulation of chemical synaptic transmission|regulation of ion transmembrane trans…
CACNB3	40.1267	25.8036	54.4498	2.10892	1.0765	0.00119052	0.00944902	Up	0.471884	0.375232	0.299761	0.477952	0.192934	0.573787	0.183713	0.326695	0.13536	0.1147	0.217833	0.223434	122931204	Cacnb3	protein_coding	Voltage-dependent L-type calcium channel subunit beta-3	bgar04010,bgar04260,bgar04261	MAPK signaling pathway|Cardiac muscle contraction|Adrenergic signaling in cardiomyocytes	GO:0016324,GO:0005737,GO:1990454,GO:0016020,GO:0005886,GO:0045202,GO:0005891,GO:0005246,GO:0008331,GO:0019901,GO:0005245,GO:0070588,GO:0061577,GO:0006816,GO:0060402,GO:0007268,GO:0050966,GO:1905788,GO:1901386,GO:0007528,GO:2000463,GO:1901843,GO:0090314,GO:1901387,GO:0072659,GO:1902630,GO:0098903,GO:1901385,GO:0050852	apical plasma membrane|cytoplasm|L-type voltage-gated calcium channel complex|membrane|plasma membrane|synapse|voltage-gated calcium channel complex|calcium channel regulator activity|high voltage-gated calcium channel activity|protein kinase binding|voltage-gated calcium channel activity|calcium ion transmembrane transport|calcium ion transmembrane transport via high voltage-gated calcium channe…
CADPS2	103.162	189.624	16.7008	0.0881106	-3.50454	4.26244e-15	5.68871e-13	Down	0.0668573	0.122685	0.014902	0.0501607	0.296131	0.145914	0.985624	0.966878	1.65536	1.95011	1.41284	1.20499	122927932	CADPS	protein_coding	Calcium-dependent secretion activator 1			GO:0005829,GO:0098978,GO:0099012,GO:0098793,GO:0008289,GO:0046872,GO:0019901,GO:1990504,GO:0006887,GO:0045921,GO:0015031,GO:0016079	cytosol|glutamatergic synapse|neuronal dense core vesicle membrane|presynapse|lipid binding|metal ion binding|protein kinase binding|dense core granule exocytosis|exocytosis|positive regulation of exocytosis|protein transport|synaptic vesicle exocytosis
CALB1	24.2987	3.34506	45.2523	13.607	3.76628	5.64045e-07	1.29447e-05	Up	0.0350621	1.15812	0.961253	0.293123	0.0716771	0.415406	0.0218405	0.0323656	0.0741081	0.0319594	0.0431613	0.0214215	122939599	CALB1	protein_coding	Calbindin			GO:0005829,GO:0030425,GO:0043197,GO:0043005,GO:0005634,GO:0045211,GO:0045202,GO:0043195,GO:0012506,GO:0005509,GO:0005499,GO:0006816,GO:0006874,GO:0051480,GO:1900271,GO:0099509,GO:0019233	cytosol|dendrite|dendritic spine|neuron projection|nucleus|postsynaptic membrane|synapse|terminal bouton|vesicle membrane|calcium ion binding|vitamin D binding|calcium ion transport|cellular calcium ion homeostasis|regulation of cytosolic calcium ion concentration|regulation of long-term synaptic potentiation|regulation of presynaptic cytosolic calcium ion concentration|sensory perception of pain
CAMK2A	1308.39	657.734	1959.05	2.97861	1.57464	9.40945e-14	9.29111e-12	Up	13.9412	16.8598	26.3551	21.2176	14.4861	27.3147	6.87806	5.09886	5.97037	8.69566	9.24449	6.53433	122928362	Camk2a	protein_coding	Calcium/calmodulin-dependent protein kinase type II subunit alpha	bgar04012,bgar04310,bgar04020,bgar04148,bgar04114,bgar04217,bgar04912,bgar04916,bgar04261	ErbB signaling pathway|Wnt signaling pathway|Calcium signaling pathway|Efferocytosis|Oocyte meiosis|Necroptosis|GnRH signaling pathway|Melanogenesis|Adrenergic signaling in cardiomyocytes	GO:0030424,GO:0005954,GO:0005737,GO:0005829,GO:0030425,GO:0032839,GO:0043197,GO:0099573,GO:0098978,GO:0016020,GO:0005739,GO:0043005,GO:0043025,GO:0005634,GO:0099524,GO:0014069,GO:0099634,GO:0099523,GO:0098685,GO:0045202,GO:0005524,GO:0009931,GO:0005516,GO:0004683,GO:0035254,GO:0032794,GO:0042802,GO:0016301,GO:0046872,GO:0042803,GO:0106310,GO:0004674,GO:0038166,GO:0006816,GO:0099004,GO:0035458,GO:…	axon|calcium- and calmodulin-dependent protein kinase complex|cytoplasm|cytosol|dendrite|dendrite cytoplasm|dendritic spine|glutamatergic postsynaptic density|glutamatergic synapse|membrane|mitochondrion|neuron projection|neuronal cell body|nucleus|postsynaptic cytosol|postsynaptic density|postsynaptic specialization membrane|presynaptic cytosol|Schaffer collateral - CA1 synapse|synapse|ATP bindi…
CAPN9	28.5938	1.7889	55.3988	31.3458	4.9702	6.91064e-07	1.55714e-05	Up	0.914113	1.85975	0.318911	0.0191691	1.54372	1.46839	0	0	0.0900044	0.108681	0	0	122931573	Capn9	protein_coding	Calpain-9			GO:0005737,GO:0005509,GO:0004198,GO:0006508	cytoplasm|calcium ion binding|calcium-dependent cysteine-type endopeptidase activity|proteolysis
CASR	64.4655	35.4527	93.4783	2.63401	1.39726	0.00437949	0.0270022	Up	0.428722	0.584722	0.610156	0.597981	0.627715	0.178826	0.151572	0.197876	0.0944644	0.538648	0.203257	0.0318565	122930619	Casr	protein_coding	Extracellular calcium-sensing receptor	bgar04621	NOD-like receptor signaling pathway	GO:0016324,GO:0030424,GO:0043679,GO:0016323,GO:0009986,GO:0005737,GO:0016020,GO:0043005,GO:0043025,GO:0005634,GO:0005886,GO:0016597,GO:0005509,GO:0004930,GO:0005178,GO:0042803,GO:0019901,GO:0044325,GO:0007193,GO:0006915,GO:0032782,GO:0048754,GO:0070509,GO:0006874,GO:0071333,GO:0035729,GO:0071456,GO:0071404,GO:1901653,GO:0071305,GO:1902476,GO:0005513,GO:0060613,GO:0007186,GO:0007254,GO:0001503,GO:…	apical plasma membrane|axon|axon terminus|basolateral plasma membrane|cell surface|cytoplasm|membrane|neuron projection|neuronal cell body|nucleus|plasma membrane|amino acid binding|calcium ion binding|G protein-coupled receptor activity|integrin binding|protein homodimerization activity|protein kinase binding|transmembrane transporter binding|adenylate cyclase-inhibiting G protein-coupled recept…
CBLN4	60.4129	27.2582	93.5675	3.43674	1.78104	0.000151356	0.00172796	Up	0.472395	0.601493	0.473819	1.40425	1.06425	1.08209	0.378334	0.0533957	0.314386	0.518467	0.160214	0.106021	122941010	CBLN4	protein_coding	Cerebellin-4			GO:0062023,GO:0005576,GO:0005615,GO:0098982,GO:0045202,GO:1904862,GO:0099558,GO:0009306	collagen-containing extracellular matrix|extracellular region|extracellular space|GABA-ergic synapse|synapse|inhibitory synapse assembly|maintenance of synapse structure|protein secretion
CCDC13	39.7839	7.88342	71.6843	9.08796	3.18396	0.00595358	0.0343857	Up	0.165545	0.020252	0.0442784	0.0425838	0.124088	4.00524	0.0618718	0.0815006	0.0199943	0.110657	0.183407	0.0606847	122938878	CCDC13	protein_coding	Coiled-coil domain-containing protein 13			GO:0042995,GO:0034451,GO:0005813,GO:0005829,GO:0005654,GO:0006974,GO:0031122,GO:1905515	cell projection|centriolar satellite|centrosome|cytosol|nucleoplasm|cellular response to DNA damage stimulus|cytoplasmic microtubule organization|non-motile cilium assembly
CCDC180	114.053	191.474	36.6311	0.19135	-2.38572	0.00856972	0.0457914	Down	0.0454023	0.286393	0.290312	0.213507	0.243641	0.0849337	0.36059	0.167642	0.154227	0.460403	0.183389	4.81617	122946178	CCDC180	protein_coding	Coiled-coil domain-containing protein 180			GO:0070062	extracellular exosome
CCDC28B	2571.47	569.565	4573.37	8.02877	3.00518	1.21971e-64	1.0581e-60	Up	131.306	164.269	157.698	114.929	77.9731	132.674	16.8603	18.6365	13.0431	17.7603	20.563	15.9472	122932769	Ccdc28b	protein_coding	Coiled-coil domain-containing protein 28B			GO:0005813,GO:0005737,GO:0060271	centrosome|cytoplasm|cilium assembly
CCDC57	180.044	115.61	244.478	2.11385	1.07987	0.00206076	0.0148543	Up	3.0789	1.8741	0.933987	1.34736	2.3488	0.625136	1.27001	0.734791	0.714254	0.472304	1.03997	0.887778	122942415	CCDC57	protein_coding	Coiled-coil domain-containing protein 57			GO:0034451,GO:0005814,GO:0005813,GO:0005737,GO:0005876,GO:0007099,GO:0060271,GO:0000086,GO:0007020,GO:0045931	centriolar satellite|centriole|centrosome|cytoplasm|spindle microtubule|centriole replication|cilium assembly|G2/M transition of mitotic cell cycle|microtubule nucleation|positive regulation of mitotic cell cycle
CCDC9B	928.073	613.026	1243.12	2.02823	1.02022	0.000479875	0.00446905	Up	15.7609	24.4987	8.83826	29.9539	12.8303	17.8455	8.01399	10.8791	9.95268	3.88044	12.0514	11.3457	122921963	CCDC9B	protein_coding	Coiled-coil domain-containing protein 9B			GO:0003723	RNA binding
CCN1	1444.71	2340.1	549.32	0.234755	-2.09077	5.26352e-11	3.14904e-09	Down	7.979	8.45657	4.7817	9.06831	13.7638	7.49442	21.6938	18.0814	54.8365	64.5262	37.9604	28.4519	122943200	CCN1	protein_coding	CCN family member 1			GO:0031012,GO:0005576,GO:0050840,GO:0019838,GO:0008201,GO:0005178,GO:0003278,GO:0060413,GO:0003181,GO:0007155,GO:0098609,GO:0060591,GO:0030198,GO:0002041,GO:0043066,GO:0060548,GO:0001649,GO:0043065,GO:0030513,GO:0030501,GO:0061036,GO:0030335,GO:0010811,GO:2000304,GO:0043280,GO:0045669,GO:0033690,GO:0010518,GO:0045860,GO:0045944,GO:0072593,GO:0070372,GO:0007165,GO:0003281,GO:0044319	extracellular matrix|extracellular region|extracellular matrix binding|growth factor binding|heparin binding|integrin binding|apoptotic process involved in heart morphogenesis|atrial septum morphogenesis|atrioventricular valve morphogenesis|cell adhesion|cell-cell adhesion|chondroblast differentiation|extracellular matrix organization|intussusceptive angiogenesis|negative regulation of apoptotic …
CCN2	875.944	1179.31	572.583	0.485491	-1.04248	0.000301982	0.00304615	Down	12.7	11.7361	7.54242	6.37452	6.39747	3.50968	22.9664	13.6445	20.9855	10.69	18.9764	17.4164	122934230	Ccn2	protein_coding	CCN family member 2	bgar04371	Apelin signaling pathway	GO:0005938,GO:0005801,GO:0005829,GO:0031012,GO:0005576,GO:0005615,GO:0048471,GO:0001968,GO:0008083,GO:0008201,GO:0005178,GO:0008022,GO:0007568,GO:0001525,GO:0097553,GO:0001502,GO:0007155,GO:0030154,GO:0016477,GO:0007160,GO:0002062,GO:0035988,GO:0061448,GO:0071897,GO:0070278,GO:0008543,GO:0007229,GO:0035556,GO:0030324,GO:0060548,GO:0010629,GO:0001503,GO:0060452,GO:0050867,GO:0010942,GO:0045597,GO:…	cell cortex|cis-Golgi network|cytosol|extracellular matrix|extracellular region|extracellular space|perinuclear region of cytoplasm|fibronectin binding|growth factor activity|heparin binding|integrin binding|protein C-terminus binding|aging|angiogenesis|calcium ion transmembrane import into cytosol|cartilage condensation|cell adhesion|cell differentiation|cell migration|cell-matrix adhesion|chond…
CCNA2	16.7732	3.70574	29.8406	8.16453	3.02937	8.65356e-09	3.10847e-07	Up	0.335407	0.633584	0.969676	0.361607	0.463835	0.498264	0.0368697	0.036425	0.160849	0.0719356	0.0546466	0.0542435	122921587	ccna2	protein_coding	Cyclin-A2	bgar04110,bgar04218,bgar04914	Cell cycle|Cellular senescence|Progesterone-mediated oocyte maturation	GO:0000307,GO:0005737,GO:0005634,GO:0016538,GO:0044843,GO:0051301,GO:0000086	cyclin-dependent protein kinase holoenzyme complex|cytoplasm|nucleus|cyclin-dependent protein serine/threonine kinase regulator activity|cell cycle G1/S phase transition|cell division|G2/M transition of mitotic cell cycle
CCNB3	16.0522	3.76765	28.3367	7.61519	2.92888	0.000107902	0.00129826	Up	0.719682	0.609524	0.481234	0.373814	0.282931	0.431508	0.0172422	0.0340684	0.250737	0	0.0851853	0	122946723	CCNB3	protein_coding	G2/mitotic-specific cyclin-B3			GO:0005813,GO:0000307,GO:0005737,GO:0005634,GO:0016538,GO:0051301,GO:0044772,GO:0000079	centrosome|cyclin-dependent protein kinase holoenzyme complex|cytoplasm|nucleus|cyclin-dependent protein serine/threonine kinase regulator activity|cell division|mitotic cell cycle phase transition|regulation of cyclin-dependent protein serine/threonine kinase activity
CD302	244.934	342.305	147.563	0.431306	-1.21322	1.72123e-05	0.000269674	Down	3.60731	5.45781	1.29392	3.06491	3.61394	2.70374	11.0491	9.17373	8.69929	5.50919	8.73414	5.07923	122944385	CD302	protein_coding	CD302 antigen			GO:0005938,GO:0030175,GO:0016020,GO:0005902,GO:0030246	cell cortex|filopodium|membrane|microvillus|carbohydrate binding
CDC14A	33.5148	19.1241	47.9054	2.50925	1.32726	0.000157337	0.00178535	Up	0.289426	0.231652	0.172944	0.33265	0.157359	0.466549	0.143845	0.0909506	0.0780942	0.151553	0.079595	0.146729	122943219	CDC14A	protein_coding	Dual specificity protein phosphatase CDC14A	bgar04110	Cell cycle	GO:0005813,GO:0005737,GO:0005829,GO:1902636,GO:0060091,GO:0072686,GO:0016604,GO:0005730,GO:0005654,GO:0000922,GO:0032426,GO:0017018,GO:0004722,GO:0004725,GO:0008138,GO:0007049,GO:0051301,GO:0060271,GO:0000226,GO:0032467,GO:0006470,GO:0007096,GO:0007605	centrosome|cytoplasm|cytosol|kinociliary basal body|kinocilium|mitotic spindle|nuclear body|nucleolus|nucleoplasm|spindle pole|stereocilium tip|myosin phosphatase activity|protein serine/threonine phosphatase activity|protein tyrosine phosphatase activity|protein tyrosine/serine/threonine phosphatase activity|cell cycle|cell division|cilium assembly|microtubule cytoskeleton organization|positive …
CDC25A	22.0422	12.9385	31.1459	2.41257	1.27057	0.00243437	0.017079	Up	0.170134	0.170966	0.308789	0.242266	0.157339	0.356157	0.0756985	0.0747854	0.132097	0.199386	0.0747978	0.0519723	122938084	CDC25A	protein_coding	M-phase inducer phosphatase 1	bgar04110,bgar04218,bgar04914	Cell cycle|Cellular senescence|Progesterone-mediated oocyte maturation	GO:0005737,GO:0005829,GO:0005654,GO:0005634,GO:0051087,GO:0004721,GO:0019901,GO:0004725,GO:0051301,GO:0008283,GO:0034644,GO:0000082,GO:0000086,GO:0010971,GO:0110032,GO:0006470,GO:0000079,GO:0009314	cytoplasm|cytosol|nucleoplasm|nucleus|chaperone binding|phosphoprotein phosphatase activity|protein kinase binding|protein tyrosine phosphatase activity|cell division|cell population proliferation|cellular response to UV|G1/S transition of mitotic cell cycle|G2/M transition of mitotic cell cycle|positive regulation of G2/M transition of mitotic cell cycle|positive regulation of G2/MI transition o…
CDCA2	24.4847	15.3689	33.6005	2.18884	1.13017	0.00958845	0.0499109	Up	0.229355	0.356827	0.360072	0.259719	0.18347	0.475689	0.260888	0.165691	0.243891	0.0727161	0.101272	0.054832	122927249	CDCA2	protein_coding	Cell division cycle-associated protein 2			GO:0005694,GO:0005829,GO:0005654,GO:0005634,GO:0051301,GO:0007059,GO:0035307,GO:0051983,GO:0007088	chromosome|cytosol|nucleoplasm|nucleus|cell division|chromosome segregation|positive regulation of protein dephosphorylation|regulation of chromosome segregation|regulation of mitotic nuclear division
CDCA5	5.43964	1.34295	9.53634	7.28684	2.86529	0.00424897	0.0264323	Up	0.186769	0.0922726	0.230563	0.0277174	0.14685	0.06719	0	0	0.0780845	0.0130955	0	0.0131663	122920393	cdca5-b	protein_coding	Sororin-B	bgar04110	Cell cycle	GO:0000785,GO:0005737,GO:0005634,GO:0051301,GO:0006302,GO:0007064	chromatin|cytoplasm|nucleus|cell division|double-strand break repair|mitotic sister chromatid cohesion
CDCA7	8.22659	3.44912	13.0041	3.76703	1.91343	0.00337499	0.0220218	Up	0.138492	0.13862	0.290446	0.121448	0.0386069	0.176642	0.0117638	0.0581095	0.034214	0.011476	0.0813668	0.0576905	122944858	CDCA7	protein_coding	Cell division cycle-associated protein 7			GO:0005829,GO:0005654,GO:0005634,GO:0006915,GO:0042127,GO:0006355	cytosol|nucleoplasm|nucleus|apoptotic process|regulation of cell population proliferation|regulation of DNA-templated transcription
CDCA8	18.0309	7.85629	28.2055	3.61072	1.85229	0.000335164	0.00334201	Up	0.796076	0.547808	0.973143	0.503946	0.432281	0.628262	0.209201	0.137785	0.450698	0.0226759	0.160776	0.136791	122932181	cdca8	protein_coding	Borealin			GO:0005694,GO:0032133,GO:0000775,GO:0005737,GO:0005634,GO:0005819,GO:0051301,GO:0007059,GO:0051225	chromosome|chromosome passenger complex|chromosome, centromeric region|cytoplasm|nucleus|spindle|cell division|chromosome segregation|spindle assembly
CDHR3	15.0792	0.317833	29.8406	94.2691	6.55871	0.00958162	0.0499109	Up	0.0425009	1.72553	0	0	0.0108605	0	0	0	0	0	0.00980971	0.00973735	122925406	CDHR3	protein_coding	Cadherin-related family member 3			GO:0005912,GO:0016342,GO:0005886,GO:0045296,GO:0005509,GO:0001618,GO:0034332,GO:0016339,GO:0000902,GO:0098742,GO:0007043,GO:0007156	adherens junction|catenin complex|plasma membrane|cadherin binding|calcium ion binding|virus receptor activity|adherens junction organization|calcium-dependent cell-cell adhesion via plasma membrane cell adhesion molecules|cell morphogenesis|cell-cell adhesion via plasma-membrane adhesion molecules|cell-cell junction assembly|homophilic cell adhesion via plasma membrane adhesion molecules
CDK1	32.6005	9.93857	55.2625	5.59806	2.48493	1.85082e-05	0.000285692	Up	1.8457	0.896536	2.50465	1.67569	0.776825	0.609307	0.152167	0.100221	0.811368	0.197926	0.150357	0.0994983	122941176	cdk1-a	protein_coding	Cyclin-dependent kinase 1-A	bgar04110,bgar04114,bgar04115,bgar04218,bgar04540,bgar04914	Cell cycle|Oocyte meiosis|p53 signaling pathway|Cellular senescence|Gap junction|Progesterone-mediated oocyte maturation	GO:0005829,GO:0005634,GO:0005524,GO:0004693,GO:0106310,GO:0004674,GO:0008353,GO:0007049,GO:0051301,GO:0006468,GO:0042752,GO:0048511	cytosol|nucleus|ATP binding|cyclin-dependent protein serine/threonine kinase activity|protein serine kinase activity|protein serine/threonine kinase activity|RNA polymerase II CTD heptapeptide repeat kinase activity|cell cycle|cell division|protein phosphorylation|regulation of circadian rhythm|rhythmic process
CDK14	71.9682	43.6319	100.305	2.30024	1.20179	4.17647e-07	9.83198e-06	Up	0.750466	0.645909	0.686115	0.807203	0.37336	0.453469	0.335091	0.251352	0.270718	0.23609	0.294315	0.310403	122937946	Cdk14	protein_coding	Cyclin-dependent kinase 14			GO:0000307,GO:0005737,GO:0000308,GO:0005829,GO:0005654,GO:0005634,GO:0005886,GO:0005524,GO:0030332,GO:0004693,GO:0004672,GO:0106310,GO:0004674,GO:0051301,GO:0000086,GO:0006468,GO:0060828,GO:0000083,GO:0016055	cyclin-dependent protein kinase holoenzyme complex|cytoplasm|cytoplasmic cyclin-dependent protein kinase holoenzyme complex|cytosol|nucleoplasm|nucleus|plasma membrane|ATP binding|cyclin binding|cyclin-dependent protein serine/threonine kinase activity|protein kinase activity|protein serine kinase activity|protein serine/threonine kinase activity|cell division|G2/M transition of mitotic cell cycl…
CDKL1	19.6708	7.82745	31.5142	4.03416	2.01227	0.000181392	0.00200583	Up	0.107294	0.239958	0.154701	0.329904	0.0959617	0.263438	0.0939864	0.0123804	0.0607447	0.0183374	0.0990594	0.0245822	122922040	CDKL1	protein_coding	Cyclin-dependent kinase-like 1			GO:0035869,GO:0005737,GO:0070062,GO:0043231,GO:0005654,GO:0005634,GO:0005524,GO:0004693,GO:0106310,GO:0006468,GO:1902017	ciliary transition zone|cytoplasm|extracellular exosome|intracellular membrane-bounded organelle|nucleoplasm|nucleus|ATP binding|cyclin-dependent protein serine/threonine kinase activity|protein serine kinase activity|protein phosphorylation|regulation of cilium assembly
CEBPB	1557.72	2737.29	378.152	0.13816	-2.85559	4.5193e-14	4.75211e-12	Down	6.55077	17.1653	3.48014	4.20378	19.1229	8.25619	86.6509	76.4584	115.435	49.1349	69.3212	45.941	122940776	Cebpb	protein_coding	CCAAT/enhancer-binding protein beta	bgar04148	Efferocytosis	GO:1990647,GO:0036488,GO:0000785,GO:0000779,GO:0005737,GO:0016363,GO:0005654,GO:0005634,GO:0090575,GO:0003682,GO:0031490,GO:0003677,GO:0001228,GO:0000981,GO:0140297,GO:0001227,GO:0035035,GO:0042826,GO:0042802,GO:0019900,GO:0035259,GO:0046982,GO:0042803,GO:0000978,GO:0000979,GO:0000977,GO:0061629,GO:0043565,GO:1990837,GO:0000976,GO:0044389,GO:0050873,GO:0071230,GO:0071347,GO:0071222,GO:0071407,GO:…	C/EBP complex|CHOP-C/EBP complex|chromatin|condensed chromosome, centromeric region|cytoplasm|nuclear matrix|nucleoplasm|nucleus|RNA polymerase II transcription regulator complex|chromatin binding|chromatin DNA binding|DNA binding|DNA-binding transcription activator activity, RNA polymerase II-specific|DNA-binding transcription factor activity, RNA polymerase II-specific|DNA-binding transcription…
CEBPD	10285.6	15920	4651.16	0.292164	-1.77515	1.09722e-09	4.89485e-08	Down	43.45	152.705	52.8482	47.092	111.231	56.9405	293.02	247.187	349.898	277.3	211.115	274.01	122938705	Cebpd	protein_coding	CCAAT/enhancer-binding protein delta			GO:0005654,GO:0005634,GO:0090575,GO:0003677,GO:0001228,GO:0000981,GO:0042802,GO:0000978,GO:0043565,GO:1990837,GO:0000976,GO:0045444,GO:0002244,GO:0048839,GO:0045892,GO:0045669,GO:0045944,GO:0045595,GO:0006357	nucleoplasm|nucleus|RNA polymerase II transcription regulator complex|DNA binding|DNA-binding transcription activator activity, RNA polymerase II-specific|DNA-binding transcription factor activity, RNA polymerase II-specific|identical protein binding|RNA polymerase II cis-regulatory region sequence-specific DNA binding|sequence-specific DNA binding|sequence-specific double-stranded DNA binding|tr…
CENPF	25.7891	11.3672	40.2109	3.55884	1.83141	0.00131243	0.0102386	Up	0.198597	0.147835	0.16537	0.151812	0.0574513	0.11566	0.021007	0.0103768	0.112011	0.0102465	0.0553521	0.0309059	122935727	CENPF	protein_coding	Centromere protein F			GO:0005930,GO:0005813,GO:0000775,GO:0036064,GO:0097539,GO:0005737,GO:0005829,GO:0000776,GO:0030496,GO:0005635,GO:0016363,GO:0005654,GO:0005634,GO:0000940,GO:0048471,GO:0045120,GO:0005819,GO:0000922,GO:0003682,GO:0140297,GO:0070840,GO:0008017,GO:0008022,GO:0042803,GO:0030154,GO:0051301,GO:0007059,GO:0071897,GO:0001822,GO:0051382,GO:0051310,GO:0000278,GO:0007094,GO:0007517,GO:0045892,GO:0015031,GO:…	axoneme|centrosome|chromosome, centromeric region|ciliary basal body|ciliary transition fiber|cytoplasm|cytosol|kinetochore|midbody|nuclear envelope|nuclear matrix|nucleoplasm|nucleus|outer kinetochore|perinuclear region of cytoplasm|pronucleus|spindle|spindle pole|chromatin binding|DNA-binding transcription factor binding|dynein complex binding|microtubule binding|protein C-terminus binding|prot…
CEP55	13.7737	4.94524	22.6021	4.59192	2.1991	0.000962865	0.00792867	Up	0.49825	0.385721	0.468518	0.390509	0.0477454	0.1602	0.0872902	0.0718644	0.0987295	0.0141925	0.0143753	0.156961	122941182	CEP55	protein_coding	Centrosomal protein of 55 kDa			GO:0005814,GO:0005813,GO:0032154,GO:0005737,GO:0090543,GO:0045171,GO:0016020,GO:0030496,GO:0042802,GO:1904888,GO:0045184,GO:0061952,GO:0000281,GO:0014066	centriole|centrosome|cleavage furrow|cytoplasm|Flemming body|intercellular bridge|membrane|midbody|identical protein binding|cranial skeletal system development|establishment of protein localization|midbody abscission|mitotic cytokinesis|regulation of phosphatidylinositol 3-kinase signaling
CEP85L	3798.49	5679.46	1917.53	0.337613	-1.56656	1.63012e-19	4.63649e-17	Down	4.54192	6.38824	7.06509	7.55403	9.01303	5.12281	23.4118	27.3561	18.71	19.2818	21.3965	13.9062	122935009	Cep85l	protein_coding	Centrosomal protein of 85 kDa-like			GO:0005813,GO:0005737,GO:0000242,GO:0001764	centrosome|cytoplasm|pericentriolar material|neuron migration
CERKL	41.0751	4.03936	78.1107	19.3056	4.27095	3.67697e-11	2.30308e-09	Up	0.239327	0.90579	0.360072	0.634868	0.438289	1.79083	0.130444	0.00920505	0.0451649	0.036358	0.00920658	0.00913867	122944391	CERK	protein_coding	Ceramide kinase			GO:0005737,GO:0016020,GO:0005886,GO:0005524,GO:0001729,GO:0102773,GO:0001727,GO:0000287,GO:0006672,GO:0006687,GO:0016310,GO:0006665	cytoplasm|membrane|plasma membrane|ATP binding|ceramide kinase activity|dihydroceramide kinase activity|lipid kinase activity|magnesium ion binding|ceramide metabolic process|glycosphingolipid metabolic process|phosphorylation|sphingolipid metabolic process
CERS1	39.4326	59.655	19.2102	0.321283	-1.63808	0.00800158	0.0433836	Down	0.0595732	0.0437273	0.322665	0.0919454	0.657638	0.100299	0.478702	0.560915	1.41385	0.857962	0.462007	0.305732	122931412	CERS1	protein_coding	Ceramide synthase 1	bgar00600	Sphingolipid metabolism	GO:0005783,GO:0005789,GO:0043231,GO:0016020,GO:0016410,GO:0050291,GO:0072721,GO:0036146,GO:0071492,GO:0071466,GO:0046513,GO:0051974,GO:1901526,GO:0030148	endoplasmic reticulum|endoplasmic reticulum membrane|intracellular membrane-bounded organelle|membrane|N-acyltransferase activity|sphingosine N-acyltransferase activity|cellular response to dithiothreitol|cellular response to mycotoxin|cellular response to UV-A|cellular response to xenobiotic stimulus|ceramide biosynthetic process|negative regulation of telomerase activity|positive regulation of …
CFAP43	68.0674	96.5082	39.6267	0.411375	-1.28147	0.00103398	0.00841445	Down	0.377467	0.394101	0.169719	0.979344	0.505565	0.499157	1.34996	2.25884	1.45023	1.06778	0.793128	0.512923	122926392	cfap43	protein_coding	Cilia- and flagella-associated protein 43			GO:0042995,GO:0005737,GO:0005856,GO:0005576,GO:0003351,GO:0003356	cell projection|cytoplasm|cytoskeleton|extracellular region|epithelial cilium movement involved in extracellular fluid movement|regulation of cilium beat frequency
CFAP57	54.5699	80.8897	28.25	0.348974	-1.51881	1.37535e-07	3.621e-06	Down	0.162549	0.134227	0.211951	0.211679	0.265838	0.296478	0.873313	0.547677	0.655234	0.785275	0.682834	0.327726	122943649	CFAP57	protein_coding	Cilia- and flagella-associated protein 57
CFAP69	25.4954	38.674	12.3168	0.318631	-1.65004	0.0017018	0.012694	Down	0.0757633	0.109236	0.0325679	0.156607	0.298701	0.0809885	0.434857	0.569485	0.401972	0.720185	0.119911	0.218216	122938396	CFAP69	protein_coding	Cilia- and flagella-associated protein 69			GO:0005737,GO:0097730,GO:0097225,GO:0030317,GO:0042048,GO:1905516,GO:1902093,GO:1990834,GO:0007608,GO:0007288	cytoplasm|non-motile cilium|sperm midpiece|flagellated sperm motility|olfactory behavior|positive regulation of fertilization|positive regulation of flagellated sperm motility|response to odorant|sensory perception of smell|sperm axoneme assembly
CGAS	48.7982	18.7171	78.8792	4.21691	2.07619	0.00669863	0.0376974	Up	0.137494	3.43315	0.15761	0.246314	0.210808	0.165349	0.211057	0.208511	0.231302	0.18799	0.217613	0.027001	122934311	Cgas	protein_coding	Cyclic GMP-AMP synthase	bgar04623,bgar05168	Cytosolic DNA-sensing pathway|Herpes simplex virus 1 infection	GO:0005829,GO:0005654,GO:0005634,GO:0005886,GO:0035861,GO:0061501,GO:0005524,GO:0003682,GO:0003677,GO:0003690,GO:0005525,GO:0046872,GO:0140693,GO:0031491,GO:0005546,GO:0160004,GO:0042803,GO:0002218,GO:0019933,GO:0006974,GO:0071360,GO:0019934,GO:0051607,GO:0008340,GO:0006281,GO:0045087,GO:2000042,GO:0038001,GO:2000774,GO:0002230,GO:0032481,GO:0050776,GO:0002637,GO:0050863,GO:0032479	cytosol|nucleoplasm|nucleus|plasma membrane|site of double-strand break|2',3'-cyclic GMP-AMP synthase activity|ATP binding|chromatin binding|DNA binding|double-stranded DNA binding|GTP binding|metal ion binding|molecular condensate scaffold activity|nucleosome binding|phosphatidylinositol-4,5-bisphosphate binding|poly-ADP-D-ribose modification-dependent protein binding|protein homodimerization ac…
CHCHD3	12326.7	16716.7	7936.77	0.474764	-1.07472	1.61857e-11	1.08846e-09	Down	183.249	156.861	232.643	175.743	293.218	193.182	532.108	521.875	360.264	436.529	402.762	494.698	122927791	Chchd3	protein_coding	MICOS complex subunit Mic19			GO:0061617,GO:0005743,GO:0005739,GO:0005634,GO:0060090,GO:0019902,GO:0042407,GO:0007007,GO:0008053	MICOS complex|mitochondrial inner membrane|mitochondrion|nucleus|molecular adaptor activity|phosphatase binding|cristae formation|inner mitochondrial membrane organization|mitochondrial fusion
CHD5	134.454	88.3626	180.545	2.04671	1.03331	9.69625e-09	3.42627e-07	Up	0.630558	0.95665	0.682259	0.909986	0.771396	1.06812	0.505667	0.320823	0.404776	0.475194	0.449227	0.414062	122928868	CHD5	protein_coding	Chromodomain-helicase-DNA-binding protein 5			GO:0000785,GO:0005829,GO:0000792,GO:0016020,GO:0016607,GO:0005654,GO:0005634,GO:0016581,GO:0005524,GO:0016887,GO:0140658,GO:0003682,GO:0003677,GO:0061628,GO:0004386,GO:0042393,GO:0046872,GO:0021895,GO:0006338,GO:0098532,GO:0043967,GO:0008285,GO:0000122,GO:1901798,GO:0006357,GO:0035092	chromatin|cytosol|heterochromatin|membrane|nuclear speck|nucleoplasm|nucleus|NuRD complex|ATP binding|ATP hydrolysis activity|ATP-dependent chromatin remodeler activity|chromatin binding|DNA binding|H3K27me3 modified histone binding|helicase activity|histone binding|metal ion binding|cerebral cortex neuron differentiation|chromatin remodeling|histone H3-K27 trimethylation|histone H4 acetylation|n…
CHGA	31.6986	14.1743	49.2229	3.47596	1.79741	0.00568369	0.0331988	Up	0.526527	3.18843	0.168996	0.406322	0.17222	1.33956	0.275502	0.408268	0.286169	0.441538	0.21389	0.135108	122922134	CHGA	protein_coding	Chromogranin-A			GO:0042583,GO:0005576,GO:0005615,GO:0098992,GO:0030141,GO:0030133,GO:0005509,GO:0004857,GO:0046872,GO:0086030,GO:0019732,GO:0061844,GO:0042742,GO:0050832,GO:0050829,GO:0050830,GO:0052338,GO:0045087,GO:0031640,GO:0045576,GO:0002551,GO:0043303,GO:0016525,GO:0033604,GO:0046888,GO:0046676,GO:2000707,GO:0030155	chromaffin granule|extracellular region|extracellular space|neuronal dense core vesicle|secretory granule|transport vesicle|calcium ion binding|enzyme inhibitor activity|metal ion binding|adenylate cyclase-activating adrenergic receptor signaling pathway involved in cardiac muscle relaxation|antifungal humoral response|antimicrobial humoral immune response mediated by antimicrobial peptide|defens…
CHN1	230.797	316.553	145.04	0.45849	-1.12504	7.84133e-05	0.00100671	Down	1.54258	2.17098	1.32432	2.08069	1.697	1.80967	3.40789	1.9187	2.45124	6.07708	3.98287	6.25371	122944765	CHN1	protein_coding	N-chimaerin			GO:0005829,GO:0046875,GO:0005096,GO:0046872,GO:0048013,GO:0008045,GO:0043547,GO:0050770,GO:0043087,GO:0051056	cytosol|ephrin receptor binding|GTPase activator activity|metal ion binding|ephrin receptor signaling pathway|motor neuron axon guidance|positive regulation of GTPase activity|regulation of axonogenesis|regulation of GTPase activity|regulation of small GTPase mediated signal transduction
CHODL	56.3827	14.3637	98.4017	6.87294	2.78093	3.20096e-08	9.89958e-07	Up	0.898193	0.977426	3.35219	3.80823	1.3024	1.21134	0.117103	0.0771272	0.264899	0.323676	0.3857	0.55514	122933080	CHODL	protein_coding	Chondrolectin			GO:0005813,GO:0005737,GO:0005829,GO:0005789,GO:0048471,GO:0030246,GO:0007517,GO:0007399,GO:0050772	centrosome|cytoplasm|cytosol|endoplasmic reticulum membrane|perinuclear region of cytoplasm|carbohydrate binding|muscle organ development|nervous system development|positive regulation of axonogenesis
CHRDL2	1265.83	830.572	1701.1	2.04842	1.03451	3.602e-11	2.2643e-09	Up	13.0481	15.3719	12.289	12.004	13.945	20.1468	8.43843	5.77737	7.37682	7.52307	8.35493	7.02708	122932932	CHRDL2	protein_coding	Chordin-like protein 2			GO:0005737,GO:0005615,GO:0036122,GO:0051216,GO:0030154,GO:0030514,GO:0001503	cytoplasm|extracellular space|BMP binding|cartilage development|cell differentiation|negative regulation of BMP signaling pathway|ossification
CHRNA2	16.9556	8.51911	25.3922	2.96832	1.56965	0.00307165	0.020463	Up	0.652251	0.272022	0.460926	0.500484	0.106065	0.0970583	0.180062	0.17789	0.0805684	0.0945846	0.109489	0.108681	122935879	CHRNA2	protein_coding	Neuronal acetylcholine receptor subunit alpha-2	bgar04080	Neuroactive ligand-receptor interaction	GO:0005892,GO:0045211,GO:0022848,GO:0004888,GO:0051899	acetylcholine-gated channel complex|postsynaptic membrane|acetylcholine-gated cation-selective channel activity|transmembrane signaling receptor activity|membrane depolarization
CHRNB3	8.01446	1.74624	14.2827	8.20963	3.03732	0.000177064	0.00196746	Up	0.662496	0.12157	0.189855	0.237366	0.174129	0.106228	0.0176861	0.0174727	0	0.0172534	0.0349513	0.10408	122927009	CHRNB3	protein_coding	Neuronal acetylcholine receptor subunit beta-3	bgar04080	Neuroactive ligand-receptor interaction	GO:0005892,GO:0045211,GO:0022848,GO:0004888,GO:0051899	acetylcholine-gated channel complex|postsynaptic membrane|acetylcholine-gated cation-selective channel activity|transmembrane signaling receptor activity|membrane depolarization
CHRND	2331.57	808.885	3854.26	4.76597	2.25277	5.96795e-42	1.03544e-38	Up	34.6881	53.0055	36.3858	46.46	56.0649	49.8542	10.3171	8.95105	10.5242	12.1547	7.23772	11.2343	122934734	chrnd	protein_coding	Acetylcholine receptor subunit delta	bgar04080	Neuroactive ligand-receptor interaction	GO:0045211,GO:0022848,GO:0004888	postsynaptic membrane|acetylcholine-gated cation-selective channel activity|transmembrane signaling receptor activity
CHRNG	87.5472	30.7896	144.305	4.6944	2.23094	4.31018e-19	1.20616e-16	Up	2.70138	2.44237	2.05686	3.1384	2.5395	3.04313	0.515869	0.837276	0.875209	0.359464	0.600754	0.361408	122935823	chrng	protein_coding	Acetylcholine receptor subunit gamma	bgar04080	Neuroactive ligand-receptor interaction	GO:0045211,GO:0022848,GO:0004888	postsynaptic membrane|acetylcholine-gated cation-selective channel activity|transmembrane signaling receptor activity
CHST11	128.377	70.8984	185.855	2.62117	1.39021	2.28035e-06	4.49591e-05	Up	1.39375	1.19774	2.64824	2.19657	0.732374	1.99219	0.632795	0.797309	0.533458	0.876767	0.498401	0.746584	122925935	CHST11	protein_coding	Carbohydrate sulfotransferase 11	bgar00532	Glycosaminoglycan biosynthesis - chondroitin sulfate / dermatan sulfate	GO:0000139,GO:0016020,GO:0047756,GO:0001537,GO:0050659,GO:0008146,GO:0006915,GO:0016051,GO:0002063,GO:0030206,GO:0048589,GO:0042733,GO:0048703,GO:0001701,GO:0043066,GO:0030512,GO:0033037,GO:0036342,GO:0009791,GO:0030166,GO:0042127,GO:0007585,GO:0007179	Golgi membrane|membrane|chondroitin 4-sulfotransferase activity|N-acetylgalactosamine 4-O-sulfotransferase activity|N-acetylgalactosamine 4-sulfate 6-O-sulfotransferase activity|sulfotransferase activity|apoptotic process|carbohydrate biosynthetic process|chondrocyte development|chondroitin sulfate biosynthetic process|developmental growth|embryonic digit morphogenesis|embryonic viscerocranium mo…
CHST2	94.5469	62.4473	126.646	2.02929	1.02097	0.000688354	0.00599545	Up	1.4739	1.52926	1.75467	2.83024	0.61951	1.58475	0.81085	0.712062	0.686274	0.728235	1.29719	0.82054	122934583	CHST2	protein_coding	Carbohydrate sulfotransferase 2	bgar00533	Glycosaminoglycan biosynthesis - keratan sulfate	GO:0005829,GO:0005794,GO:0000139,GO:0005654,GO:0005802,GO:0001517,GO:0008146,GO:0005975,GO:0006954,GO:0018146,GO:0006044,GO:1903238,GO:0006790	cytosol|Golgi apparatus|Golgi membrane|nucleoplasm|trans-Golgi network|N-acetylglucosamine 6-O-sulfotransferase activity|sulfotransferase activity|carbohydrate metabolic process|inflammatory response|keratan sulfate biosynthetic process|N-acetylglucosamine metabolic process|positive regulation of leukocyte tethering or rolling|sulfur compound metabolic process
CIT	46.7013	19.8291	73.5735	3.70275	1.8886	2.98781e-06	5.75982e-05	Up	0.438181	0.279849	0.327472	0.418537	0.0878204	0.208943	0.0802786	0.134827	0.0622622	0.0391573	0.126917	0.0629906	122924383	CIT	protein_coding	Citron Rho-interacting kinase			GO:0032154,GO:0005737,GO:0005856,GO:0005829,GO:0031985,GO:0016020,GO:0030496,GO:0043025,GO:0005634,GO:0005524,GO:0046872,GO:0030165,GO:0019901,GO:0106310,GO:0004674,GO:0030291,GO:0097110,GO:0017124,GO:0001223,GO:0031032,GO:0000086,GO:0048699,GO:0007030,GO:0001889,GO:0000278,GO:0000281,GO:0035331,GO:0051402,GO:0018107,GO:0032467,GO:0008064	cleavage furrow|cytoplasm|cytoskeleton|cytosol|Golgi cisterna|membrane|midbody|neuronal cell body|nucleus|ATP binding|metal ion binding|PDZ domain binding|protein kinase binding|protein serine kinase activity|protein serine/threonine kinase activity|protein serine/threonine kinase inhibitor activity|scaffold protein binding|SH3 domain binding|transcription coactivator binding|actomyosin structure…
CKAP2	92.6455	46.62	138.671	2.97913	1.57489	4.59389e-06	8.40759e-05	Up	1.04413	1.24263	1.28254	1.09478	0.30935	0.863394	0.176739	0.265404	0.376956	0.351728	0.384201	0.485376	122932885	CKAP2	protein_coding	Cytoskeleton-associated protein 2			GO:0005737,GO:0005874,GO:0006915,GO:0007049	cytoplasm|microtubule|apoptotic process|cell cycle
CKMT1A	12.1991	20.5783	3.81984	0.185534	-2.43024	8.68476e-06	0.000148162	Down	0.0172418	0.0632782	0.103762	0.0498956	0.0352472	0.0967621	0.370532	0.71621	0.249892	0.267172	0.191021	0.31602	122929609	CKMT1	protein_coding	Creatine kinase U-type, mitochondrial	bgar00330	Arginine and proline metabolism	GO:0005743,GO:0005739,GO:0005524,GO:0004111,GO:0016301,GO:0046314,GO:0016310	mitochondrial inner membrane|mitochondrion|ATP binding|creatine kinase activity|kinase activity|phosphocreatine biosynthetic process|phosphorylation
CLDN19	249.219	337.047	161.392	0.479151	-1.06145	0.000474964	0.00443299	Down	1.34172	2.79448	1.92445	2.7309	0.713147	2.63545	4.56332	4.26057	2.71031	4.36608	7.3953	3.47979	122926872	Cldn19	protein_coding	Claudin-19	bgar04514,bgar04530	Cell adhesion molecules|Tight junction	GO:0043296,GO:0016323,GO:0005923,GO:0030054,GO:0005737,GO:0005634,GO:0048471,GO:0005886,GO:0042802,GO:0005198,GO:0031532,GO:0043297,GO:0070830,GO:0016338,GO:0007155,GO:0030336,GO:0008285,GO:0010629,GO:0061045,GO:0019227,GO:1901890,GO:0010628,GO:0001934,GO:0150111,GO:0120193	apical junction complex|basolateral plasma membrane|bicellular tight junction|cell junction|cytoplasm|nucleus|perinuclear region of cytoplasm|plasma membrane|identical protein binding|structural molecule activity|actin cytoskeleton reorganization|apical junction assembly|bicellular tight junction assembly|calcium-independent cell-cell adhesion via plasma membrane cell-adhesion molecules|cell adhe…
CLDN20	33.8866	50.7072	17.0659	0.337944	-1.56514	0.00295711	0.0198657	Down	0.345055	1.51261	0.23073	0.850615	0.470262	0.286885	1.54039	1.69876	0.451482	1.43281	3.25651	3.09194	122933964	CLDN20	protein_coding	Claudin-20	bgar04514,bgar04530	Cell adhesion molecules|Tight junction	GO:0005923,GO:0005886,GO:0070160,GO:0042802,GO:0005198,GO:0070830,GO:0016338,GO:0007155	bicellular tight junction|plasma membrane|tight junction|identical protein binding|structural molecule activity|bicellular tight junction assembly|calcium-independent cell-cell adhesion via plasma membrane cell-adhesion molecules|cell adhesion
CLEC11A	170.9	112.434	229.366	2.04036	1.02882	0.000323602	0.00323416	Up	4.44704	4.87852	5.11496	5.05909	3.11269	8.29643	4.78746	2.11945	2.69283	1.36586	2.58839	2.45855	122926672	Clec11a	protein_coding	C-type lectin domain family 11 member A			GO:0005737,GO:0005576,GO:0005615,GO:0030246,GO:0008083,GO:0001503,GO:0008284	cytoplasm|extracellular region|extracellular space|carbohydrate binding|growth factor activity|ossification|positive regulation of cell population proliferation
CMC2	126.131	168.792	83.4704	0.494583	-1.01571	0.000426304	0.00405281	Down	3.01888	3.26844	5.14757	3.31979	4.25831	9.03583	8.57504	9.86496	9.13363	7.86996	15.218	9.18516	122920690	cmc2	protein_coding	COX assembly mitochondrial protein 2 homolog			GO:0005739	mitochondrion
CNDP1	4882	8061.01	1702.99	0.211279	-2.24278	7.06422e-13	6.12821e-11	Down	25.7011	29.2054	7.78304	34.6135	13.2497	32.6259	130.8	154.175	71.4141	72.9785	118.628	163.435	122937900	Cndp1	protein_coding	Beta-Ala-His dipeptidase	bgar00330,bgar00340,bgar00410	Arginine and proline metabolism|Histidine metabolism|beta-Alanine metabolism	GO:0005829,GO:0005576,GO:0004180,GO:0016805,GO:0046872,GO:0070573,GO:0008233,GO:0006508,GO:0051246	cytosol|extracellular region|carboxypeptidase activity|dipeptidase activity|metal ion binding|metallodipeptidase activity|peptidase activity|proteolysis|regulation of protein metabolic process
CNTN1	7.7169	12.2206	3.2132	0.259473	-1.94634	0.00284718	0.0193341	Down	0.0842383	0.0171755	0.00938802	0.0180575	0.0191342	0.0175093	0.131182	0.1296	0.0508709	0.0767839	0.198753	0.0943545	122925692	CNTN1	protein_coding	Contactin-1	bgar04514	Cell adhesion molecules	GO:0030424,GO:0005886,GO:0098632,GO:0007411,GO:0007420,GO:0098609	axon|plasma membrane|cell-cell adhesion mediator activity|axon guidance|brain development|cell-cell adhesion
CNTNAP1	5.70897	1.70615	9.7118	5.65425	2.49934	0.00230375	0.016301	Up	0.111162	0.0539959	0.0459104	0.0252305	0.0467861	0.0672777	0.00610974	0	0	0.0238411	0.0301852	0.00599251	122940755	CNTNAP1	protein_coding	Contactin-associated protein 1	bgar04514	Cell adhesion molecules	GO:0098978,GO:0016020,GO:0033010,GO:0033270,GO:0005886,GO:0048786,GO:0017124,GO:0038023,GO:0007409,GO:0007155,GO:0022010,GO:0007010,GO:0007005,GO:0022011,GO:0098529,GO:0050885,GO:0050884,GO:0048812,GO:0019227,GO:0030913,GO:1990227,GO:0097106,GO:0071205,GO:0002175,GO:0090128,GO:0007165	glutamatergic synapse|membrane|paranodal junction|paranode region of axon|plasma membrane|presynaptic active zone|SH3 domain binding|signaling receptor activity|axonogenesis|cell adhesion|central nervous system myelination|cytoskeleton organization|mitochondrion organization|myelination in peripheral nervous system|neuromuscular junction development, skeletal muscle fiber|neuromuscular process co…
COCH	33.1398	59.9021	6.37741	0.105875	-3.23956	0.000219645	0.00233938	Down	0.111529	0	0.0621473	0.0119538	0.240664	0.0115909	0.243154	0.285977	2.39098	0.542184	0.606372	0.0794961	122921290	Coch	protein_coding	Cochlin			GO:0062023,GO:0031012,GO:0005615,GO:0005518,GO:0008360,GO:0007605	collagen-containing extracellular matrix|extracellular matrix|extracellular space|collagen binding|regulation of cell shape|sensory perception of sound
COL11A1	725.503	306.412	1144.59	3.73646	1.90167	8.74493e-07	1.90848e-05	Up	8.84331	4.04154	5.07199	5.77023	4.96786	1.79778	1.15098	0.566337	2.38799	0.655345	1.76125	1.89321	122943156	COL11A1	protein_coding	Collagen alpha-1(XI) chain			GO:0005592,GO:0062023,GO:0005788,GO:0031012,GO:0005576,GO:0005615,GO:0050840,GO:0005201,GO:1904399,GO:0008201,GO:0046872,GO:0030674,GO:0001502,GO:0002063,GO:0030199,GO:0050910,GO:0048704,GO:0035987,GO:0030198,GO:0042472,GO:0001503,GO:0006029,GO:0007605,GO:0035989,GO:0055010,GO:0007601	collagen type XI trimer|collagen-containing extracellular matrix|endoplasmic reticulum lumen|extracellular matrix|extracellular region|extracellular space|extracellular matrix binding|extracellular matrix structural constituent|heparan sulfate binding|heparin binding|metal ion binding|protein-macromolecule adaptor activity|cartilage condensation|chondrocyte development|collagen fibril organizatio…
COL11A2	526.869	326.73	727.008	2.22513	1.15389	2.24509e-06	4.43144e-05	Up	3.48521	1.81205	2.02622	2.35647	2.07476	1.2949	1.01614	0.914513	1.26866	0.661833	1.39136	0.904961	122946023	COL5A1	protein_coding	Collagen alpha-1(V) chain			GO:0005604,GO:0005588,GO:0005592,GO:0062023,GO:0005788,GO:0031012,GO:0005576,GO:0005615,GO:0005201,GO:0030020,GO:0008201,GO:0005178,GO:0046872,GO:0048407,GO:0043394,GO:0001568,GO:0007155,GO:0016477,GO:0032964,GO:0030199,GO:0030198,GO:0048592,GO:0003007,GO:0045112,GO:1903225,GO:0051128,GO:0043588,GO:0097435,GO:0035989,GO:0035313	basement membrane|collagen type V trimer|collagen type XI trimer|collagen-containing extracellular matrix|endoplasmic reticulum lumen|extracellular matrix|extracellular region|extracellular space|extracellular matrix structural constituent|extracellular matrix structural constituent conferring tensile strength|heparin binding|integrin binding|metal ion binding|platelet-derived growth factor bindi…
COL13A1	52.7496	35.2049	70.2944	2.00127	1.00091	0.00785121	0.0427309	Up	0.371989	0.59959	0.463867	0.514001	0.781007	1.22249	0.187878	0.15777	0.391605	0.40322	0.510516	0.396187	122941778	Col13a1	protein_coding	Collagen alpha-1(XIII) chain			GO:0005911,GO:0005581,GO:0062023,GO:0031012,GO:0005615,GO:0045211,GO:0005201,GO:0008201,GO:0030154,GO:0098609,GO:0007160,GO:0030199,GO:0001958,GO:0030198,GO:0001763,GO:0030903,GO:0001501	cell-cell junction|collagen trimer|collagen-containing extracellular matrix|extracellular matrix|extracellular space|postsynaptic membrane|extracellular matrix structural constituent|heparin binding|cell differentiation|cell-cell adhesion|cell-matrix adhesion|collagen fibril organization|endochondral ossification|extracellular matrix organization|morphogenesis of a branching structure|notochord d…
COL14A1	253.169	344.818	161.519	0.468538	-1.09376	0.000266715	0.00275871	Down	0.676897	1.27711	0.607219	0.66215	0.604183	0.472621	1.7727	1.87452	1.68403	0.90377	2.67582	0.803813	122938766	COL14A1	protein_coding	Collagen alpha-1(XIV) chain			GO:0005581,GO:0005576,GO:0007155	collagen trimer|extracellular region|cell adhesion
COL18A1	10958.1	4301.89	17614.2	4.09463	2.03373	1.6697e-16	2.86826e-14	Up	74.7068	73.2218	83.2658	81.6339	27.4976	74.7241	16.3688	14.4843	23.8208	15.7948	21.5484	13.9185	122945601	COL15A1	protein_coding	Collagen alpha-1(XV) chain			GO:0005582,GO:0062023,GO:0005788,GO:0070062,GO:0031012,GO:0005576,GO:0005615,GO:0016020,GO:0005201,GO:0030020,GO:0001525,GO:0007155,GO:0001886,GO:0030198,GO:0007165	collagen type XV trimer|collagen-containing extracellular matrix|endoplasmic reticulum lumen|extracellular exosome|extracellular matrix|extracellular region|extracellular space|membrane|extracellular matrix structural constituent|extracellular matrix structural constituent conferring tensile strength|angiogenesis|cell adhesion|endothelial cell morphogenesis|extracellular matrix organization|signa…
COL1A1	106511	38898.7	174124	4.47635	2.16232	3.89323e-10	1.93546e-08	Up	1676.15	1128.08	914.381	1320.96	307.854	387.397	206.181	167.232	277.235	160.382	296.506	231.257	122940020	COL1A1	protein_coding	Collagen alpha-1(I) chain	bgar04512,bgar04510	ECM-receptor interaction|Focal adhesion	GO:0005581,GO:0005576,GO:0005201,GO:0046872	collagen trimer|extracellular region|extracellular matrix structural constituent|metal ion binding
COL21A1	25.264	10.2135	40.3145	3.96753	1.98824	0.00145879	0.0111313	Up	0.614856	0.290884	0.395079	0.565305	0.166938	0.125804	0.00897656	0.062078	0.147943	0.0350279	0.0620883	0.237717	122934302	col21a1	protein_coding	Collagen alpha-1(XXI) chain			GO:0005581,GO:0005737,GO:0005576	collagen trimer|cytoplasm|extracellular region
COL24A1	746.847	400.806	1092.89	2.72659	1.4471	2.6455e-07	6.48298e-06	Up	5.71548	5.71217	2.64666	5.02611	3.835	8.53714	1.86358	1.9315	0.854326	2.64948	2.82159	2.09232	122943595	COL24A1	protein_coding	Collagen alpha-1(XXIV) chain			GO:0005581,GO:0062023,GO:0005788,GO:0031012,GO:0005576,GO:0005615,GO:0005201,GO:0030198	collagen trimer|collagen-containing extracellular matrix|endoplasmic reticulum lumen|extracellular matrix|extracellular region|extracellular space|extracellular matrix structural constituent|extracellular matrix organization
COL2A1	116.23	31.4916	200.968	6.38291	2.67422	0.000427156	0.00405647	Up	1.22815	1.88213	1.97762	1.63937	0.10857	0.589895	0.0248116	0.165458	0.0360812	0.169433	0.373875	0.450208	122930405	col2a1	protein_coding	Collagen alpha-1(II) chain	bgar04512,bgar04510	ECM-receptor interaction|Focal adhesion	GO:0005581,GO:0005576,GO:0005201,GO:0046872	collagen trimer|extracellular region|extracellular matrix structural constituent|metal ion binding
COL3A1	72311.3	33947.2	110675	3.26023	1.70497	1.18362e-09	5.25211e-08	Up	818.539	774.567	686.143	847.581	226.805	442.438	212.005	159.672	250.707	153.418	280.883	162.73	122945757	Col3a1	protein_coding	Collagen alpha-1(III) chain			GO:0005581,GO:0005586,GO:0062023,GO:0031012,GO:0005615,GO:0005201,GO:0005178,GO:0046872,GO:0048407,GO:0002020,GO:0046332,GO:0035904,GO:0060414,GO:0071711,GO:0001568,GO:0051216,GO:0007160,GO:0071230,GO:0021987,GO:0002062,GO:0030199,GO:0048565,GO:0048251,GO:0060350,GO:0030198,GO:0048144,GO:0010467,GO:0007507,GO:0001701,GO:0007229,GO:0021819,GO:0036022,GO:0030324,GO:0035264,GO:0050777,GO:2001223,GO:…	collagen trimer|collagen type III trimer|collagen-containing extracellular matrix|extracellular matrix|extracellular space|extracellular matrix structural constituent|integrin binding|metal ion binding|platelet-derived growth factor binding|protease binding|SMAD binding|aorta development|aorta smooth muscle tissue morphogenesis|basement membrane organization|blood vessel development|cartilage dev…
COL4A1	43390.4	23748.6	63032.2	2.65415	1.40825	6.58406e-10	3.09576e-08	Up	281.296	336.673	234.025	238.43	115.509	219.24	119.67	84.9848	109.189	66.0848	109.368	76.1439	122930650	COL4A1	protein_coding	Collagen alpha-1(IV) chain	bgar04512,bgar04510	ECM-receptor interaction|Focal adhesion	GO:0005604,GO:0005587,GO:0062023,GO:0005788,GO:0031012,GO:0005576,GO:0005615,GO:0005201,GO:0030020,GO:0048407,GO:0071711,GO:0048514,GO:0007420,GO:0001569,GO:0071230,GO:0038063,GO:0030855,GO:0030198,GO:0007528,GO:0061333,GO:0061304	basement membrane|collagen type IV trimer|collagen-containing extracellular matrix|endoplasmic reticulum lumen|extracellular matrix|extracellular region|extracellular space|extracellular matrix structural constituent|extracellular matrix structural constituent conferring tensile strength|platelet-derived growth factor binding|basement membrane organization|blood vessel morphogenesis|brain develop…
COL4A5	1998.66	1322.06	2675.25	2.02368	1.01698	0.000290087	0.00295019	Up	11.7061	20.0892	15.1569	14.4285	5.37818	12.3831	8.47965	5.2585	9.37389	4.73803	8.61871	4.4963	122946309	COL4A5	protein_coding	Collagen alpha-5(IV) chain	bgar04512,bgar04510	ECM-receptor interaction|Focal adhesion	GO:0005604,GO:0005587,GO:0062023,GO:0005788,GO:0031012,GO:0005576,GO:0005615,GO:0031594,GO:0005201,GO:0030020,GO:0038063,GO:0030198,GO:0007528	basement membrane|collagen type IV trimer|collagen-containing extracellular matrix|endoplasmic reticulum lumen|extracellular matrix|extracellular region|extracellular space|neuromuscular junction|extracellular matrix structural constituent|extracellular matrix structural constituent conferring tensile strength|collagen-activated tyrosine kinase receptor signaling pathway|extracellular matrix orga…
COL4A6	1826.62	1112.53	2540.72	2.28381	1.19144	6.65282e-07	1.50491e-05	Up	11.0958	14.0688	13.2211	13.5115	4.71709	11.0123	6.42117	4.93841	5.81878	3.65405	6.46374	3.88812	122919426	COL4A2	protein_coding	Collagen alpha-2(IV) chain (Fragment)	bgar04512,bgar04510	ECM-receptor interaction|Focal adhesion	GO:0005604,GO:0005581,GO:0005576,GO:0005201	basement membrane|collagen trimer|extracellular region|extracellular matrix structural constituent
COL5A1	10800.8	5517.97	16083.7	2.91479	1.54339	3.96967e-10	1.96213e-08	Up	67.9973	85.8109	75.6199	90.7412	26.5223	50.0805	23.7207	20.9851	20.025	20.3917	34.0734	23.9129	122945995	COL5A1	protein_coding	Collagen alpha-1(V) chain			GO:0005604,GO:0005588,GO:0005592,GO:0062023,GO:0005788,GO:0031012,GO:0005576,GO:0005615,GO:0005201,GO:0030020,GO:0008201,GO:0005178,GO:0046872,GO:0048407,GO:0043394,GO:0001568,GO:0007155,GO:0016477,GO:0032964,GO:0030199,GO:0030198,GO:0048592,GO:0003007,GO:0045112,GO:1903225,GO:0051128,GO:0043588,GO:0097435,GO:0035989,GO:0035313	basement membrane|collagen type V trimer|collagen type XI trimer|collagen-containing extracellular matrix|endoplasmic reticulum lumen|extracellular matrix|extracellular region|extracellular space|extracellular matrix structural constituent|extracellular matrix structural constituent conferring tensile strength|heparin binding|integrin binding|metal ion binding|platelet-derived growth factor bindi…
COL5A2	10309.9	5290.4	15329.4	2.8976	1.53486	9.06995e-12	6.3969e-10	Up	97.9	95.4762	79.1421	96.9498	35.1311	70.2078	30.0849	25.969	26.9175	21.5269	39.2701	28.6627	122944412	Col5a2	protein_coding	Collagen alpha-2(V) chain			GO:0005581,GO:0005588,GO:0005592,GO:0062023,GO:0031012,GO:0005615,GO:0005201,GO:0046872,GO:0046332,GO:0071230,GO:0030199,GO:0030198,GO:0048592,GO:1903225,GO:0001503,GO:0001501,GO:0043588	collagen trimer|collagen type V trimer|collagen type XI trimer|collagen-containing extracellular matrix|extracellular matrix|extracellular space|extracellular matrix structural constituent|metal ion binding|SMAD binding|cellular response to amino acid stimulus|collagen fibril organization|extracellular matrix organization|eye morphogenesis|negative regulation of endodermal cell differentiation|os…
COL5A3	6258.24	2461.74	10054.7	4.08457	2.03018	4.06947e-17	7.84503e-15	Up	51.0638	53.105	42.3899	42.6919	20.2041	45.9989	11.1752	8.17918	15.1511	9.74092	13.5204	7.66838	122927169	Col5a1	protein_coding	Collagen alpha-1(V) chain			GO:0005604,GO:0005581,GO:0005588,GO:0005592,GO:0062023,GO:0031012,GO:0005615,GO:0005201,GO:0008201,GO:0048407,GO:0043394,GO:0001568,GO:0007155,GO:0016477,GO:0032964,GO:0030199,GO:0030198,GO:0048592,GO:0003007,GO:0045112,GO:1903225,GO:0051128,GO:0043588,GO:0097435,GO:0035989,GO:0035313	basement membrane|collagen trimer|collagen type V trimer|collagen type XI trimer|collagen-containing extracellular matrix|extracellular matrix|extracellular space|extracellular matrix structural constituent|heparin binding|platelet-derived growth factor binding|proteoglycan binding|blood vessel development|cell adhesion|cell migration|collagen biosynthetic process|collagen fibril organization|ext…
COL6A1	16180.2	6903.95	25456.4	3.68725	1.88254	1.2417e-13	1.19025e-11	Up	140.568	152.813	140.327	213.46	51.9133	89.4201	38.555	35.9721	41.4893	30.7889	44.7161	31.9889	122944801	col6a1	protein_coding	Collagen alpha-1(VI) chain	bgar04512,bgar04510	ECM-receptor interaction|Focal adhesion	GO:0005581,GO:0005576,GO:0007155	collagen trimer|extracellular region|cell adhesion
COL6A2	9926.43	4188.94	15663.9	3.7394	1.90281	6.47561e-14	6.57029e-12	Up	234.815	259.526	246.301	342.696	97.3266	151.924	68.4907	53.0879	76.918	49.5538	76.9649	47.2033	122945163	COL6A2	protein_coding	Collagen alpha-2(VI) chain	bgar04512,bgar04510	ECM-receptor interaction|Focal adhesion	GO:0005581,GO:0062023,GO:0005615,GO:0007155	collagen trimer|collagen-containing extracellular matrix|extracellular space|cell adhesion
COL6A3	22898.9	11396.2	34401.6	3.01873	1.59394	8.45318e-11	4.80861e-09	Up	113.143	120.684	122.306	130.044	45.7988	66.6234	39.0231	27.9847	41.735	25.4776	41.0881	32.3037	122945708	COL6A3	protein_coding	Collagen alpha-3(VI) chain	bgar04512,bgar04510	ECM-receptor interaction|Focal adhesion	GO:0005581,GO:0062023,GO:0005615,GO:0004867,GO:0007155,GO:0010466	collagen trimer|collagen-containing extracellular matrix|extracellular space|serine-type endopeptidase inhibitor activity|cell adhesion|negative regulation of peptidase activity
COL7A1	17.9972	5.9422	30.0521	5.05958	2.33902	3.82982e-06	7.12954e-05	Up	0.175926	0.149604	0.0946838	0.18212	0.0263154	0.0923094	0.0120277	0.0277262	0.0155474	0.0312893	0.0356539	0.0275262	122926058	Col7a1	protein_coding	Collagen alpha-1(VII) chain			GO:0005604,GO:0005581,GO:0062023,GO:0005576,GO:0005615,GO:0042802,GO:0004867,GO:0007155,GO:0010466	basement membrane|collagen trimer|collagen-containing extracellular matrix|extracellular region|extracellular space|identical protein binding|serine-type endopeptidase inhibitor activity|cell adhesion|negative regulation of peptidase activity
CPT2	899.317	1273.67	524.969	0.412118	-1.27887	9.81149e-16	1.49324e-13	Down	3.78267	5.07007	6.68533	5.56122	6.66144	5.63752	12.2213	18.8786	12.9319	12.2755	13.7379	15.1819	122943265	cpt2	protein_coding	Carnitine O-palmitoyltransferase 2, mitochondrial	bgar00071,bgar03320	Fatty acid degradation|PPAR signaling pathway	GO:0005743,GO:0008458,GO:0004095,GO:0006635	mitochondrial inner membrane|carnitine O-octanoyltransferase activity|carnitine O-palmitoyltransferase activity|fatty acid beta-oxidation
CPZ	331.953	103.089	560.818	5.44206	2.44415	1.21884e-07	3.26139e-06	Up	3.10617	10.3282	7.37758	1.68991	3.61945	12.5162	0.313448	1.19279	0.99042	1.85733	1.13564	1.9357	122939658	CPZ	protein_coding	Carboxypeptidase Z			GO:0005615,GO:0004181,GO:0008270,GO:0006518,GO:0016485,GO:0016055	extracellular space|metallocarboxypeptidase activity|zinc ion binding|peptide metabolic process|protein processing|Wnt signaling pathway
CREM	176.603	250.001	103.206	0.412744	-1.27668	0.000797335	0.00676137	Down	4.17183	3.66272	2.77758	3.53858	3.60253	2.96022	8.16566	6.73924	4.65861	24.1928	4.81454	4.38352	122939063	CREM	protein_coding	cAMP-responsive element modulator			GO:1990589,GO:0005667,GO:0000981,GO:0001227,GO:0000978,GO:0006357,GO:0050896	ATF4-CREB1 transcription factor complex|transcription regulator complex|DNA-binding transcription factor activity, RNA polymerase II-specific|DNA-binding transcription repressor activity, RNA polymerase II-specific|RNA polymerase II cis-regulatory region sequence-specific DNA binding|regulation of transcription by RNA polymerase II|response to stimulus
CRIP1	6813.76	4514.03	9113.5	2.01891	1.01358	2.17049e-06	4.31858e-05	Up	691.437	518.947	441.621	399.034	337.493	289.324	243.365	201.189	232.53	196.106	326.54	202.115	122921544	Crip1	protein_coding	Cysteine-rich protein 1			GO:0005737,GO:0042277,GO:0008270,GO:0071236,GO:0071493,GO:0008630,GO:0010468,GO:0010043	cytoplasm|peptide binding|zinc ion binding|cellular response to antibiotic|cellular response to UV-B|intrinsic apoptotic signaling pathway in response to DNA damage|regulation of gene expression|response to zinc ion
CRIP2	550.69	350.147	751.233	2.14599	1.10164	9.59897e-12	6.71541e-10	Up	19.7158	19.0277	18.1185	20.3588	14.5516	18.1223	7.91255	7.13946	8.97719	11.7577	10.7957	7.112	122921636	CRIP2	protein_coding	Cysteine-rich protein 2			GO:0046872	metal ion binding
CRISPLD1	379.503	118.016	640.99	5.43667	2.44272	1.47157e-25	1.16054e-22	Up	2.87922	2.84621	3.74581	3.69542	3.768	4.62554	0.647234	0.695029	1.124	0.697286	0.583922	0.380889	122937987	CRISPLD1	protein_coding	Cysteine-rich secretory protein LCCL domain-containing 1			GO:0005615	extracellular space
CRYAB	1382.05	683.138	2080.96	3.04638	1.6071	3.47988e-15	4.75401e-13	Up	31.9482	61.6151	44.9892	66.2742	70.6785	93.9083	19.5363	24.8193	18.2236	23.0085	21.9614	19.5093	122926952	CRYAB	protein_coding	Alpha-crystallin B chain	bgar04141	Protein processing in endoplasmic reticulum	GO:0046872,GO:0042803,GO:0005212	metal ion binding|protein homodimerization activity|structural constituent of eye lens
CRYBB2	6.66327	12.977	0.3495	0.028922	-5.11169	2.4679e-05	0.000369758	Down	0	0	0.0499799	0.0480671	0	0	0.0931183	0.643965	1.35413	0.0454202	1.01211	0.54799	122933807		protein_coding	Beta-crystallin B2 OS=Lithobates catesbeianus OX=8400 PE=2 SV=3			GO:0005212	structural constituent of eye lens
CUBN	5.79448	1.70069	9.88827	5.79902	2.53581	0.00303008	0.0202746	Up	0.0264766	0.0134959	0.0177043	0.0851335	0.015035	0.00825493	0	0.013578	0.00266484	0.00536303	0.00271605	0.00539203	122938826	CUBN	protein_coding	Cubilin			GO:0016324,GO:0031526,GO:0005905,GO:0005768,GO:0005765,GO:0043235,GO:0005509,GO:0031419,GO:0008203,GO:0015031	apical plasma membrane|brush border membrane|clathrin-coated pit|endosome|lysosomal membrane|receptor complex|calcium ion binding|cobalamin binding|cholesterol metabolic process|protein transport
CXCL14	118.675	212.52	24.8292	0.116704	-3.09907	6.62795e-20	2.12954e-17	Down	0.780045	1.61033	2.93399	1.56761	0.79732	1.27682	16.3383	14.7011	18.7837	11.554	13.2032	6.37419	122928277	Cxcl14	protein_coding	C-X-C motif chemokine 14	bgar04060	Cytokine-cytokine receptor interaction	GO:0005615,GO:0005794,GO:0008009,GO:0061844,GO:0048839,GO:0031640,GO:0045662,GO:2000503	extracellular space|Golgi apparatus|chemokine activity|antimicrobial humoral immune response mediated by antimicrobial peptide|inner ear development|killing of cells of another organism|negative regulation of myoblast differentiation|positive regulation of natural killer cell chemotaxis
CXCR4	103.395	58.4142	148.376	2.53824	1.34383	5.6367e-05	0.000755187	Up	1.3582	2.11977	2.23304	1.66134	1.91783	2.29194	1.07281	0.607487	0.6976	1.04657	1.24103	0.179649	122944750	cxcr4-b	protein_coding	C-X-C chemokine receptor type 4-B	bgar03250,bgar03260,bgar04020,bgar04060,bgar04144,bgar04810,bgar04672	Viral life cycle - HIV-1|Virion - Human immunodeficiency virus|Calcium signaling pathway|Cytokine-cytokine receptor interaction|Endocytosis|Regulation of actin cytoskeleton|Intestinal immune network for IgA production	GO:0005769,GO:0005770,GO:0005764,GO:0005634,GO:0005886,GO:0016494,GO:0019955,GO:0071345,GO:0006935,GO:0060216,GO:0007186,GO:0008354,GO:0007509	early endosome|late endosome|lysosome|nucleus|plasma membrane|C-X-C chemokine receptor activity|cytokine binding|cellular response to cytokine stimulus|chemotaxis|definitive hemopoiesis|G protein-coupled receptor signaling pathway|germ cell migration|mesoderm migration involved in gastrulation
CYTL1	49.7446	74.7425	24.7466	0.33185	-1.5914	0.00317609	0.0209605	Down	0.193653	1.29452	0.443969	0.667152	0.367605	0.879785	2.53319	1.07256	1.35323	0.680847	5.72126	0.938058	122929301	CYTL1	protein_coding	Cytokine-like protein 1			GO:0005615,GO:0005102,GO:1990079,GO:0002062,GO:0050650,GO:0048839,GO:0051091,GO:0045944,GO:0007165,GO:0006366	extracellular space|signaling receptor binding|cartilage homeostasis|chondrocyte differentiation|chondroitin sulfate proteoglycan biosynthetic process|inner ear development|positive regulation of DNA-binding transcription factor activity|positive regulation of transcription by RNA polymerase II|signal transduction|transcription by RNA polymerase II
DACT1	275.159	173.995	376.323	2.16348	1.11336	7.45178e-09	2.73337e-07	Up	3.12808	2.79318	3.15619	4.2747	2.27431	3.97078	1.3744	1.5211	1.54327	1.45109	2.3465	1.27124	122921699	dact1	protein_coding	Dapper 1			GO:0005737,GO:0005634,GO:0016055	cytoplasm|nucleus|Wnt signaling pathway
DCHS1	785.756	485.571	1085.94	2.23656	1.16128	8.00301e-11	4.59776e-09	Up	2.70987	2.57522	2.80753	3.6247	1.69632	2.06732	1.26481	1.06601	1.12921	1.15254	1.61928	1.03729	122933334	Dchs1	protein_coding	Protocadherin-16			GO:0005912,GO:0045177,GO:0016342,GO:0045296,GO:0005509,GO:0034332,GO:0009653,GO:0001658,GO:0016339,GO:0016477,GO:0003273,GO:0000902,GO:0098609,GO:0098742,GO:0007043,GO:0090102,GO:0072137,GO:0048565,GO:0001736,GO:0003007,GO:0007157,GO:0035329,GO:0007156,GO:0001822,GO:0003192,GO:0003183,GO:0072006,GO:0021915,GO:0022008,GO:0043931,GO:0007389,GO:0036342,GO:0072659	adherens junction|apical part of cell|catenin complex|cadherin binding|calcium ion binding|adherens junction organization|anatomical structure morphogenesis|branching involved in ureteric bud morphogenesis|calcium-dependent cell-cell adhesion via plasma membrane cell adhesion molecules|cell migration|cell migration involved in endocardial cushion formation|cell morphogenesis|cell-cell adhesion|ce…
DCHS2	130.127	70.1255	190.128	2.71282	1.43979	1.21997e-07	3.26139e-06	Up	0.495786	0.620304	0.255421	0.321731	0.460695	0.236081	0.141079	0.137297	0.1184	0.145844	0.160207	0.220982	122942588	DCHS2	protein_coding	Protocadherin-23			GO:0005886,GO:0005509,GO:0072137,GO:0007156,GO:0072006	plasma membrane|calcium ion binding|condensed mesenchymal cell proliferation|homophilic cell adhesion via plasma membrane adhesion molecules|nephron development
DCN	4973.28	2850.36	7096.21	2.48965	1.31594	6.34383e-05	0.000837637	Up	97.8025	102.468	71.4688	134.85	28.0649	41.0773	33.9308	21.1855	35.7968	20.0043	46.8806	40.696	122925864	DCN	protein_coding	Decorin	bgar04350	TGF-beta signaling pathway	GO:0005615	extracellular space
DCT	53.0764	23.9774	82.1755	3.42991	1.77817	7.63231e-05	0.000984539	Up	1.30253	2.191	0.537954	0.776049	0.261055	0.776381	0.274431	0.259333	0.173513	0.221158	0.424434	0.444709	122932435	DCT	protein_coding	L-dopachrome tautomerase	bgar00350,bgar04916	Tyrosine metabolism|Melanogenesis	GO:0042470,GO:0033162,GO:0004167,GO:0046872,GO:0016491,GO:0048066,GO:0006583,GO:0002052,GO:0021847	melanosome|melanosome membrane|dopachrome isomerase activity|metal ion binding|oxidoreductase activity|developmental pigmentation|melanin biosynthetic process from tyrosine|positive regulation of neuroblast proliferation|ventricular zone neuroblast division
DDIAS	12.0944	20.9347	3.2542	0.156169	-2.67882	0.000459194	0.00430882	Down	0.00748912	0.0412282	0.0150234	0.0216726	0.0306199	0.0210148	0.321888	0.082958	0.108543	0.368625	0.0207429	0.0274532	122932002	DDIAS	protein_coding	DNA damage-induced apoptosis suppressor protein			GO:0005737,GO:0005634,GO:0006915,GO:0007049,GO:1902230,GO:0051726,GO:0097752	cytoplasm|nucleus|apoptotic process|cell cycle|negative regulation of intrinsic apoptotic signaling pathway in response to DNA damage|regulation of cell cycle|regulation of DNA stability
DDIT3	321.532	447.37	195.694	0.437309	-1.19327	2.43899e-12	1.87241e-10	Down	3.7404	3.41757	2.70433	2.8564	2.08685	2.17203	6.42187	7.5241	5.67523	6.22216	7.4534	7.64123	122932175	Ddit3	protein_coding	DNA damage-inducible transcript 3 protein	bgar04141,bgar04010,bgar04210	Protein processing in endoplasmic reticulum|MAPK signaling pathway|Apoptosis	GO:1990622,GO:1990617,GO:0036488,GO:0005737,GO:0005770,GO:0005654,GO:0005634,GO:0032993,GO:0090575,GO:0008140,GO:0003677,GO:0001228,GO:0003700,GO:0042802,GO:0043522,GO:0046982,GO:0042803,GO:0000978,GO:0061629,GO:0043565,GO:0000976,GO:0140416,GO:0009948,GO:0006915,GO:0060840,GO:0001955,GO:0007049,GO:0045454,GO:0030968,GO:0006983,GO:0072655,GO:0010467,GO:0070059,GO:1990442,GO:0090090,GO:0120163,GO:…	CHOP-ATF3 complex|CHOP-ATF4 complex|CHOP-C/EBP complex|cytoplasm|late endosome|nucleoplasm|nucleus|protein-DNA complex|RNA polymerase II transcription regulator complex|cAMP response element binding protein binding|DNA binding|DNA-binding transcription activator activity, RNA polymerase II-specific|DNA-binding transcription factor activity|identical protein binding|leucine zipper domain binding|p…
DDIT4	2953.13	5158.05	748.209	0.145065	-2.78523	1.77375e-21	7.3273e-19	Down	12.7168	19.2626	11.3405	11.5756	22.9955	18.7719	78.7896	86.8462	195.684	105.736	64.8733	150.954	122940961	ddit4	protein_coding	DNA damage-inducible transcript 4 protein	bgar04150,bgar04140	mTOR signaling pathway|Autophagy - animal	GO:0005737,GO:0005739,GO:0006915,GO:0009953,GO:0009968	cytoplasm|mitochondrion|apoptotic process|dorsal/ventral pattern formation|negative regulation of signal transduction
DDX11	14.4496	3.75507	25.1441	6.69938	2.74403	6.11556e-07	1.39245e-05	Up	0.329989	0.393601	0.242722	0.297096	0.134919	0.144039	0.0102777	0.0812297	0.0597835	0.0501313	0.0304662	0.0100805	122928506	Ddx11	protein_coding	ATP-dependent DNA helicase DDX11	bgar04110	Cell cycle	GO:0005813,GO:0000785,GO:0031390,GO:0005737,GO:0070062,GO:0030496,GO:0005730,GO:0005654,GO:0005634,GO:0000922,GO:0051539,GO:0043139,GO:0005524,GO:0016887,GO:0008094,GO:0008186,GO:0003682,GO:0003677,GO:0003678,GO:0003688,GO:0003690,GO:0051880,GO:0004386,GO:0046872,GO:0003697,GO:0003727,GO:0045142,GO:1904976,GO:0072719,GO:0006974,GO:0072711,GO:0032508,GO:0006281,GO:0034085,GO:0044806,GO:0032091,GO:…	centrosome|chromatin|Ctf18 RFC-like complex|cytoplasm|extracellular exosome|midbody|nucleolus|nucleoplasm|nucleus|spindle pole|4 iron, 4 sulfur cluster binding|5'-3' DNA helicase activity|ATP binding|ATP hydrolysis activity|ATP-dependent activity, acting on DNA|ATP-dependent activity, acting on RNA|chromatin binding|DNA binding|DNA helicase activity|DNA replication origin binding|double-stranded …
DDX43	4.25431	8.50861	0	0.0225952	-5.46784	0.00420206	0.0262064	Down	0	0	0	0	0	0	0.781655	0	0.0618606	0.0155619	0	0.0312922	122935355	DDX43	protein_coding	Probable ATP-dependent RNA helicase DDX43			GO:0005524,GO:0016887,GO:0003723,GO:0003724	ATP binding|ATP hydrolysis activity|RNA binding|RNA helicase activity
DGKI	254.625	166.692	342.557	2.05394	1.0384	4.36329e-07	1.02301e-05	Up	1.71393	1.86709	1.52808	2.02595	1.11787	2.16293	1.15913	1.1552	0.537229	0.664579	1.05492	0.817764	122928425	Dgki	protein_coding	Diacylglycerol kinase iota	bgar00561,bgar00564,bgar04070	Glycerolipid metabolism|Glycerophospholipid metabolism|Phosphatidylinositol signaling system	GO:0043679,GO:0005737,GO:0005829,GO:0043197,GO:0060076,GO:0099147,GO:0098891,GO:0098978,GO:0032045,GO:0043025,GO:0005634,GO:0048471,GO:0014069,GO:0048786,GO:0032991,GO:0098685,GO:0045202,GO:0097060,GO:0008021,GO:0030672,GO:0005524,GO:0004143,GO:0005095,GO:0046872,GO:0031267,GO:0046339,GO:0060079,GO:0046959,GO:0035556,GO:0046834,GO:0007269,GO:0006654,GO:0046579,GO:0099171,GO:0007205,GO:0007265,GO:…	axon terminus|cytoplasm|cytosol|dendritic spine|excitatory synapse|extrinsic component of postsynaptic density membrane|extrinsic component of presynaptic active zone membrane|glutamatergic synapse|guanyl-nucleotide exchange factor complex|neuronal cell body|nucleus|perinuclear region of cytoplasm|postsynaptic density|presynaptic active zone|protein-containing complex|Schaffer collateral - CA1 sy…
DGKZ	570.058	377.592	762.525	2.01981	1.01422	1.47035e-07	3.8594e-06	Up	2.16638	2.79061	2.90632	3.00144	1.72139	3.9726	1.4391	1.29249	1.07456	1.73006	1.50816	1.57545	122920227	Dgkz	protein_coding	Diacylglycerol kinase zeta	bgar00561,bgar00564,bgar04070	Glycerolipid metabolism|Glycerophospholipid metabolism|Phosphatidylinositol signaling system	GO:0005829,GO:0098978,GO:0030027,GO:0005634,GO:0005886,GO:0014069,GO:0098685,GO:0005524,GO:0004143,GO:0004857,GO:0016301,GO:0046872,GO:0046339,GO:0046486,GO:0035556,GO:0046834,GO:0099562,GO:0046580,GO:0050860,GO:0006654,GO:0090216,GO:0007205,GO:0007265,GO:0051966	cytosol|glutamatergic synapse|lamellipodium|nucleus|plasma membrane|postsynaptic density|Schaffer collateral - CA1 synapse|ATP binding|diacylglycerol kinase activity|enzyme inhibitor activity|kinase activity|metal ion binding|diacylglycerol metabolic process|glycerolipid metabolic process|intracellular signal transduction|lipid phosphorylation|maintenance of postsynaptic density structure|negativ…
DGLUCY	588.717	787.868	389.566	0.494475	-1.01603	6.01177e-10	2.87339e-08	Down	4.7994	4.94467	3.71189	4.40652	4.11368	3.16941	6.36459	10.5473	7.97213	8.55963	9.25712	10.6196	122922084	Dglucy	protein_coding	D-glutamate cyclase, mitochondrial	bgar00470	D-Amino acid metabolism	GO:0005759,GO:0005739,GO:0047820,GO:0006536	mitochondrial matrix|mitochondrion|D-glutamate cyclase activity|glutamate metabolic process
DHRS3	2466.33	1540.95	3391.7	2.20107	1.13821	0.000541745	0.00492625	Up	61.6556	70.693	44.8541	57.4444	12.6501	18.0594	22.8128	21.1776	19.2183	21.9606	19.0695	22.5294	122928885	Dhrs3	protein_coding	Short-chain dehydrogenase/reductase 3	bgar00830	Retinol metabolism	GO:0005811,GO:0016020,GO:0004745,GO:0052650,GO:0016616,GO:0060349,GO:0060411,GO:0048387,GO:0003151,GO:0030278,GO:0048385,GO:0001523,GO:0060021	lipid droplet|membrane|NAD-retinol dehydrogenase activity|NADP-retinol dehydrogenase activity|oxidoreductase activity, acting on the CH-OH group of donors, NAD or NADP as acceptor|bone morphogenesis|cardiac septum morphogenesis|negative regulation of retinoic acid receptor signaling pathway|outflow tract morphogenesis|regulation of ossification|regulation of retinoic acid receptor signaling pathw…
DHX30	462.168	677.176	247.159	0.364857	-1.4546	6.45237e-07	1.46147e-05	Down	1.7098	1.23805	2.23407	1.85437	3.81652	1.90182	4.74092	10.3571	7.93657	3.65615	4.71011	5.26825	122939583	Dhx30	protein_coding	ATP-dependent RNA helicase DHX30			GO:0005737,GO:0005829,GO:0042645,GO:0005739,GO:0035770,GO:0005524,GO:0016887,GO:0003682,GO:0003725,GO:0003723,GO:0003724,GO:0007417,GO:1902775	cytoplasm|cytosol|mitochondrial nucleoid|mitochondrion|ribonucleoprotein granule|ATP binding|ATP hydrolysis activity|chromatin binding|double-stranded RNA binding|RNA binding|RNA helicase activity|central nervous system development|mitochondrial large ribosomal subunit assembly
DIPK1B	77.9368	27.6896	128.184	4.6272	2.21014	1.49359e-07	3.91448e-06	Up	1.18703	1.15256	1.27152	1.6453	0.353392	2.64096	0.258435	0.234041	0.146151	0.346655	0.6384	0.264038	122919490	dipk1b	protein_coding	Divergent protein kinase domain 1B			GO:0005789	endoplasmic reticulum membrane
DIRAS2	244.015	153.782	334.247	2.17243	1.11931	4.21115e-05	0.000585914	Up	0.705704	0.793179	0.888328	1.02111	1.48594	1.7063	0.873685	0.771946	0.418712	0.395602	0.384408	0.384806	122922669	Diras2	protein_coding	GTP-binding protein Di-Ras2			GO:0005886,GO:0019003,GO:0005525,GO:0003924,GO:0007165	plasma membrane|GDP binding|GTP binding|GTPase activity|signal transduction
DISP3	60.9846	21.712	100.257	4.62979	2.21095	2.27655e-11	1.4849e-09	Up	0.290936	0.706093	0.305933	0.479812	0.302175	0.55303	0.157843	0.0563113	0.123269	0.111209	0.07365	0.0731068	122926824	DISP3	protein_coding	Protein dispatched homolog 3			GO:0005737,GO:0030659,GO:0005783,GO:0005789,GO:0016020,GO:0031965,GO:0030154,GO:0042632,GO:0008203,GO:0045665,GO:0045834,GO:2000179,GO:0009725	cytoplasm|cytoplasmic vesicle membrane|endoplasmic reticulum|endoplasmic reticulum membrane|membrane|nuclear membrane|cell differentiation|cholesterol homeostasis|cholesterol metabolic process|negative regulation of neuron differentiation|positive regulation of lipid metabolic process|positive regulation of neural precursor cell proliferation|response to hormone
DLAT	13129.5	18953.4	7305.57	0.38543	-1.37546	4.23476e-26	3.49871e-23	Down	94.6525	89.2191	120.965	84.0825	117.507	84.4944	324.325	285.214	236.506	268.701	241.816	263.92	122928953	DLAT	protein_coding	Dihydrolipoyllysine-residue acetyltransferase component of pyruvate dehydrogenase complex, mitochondrial	bgar00010,bgar00020,bgar00620,bgar00785	Glycolysis / Gluconeogenesis|Citrate cycle (TCA cycle)|Pyruvate metabolism|Lipoic acid metabolism	GO:0043231,GO:0005759,GO:0005967,GO:0005739,GO:0045254,GO:0004742,GO:0042802,GO:0006086,GO:0006006,GO:0006099	intracellular membrane-bounded organelle|mitochondrial matrix|mitochondrial pyruvate dehydrogenase complex|mitochondrion|pyruvate dehydrogenase complex|dihydrolipoyllysine-residue acetyltransferase activity|identical protein binding|acetyl-CoA biosynthetic process from pyruvate|glucose metabolic process|tricarboxylic acid cycle
DLGAP5	34.8876	15.9133	53.8618	3.39652	1.76406	0.00118582	0.00942035	Up	0.70279	0.798348	0.69372	0.408911	0.307866	0.417367	0.156348	0.133867	0.48504	0.0813459	0.13389	0.0204465	122921798	DLGAP5	protein_coding	Disks large-associated protein 5			GO:0034451,GO:0005737,GO:0005829,GO:0005739,GO:0005634,GO:0031616,GO:0008017,GO:0051642,GO:0007059,GO:0051382,GO:0007079,GO:0007052,GO:0045842,GO:0007346,GO:0023052	centriolar satellite|cytoplasm|cytosol|mitochondrion|nucleus|spindle pole centrosome|microtubule binding|centrosome localization|chromosome segregation|kinetochore assembly|mitotic chromosome movement towards spindle pole|mitotic spindle organization|positive regulation of mitotic metaphase/anaphase transition|regulation of mitotic cell cycle|signaling
DLX6	8.53027	2.62582	14.4347	5.48509	2.45551	0.000450407	0.00424244	Up	0.216821	0.21883	0.0869899	0.732031	0.265947	0.263644	0.0607771	0.140103	0.0392811	0.0395269	0	0.0596109	122939002	dlx6a	protein_coding	Homeobox protein Dlx6a			GO:0005634,GO:0000981,GO:0000978,GO:0030154,GO:0035141,GO:0001841,GO:0033339,GO:0006357	nucleus|DNA-binding transcription factor activity, RNA polymerase II-specific|RNA polymerase II cis-regulatory region sequence-specific DNA binding|cell differentiation|medial fin morphogenesis|neural tube formation|pectoral fin development|regulation of transcription by RNA polymerase II
DNAH3	78.7635	12.3698	145.157	11.7418	3.55358	0.00390825	0.0247927	Up	0.0194557	0.0200823	0.00975719	0.0375351	0.0198866	1.86073	0.052264	0.00897975	0.0484654	0.0399016	0.00673593	0.01783	122945428	DNAH3	protein_coding	Dynein axonemal heavy chain 3	bgar04814	Motor proteins	GO:0097729,GO:0005858,GO:0030286,GO:0005874,GO:0005524,GO:0045505,GO:0051959,GO:0003777,GO:0008569,GO:0060285,GO:0007018	9+2 motile cilium|axonemal dynein complex|dynein complex|microtubule|ATP binding|dynein intermediate chain binding|dynein light intermediate chain binding|microtubule motor activity|minus-end-directed microtubule motor activity|cilium-dependent cell motility|microtubule-based movement
DNAI2	12.4047	21.5461	3.26324	0.149234	-2.74435	0.000159451	0.00180344	Down	0.0149512	0.0137179	0.11997	0.0144223	0.0916936	0.0139845	0.349246	0.427841	0.0948035	0.340703	0.0966254	0.589178	122941824	dnai2	protein_coding	Dynein axonemal intermediate chain 2	bgar04814	Motor proteins	GO:0005929,GO:0120293,GO:0030286,GO:0005874,GO:0030030	cilium|dynein axonemal particle|dynein complex|microtubule|cell projection organization
DNAI3	21.5646	11.8413	31.2879	2.64909	1.4055	0.00491001	0.0296515	Up	0.184177	0.675941	0.315132	0.0836059	0.321143	0.304005	0.080983	0.170013	0.12758	0.108628	0.0600146	0.198573	122943141	DNAI3	protein_coding	Dynein axonemal intermediate chain 3	bgar04814	Motor proteins	GO:0005858,GO:0005737,GO:0036156,GO:0071933,GO:0045504,GO:0045503,GO:0060294,GO:0036159,GO:0007018,GO:0034316,GO:0030336,GO:0045669	axonemal dynein complex|cytoplasm|inner dynein arm|Arp2/3 complex binding|dynein heavy chain binding|dynein light chain binding|cilium movement involved in cell motility|inner dynein arm assembly|microtubule-based movement|negative regulation of Arp2/3 complex-mediated actin nucleation|negative regulation of cell migration|positive regulation of osteoblast differentiation
DNAJC19	2311.65	3083.58	1539.73	0.499283	-1.00207	2.5317e-14	2.79777e-12	Down	73.3202	83.8967	92.505	78.9229	88.6328	65.8429	202.421	191.305	159.236	162.233	127.177	176.57	122938237	DNAJC19	protein_coding	Mitochondrial import inner membrane translocase subunit TIM14			GO:0098800,GO:0099617,GO:0001405,GO:0001671,GO:0030150,GO:1900208	inner mitochondrial membrane protein complex|matrix side of mitochondrial inner membrane|PAM complex, Tim23 associated import motor|ATPase activator activity|protein import into mitochondrial matrix|regulation of cardiolipin metabolic process
DNAJC30	194.264	264.503	124.026	0.469203	-1.09172	6.88797e-09	2.54269e-07	Down	2.89701	2.63473	2.06461	3.60348	3.35079	3.11379	6.29228	8.56218	7.87268	4.79486	6.85088	5.05368	122932568	DNAJC30	protein_coding	DnaJ homolog subfamily C member 30, mitochondrial			GO:0005743,GO:0006754,GO:0007420,GO:1905706	mitochondrial inner membrane|ATP biosynthetic process|brain development|regulation of mitochondrial ATP synthesis coupled proton transport
DNHD1	230.05	440.512	19.5887	0.0444755	-4.49084	0.000202319	0.00219252	Down	0.00797147	0.0658254	0.047973	0.0179422	0.078764	0.0720755	0.0297931	0.159432	0.0457322	0.128367	0.0735965	6.11945	122930526	Dnhd1	protein_coding	Dynein heavy chain domain-containing protein 1			GO:0030286,GO:0036156,GO:0036126,GO:0005524,GO:0045505,GO:0051959,GO:0008569,GO:0003341,GO:0030317,GO:0007018,GO:0120316	dynein complex|inner dynein arm|sperm flagellum|ATP binding|dynein intermediate chain binding|dynein light intermediate chain binding|minus-end-directed microtubule motor activity|cilium movement|flagellated sperm motility|microtubule-based movement|sperm flagellum assembly
DNM1	77.3156	48.6651	105.966	2.17947	1.12398	0.000119626	0.00140999	Up	0.547293	0.602579	0.585539	1.0852	0.273491	0.528972	0.420461	0.258215	0.242372	0.221717	0.269487	0.328801	122946239	DNM1	protein_coding	Dynamin-1	bgar04144	Endocytosis	GO:0005737,GO:0070062,GO:0098978,GO:0016020,GO:0030117,GO:0005874,GO:0001917,GO:0098684,GO:0005886,GO:0098835,GO:0045202,GO:0005525,GO:0003924,GO:0042802,GO:0008017,GO:0019901,GO:0003723,GO:0006897,GO:0007032,GO:0050804,GO:0031623,GO:0006898,GO:0016185,GO:0048488,GO:1901998	cytoplasm|extracellular exosome|glutamatergic synapse|membrane|membrane coat|microtubule|photoreceptor inner segment|photoreceptor ribbon synapse|plasma membrane|presynaptic endocytic zone membrane|synapse|GTP binding|GTPase activity|identical protein binding|microtubule binding|protein kinase binding|RNA binding|endocytosis|endosome organization|modulation of chemical synaptic transmission|recep…
DNMT3A	171.71	106.736	236.684	2.21537	1.14755	1.18952e-09	5.26485e-08	Up	2.46215	1.74294	1.86837	2.00146	1.61181	2.46685	0.878862	1.15768	0.634847	0.865768	1.28558	0.988764	122933821	DNMT3A	protein_coding	DNA (cytosine-5)-methyltransferase 3A	bgar00270,bgar04148	Cysteine and methionine metabolism|Efferocytosis	GO:0005737,GO:0000791,GO:0016363,GO:0005634,GO:0001046,GO:0003886,GO:0003677,GO:0046872,GO:0106363,GO:0006325,GO:0006306,GO:0010468,GO:0071774,GO:0009408	cytoplasm|euchromatin|nuclear matrix|nucleus|core promoter sequence-specific DNA binding|DNA (cytosine-5-)-methyltransferase activity|DNA binding|metal ion binding|protein-cysteine methyltransferase activity|chromatin organization|DNA methylation|regulation of gene expression|response to fibroblast growth factor|response to heat
DPH6	137.157	89.2463	185.068	2.07513	1.0532	1.69424e-07	4.3808e-06	Up	1.83883	1.68715	1.67561	1.90131	2.08839	3.2263	1.08928	1.18708	1.17578	1.06263	0.89878	0.870122	122922141	DPH6	protein_coding	Diphthine--ammonia ligase			GO:0005730,GO:0005654,GO:0005524,GO:0017178,GO:0017183	nucleolus|nucleoplasm|ATP binding|diphthine-ammonia ligase activity|peptidyl-diphthamide biosynthetic process from peptidyl-histidine
DPYS	32.126	13.7613	50.4906	3.67733	1.87866	0.00428885	0.0266326	Up	0.365521	1.20733	0.146649	0.211555	0.134501	2.05133	0.122951	0.256432	0.211906	0.093289	0.148485	0.334977	122937949	DPYS	protein_coding	Dihydropyrimidinase	bgar00240,bgar00410,bgar00770,bgar00983	Pyrimidine metabolism|beta-Alanine metabolism|Pantothenate and CoA biosynthesis|Drug metabolism - other enzymes	GO:0005829,GO:0070062,GO:0004157,GO:0042802,GO:0051219,GO:0008270,GO:0006248,GO:0006249,GO:0046079,GO:0006208,GO:0006210,GO:0046050,GO:0006212	cytosol|extracellular exosome|dihydropyrimidinase activity|identical protein binding|phosphoprotein binding|zinc ion binding|CMP catabolic process|dCMP catabolic process|dUMP catabolic process|pyrimidine nucleobase catabolic process|thymine catabolic process|UMP catabolic process|uracil catabolic process
DPYSL5	126.796	36.4272	217.164	5.96605	2.57678	9.47854e-14	9.29111e-12	Up	1.46816	1.74591	1.76875	3.14102	0.846749	1.05103	0.467484	0.158996	0.215462	0.179429	0.3029	0.428448	122933907	DPYSL5	protein_coding	Dihydropyrimidinase-related protein 5			GO:0005829,GO:0030425,GO:0043025,GO:0032991,GO:0016810,GO:0007411,GO:0050774,GO:0007399,GO:0007165	cytosol|dendrite|neuronal cell body|protein-containing complex|hydrolase activity, acting on carbon-nitrogen (but not peptide) bonds|axon guidance|negative regulation of dendrite morphogenesis|nervous system development|signal transduction
DUS4L	66.9482	93.6911	40.2054	0.427421	-1.22627	0.000148584	0.00170161	Down	0.654878	0.371961	0.875802	0.37602	0.812819	0.37919	1.3112	2.40366	1.04519	0.881177	1.33879	1.65757	122927883	Dus4l	protein_coding	tRNA-dihydrouridine(20a/20b) synthase [NAD(P)+]-like			GO:0050660,GO:0017150,GO:0002943	flavin adenine dinucleotide binding|tRNA dihydrouridine synthase activity|tRNA dihydrouridine synthesis
DUSP1	4819.05	7327.8	2310.29	0.315278	-1.6653	3.65625e-08	1.11487e-06	Down	27.8055	26.0101	40.5468	39.9949	45.575	32.5482	62.3532	66.1118	185.194	197.196	104.63	78.1348	122928163	dusp1-a	protein_coding	Dual specificity protein phosphatase 1-A	bgar04010	MAPK signaling pathway	GO:0005737,GO:0005634,GO:0017017,GO:0017018,GO:0004722,GO:0004725,GO:0051321,GO:0043409,GO:0051447,GO:0070262,GO:0035970,GO:0035335,GO:0090266	cytoplasm|nucleus|MAP kinase tyrosine/serine/threonine phosphatase activity|myosin phosphatase activity|protein serine/threonine phosphatase activity|protein tyrosine phosphatase activity|meiotic cell cycle|negative regulation of MAPK cascade|negative regulation of meiotic cell cycle|peptidyl-serine dephosphorylation|peptidyl-threonine dephosphorylation|peptidyl-tyrosine dephosphorylation|regulat…
DUSP28	214.032	139.794	288.27	2.06179	1.04389	0.000148522	0.00170161	Up	14.0934	9.35001	6.0458	16.1883	14.9374	9.5723	9.80537	3.60264	3.81026	6.87767	5.76518	5.92135	122936261	Dusp28	protein_coding	Dual specificity phosphatase 28			GO:0017018,GO:0016791,GO:0004725,GO:0008138,GO:0016311,GO:0006470	myosin phosphatase activity|phosphatase activity|protein tyrosine phosphatase activity|protein tyrosine/serine/threonine phosphatase activity|dephosphorylation|protein dephosphorylation
DUSP29	1367.05	876.871	1857.24	2.1177	1.0825	1.08551e-15	1.60971e-13	Up	56.2707	49.0718	65.6168	47.2897	57.5169	62.9383	29.5365	26.3954	24.6544	34.8517	30.063	23.4403	122941520	dusp29	protein_coding	Dual specificity phosphatase 29			GO:0005737,GO:0005634,GO:0017018,GO:0004725,GO:0008138,GO:0006470	cytoplasm|nucleus|myosin phosphatase activity|protein tyrosine phosphatase activity|protein tyrosine/serine/threonine phosphatase activity|protein dephosphorylation
ECRG4	103.409	23.3579	183.459	7.87814	2.97786	1.1021e-07	2.97843e-06	Up	11.7227	2.10438	3.91935	12.9059	10.8101	2.34392	0.674659	0.235243	2.61625	0.7743	0.745059	0.544942	122933263	ecrg4	protein_coding	Augurin			GO:0016324,GO:0005737,GO:0005576	apical plasma membrane|cytoplasm|extracellular region
EDIL3	377.996	96.326	659.666	6.85335	2.77681	2.91651e-25	2.20006e-22	Up	7.17721	5.39162	5.5971	7.71086	2.14582	5.00971	0.838267	0.927534	1.07273	0.719629	0.604654	0.871514	122924676	EDIL3	protein_coding	EGF-like repeat and discoidin I-like domain-containing protein 3			GO:0062023,GO:0070062,GO:1903561,GO:0005509,GO:0005178,GO:0007155,GO:0010811	collagen-containing extracellular matrix|extracellular exosome|extracellular vesicle|calcium ion binding|integrin binding|cell adhesion|positive regulation of cell-substrate adhesion
EDN2	6.1279	10.4145	1.84134	0.172978	-2.53134	0.00521939	0.0309806	Down	0	0	0.213517	0	0.0621685	0.0284446	0.142074	0.364936	0.468304	0.221757	0.449227	0.195087	122933282	EDN2	protein_coding	Endothelin-2	bgar04080,bgar04270	Neuroactive ligand-receptor interaction|Vascular smooth muscle contraction	GO:0005576,GO:0019229,GO:0042310	extracellular region|regulation of vasoconstriction|vasoconstriction
EFCC1	85.7458	40.0263	131.465	3.29136	1.71868	2.26735e-09	9.45636e-08	Up	0.916135	0.990983	1.38318	1.27443	0.985708	1.52439	0.414486	0.222547	0.497923	0.58015	0.213681	0.309319	122944116	EFCC1	protein_coding	EF-hand and coiled-coil domain-containing protein 1			GO:0005829,GO:0005509	cytosol|calcium ion binding
EFNA2	93.2977	61.9039	124.691	2.01638	1.01177	0.000443025	0.00418654	Up	2.96822	4.19187	3.00636	3.90185	1.33851	4.87216	1.57703	1.88036	2.02973	1.83023	2.14934	1.09341	122930330	EFNA2	protein_coding	Ephrin-A2	bgar04010	MAPK signaling pathway	GO:0005886,GO:0046875,GO:0007411,GO:0046849,GO:0048013,GO:0030316	plasma membrane|ephrin receptor binding|axon guidance|bone remodeling|ephrin receptor signaling pathway|osteoclast differentiation
EFNB1	768.776	492.838	1044.71	2.11981	1.08393	3.16619e-09	1.2805e-07	Up	3.89926	3.06951	5.11755	4.64145	3.65618	6.05028	2.32002	1.73474	1.70643	2.35843	2.63188	2.37535	122946037	efnb1	protein_coding	Ephrin-B1			GO:0016020,GO:0046875,GO:0030154,GO:0048013,GO:0007399	membrane|ephrin receptor binding|cell differentiation|ephrin receptor signaling pathway|nervous system development
EGFLAM	244.074	155.774	332.373	2.13366	1.09333	1.79349e-05	0.000278577	Up	1.54723	1.83159	1.55732	2.45271	1.59255	1.10817	1.06657	0.684157	0.857587	0.586808	1.33857	0.436289	122922739	EGFLAM	protein_coding	Pikachurin			GO:0042995,GO:0048786,GO:0043083,GO:0005509	cell projection|presynaptic active zone|synaptic cleft|calcium ion binding
EGLN3	34.3869	49.8813	18.8925	0.380687	-1.39332	0.00033118	0.00330419	Down	0.063143	0.359194	0.228	0.316729	0.103266	0.271679	0.530987	0.722758	0.388942	0.840308	0.466373	0.752266	122921870	Egln3	protein_coding	Prolyl hydroxylase EGLN3			GO:0005737,GO:0005829,GO:0005634,GO:0016706,GO:0008198,GO:0031418,GO:0031545,GO:0031543,GO:0006919,GO:0006915,GO:0006974,GO:0071456,GO:1990830,GO:0018401,GO:0018126,GO:0042127,GO:0043523	cytoplasm|cytosol|nucleus|2-oxoglutarate-dependent dioxygenase activity|ferrous iron binding|L-ascorbic acid binding|peptidyl-proline 4-dioxygenase activity|peptidyl-proline dioxygenase activity|activation of cysteine-type endopeptidase activity involved in apoptotic process|apoptotic process|cellular response to DNA damage stimulus|cellular response to hypoxia|cellular response to leukemia inhib…
EHHADH	291.925	402.139	181.711	0.451853	-1.14607	9.50277e-07	2.05945e-05	Down	2.50995	3.18082	1.75252	1.89948	2.84901	1.86776	5.75288	7.8852	5.52701	5.63743	2.80381	5.15959	122945387	EHHADH	protein_coding	Peroxisomal bifunctional enzyme	bgar00640,bgar00650,bgar00071,bgar00280,bgar00310,bgar00380,bgar00410,bgar04146,bgar03320	Propanoate metabolism|Butanoate metabolism|Fatty acid degradation|Valine, leucine and isoleucine degradation|Lysine degradation|Tryptophan metabolism|beta-Alanine metabolism|Peroxisome|PPAR signaling pathway	GO:0005829,GO:0005782,GO:0005777,GO:0003857,GO:0004165,GO:0004300,GO:0019899,GO:0016863,GO:0016509,GO:0016508,GO:0070403,GO:0006635,GO:0033540	cytosol|peroxisomal matrix|peroxisome|3-hydroxyacyl-CoA dehydrogenase activity|delta(3)-delta(2)-enoyl-CoA isomerase activity|enoyl-CoA hydratase activity|enzyme binding|intramolecular oxidoreductase activity, transposing C=C bonds|long-chain-3-hydroxyacyl-CoA dehydrogenase activity|long-chain-enoyl-CoA hydratase activity|NAD+ binding|fatty acid beta-oxidation|fatty acid beta-oxidation using acyl…
EIF4EBP2	342.967	483.324	202.609	0.41923	-1.25419	3.46341e-06	6.54577e-05	Down	6.72078	5.85018	6.56819	8.56095	12.1099	9.06672	15.8199	29.3095	24.7421	14.4119	10.5007	26.4529	122941433	EIF4EBP2	protein_coding	Eukaryotic translation initiation factor 4E-binding protein 2			GO:0005737,GO:0008190,GO:0030371,GO:0008286,GO:0007613,GO:0050804,GO:0045947,GO:0048167,GO:0035176,GO:0031929,GO:0006412	cytoplasm|eukaryotic initiation factor 4E binding|translation repressor activity|insulin receptor signaling pathway|memory|modulation of chemical synaptic transmission|negative regulation of translational initiation|regulation of synaptic plasticity|social behavior|TOR signaling|translation
EIF4G3	9032.26	13041.7	5022.81	0.38513	-1.37658	1.28975e-15	1.88044e-13	Down	24.8267	27.3	17.1581	21.4956	30.684	21.5247	68.6011	101.327	57.3995	58.8409	53.6803	52.9808	122929036	EIF4G3	protein_coding	Eukaryotic translation initiation factor 4 gamma 3			GO:0005829,GO:0016281,GO:0003729,GO:0003723,GO:0000339,GO:0008135,GO:0003743,GO:0006446,GO:0006413	cytosol|eukaryotic translation initiation factor 4F complex|mRNA binding|RNA binding|RNA cap binding|translation factor activity, RNA binding|translation initiation factor activity|regulation of translational initiation|translational initiation
ELAPOR2	47.6202	6.61678	88.6237	13.4305	3.74744	0.00068626	0.00598623	Up	0.100517	0.411174	0.0294059	0.0161603	0.0128429	1.49646	0.00782665	0.0154645	0.0720832	0.019088	0.0348009	0.00767648	122927838	elapor2	protein_coding	Endosome/lysosome-associated apoptosis and autophagy regulator family member 2			GO:0005886,GO:0070700,GO:0051961,GO:0030513,GO:0045684	plasma membrane|BMP receptor binding|negative regulation of nervous system development|positive regulation of BMP signaling pathway|positive regulation of epidermis development
EMID1	77.6583	35.7954	119.521	3.34315	1.74121	1.11312e-05	0.000181852	Up	1.00472	1.33155	0.973292	1.25082	0.298434	0.8755	0.280829	0.253661	0.412273	0.0861015	0.499478	0.259701	122933659	EMID1	protein_coding	EMI domain-containing protein 1			GO:0005581,GO:0005783,GO:0031012,GO:0005576,GO:0005794	collagen trimer|endoplasmic reticulum|extracellular matrix|extracellular region|Golgi apparatus
ENDOG	541.54	805.802	277.279	0.34402	-1.53944	0.00905107	0.0477023	Down	2.15344	2.76613	12.5022	3.49469	15.6668	2.44075	23.2693	28.6247	14.9857	32.9763	15.2035	6.26873	122919588	Endog	protein_coding	Endonuclease G, mitochondrial	bgar04210	Apoptosis	GO:0005829,GO:0005743,GO:0005739,GO:0005634,GO:0043204,GO:0004536,GO:0004520,GO:0004519,GO:0004521,GO:0000287,GO:0003676,GO:0042803,GO:0000014,GO:0007568,GO:0006309,GO:0071277,GO:0071333,GO:0071456,GO:0006308,GO:0001701,GO:0032043,GO:0032007,GO:0036475,GO:1902512,GO:0043065,GO:0010508,GO:1901300,GO:0090297,GO:2001022,GO:0046677,GO:0032355,GO:0009612,GO:0034612	cytosol|mitochondrial inner membrane|mitochondrion|nucleus|perikaryon|deoxyribonuclease activity|endodeoxyribonuclease activity|endonuclease activity|endoribonuclease activity|magnesium ion binding|nucleic acid binding|protein homodimerization activity|single-stranded DNA endodeoxyribonuclease activity|aging|apoptotic DNA fragmentation|cellular response to calcium ion|cellular response to glucose…
ENPP6	201.099	86.5557	315.642	3.64813	1.86716	3.20874e-06	6.11104e-05	Up	3.234	3.42663	1.21846	1.71816	0.872548	3.93852	0.483171	0.424305	0.855052	0.93522	1.13672	0.308411	122940720	enpp6	protein_coding	Glycerophosphocholine cholinephosphodiesterase ENPP6	bgar00565	Ether lipid metabolism	GO:0005886,GO:0047390,GO:0046872,GO:0008081,GO:0019695,GO:0016042,GO:0006629	plasma membrane|glycerophosphocholine cholinephosphodiesterase activity|metal ion binding|phosphoric diester hydrolase activity|choline metabolic process|lipid catabolic process|lipid metabolic process
ENTPD2	1663.82	771.433	2556.2	3.31367	1.72843	1.05051e-06	2.24977e-05	Up	42.0957	32.0713	61.1942	91.9345	12.652	23.001	13.3105	10.4118	11.1294	11.5662	19.9818	16.3608	122919518	Entpd2	protein_coding	Ectonucleoside triphosphate diphosphohydrolase 2	bgar00230	Purine metabolism	GO:0005604,GO:0044297,GO:0031253,GO:0009986,GO:0016020,GO:0005886,GO:0043262,GO:0005524,GO:0016887,GO:0004382,GO:0042802,GO:0017110,GO:0017111,GO:0045134,GO:0071354,GO:0007186,GO:0009134,GO:0030168,GO:0009181	basement membrane|cell body|cell projection membrane|cell surface|membrane|plasma membrane|ADP phosphatase activity|ATP binding|ATP hydrolysis activity|GDP phosphatase activity|identical protein binding|nucleoside diphosphate phosphatase activity|ribonucleoside triphosphate phosphatase activity|UDP phosphatase activity|cellular response to interleukin-6|G protein-coupled receptor signaling pathwa…
EPB41L4A	286.946	187.372	386.52	2.06268	1.04452	2.70587e-10	1.41538e-08	Up	4.16588	3.74514	4.57581	4.16907	3.73047	5.46863	2.33323	2.20534	1.51162	2.46218	1.95078	2.75055	122924640	EPB41L4A	protein_coding	Band 4.1-like protein 4A			GO:0005737,GO:0005856,GO:0008092,GO:0031032	cytoplasm|cytoskeleton|cytoskeletal protein binding|actomyosin structure organization
EPHA10	4.54249	0.915281	8.16969	8.78087	3.13436	0.0020082	0.0145419	Up	0.175559	0.0107385	0.0939134	0.0677394	0.0478523	0.131366	0.0328071	0	0	0.0213364	0.0108056	0	122930932	EPHA7	protein_coding	Ephrin type-A receptor 7			GO:0043005,GO:0005886,GO:0043235,GO:0005524,GO:0008046,GO:0005004,GO:0004713,GO:0004714,GO:0005005,GO:0006915,GO:0007411,GO:0007420,GO:0048013,GO:0016310,GO:0033674,GO:0022407,GO:0043281,GO:0070372,GO:0050730,GO:0031952,GO:0007169	neuron projection|plasma membrane|receptor complex|ATP binding|axon guidance receptor activity|GPI-linked ephrin receptor activity|protein tyrosine kinase activity|transmembrane receptor protein tyrosine kinase activity|transmembrane-ephrin receptor activity|apoptotic process|axon guidance|brain development|ephrin receptor signaling pathway|phosphorylation|positive regulation of kinase activity|r…
EPHA6	11.3168	3.70004	18.9336	5.08635	2.34663	0.000108732	0.00130553	Up	0.0834413	0.0945723	0.0541542	0.0378775	0.0953231	0.151502	0.00917231	0.0181233	0.00444614	0.0357917	0.0362527	0.00449816	122930847	EPHA6	protein_coding	Ephrin type-A receptor 6			GO:0043005,GO:0005654,GO:0005886,GO:0043235,GO:0005524,GO:0004714,GO:0005005,GO:0007411,GO:0033674,GO:0007169	neuron projection|nucleoplasm|plasma membrane|receptor complex|ATP binding|transmembrane receptor protein tyrosine kinase activity|transmembrane-ephrin receptor activity|axon guidance|positive regulation of kinase activity|transmembrane receptor protein tyrosine kinase signaling pathway
EPHA8	10.7188	2.25386	19.1838	8.55917	3.09747	0.00889944	0.0470854	Up	0.177947	0.0306128	0.0892414	0	0.0909436	0.790598	0	0	0.0302233	0	0.0616083	0.0509615	122927025	EPHA8	protein_coding	Ephrin type-A receptor 8			GO:0031901,GO:0043005,GO:0005886,GO:0043235,GO:0005524,GO:0005004,GO:0019838,GO:0004714,GO:0005005,GO:0007411,GO:0007155,GO:0071372,GO:0048013,GO:0031175,GO:0016322,GO:0033674,GO:0043410,GO:0043552,GO:0046777,GO:0030155,GO:0033628,GO:0006929,GO:0007169	early endosome membrane|neuron projection|plasma membrane|receptor complex|ATP binding|GPI-linked ephrin receptor activity|growth factor binding|transmembrane receptor protein tyrosine kinase activity|transmembrane-ephrin receptor activity|axon guidance|cell adhesion|cellular response to follicle-stimulating hormone stimulus|ephrin receptor signaling pathway|neuron projection development|neuron r…
EPS8L1	34.6056	47.067	22.1442	0.470306	-1.08833	0.00678247	0.0381074	Down	0.158976	0.154979	0.119592	0.134184	0.355462	0.306689	0.213529	0.531969	0.333016	0.842278	0.449497	0.373335	122928651	Eps8l1	protein_coding	Epidermal growth factor receptor kinase substrate 8-like protein 1			GO:0005829,GO:0005886,GO:0032991,GO:0001726,GO:0032587,GO:0003779,GO:0051015,GO:0005085,GO:0042608,GO:1900029,GO:0016601,GO:0035023,GO:0007266	cytosol|plasma membrane|protein-containing complex|ruffle|ruffle membrane|actin binding|actin filament binding|guanyl-nucleotide exchange factor activity|T cell receptor binding|positive regulation of ruffle assembly|Rac protein signal transduction|regulation of Rho protein signal transduction|Rho protein signal transduction
EPSTI1	69.3037	29.8453	108.762	3.64705	1.86673	0.00267793	0.0183935	Up	0.812364	6.36658	0.865739	0.212233	0.467074	1.53551	0.537657	0.359322	0.45992	0.879316	0.29688	0.418771	122931117	Epsti1	protein_coding	Epithelial-stromal interaction protein 1
ESPL1	16.9492	7.4832	26.4152	3.53852	1.82315	0.00372035	0.0239244	Up	0.194283	0.149239	0.145019	0.0479424	0.0738924	0.0464871	0.0295517	0.0500489	0.0818557	0.0164736	0.00834287	0.00828133	122933341	ESPL1	protein_coding	Separin	bgar04110,bgar04114	Cell cycle|Oocyte meiosis	GO:0005813,GO:0005737,GO:0005829,GO:0072686,GO:0005634,GO:0003824,GO:0004197,GO:0008234,GO:0006915,GO:0040001,GO:0045143,GO:0051307,GO:0000212,GO:0000281,GO:0000070,GO:0045875,GO:0045842,GO:0006508	centrosome|cytoplasm|cytosol|mitotic spindle|nucleus|catalytic activity|cysteine-type endopeptidase activity|cysteine-type peptidase activity|apoptotic process|establishment of mitotic spindle localization|homologous chromosome segregation|meiotic chromosome separation|meiotic spindle organization|mitotic cytokinesis|mitotic sister chromatid segregation|negative regulation of sister chromatid coh…
ESRRA	440.96	628.985	252.935	0.402093	-1.3144	2.13989e-06	4.26259e-05	Down	1.99083	2.24125	3.00138	3.02789	4.30704	2.71892	4.39364	12.9205	10.2118	5.09886	7.19427	5.17121	122920930	Esrra	protein_coding	Steroid hormone receptor ERR1			GO:0005737,GO:0001650,GO:0045171,GO:0015630,GO:0005654,GO:0005634,GO:0001228,GO:0003700,GO:0001227,GO:0004879,GO:0003707,GO:0019904,GO:0000978,GO:0043565,GO:1990837,GO:0005496,GO:0008270,GO:0051216,GO:0000122,GO:1900078,GO:0045893,GO:0045944,GO:0042127,GO:0006355,GO:0030278,GO:0045667,GO:0045670,GO:0006357	cytoplasm|fibrillar center|intercellular bridge|microtubule cytoskeleton|nucleoplasm|nucleus|DNA-binding transcription activator activity, RNA polymerase II-specific|DNA-binding transcription factor activity|DNA-binding transcription repressor activity, RNA polymerase II-specific|nuclear receptor activity|nuclear steroid receptor activity|protein domain specific binding|RNA polymerase II cis-regu…
ETFRF1	1872.19	2556.88	1187.51	0.464382	-1.10662	1.44756e-09	6.31032e-08	Down	67.0024	67.7093	53.1873	49.6065	88.7554	39.4726	144.357	170.711	131.444	124.412	114.795	143.562	122928461	lyrm5a	protein_coding	LYR motif-containing protein 5A			GO:0005739,GO:0022904	mitochondrion|respiratory electron transport chain
EVL	403.314	250.791	555.837	2.21662	1.14836	0.000119959	0.00141295	Up	10.0747	7.76356	10.5652	11.8695	2.79675	5.94694	3.50235	3.28491	2.85101	3.48876	4.16158	5.88469	122921500	EVL	protein_coding	Ena/VASP-like protein			GO:0005737,GO:0005856,GO:0030027,GO:0003779,GO:0017124,GO:0008154,GO:0010633,GO:1900028,GO:0051496,GO:0051289	cytoplasm|cytoskeleton|lamellipodium|actin binding|SH3 domain binding|actin polymerization or depolymerization|negative regulation of epithelial cell migration|negative regulation of ruffle assembly|positive regulation of stress fiber assembly|protein homotetramerization
F5	262.164	43.3343	480.993	11.0925	3.47152	1.034e-15	1.54654e-13	Up	4.24862	4.52501	2.17354	0.767151	1.28208	1.15823	0.274293	0.330108	0.241744	0.252987	0.20204	0.0684803	122930309	F5	protein_coding	Coagulation factor V			GO:0005576,GO:0031091,GO:0005507,GO:0008015,GO:0007596	extracellular region|platelet alpha granule|copper ion binding|blood circulation|blood coagulation
FAAP100	531.658	341.761	721.555	2.11197	1.07859	0.000524475	0.00479686	Up	2.35068	1.52671	1.97553	5.25573	1.31129	2.94337	1.0083	0.905578	1.6235	1.82625	1.21577	0.909421	122942454	FAAP100	protein_coding	Fanconi anemia core complex-associated protein 100	bgar03460	Fanconi anemia pathway	GO:0000785,GO:0005829,GO:0043240,GO:0005654,GO:0003677,GO:0036297,GO:0006513	chromatin|cytosol|Fanconi anaemia nuclear complex|nucleoplasm|DNA binding|interstrand cross-link repair|protein monoubiquitination
FABP7	9.05357	15.0985	3.00862	0.197872	-2.33736	0.00113166	0.0090606	Down	0.167954	0.0513667	0.112307	0	0.286122	0.31419	0.366171	0.620149	0.304279	1.12267	1.86076	0.71829	122935763	FABP7	protein_coding	Fatty acid-binding protein, brain	bgar03320	PPAR signaling pathway	GO:0005829,GO:0005634,GO:0005504,GO:0015908	cytosol|nucleus|fatty acid binding|fatty acid transport
FADS1	505.988	285.365	726.611	2.54623	1.34836	1.04227e-05	0.000172059	Up	11.9347	19.163	12.2914	15.9668	5.08293	7.74109	7.01941	3.04932	3.61974	6.66962	6.3456	3.22264	122920198	Fads1	protein_coding	Acyl-CoA (8-3)-desaturase	bgar01040	Biosynthesis of unsaturated fatty acids	GO:0005789,GO:0043231,GO:0005739,GO:0005634,GO:0062076,GO:0016213,GO:0016491,GO:0016717,GO:0007568,GO:0019369,GO:0009267,GO:0006629,GO:0042759,GO:0032868,GO:0035900,GO:0007584,GO:0014070,GO:0010033,GO:0009744,GO:0033189,GO:0006636	endoplasmic reticulum membrane|intracellular membrane-bounded organelle|mitochondrion|nucleus|acyl-CoA delta5-desaturase activity|linoleoyl-CoA desaturase activity|oxidoreductase activity|oxidoreductase activity, acting on paired donors, with oxidation of a pair of donors resulting in the reduction of molecular oxygen to two molecules of water|aging|arachidonic acid metabolic process|cellular res…
FADS2	1006.53	584.666	1428.4	2.44316	1.28875	0.000216445	0.002314	Up	16.4221	23.5088	18.2734	19.9742	3.83355	14.7132	9.11808	3.77578	3.67222	6.45	9.91727	8.85414	122920199	fads2	protein_coding	Fatty acid desaturase 2	bgar00592,bgar01040,bgar03320	alpha-Linolenic acid metabolism|Biosynthesis of unsaturated fatty acids|PPAR signaling pathway	GO:0005789,GO:0016491,GO:0006636	endoplasmic reticulum membrane|oxidoreductase activity|unsaturated fatty acid biosynthetic process
FAH	342.166	617.635	66.6968	0.10792	-3.21197	1.53975e-05	0.000244863	Down	1.35659	1.03372	3.13647	0.73193	1.97418	0.215064	18.691	2.22859	3.41579	4.31741	26.6202	28.1096	122924035	FAH	protein_coding	Fumarylacetoacetase	bgar00350	Tyrosine metabolism	GO:0005829,GO:0070062,GO:0004334,GO:0046872,GO:0006527,GO:1902000,GO:0006559,GO:0006629,GO:0006572	cytosol|extracellular exosome|fumarylacetoacetase activity|metal ion binding|arginine catabolic process|homogentisate catabolic process|L-phenylalanine catabolic process|lipid metabolic process|tyrosine catabolic process
FAM118B	694.654	207.015	1182.29	5.71277	2.51419	3.30861e-29	3.37673e-26	Up	8.09834	7.89641	16.8432	10.0075	8.58721	12.7373	2.27278	1.73137	1.97332	1.45141	1.83086	2.55146	122928683	FAM118B	protein_coding	Protein FAM118B			GO:0015030	Cajal body
FAM136A	306.057	411.162	200.952	0.488662	-1.03309	1.76671e-08	5.80537e-07	Down	2.9934	2.00359	2.01802	2.07097	2.25715	2.3753	4.00053	4.66572	5.84538	3.83557	5.24415	5.74512	122929515	fam136a	protein_coding	Protein FAM136A
FAM13C	536.851	355.897	717.806	2.01705	1.01224	2.60633e-05	0.000387488	Up	5.13889	5.05241	3.63171	6.18503	7.26703	10.6275	2.99549	3.17696	2.57947	5.00215	3.34289	2.62694	122941640	FAM13C	protein_coding	Protein FAM13C
FAM166C	7.02382	13.3737	0.673895	0.0510352	-4.29236	0.00314783	0.0208215	Down	0.0541521	0.0496853	0	0.104473	0	0	0.101196	0.249937	0	3.75136	0.0999916	0.049627	122936322	fam166ca	protein_coding	Protein FAM166C A
FAM167A	68.4607	44.7833	92.1381	2.05985	1.04254	0.00896522	0.0473361	Up	0.754003	0.729001	0.894519	0.696049	0.372919	0.705253	0.090905	0.239489	0.558155	0.436016	0.561396	0.208042	122935889	Fam167a	protein_coding	Protein FAM167A
FAM171A2	527.32	293.996	760.644	2.58755	1.37158	2.44019e-08	7.78259e-07	Up	6.48903	8.88159	6.97349	8.69279	3.31637	3.55999	2.64845	2.1146	2.30922	2.73803	3.34936	2.22188	122941406	fam171a2	protein_coding	Protein FAM171A2			GO:0016020	membrane
FAM20A	20.9961	9.30232	32.6899	3.50246	1.80837	0.00115987	0.0092651	Up	1.10962	0.493621	0.236084	0.259484	0.498359	0.440313	0.125672	0.108636	0.0609176	0.383117	0.201787	0.0462227	122939858	FAM20A	protein_coding	Pseudokinase FAM20A			GO:0005737,GO:0005783,GO:0070062,GO:0005615,GO:0005794,GO:0043539,GO:0031214,GO:0055074,GO:0070166,GO:0001934,GO:0009617,GO:0044691	cytoplasm|endoplasmic reticulum|extracellular exosome|extracellular space|Golgi apparatus|protein serine/threonine kinase activator activity|biomineral tissue development|calcium ion homeostasis|enamel mineralization|positive regulation of protein phosphorylation|response to bacterium|tooth eruption
FAM222A	18.3206	5.47027	31.1709	5.69908	2.51073	0.000774456	0.00659961	Up	0.143171	0.0459766	0.0287206	0.0621482	0.234147	0.729836	0.0401323	0.0198241	0.012969	0.071776	0.0396548	0.0459227	122933748	FAM222A	protein_coding	Protein FAM222A
FAM78B	77.3097	37.6001	117.019	3.11078	1.63728	5.5351e-05	0.000743873	Up	0.858227	1.07754	0.736223	1.04573	2.44702	1.24636	0.316539	0.333568	0.153437	0.988144	0.312772	0.393256	122943817	FAM78B	protein_coding	Protein FAM78B
FAM83D	10.8124	2.35171	19.2731	8.20802	3.03703	0.000718054	0.00621979	Up	0.160496	0.101948	0.284811	0.738368	0.0126193	0.0577383	0.0230711	0.0227928	0.0335501	0.0787735	0.0113983	0	122941486	fam83d-b	protein_coding	Protein FAM83D-B			GO:0005737,GO:0097431,GO:0051301,GO:0008283,GO:0051310,GO:0070372	cytoplasm|mitotic spindle pole|cell division|cell population proliferation|metaphase plate congression|regulation of ERK1 and ERK2 cascade
FARSA	1212.05	1721.97	702.124	0.407738	-1.29429	7.70967e-07	1.70616e-05	Down	8.05585	6.75953	8.28844	6.64269	6.0891	6.83979	15.7691	14.6305	15.961	11.0892	15.0366	36.5728	122929385	farsa-b	protein_coding	Phenylalanine--tRNA ligase alpha subunit B	bgar00970	Aminoacyl-tRNA biosynthesis	GO:0005737,GO:0009328,GO:0005524,GO:0000287,GO:0004826,GO:0000049,GO:0006432,GO:0051290	cytoplasm|phenylalanine-tRNA ligase complex|ATP binding|magnesium ion binding|phenylalanine-tRNA ligase activity|tRNA binding|phenylalanyl-tRNA aminoacylation|protein heterotetramerization
FAXC	12.2559	3.75873	20.7531	5.52235	2.46528	3.71648e-05	0.000526418	Up	0.948438	0.472397	0.271799	0.731911	0.387776	0.329501	0.202557	0.0750427	0.14728	0	0.125092	0.0496677	122936364	faxc	protein_coding	Failed axon connections homolog			GO:0016020	membrane
FAXDC2	682.325	1006.3	358.354	0.356113	-1.48959	2.54289e-05	0.00037903	Down	4.17452	3.84791	4.01264	4.19464	10.6081	11.8766	11.0154	37.3573	20.903	16.8235	11.7586	16.4894	122926505	FAXDC2	protein_coding	Fatty acid hydroxylase domain-containing protein 2			GO:0005737,GO:0016020,GO:0005506,GO:0016491,GO:0008610,GO:0045654,GO:0001934	cytoplasm|membrane|iron ion binding|oxidoreductase activity|lipid biosynthetic process|positive regulation of megakaryocyte differentiation|positive regulation of protein phosphorylation
FBN1	34566.9	18714.9	50418.8	2.69405	1.42978	1.08744e-09	4.87522e-08	Up	181.796	174.819	162.165	221.191	74.7909	108.325	56.9733	53.1747	65.4767	42.8484	78.9951	60.7763	122927624	FBN1	protein_coding	Fibrillin-1	bgar04350	TGF-beta signaling pathway	GO:0031012,GO:0005576,GO:0005615,GO:0001527,GO:0005509,GO:0005201,GO:0008201,GO:0005179,GO:0034199,GO:0009653,GO:0042593,GO:0006006,GO:0010737	extracellular matrix|extracellular region|extracellular space|microfibril|calcium ion binding|extracellular matrix structural constituent|heparin binding|hormone activity|activation of protein kinase A activity|anatomical structure morphogenesis|glucose homeostasis|glucose metabolic process|protein kinase A signaling
FBXO32	21173	34978	7367.93	0.210646	-2.24711	3.93094e-06	7.29432e-05	Down	50.4801	115.961	21.8137	24.2768	36.3914	23.7759	193.835	341.451	218.448	187.507	191.602	232.076	122939668	FBXO32	protein_coding	F-box only protein 32	bgar04068	FoxO signaling pathway	GO:0005737,GO:0005829,GO:0005654,GO:0005634,GO:0019005,GO:0030018,GO:0071549,GO:0016567,GO:0014894	cytoplasm|cytosol|nucleoplasm|nucleus|SCF ubiquitin ligase complex|Z disc|cellular response to dexamethasone stimulus|protein ubiquitination|response to denervation involved in regulation of muscle adaptation
FBXW7	334.743	205.465	464.02	2.25909	1.17574	3.71678e-05	0.000526418	Up	1.21338	2.03908	3.27959	5.27322	1.72329	3.1778	1.44999	1.06701	1.22639	1.56005	1.32661	1.06517	122942703	FBXW7	protein_coding	F-box/WD repeat-containing protein 7	bgar04120	Ubiquitin mediated proteolysis	GO:0005694,GO:0030126,GO:0005783,GO:0005739,GO:0005730,GO:0005654,GO:1990452,GO:0048471,GO:0019005,GO:0030332,GO:0042802,GO:0050816,GO:1990756,GO:0031625,GO:0097027,GO:0006974,GO:0006281,GO:0006888,GO:0006891,GO:0006886,GO:0030324,GO:0010629,GO:2001205,GO:1903026,GO:0007219,GO:0045741,GO:0070374,GO:1903378,GO:1901800,GO:1903955,GO:2000060,GO:0051443,GO:0031648,GO:0070534,GO:0050821,GO:1903146,GO:…	chromosome|COPI vesicle coat|endoplasmic reticulum|mitochondrion|nucleolus|nucleoplasm|Parkin-FBXW7-Cul1 ubiquitin ligase complex|perinuclear region of cytoplasm|SCF ubiquitin ligase complex|cyclin binding|identical protein binding|phosphothreonine residue binding|ubiquitin ligase-substrate adaptor activity|ubiquitin protein ligase binding|ubiquitin-protein transferase activator activity|cellular…
FGF10	484.787	161.007	808.568	5.02334	2.32865	2.32663e-18	5.76671e-16	Up	3.78212	3.28687	2.99208	4.93297	6.68362	8.48898	1.11989	0.848228	1.19427	1.42632	0.983616	0.695657	122924784	FGF10	protein_coding	Fibroblast growth factor 10	bgar04010,bgar04020,bgar04810	MAPK signaling pathway|Calcium signaling pathway|Regulation of actin cytoskeleton	GO:0009986,GO:0005737,GO:0005576,GO:0005615,GO:0005634,GO:0005886,GO:0042056,GO:0005104,GO:0008083,GO:0008201,GO:0005111,GO:0031532,GO:0001525,GO:0009887,GO:0001974,GO:0060667,GO:0048754,GO:0060436,GO:0060449,GO:0060447,GO:0030154,GO:0007368,GO:0031076,GO:0048557,GO:0030538,GO:0009880,GO:0001935,GO:0050673,GO:0060664,GO:0070371,GO:0000132,GO:0097192,GO:0048807,GO:0008543,GO:0060595,GO:0048144,GO:…	cell surface|cytoplasm|extracellular region|extracellular space|nucleus|plasma membrane|chemoattractant activity|fibroblast growth factor receptor binding|growth factor activity|heparin binding|type 2 fibroblast growth factor receptor binding|actin cytoskeleton reorganization|angiogenesis|animal organ morphogenesis|blood vessel remodeling|branch elongation involved in salivary gland morphogenesis…
FGF7	230.511	112.475	348.548	3.09801	1.63134	6.90167e-17	1.28757e-14	Up	4.39717	3.99478	4.17906	5.49326	3.94931	6.08167	2.31696	1.14451	1.26677	1.74778	1.89008	1.20231	122927619	FGF7	protein_coding	Fibroblast growth factor 7	bgar04010,bgar04020,bgar04810	MAPK signaling pathway|Calcium signaling pathway|Regulation of actin cytoskeleton	GO:0005737,GO:0005615,GO:0005104,GO:0008083,GO:0008201,GO:0005111,GO:0009887,GO:0030154,GO:0008543,GO:0030324,GO:0050918,GO:0051781,GO:0008284,GO:0045893,GO:0050679,GO:0010628,GO:0050731,GO:0001934,GO:0030334	cytoplasm|extracellular space|fibroblast growth factor receptor binding|growth factor activity|heparin binding|type 2 fibroblast growth factor receptor binding|animal organ morphogenesis|cell differentiation|fibroblast growth factor receptor signaling pathway|lung development|positive chemotaxis|positive regulation of cell division|positive regulation of cell population proliferation|positive reg…
FGF8	156.203	66.6115	245.795	3.69342	1.88496	4.79881e-10	2.33874e-08	Up	4.58748	4.10003	6.38939	6.28243	3.81443	7.42568	1.04383	1.20677	2.11006	2.62158	1.44837	0.762409	122919643	FGF8	protein_coding	Fibroblast growth factor 8	bgar04010,bgar04020,bgar04810	MAPK signaling pathway|Calcium signaling pathway|Regulation of actin cytoskeleton	GO:0005576,GO:0008083,GO:0051216,GO:0030154,GO:0042733,GO:0030326,GO:0009880,GO:0060684,GO:0060174,GO:0060173,GO:0051781,GO:0045893,GO:0010628,GO:0045944,GO:0030177,GO:0010468,GO:0071774	extracellular region|growth factor activity|cartilage development|cell differentiation|embryonic digit morphogenesis|embryonic limb morphogenesis|embryonic pattern specification|epithelial-mesenchymal cell signaling|limb bud formation|limb development|positive regulation of cell division|positive regulation of DNA-templated transcription|positive regulation of gene expression|positive regulation …
FGFR1	1030.94	665.566	1396.31	2.09872	1.06951	5.4477e-15	7.05356e-13	Up	8.96953	10.9844	8.22478	10.013	9.10647	11.5648	5.23008	4.37314	5.81525	4.25636	5.53698	4.1342	122927312	fgfr1	protein_coding	Fibroblast growth factor receptor 1	bgar04010,bgar04020,bgar04520,bgar04810	MAPK signaling pathway|Calcium signaling pathway|Adherens junction|Regulation of actin cytoskeleton	GO:0031410,GO:0005829,GO:0005634,GO:0005886,GO:0005524,GO:0005007,GO:0008284	cytoplasmic vesicle|cytosol|nucleus|plasma membrane|ATP binding|fibroblast growth factor receptor activity|positive regulation of cell population proliferation
FGFR4	672.878	410.978	934.779	2.27529	1.18605	3.96126e-08	1.18701e-06	Up	7.28841	7.82639	6.54037	5.92436	7.87607	13.9092	2.97552	3.70953	4.69619	3.87894	3.71889	3.68278	122926055	fgfr4	protein_coding	Fibroblast growth factor receptor 4	bgar04010,bgar04020,bgar04144,bgar04810	MAPK signaling pathway|Calcium signaling pathway|Endocytosis|Regulation of actin cytoskeleton	GO:0005783,GO:0005768,GO:0005886,GO:0005524,GO:0005007,GO:0008284	endoplasmic reticulum|endosome|plasma membrane|ATP binding|fibroblast growth factor receptor activity|positive regulation of cell population proliferation
FGFRL1	219.596	120.278	318.913	2.64962	1.40579	5.29524e-10	2.56627e-08	Up	2.51119	2.24105	3.43378	3.24559	2.51667	3.5049	1.63146	1.12281	0.568684	1.48426	0.896589	1.27653	122939056	FGFRL1	protein_coding	Fibroblast growth factor receptor-like 1			GO:0005886,GO:0017134,GO:0005007,GO:0008201,GO:0008285	plasma membrane|fibroblast growth factor binding|fibroblast growth factor receptor activity|heparin binding|negative regulation of cell population proliferation
FHL3	786.622	504.295	1068.95	2.11927	1.08357	1.82597e-07	4.67954e-06	Up	28.4118	17.0474	19.6222	15.8905	15.1358	22.8589	13.5547	10.2055	6.59772	8.65082	8.37322	12.2833	122932991	FHL3	protein_coding	Four and a half LIM domains protein 3			GO:0005634,GO:0001725,GO:0030018,GO:0003779,GO:0046872,GO:0003712,GO:0030036	nucleus|stress fiber|Z disc|actin binding|metal ion binding|transcription coregulator activity|actin cytoskeleton organization
FKBP1B	5470.17	3200.92	7739.42	2.41791	1.27376	5.18622e-09	1.99514e-07	Up	90.4947	64.1591	115.225	108.798	54.2505	110.173	30.2445	32.6351	35.231	37.0931	54.6412	45.7082	122934321	FKBP1B	protein_coding	Peptidyl-prolyl cis-trans isomerase FKBP1B			GO:0034704,GO:0005737,GO:0043231,GO:0016020,GO:0016529,GO:0033017,GO:0030018,GO:0019855,GO:0030551,GO:0005528,GO:0003755,GO:0005102,GO:0044325,GO:0061077,GO:0030073,GO:0010459,GO:0061179,GO:0032515,GO:0051280,GO:0060315,GO:0019227,GO:0048680,GO:0007204,GO:0051284,GO:0000413,GO:0010881,GO:0051480,GO:0002027,GO:0010880,GO:0060314,GO:0051209,GO:0014808,GO:0009749,GO:0042542,GO:0010033,GO:0051775,GO:…	calcium channel complex|cytoplasm|intracellular membrane-bounded organelle|membrane|sarcoplasmic reticulum|sarcoplasmic reticulum membrane|Z disc|calcium channel inhibitor activity|cyclic nucleotide binding|FK506 binding|peptidyl-prolyl cis-trans isomerase activity|signaling receptor binding|transmembrane transporter binding|chaperone-mediated protein folding|insulin secretion|negative regulation…
FKBP7	367.747	242.57	492.924	2.03213	1.02299	1.54867e-05	0.000246058	Up	7.90136	7.94258	8.15827	7.57983	4.39447	3.88545	3.65066	2.89603	3.38133	2.33011	4.9482	3.44751	122945686	FKBP7	protein_coding	Peptidyl-prolyl cis-trans isomerase FKBP7			GO:0005783,GO:0005788,GO:0005509,GO:0005528,GO:0003755,GO:0018208	endoplasmic reticulum|endoplasmic reticulum lumen|calcium ion binding|FK506 binding|peptidyl-prolyl cis-trans isomerase activity|peptidyl-proline modification
FMOD	521.949	313.55	730.348	2.32977	1.22019	0.00446192	0.0273936	Up	12.4275	4.71689	6.43491	8.17638	9.05476	2.36455	4.00956	1.27464	7.20662	1.43292	2.3928	2.70611	122932399	FMOD	protein_coding	Fibromodulin	bgar04350	TGF-beta signaling pathway	GO:0005615,GO:0030199	extracellular space|collagen fibril organization
FNDC1	421.049	231.831	610.267	2.63232	1.39634	0.000793346	0.00674072	Up	4.02291	3.30648	4.29712	4.99386	0.550863	1.3595	1.19531	0.844211	0.719946	0.937817	2.20637	1.52159	122934748	Fndc1	protein_coding	Fibronectin type III domain-containing protein 1			GO:0005911,GO:0005737,GO:0005576,GO:0031966,GO:0005886,GO:0071456,GO:0010666,GO:0001934,GO:0051223	cell-cell junction|cytoplasm|extracellular region|mitochondrial membrane|plasma membrane|cellular response to hypoxia|positive regulation of cardiac muscle cell apoptotic process|positive regulation of protein phosphorylation|regulation of protein transport
FOS	218.216	385.545	50.887	0.132015	-2.92123	9.92704e-06	0.00016561	Down	0.597854	0.940352	0.308394	1.10398	1.62376	0.33552	4.64447	1.04068	5.61675	20.3811	3.46951	3.06821	122923800	Fos	protein_coding	Protein c-Fos	bgar04010,bgar04210,bgar04620,bgar05132	MAPK signaling pathway|Apoptosis|Toll-like receptor signaling pathway|Salmonella infection	GO:0005737,GO:0005829,GO:0005783,GO:0016020,GO:0043005,GO:0005654,GO:0005634,GO:0032993,GO:0090575,GO:0035976,GO:0005667,GO:0003682,GO:0003677,GO:0001228,GO:0003700,GO:0000981,GO:0003690,GO:0042802,GO:0044877,GO:0070412,GO:0000978,GO:0000979,GO:0061629,GO:0043565,GO:1990837,GO:0000976,GO:0001221,GO:0007568,GO:0071276,GO:0071277,GO:0071364,GO:0031668,GO:0032870,GO:0071456,GO:0071374,GO:1904628,GO:…	cytoplasm|cytosol|endoplasmic reticulum|membrane|neuron projection|nucleoplasm|nucleus|protein-DNA complex|RNA polymerase II transcription regulator complex|transcription factor AP-1 complex|transcription regulator complex|chromatin binding|DNA binding|DNA-binding transcription activator activity, RNA polymerase II-specific|DNA-binding transcription factor activity|DNA-binding transcription facto…
FRZB	2186.92	764.396	3609.45	4.72276	2.23963	1.77969e-36	2.37521e-33	Up	61.1148	44.3338	70.7439	61.4999	53.1263	80.2707	12.4903	11.8624	13.4303	11.663	14.7623	18.0714	122944687	FRZB	protein_coding	Secreted frizzled-related protein 3	bgar04310	Wnt signaling pathway	GO:0005737,GO:0005615,GO:0016020,GO:0017147,GO:0060070,GO:0090103,GO:0060029,GO:0002064,GO:0070365,GO:0090090,GO:0061037,GO:0010721,GO:0030308,GO:0008285,GO:0070367,GO:0030178,GO:0014033,GO:0043065,GO:0045600,GO:0001501,GO:0061053	cytoplasm|extracellular space|membrane|Wnt-protein binding|canonical Wnt signaling pathway|cochlea morphogenesis|convergent extension involved in organogenesis|epithelial cell development|hepatocyte differentiation|negative regulation of canonical Wnt signaling pathway|negative regulation of cartilage development|negative regulation of cell development|negative regulation of cell growth|negative …
FST	337.773	470.278	205.268	0.436549	-1.19579	0.00056587	0.00509753	Down	2.43599	2.07231	2.38403	2.90876	1.01531	2.73198	6.07698	4.44272	3.24566	1.83239	6.95451	10.0243	122936544	fst	protein_coding	Follistatin	bgar04350	TGF-beta signaling pathway	GO:0005576	extracellular region
FSTL3	189.245	124.856	253.635	2.0313	1.0224	5.43242e-05	0.000732912	Up	4.36516	4.95572	1.7377	4.73505	3.87155	4.496	2.17423	2.63404	1.84629	1.76495	2.93243	1.19856	122930831	FSTL3	protein_coding	Follistatin-related protein 3			GO:0005788,GO:0005576,GO:0005615,GO:0005654,GO:0005634,GO:0048185,GO:0001968,GO:0030154,GO:0002244,GO:0032926,GO:0030514,GO:0045671,GO:0090101,GO:0001503,GO:0022409,GO:0045944,GO:0030510,GO:0006357	endoplasmic reticulum lumen|extracellular region|extracellular space|nucleoplasm|nucleus|activin binding|fibronectin binding|cell differentiation|hematopoietic progenitor cell differentiation|negative regulation of activin receptor signaling pathway|negative regulation of BMP signaling pathway|negative regulation of osteoclast differentiation|negative regulation of transmembrane receptor protein …
GAB2	20.3928	9.38124	31.4043	3.35061	1.74443	0.00202456	0.0146359	Up	0.145366	0.0666877	0.129604	0.218126	0.148585	0.710053	0.045275	0.0820029	0.0438928	0.11778	0.0745605	0.0814116	122932264	GAB2	protein_coding	GRB2-associated-binding protein 2			GO:0005737,GO:0005829,GO:0005886,GO:0005547,GO:0043325,GO:0035591,GO:0005068,GO:0030316,GO:0048015,GO:0008284,GO:0043306,GO:0007165	cytoplasm|cytosol|plasma membrane|phosphatidylinositol-3,4,5-trisphosphate binding|phosphatidylinositol-3,4-bisphosphate binding|signaling adaptor activity|transmembrane receptor protein tyrosine kinase adaptor activity|osteoclast differentiation|phosphatidylinositol-mediated signaling|positive regulation of cell population proliferation|positive regulation of mast cell degranulation|signal trans…
GABARAPL1	4458.34	6858.26	2058.42	0.300146	-1.73627	2.1765e-07	5.45699e-06	Down	32.6133	56.0469	12.8946	21.2908	22.3943	10.3159	102.823	116.361	92.4028	110.546	54.1483	69.4122	122940272	GABARAPL1	protein_coding	Gamma-aminobutyric acid receptor-associated protein-like 1	bgar04068,bgar04140,bgar04136,bgar04137,bgar04621	FoxO signaling pathway|Autophagy - animal|Autophagy - other|Mitophagy - animal|NOD-like receptor signaling pathway	GO:0005776,GO:0000421,GO:0030659,GO:0005829,GO:0005783,GO:0005794,GO:0005874,GO:0050811,GO:0031625,GO:0000045,GO:0000422,GO:0006995,GO:0016236	autophagosome|autophagosome membrane|cytoplasmic vesicle membrane|cytosol|endoplasmic reticulum|Golgi apparatus|microtubule|GABA receptor binding|ubiquitin protein ligase binding|autophagosome assembly|autophagy of mitochondrion|cellular response to nitrogen starvation|macroautophagy
GADD45G	2070.34	2799.68	1340.99	0.479008	-1.06188	3.65263e-05	0.000518601	Down	42.6647	39.7749	22.4685	34.6399	35.8963	22.1866	57.7874	51.1475	105.235	55.9649	54.0548	100.808	122932843	GADD45G	protein_coding	Growth arrest and DNA damage-inducible protein GADD45 gamma	bgar04010,bgar04068,bgar04110,bgar04210,bgar04115,bgar04218	MAPK signaling pathway|FoxO signaling pathway|Cell cycle|Apoptosis|p53 signaling pathway|Cellular senescence	GO:0005737,GO:0005634,GO:0006915,GO:0030154,GO:0051726	cytoplasm|nucleus|apoptotic process|cell differentiation|regulation of cell cycle
GALNT15	404.971	547.239	262.703	0.480201	-1.05829	3.83449e-05	0.000540442	Down	3.02008	4.42598	1.31299	2.2968	2.38107	1.69682	6.87648	5.74691	4.96723	3.57962	5.99529	6.00774	122939115	GALNT15	protein_coding	Polypeptide N-acetylgalactosaminyltransferase 15	bgar00512,bgar00514	Mucin type O-glycan biosynthesis|Other types of O-glycan biosynthesis	GO:0005794,GO:0000139,GO:0030133,GO:0030246,GO:0046872,GO:0004653,GO:0016266,GO:0006493	Golgi apparatus|Golgi membrane|transport vesicle|carbohydrate binding|metal ion binding|polypeptide N-acetylgalactosaminyltransferase activity|O-glycan processing|protein O-linked glycosylation
GALNT16	783.095	443.79	1122.4	2.52967	1.33895	3.42249e-10	1.72617e-08	Up	9.2718	13.4828	14.4234	11.2276	7.51018	16.9956	6.35305	3.8003	5.77877	4.12467	5.55604	4.64932	122921676	Galnt16	protein_coding	Polypeptide N-acetylgalactosaminyltransferase 16	bgar00512,bgar00514	Mucin type O-glycan biosynthesis|Other types of O-glycan biosynthesis	GO:0005794,GO:0000139,GO:0030246,GO:0046872,GO:0004653,GO:0006493,GO:0018242,GO:0018243	Golgi apparatus|Golgi membrane|carbohydrate binding|metal ion binding|polypeptide N-acetylgalactosaminyltransferase activity|protein O-linked glycosylation|protein O-linked glycosylation via serine|protein O-linked glycosylation via threonine
GASK1A	119.762	70.8253	168.699	2.38488	1.25392	0.000242781	0.00254056	Up	1.47984	1.91283	1.01754	2.6844	0.618362	1.1317	0.504384	0.549848	0.666032	0.330858	0.936616	0.852942	122938701	GASK1A	protein_coding	Golgi-associated kinase 1A			GO:0005901,GO:0005783,GO:0005576,GO:0005794,GO:0043231	caveola|endoplasmic reticulum|extracellular region|Golgi apparatus|intracellular membrane-bounded organelle
GATM	4108.57	1376.71	6840.43	4.96883	2.3129	0.000653122	0.00576089	Up	96.686	36.3608	112.423	107.952	26.1022	93.7158	5.72978	6.54479	6.21964	6.96151	12.6898	59.6069	122927604	gatm	protein_coding	Glycine amidinotransferase, mitochondrial	bgar00260,bgar00330	Glycine, serine and threonine metabolism|Arginine and proline metabolism	GO:0005743,GO:0015068,GO:0006601	mitochondrial inner membrane|glycine amidinotransferase activity|creatine biosynthetic process
GDF6	4.46647	0.891955	8.04099	8.80306	3.138	0.00307206	0.020463	Up	0.0581288	0.0106668	0.0466432	0.157003	0.0594161	0.195734	0.0108627	0.0429267	0	0	0.0107335	0	122939035	GDF6	protein_coding	Growth/differentiation factor 6	bgar04350,bgar04060	TGF-beta signaling pathway|Cytokine-cytokine receptor interaction	GO:0005615,GO:0005125,GO:0008083,GO:0042802,GO:0032924,GO:0006915,GO:0030509,GO:0035788,GO:0045444,GO:0001656,GO:0060389,GO:0032332,GO:0045893,GO:0045666,GO:1900745,GO:0010862,GO:1990009,GO:0060395	extracellular space|cytokine activity|growth factor activity|identical protein binding|activin receptor signaling pathway|apoptotic process|BMP signaling pathway|cell migration involved in metanephros development|fat cell differentiation|metanephros development|pathway-restricted SMAD protein phosphorylation|positive regulation of chondrocyte differentiation|positive regulation of DNA-templated t…
GFRA4	20.4128	11.8835	28.9422	2.44339	1.28888	0.00735534	0.0406022	Up	0.344656	0.434811	0.547349	0.62337	0.146787	0.228347	0.134181	0.0795374	0.260169	0.104719	0.304944	0.105285	122926634	GFRA4	protein_coding	GDNF family receptor alpha-4			GO:0009897,GO:0043235,GO:0016167,GO:0038023,GO:0007399	external side of plasma membrane|receptor complex|glial cell-derived neurotrophic factor receptor activity|signaling receptor activity|nervous system development
GIPC3	2.95051	0.326552	5.57447	16.5477	4.04856	0.00118418	0.0094145	Up	0.137433	0.252193	0.275694	0.0331428	0.035119	0.321368	0	0	0.031123	0.0313177	0	0	122927141	GIPC3	protein_coding	PDZ domain-containing protein GIPC3
GK	391.99	588.013	195.967	0.333229	-1.58541	0.00680843	0.0382205	Down	1.13197	0.384664	3.32203	1.68237	0.994191	1.58425	4.92012	0.843669	9.38032	3.2406	6.51823	3.36571	122930947	Gk	protein_coding	Glycerol kinase	bgar00561,bgar03320	Glycerolipid metabolism|PPAR signaling pathway	GO:0005741,GO:0005739,GO:0005634,GO:0005524,GO:0004370,GO:0042393,GO:0016773,GO:0042593,GO:0019563,GO:0006071,GO:0046167,GO:0016310,GO:0019217,GO:0045471,GO:0006641	mitochondrial outer membrane|mitochondrion|nucleus|ATP binding|glycerol kinase activity|histone binding|phosphotransferase activity, alcohol group as acceptor|glucose homeostasis|glycerol catabolic process|glycerol metabolic process|glycerol-3-phosphate biosynthetic process|phosphorylation|regulation of fatty acid metabolic process|response to ethanol|triglyceride metabolic process
GLDC	51.7967	79.0017	24.5916	0.31161	-1.68219	3.30924e-05	0.000475293	Down	0.056069	0.268652	0.162465	0.0721142	0.1783	0.116542	0.483142	0.603831	0.733626	0.44293	0.425628	0.188407	122922085	GLDC	protein_coding	Glycine dehydrogenase (decarboxylating), mitochondrial	bgar00630,bgar00260,bgar00785	Glyoxylate and dicarboxylate metabolism|Glycine, serine and threonine metabolism|Lipoic acid metabolism	GO:0005739,GO:0004375,GO:0047960,GO:0016829,GO:0042803,GO:0070280,GO:0006546,GO:1903442,GO:0036255	mitochondrion|glycine dehydrogenase (decarboxylating) activity|glycine dehydrogenase activity|lyase activity|protein homodimerization activity|pyridoxal binding|glycine catabolic process|response to lipoic acid|response to methylamine
GLT8D2	222.498	147.561	297.435	2.01609	1.01156	7.01462e-05	0.000914377	Up	7.33639	6.80795	5.40882	8.02451	2.56371	4.59426	3.22237	2.27669	2.4992	2.93398	4.20679	2.969	122928096	GLT8D2	protein_coding	Glycosyltransferase 8 domain-containing protein 2			GO:0016020,GO:0008194,GO:0034645,GO:0044238	membrane|UDP-glycosyltransferase activity|cellular macromolecule biosynthetic process|primary metabolic process
GLUL	12069.6	21673.8	2465.42	0.113754	-3.136	1.16284e-06	2.47246e-05	Down	7.92304	81.8041	3.99289	8.43696	17.6523	14.2236	236.806	219.474	233.244	98.8908	202.636	236.763	122943095	GLUL	protein_coding	Glutamine synthetase	bgar00630,bgar00910,bgar00250,bgar00220,bgar04217	Glyoxylate and dicarboxylate metabolism|Nitrogen metabolism|Alanine, aspartate and glutamate metabolism|Arginine biosynthesis|Necroptosis	GO:0005737,GO:0005829,GO:0005783,GO:0005739,GO:0005886,GO:0005524,GO:0004356,GO:0046872,GO:0019706,GO:0001525,GO:0006542,GO:0018345,GO:0010594,GO:1903670	cytoplasm|cytosol|endoplasmic reticulum|mitochondrion|plasma membrane|ATP binding|glutamate-ammonia ligase activity|metal ion binding|protein-cysteine S-palmitoyltransferase activity|angiogenesis|glutamine biosynthetic process|protein palmitoylation|regulation of endothelial cell migration|regulation of sprouting angiogenesis
GNB3	13.6564	1.23772	26.0751	20.9711	4.39033	0.00016773	0.00188113	Up	0.12891	0.216841	0.0861991	0.393776	2.34981	0	0.0200749	0	0	0.0195838	0.09918	0.0196897	122940375	Gnb3	protein_coding	Guanine nucleotide-binding protein G(I)/G(S)/G(T) subunit beta-3	bgar04371	Apelin signaling pathway	GO:0044297,GO:0005737,GO:0030425,GO:0005834,GO:0043005,GO:0003924,GO:0051020,GO:0030159,GO:0030507,GO:0006884,GO:0007186,GO:0090181,GO:0045598,GO:0010468,GO:0010906,GO:0032350,GO:1903725,GO:0090207	cell body|cytoplasm|dendrite|heterotrimeric G-protein complex|neuron projection|GTPase activity|GTPase binding|signaling receptor complex adaptor activity|spectrin binding|cell volume homeostasis|G protein-coupled receptor signaling pathway|regulation of cholesterol metabolic process|regulation of fat cell differentiation|regulation of gene expression|regulation of glucose metabolic process|regul…
GNB5	123.728	79.4507	168.006	2.11552	1.08101	0.00067363	0.00589383	Up	1.92753	3.71519	1.4048	1.59182	2.52301	1.85479	1.08838	1.21606	1.41944	1.44096	0.908997	0.38125	122923097	Gnb5	protein_coding	Guanine nucleotide-binding protein subunit beta-5	bgar04371	Apelin signaling pathway	GO:0044297,GO:0005737,GO:0005829,GO:0005834,GO:0005634,GO:0005886,GO:0098793,GO:0032991,GO:0051087,GO:0031682,GO:0032794,GO:0005096,GO:0030159,GO:1990603,GO:0007212,GO:0007186,GO:0036367,GO:1901386,GO:0043547,GO:0007165	cell body|cytoplasm|cytosol|heterotrimeric G-protein complex|nucleus|plasma membrane|presynapse|protein-containing complex|chaperone binding|G-protein gamma-subunit binding|GTPase activating protein binding|GTPase activator activity|signaling receptor complex adaptor activity|dark adaptation|dopamine receptor signaling pathway|G protein-coupled receptor signaling pathway|light adaption|negative r…
GOT1	7449.8	10078.5	4821.1	0.478337	-1.0639	0.00119561	0.0094832	Down	41.9248	33.5586	134.245	35.9312	41.9148	37.2678	111.457	118	100.759	168.178	147.324	80.4551	122941396	GOT1	protein_coding	Aspartate aminotransferase, cytoplasmic	bgar00250,bgar00270,bgar00220,bgar00330,bgar00350,bgar00360,bgar00400	Alanine, aspartate and glutamate metabolism|Cysteine and methionine metabolism|Arginine biosynthesis|Arginine and proline metabolism|Tyrosine metabolism|Phenylalanine metabolism|Phenylalanine, tyrosine and tryptophan biosynthesis	GO:0005829,GO:0005654,GO:0004069,GO:0047801,GO:0004609,GO:0030170,GO:0006103,GO:0006532,GO:0006533,GO:0006531,GO:0032869,GO:0055089,GO:0006094,GO:0019551,GO:0019550,GO:0006536,GO:0006114,GO:0007219,GO:0006107,GO:0051384	cytosol|nucleoplasm|L-aspartate:2-oxoglutarate aminotransferase activity|L-cysteine transaminase activity|phosphatidylserine decarboxylase activity|pyridoxal phosphate binding|2-oxoglutarate metabolic process|aspartate biosynthetic process|aspartate catabolic process|aspartate metabolic process|cellular response to insulin stimulus|fatty acid homeostasis|gluconeogenesis|glutamate catabolic proces…
GPC1	317.337	151.94	482.733	3.17702	1.66768	1.47605e-08	4.94026e-07	Up	6.41164	7.29858	4.22332	8.95418	2.23753	3.28946	1.94478	1.64527	1.0619	1.94082	2.38548	1.75399	122934221	gpc1	protein_coding	Glypican-1			GO:0062023,GO:0005615,GO:0005886,GO:0009966	collagen-containing extracellular matrix|extracellular space|plasma membrane|regulation of signal transduction
GPX3	134.91	53.8445	215.976	4.01302	2.00469	0.000440301	0.00416306	Up	14.7453	4.09719	2.67537	7.83459	1.25598	5.32615	0.560059	0.80229	2.8234	0.846856	3.70775	0.576779	122928371	GPX3	protein_coding	Glutathione peroxidase 3	bgar00480	Glutathione metabolism	GO:0005615,GO:0004602,GO:0042802,GO:0004601,GO:0008430,GO:0042744,GO:0006979	extracellular space|glutathione peroxidase activity|identical protein binding|peroxidase activity|selenium binding|hydrogen peroxide catabolic process|response to oxidative stress
GRAMD2B	5.25641	1.57858	8.93423	5.67539	2.50472	0.00298194	0.0200142	Up	0.135436	0.149117	0.0815063	0.0391935	0.152278	0.114011	0	0	0.0122683	0.0740704	0.0250081	0.0124118	122924607	GRAMD2B	protein_coding	GRAM domain-containing protein 2B			GO:0005881,GO:0042802	cytoplasmic microtubule|identical protein binding
GRIA2	59.1491	36.762	81.5362	2.21979	1.15042	0.00407568	0.0256578	Up	0.376766	1.03706	1.09076	0.429519	0.38511	0.552638	0.432046	0.229226	0.411099	0.398061	0.110679	0.251115	122942455	GRIA2	protein_coding	Glutamate receptor 2	bgar04080	Neuroactive ligand-receptor interaction	GO:0032281,GO:0032279,GO:0030425,GO:0043197,GO:0030666,GO:0005789,GO:0060076,GO:0009897,GO:0043025,GO:0005886,GO:0098794,GO:0014069,GO:0098839,GO:0098843,GO:0004971,GO:0001540,GO:0004970,GO:0015276,GO:0038023,GO:0007268,GO:0035235,GO:0007165,GO:0035249	AMPA glutamate receptor complex|asymmetric synapse|dendrite|dendritic spine|endocytic vesicle membrane|endoplasmic reticulum membrane|excitatory synapse|external side of plasma membrane|neuronal cell body|plasma membrane|postsynapse|postsynaptic density|postsynaptic density membrane|postsynaptic endocytic zone|AMPA glutamate receptor activity|amyloid-beta binding|ionotropic glutamate receptor act…
GRIK1	33.5503	62.0957	5.00493	0.0806704	-3.63182	0.00339123	0.02209	Down	0.0378713	0.0115825	0	0.0121772	0.0903233	0.200729	0.0707713	0.0349588	0.640367	0.218627	3.60136	0.0578445	122933006	GRIK1	protein_coding	Glutamate receptor ionotropic, kainate 1	bgar04080	Neuroactive ligand-receptor interaction	GO:0043231,GO:0005886,GO:0045211,GO:0008066,GO:0015277,GO:0015276,GO:0038023,GO:1904315,GO:0007417,GO:0007268,GO:0007215,GO:0050804,GO:0007399,GO:0051966,GO:0035249	intracellular membrane-bounded organelle|plasma membrane|postsynaptic membrane|glutamate receptor activity|kainate selective glutamate receptor activity|ligand-gated ion channel activity|signaling receptor activity|transmitter-gated ion channel activity involved in regulation of postsynaptic membrane potential|central nervous system development|chemical synaptic transmission|glutamate receptor si…
GRIK2	6.61728	11.7595	1.47503	0.122896	-3.02449	0.00605471	0.0348124	Down	0.04605	0	0.0115472	0	0.0353023	0	0.0430275	0.191288	0.114713	0.146912	0.308238	0	122936217	grik2	protein_coding	Glutamate receptor ionotropic, kainate 2	bgar04080	Neuroactive ligand-receptor interaction	GO:0045211,GO:0005234,GO:0004970,GO:0120169	postsynaptic membrane|extracellularly glutamate-gated ion channel activity|ionotropic glutamate receptor activity|detection of cold stimulus involved in thermoception
GRM8	33.4253	4.77657	62.074	13.1265	3.71441	2.47573e-17	4.88113e-15	Up	0.625935	0.735109	0.502257	0.567567	0.818939	1.08897	0.0467881	0.0693357	0.136079	0.0456436	0.0346736	0.0114726	122927921	Grm8	protein_coding	Metabotropic glutamate receptor 8	bgar04080	Neuroactive ligand-receptor interaction	GO:0098982,GO:0098978,GO:0043005,GO:0043025,GO:0005886,GO:0045211,GO:0048787,GO:0042734,GO:0001640,GO:0004930,GO:0008066,GO:0001642,GO:0007196,GO:0007193,GO:0007268,GO:0050966,GO:0007216,GO:0099171,GO:1901214,GO:0046928,GO:0051966,GO:0019233,GO:0035249	GABA-ergic synapse|glutamatergic synapse|neuron projection|neuronal cell body|plasma membrane|postsynaptic membrane|presynaptic active zone membrane|presynaptic membrane|adenylate cyclase inhibiting G protein-coupled glutamate receptor activity|G protein-coupled receptor activity|glutamate receptor activity|group III metabotropic glutamate receptor activity|adenylate cyclase-inhibiting G protein-…
GSDME	294.945	415.201	174.689	0.420944	-1.2483	1.3196e-05	0.000212581	Down	1.91101	3.23798	1.14726	2.58347	2.48087	2.32238	3.72756	8.88458	5.34482	7.99747	5.53769	2.6845	122937704	GSDME	protein_coding	Gasdermin-E	bgar04623	Cytosolic DNA-sensing pathway	GO:0005737,GO:0005829,GO:0016020,GO:0005886,GO:1901612,GO:0005546,GO:0022829,GO:0008219,GO:0071356,GO:0098586,GO:0140507,GO:0070265,GO:0002839,GO:2001244,GO:0043410,GO:0070269	cytoplasm|cytosol|membrane|plasma membrane|cardiolipin binding|phosphatidylinositol-4,5-bisphosphate binding|wide pore channel activity|cell death|cellular response to tumor necrosis factor|cellular response to virus|granzyme-mediated programmed cell death signaling pathway|necrotic cell death|positive regulation of immune response to tumor cell|positive regulation of intrinsic apoptotic signalin…
GTSE1	12.1086	6.0718	18.1453	2.97237	1.57161	0.000509002	0.00468501	Up	0.135187	0.13954	0.22034	0.105954	0.13818	0.110641	0.0631568	0.0311975	0.0306144	0.0847163	0.0624054	0.0309725	122925410	GTSE1	protein_coding	G2 and S phase-expressed protein 1	bgar04115	p53 signaling pathway	GO:0005881,GO:0005829,GO:0016020,GO:0015630,GO:0005654,GO:0008017,GO:0006977,GO:0007017	cytoplasmic microtubule|cytosol|membrane|microtubule cytoskeleton|nucleoplasm|microtubule binding|DNA damage response, signal transduction by p53 class mediator resulting in cell cycle arrest|microtubule-based process
GYS2	15.3825	30.765	0	1.82907e-07	-22.3824	9.43918e-14	9.29111e-12	Down	0	0	0	0	0	0	2.51446	0	0	0.0367942	0	0.0246621	122926621	Gys2	protein_coding	Glycogen [starch] synthase, liver	bgar00500,bgar04910	Starch and sucrose metabolism|Insulin signaling pathway	GO:0005938,GO:0030864,GO:0005737,GO:0005856,GO:0005829,GO:0043265,GO:0005536,GO:0004373,GO:0005978,GO:0005977,GO:0009749	cell cortex|cortical actin cytoskeleton|cytoplasm|cytoskeleton|cytosol|ectoplasm|glucose binding|glycogen (starch) synthase activity|glycogen biosynthetic process|glycogen metabolic process|response to glucose
HACD1	705.282	402.307	1008.26	2.50665	1.32576	6.01626e-05	0.000801705	Up	32.1878	30.7702	41.7839	34.3161	10.5686	18.3612	9.52101	7.02696	14.7142	6.58362	15.6888	16.2047	122938663	HACD1	protein_coding	Very-long-chain (3R)-3-hydroxyacyl-CoA dehydratase 1	bgar00062,bgar01040	Fatty acid elongation|Biosynthesis of unsaturated fatty acids	GO:0005783,GO:0005789,GO:0102343,GO:0102344,GO:0102345,GO:0018812,GO:0019899,GO:0004864,GO:0102158,GO:0030497,GO:0030148,GO:0042761	endoplasmic reticulum|endoplasmic reticulum membrane|3-hydroxy-arachidoyl-CoA dehydratase activity|3-hydroxy-behenoyl-CoA dehydratase activity|3-hydroxy-lignoceroyl-CoA dehydratase activity|3-hydroxyacyl-CoA dehydratase activity|enzyme binding|protein phosphatase inhibitor activity|very-long-chain 3-hydroxyacyl-CoA dehydratase activity|fatty acid elongation|sphingolipid biosynthetic process|very …
HAO2	197.142	301.243	93.0409	0.308518	-1.69657	3.06489e-07	7.3958e-06	Down	0.659227	1.35371	2.39297	1.07499	1.86104	0.778098	4.17972	7.3603	3.44075	5.75138	5.17336	2.18641	122922345	HAO2	protein_coding	2-Hydroxyacid oxidase 2	bgar00630,bgar04146	Glyoxylate and dicarboxylate metabolism|Peroxisome	GO:0005829,GO:0005782,GO:0003973,GO:0010181,GO:0019395	cytosol|peroxisomal matrix|(S)-2-hydroxy-acid oxidase activity|FMN binding|fatty acid oxidation
HDAC9	270.51	144.462	396.558	2.74338	1.45595	4.47207e-12	3.27386e-10	Up	2.75926	2.71672	3.46352	3.15196	2.95231	2.79971	1.40969	0.983075	0.489658	1.32373	1.25884	1.41962	122938422	hdac9	protein_coding	Histone deacetylase 9			GO:0000118,GO:0004407,GO:0006325,GO:0016575	histone deacetylase complex|histone deacetylase activity|chromatin organization|histone deacetylation
HGFAC	5.51845	9.71672	1.32019	0.138858	-2.84831	0.00699078	0.0390754	Down	0	0	0	0.0551712	0	0.0534965	0.133601	0.237581	0.246092	0.0912329	0.092408	0.0131038	122939617	HGFAC	protein_coding	Hepatocyte growth factor activator			GO:0005615,GO:0005509,GO:0004252,GO:0006508	extracellular space|calcium ion binding|serine-type endopeptidase activity|proteolysis
HJV	146.989	89.5137	204.463	2.28698	1.19345	9.73302e-06	0.000162843	Up	1.20828	1.35919	1.57715	1.96385	0.98126	2.37643	0.726872	0.351413	0.794641	0.746808	0.947444	0.743263	122922163	Hjv	protein_coding	Hemojuvelin	bgar04350	TGF-beta signaling pathway	GO:0016323,GO:0070724,GO:0009986,GO:0005615,GO:1990712,GO:0005886,GO:0098797,GO:0036122,GO:0098821,GO:0015026,GO:0005102,GO:1990459,GO:0032924,GO:0030509,GO:0006879,GO:0071773,GO:0055072,GO:0030514,GO:0000122,GO:0045944,GO:0016540,GO:0006366	basolateral plasma membrane|BMP receptor complex|cell surface|extracellular space|HFE-transferrin receptor complex|plasma membrane|plasma membrane protein complex|BMP binding|BMP receptor activity|coreceptor activity|signaling receptor binding|transferrin receptor binding|activin receptor signaling pathway|BMP signaling pathway|cellular iron ion homeostasis|cellular response to BMP stimulus|iron …
HOMER2	16.2845	29.3694	3.19955	0.109669	-3.18878	0.00559293	0.0327718	Down	0.0232597	0.0960349	0	0	0.0118874	0.0761456	0.0651992	0.0536773	1.54861	0.127208	0.0107372	0.0426321	122929624	HOMER2	protein_coding	Homer protein homolog 2	bgar04068	FoxO signaling pathway	GO:0045177,GO:0005737,GO:0005829,GO:0030425,GO:0098978,GO:0043229,GO:0005886,GO:0014069,GO:0032426,GO:0003779,GO:0035256,GO:0030160,GO:0048148,GO:0035584,GO:0007216,GO:0070885,GO:0032703,GO:0008277,GO:2001256,GO:0007605	apical part of cell|cytoplasm|cytosol|dendrite|glutamatergic synapse|intracellular organelle|plasma membrane|postsynaptic density|stereocilium tip|actin binding|G protein-coupled glutamate receptor binding|synaptic receptor adaptor activity|behavioral response to cocaine|calcium-mediated signaling using intracellular calcium source|G protein-coupled glutamate receptor signaling pathway|negative r…
HOOK1	36.9902	50.0835	23.897	0.476461	-1.06957	0.00301769	0.0202228	Down	0.278347	0.277594	0.424847	0.151761	0.13607	0.328268	0.305308	0.737306	0.734487	0.474337	0.726256	0.554537	122943793	HOOK1	protein_coding	Protein Hook homolog 1			GO:0005813,GO:0005737,GO:0005829,GO:0070695,GO:0005874,GO:0003779,GO:0051959,GO:0042802,GO:0008017,GO:0042803,GO:0031122,GO:0030705,GO:0045022,GO:0007032,GO:0008333,GO:0007030,GO:0007040,GO:1905198,GO:1905719,GO:0015031	centrosome|cytoplasm|cytosol|FHF complex|microtubule|actin binding|dynein light intermediate chain binding|identical protein binding|microtubule binding|protein homodimerization activity|cytoplasmic microtubule organization|cytoskeleton-dependent intracellular transport|early endosome to late endosome transport|endosome organization|endosome to lysosome transport|Golgi organization|lysosome organ…
HOXA10	180.054	116.883	243.224	2.08302	1.05868	2.55482e-11	1.66016e-09	Up	4.29138	3.90431	4.59368	4.27873	3.55705	3.81155	1.83638	2.16376	2.56431	2.12017	1.74795	1.85072	122938360	HOXA10	protein_coding	Homeobox protein Hox-A10			GO:0000785,GO:0005737,GO:0005654,GO:0005634,GO:0005667,GO:0001228,GO:0000981,GO:0042826,GO:0000978,GO:1990837,GO:0009952,GO:0030326,GO:0008584,GO:0045944,GO:0009954,GO:0006357,GO:0007338,GO:0001501,GO:0007283,GO:0060065	chromatin|cytoplasm|nucleoplasm|nucleus|transcription regulator complex|DNA-binding transcription activator activity, RNA polymerase II-specific|DNA-binding transcription factor activity, RNA polymerase II-specific|histone deacetylase binding|RNA polymerase II cis-regulatory region sequence-specific DNA binding|sequence-specific double-stranded DNA binding|anterior/posterior pattern specification…
HPCA	119.663	61.6152	177.711	2.88685	1.5295	7.38038e-11	4.29865e-09	Up	4.17895	3.1425	3.15446	3.74022	2.46602	4.65425	1.89195	1.07375	1.65858	1.04064	1.09382	1.00679	122931627	HPCAL1	protein_coding	Hippocalcin-like protein 1			GO:0005509	calcium ion binding
HRAS	42.5804	26.344	58.8168	2.23218	1.15846	0.00104612	0.00849327	Up	1.68274	0.849166	1.37135	1.4609	0.451502	1.06241	0.37342	0.815499	0.628772	0.613533	0.368977	0.443362	122920728	HRAS	protein_coding	GTPase HRas	bgar04010,bgar04012,bgar04370,bgar04371,bgar04068,bgar04150,bgar04144,bgar04140,bgar04137,bgar04210,bgar04218,bgar04510,bgar04540,bgar04810,bgar04625,bgar04910,bgar04912,bgar04916,bgar05132	MAPK signaling pathway|ErbB signaling pathway|VEGF signaling pathway|Apelin signaling pathway|FoxO signaling pathway|mTOR signaling pathway|Endocytosis|Autophagy - animal|Mitophagy - animal|Apoptosis|Cellular senescence|Focal adhesion|Gap junction|Regulation of actin cytoskeleton|C-type lectin receptor signaling pathway|Insulin signaling pathway|GnRH signaling pathway|Melanogenesis|Salmonella inf…	GO:0005829,GO:0098978,GO:0000139,GO:1905360,GO:0005654,GO:0005886,GO:0003925,GO:0019003,GO:0005525,GO:0003924,GO:0008022,GO:0043539,GO:0043495,GO:0060612,GO:0071480,GO:0090398,GO:0042832,GO:0006897,GO:0048144,GO:0008286,GO:0097193,GO:0008285,GO:0010629,GO:0034260,GO:0043524,GO:0051402,GO:2000251,GO:0030335,GO:0050679,GO:0070374,GO:0048146,GO:0043547,GO:0046330,GO:0043406,GO:2000630,GO:0010863,GO:…	cytosol|glutamatergic synapse|Golgi membrane|GTPase complex|nucleoplasm|plasma membrane|G protein activity|GDP binding|GTP binding|GTPase activity|protein C-terminus binding|protein serine/threonine kinase activator activity|protein-membrane adaptor activity|adipose tissue development|cellular response to gamma radiation|cellular senescence|defense response to protozoan|endocytosis|fibroblast pro…
HS3ST1	64.4665	99.7532	29.1798	0.292373	-1.77412	1.53862e-06	3.16667e-05	Down	0.258877	0.667327	0.408033	0.178371	0.289811	0.196018	1.62409	1.58174	0.614169	1.23602	1.65029	0.643949	122929834	HS3ST1	protein_coding	Heparan sulfate glucosamine 3-O-sulfotransferase 1	bgar00534	Glycosaminoglycan biosynthesis - heparan sulfate / heparin	GO:0005796,GO:0008467,GO:0008146,GO:0006024,GO:0015015	Golgi lumen|[heparan sulfate]-glucosamine 3-sulfotransferase 1 activity|sulfotransferase activity|glycosaminoglycan biosynthetic process|heparan sulfate proteoglycan biosynthetic process, enzymatic modification
HS3ST5	13.089	2.81137	23.3666	8.31388	3.05552	0.00017567	0.00195377	Up	0.329945	0.29062	0.158851	0.52197	0.0134901	0.419714	0.0739895	0	0	0.0240598	0.0487394	0.0725699	122934716	Hs3st5	protein_coding	Heparan sulfate glucosamine 3-O-sulfotransferase 5			GO:0000139,GO:0008467,GO:0015012,GO:0015015,GO:0050819,GO:0006477,GO:0046596	Golgi membrane|[heparan sulfate]-glucosamine 3-sulfotransferase 1 activity|heparan sulfate proteoglycan biosynthetic process|heparan sulfate proteoglycan biosynthetic process, enzymatic modification|negative regulation of coagulation|protein sulfation|regulation of viral entry into host cell
HSD11B2	214.429	97.6434	331.214	3.39274	1.76245	0.000105694	0.00127524	Up	1.25009	1.13953	0.683925	4.47897	1.70094	5.96784	0.51576	1.30382	0.595605	0.414353	0.891841	0.952215	122920919	hsd11b2	protein_coding	11-beta-hydroxysteroid dehydrogenase type 2	bgar00140	Steroid hormone biosynthesis	GO:0043231,GO:0016020,GO:0070523,GO:0003845,GO:0016491,GO:0034650,GO:0008211,GO:0033555,GO:0008202	intracellular membrane-bounded organelle|membrane|11-beta-hydroxysteroid dehydrogenase (NAD+) activity|11-beta-hydroxysteroid dehydrogenase [NAD(P)] activity|oxidoreductase activity|cortisol metabolic process|glucocorticoid metabolic process|multicellular organismal response to stress|steroid metabolic process
HSDL2	2920.75	4260.12	1581.38	0.371161	-1.42988	5.86436e-21	2.31242e-18	Down	22.8112	25.1474	31.6174	27.0164	41.2232	22.7275	72.8395	90.7178	73.5377	84.2093	78.3748	82.8238	122921261	hsdl2	protein_coding	Hydroxysteroid dehydrogenase-like protein 2			GO:0005777,GO:0016491	peroxisome|oxidoreductase activity
HSPA2	2577.7	1581.43	3573.98	2.26013	1.17641	5.05241e-11	3.05052e-09	Up	37.459	31.6	50.8268	51.7522	41.4168	68.399	21.3877	18.9295	21.118	21.5587	21.7582	25.5011	122922213	Hspa2	protein_coding	Heat shock-related 70 kDa protein 2			GO:0036128,GO:0009986,GO:0005737,GO:0005829,GO:0001673,GO:0072687,GO:0005739,GO:0043209,GO:0005654,GO:0005634,GO:0005886,GO:0000795,GO:0005524,GO:0016887,GO:0140662,GO:0051087,GO:0097718,GO:0019899,GO:0051861,GO:0031072,GO:0051787,GO:0044183,GO:0048156,GO:0051082,GO:0034620,GO:0051085,GO:0007141,GO:0007140,GO:0090084,GO:0032781,GO:1901896,GO:0010971,GO:0001934,GO:0042026,GO:0009409,GO:0009408,GO:…	CatSper complex|cell surface|cytoplasm|cytosol|male germ cell nucleus|meiotic spindle|mitochondrion|myelin sheath|nucleoplasm|nucleus|plasma membrane|synaptonemal complex|ATP binding|ATP hydrolysis activity|ATP-dependent protein folding chaperone|chaperone binding|disordered domain specific binding|enzyme binding|glycolipid binding|heat shock protein binding|misfolded protein binding|protein fold…
HSPA9	5420.37	7464.63	3376.11	0.45226	-1.14477	9.98982e-15	1.2349e-12	Down	33.3743	31.3285	50.3761	39.3885	45.5824	45.7313	84.9468	116.08	103.356	90.8223	95.4773	80.8749	122928270	HSPA9	protein_coding	Stress-70 protein, mitochondrial	bgar03018	RNA degradation	GO:0005737,GO:0070062,GO:0005925,GO:0140275,GO:0005759,GO:0042645,GO:0005739,GO:0005730,GO:0001401,GO:0005744,GO:0005524,GO:0016887,GO:0140662,GO:0031072,GO:0051787,GO:0044183,GO:0003723,GO:0031625,GO:0051082,GO:0034620,GO:0051085,GO:0030218,GO:0007007,GO:0006886,GO:0016226,GO:0043066,GO:0045647,GO:1902037,GO:1903707,GO:0006611,GO:0042026,GO:0045646	cytoplasm|extracellular exosome|focal adhesion|MIB complex|mitochondrial matrix|mitochondrial nucleoid|mitochondrion|nucleolus|SAM complex|TIM23 mitochondrial import inner membrane translocase complex|ATP binding|ATP hydrolysis activity|ATP-dependent protein folding chaperone|heat shock protein binding|misfolded protein binding|protein folding chaperone|RNA binding|ubiquitin protein ligase bindin…
HSPB6	75662.7	45483.9	105841	2.32702	1.21848	2.86788e-12	2.15401e-10	Up	5473.25	3985.54	3934.51	4102.58	3127.06	3824.71	1843.98	1524.59	2370.83	2048.2	1615.99	1583.41	122929114	CRYAB	protein_coding	Alpha-crystallin B chain	bgar04141	Protein processing in endoplasmic reticulum	GO:0005737,GO:0005576,GO:0005764,GO:0005634,GO:0032991,GO:0046872,GO:0042803,GO:0005212,GO:0051082,GO:0043066,GO:0045892,GO:0032387,GO:0042026,GO:0009408	cytoplasm|extracellular region|lysosome|nucleus|protein-containing complex|metal ion binding|protein homodimerization activity|structural constituent of eye lens|unfolded protein binding|negative regulation of apoptotic process|negative regulation of DNA-templated transcription|negative regulation of intracellular transport|protein refolding|response to heat
HSPG2	16644.6	10875.3	22414	2.06102	1.04336	1.95565e-13	1.80482e-11	Up	45.3509	58.779	44.4435	46.4485	33.1456	47.5778	28.5064	20.5143	23.4849	22.3373	26.2452	19.7095	122929027	HSPG2	protein_coding	Basement membrane-specific heparan sulfate proteoglycan core protein	bgar04512	ECM-receptor interaction	GO:0005604,GO:0062023,GO:0070062,GO:0005576,GO:0005615,GO:0005925,GO:0005796,GO:0043202,GO:0005886,GO:0098797,GO:0001540,GO:0005509,GO:0030021,GO:0005178,GO:0050750,GO:0008022,GO:0001525,GO:0009887,GO:0007420,GO:0030154,GO:0072359,GO:0006954,GO:0006629,GO:1905907,GO:0016525,GO:0060548,GO:0006898,GO:0009888	basement membrane|collagen-containing extracellular matrix|extracellular exosome|extracellular region|extracellular space|focal adhesion|Golgi lumen|lysosomal lumen|plasma membrane|plasma membrane protein complex|amyloid-beta binding|calcium ion binding|extracellular matrix structural constituent conferring compression resistance|integrin binding|low-density lipoprotein particle receptor binding|…
HTRA3	365.291	232.876	497.705	2.13733	1.09581	4.24103e-07	9.97045e-06	Up	7.72174	7.82002	8.388	7.49077	4.16975	4.76958	3.56662	3.10669	2.67909	2.44353	3.67215	4.41947	122928026	Htra3	protein_coding	Serine protease HTRA3			GO:0005576,GO:0004175,GO:0042802,GO:0004222,GO:0004252,GO:0008236,GO:0030514,GO:0030512,GO:0006508	extracellular region|endopeptidase activity|identical protein binding|metalloendopeptidase activity|serine-type endopeptidase activity|serine-type peptidase activity|negative regulation of BMP signaling pathway|negative regulation of transforming growth factor beta receptor signaling pathway|proteolysis
IDH2	66234.2	90643	41825.5	0.461429	-1.11582	6.91494e-22	3.02596e-19	Down	732.426	799.246	740.885	658.589	842.673	629.306	1715.53	2140.93	1609.77	1682.76	1422.62	1493.29	122927562	Idh2	protein_coding	Isocitrate dehydrogenase [NADP], mitochondrial	bgar00020,bgar00480,bgar04146	Citrate cycle (TCA cycle)|Glutathione metabolism|Peroxisome	GO:0005829,GO:0005743,GO:0005739,GO:0005777,GO:0004450,GO:0000287,GO:0051287,GO:0006103,GO:0006097,GO:0006102,GO:0006741,GO:0006739,GO:1903976,GO:0060253,GO:1904465,GO:0006099	cytosol|mitochondrial inner membrane|mitochondrion|peroxisome|isocitrate dehydrogenase (NADP+) activity|magnesium ion binding|NAD binding|2-oxoglutarate metabolic process|glyoxylate cycle|isocitrate metabolic process|NADP biosynthetic process|NADP metabolic process|negative regulation of glial cell migration|negative regulation of glial cell proliferation|negative regulation of matrix metallopept…
IDUA	84.3625	53.4893	115.236	2.15354	1.10671	5.06856e-07	1.16941e-05	Up	1.29177	1.73742	1.23677	1.82664	1.33538	2.04579	0.850376	0.785917	0.39891	0.842953	1.01644	0.753344	122945413	Idua	protein_coding	Alpha-L-iduronidase	bgar00531,bgar04142	Glycosaminoglycan degradation|Lysosome	GO:0030135,GO:0005615,GO:0043202,GO:0005764,GO:0004553,GO:0003940,GO:0005102,GO:0008344,GO:0007628,GO:0060348,GO:0005975,GO:1990079,GO:0000902,GO:0048878,GO:0030209,GO:0030198,GO:0006027,GO:0030200,GO:0030211,GO:0035108,GO:0007626,GO:0007040,GO:0007613,GO:0061037,GO:0090341,GO:0045780,GO:0120158,GO:0048705,GO:0008542	coated vesicle|extracellular space|lysosomal lumen|lysosome|hydrolase activity, hydrolyzing O-glycosyl compounds|L-iduronidase activity|signaling receptor binding|adult locomotory behavior|adult walking behavior|bone development|carbohydrate metabolic process|cartilage homeostasis|cell morphogenesis|chemical homeostasis|dermatan sulfate catabolic process|extracellular matrix organization|glycosam…
IGDCC4	312.822	202.927	422.716	2.08466	1.05982	4.72169e-11	2.89475e-09	Up	2.28137	2.92148	3.15863	3.51028	2.12446	2.54625	1.49084	1.31782	1.36925	1.0844	1.39557	1.64822	122927498	IGDCC4	protein_coding	Immunoglobulin superfamily DCC subclass member 4			GO:0005886,GO:0098609	plasma membrane|cell-cell adhesion
IGF1	156.437	49.1794	263.695	5.3645	2.42344	1.13721e-14	1.38948e-12	Up	1.67319	1.63199	1.34057	1.23595	0.421141	1.05744	0.187792	0.185527	0.241228	0.224418	0.389671	0.216422	122928101	IGF1	protein_coding	Insulin-like growth factor I	bgar04010,bgar04068,bgar04150,bgar04114,bgar04115,bgar04510,bgar04914	MAPK signaling pathway|FoxO signaling pathway|mTOR signaling pathway|Oocyte meiosis|p53 signaling pathway|Focal adhesion|Progesterone-mediated oocyte maturation	GO:0005615,GO:0008083,GO:0005179,GO:0005159,GO:0008283,GO:0090103,GO:0061560,GO:0010467,GO:0048009,GO:0043066,GO:0046676,GO:0043524,GO:0090201,GO:0007405,GO:0008284,GO:0090277,GO:0014068,GO:0045732,GO:0001932,GO:0009408,GO:1990418,GO:0021650	extracellular space|growth factor activity|hormone activity|insulin-like growth factor receptor binding|cell population proliferation|cochlea morphogenesis|cranial ganglion formation|gene expression|insulin-like growth factor receptor signaling pathway|negative regulation of apoptotic process|negative regulation of insulin secretion|negative regulation of neuron apoptotic process|negative regulat…
IGF2	161.158	86.1119	236.205	2.74677	1.45774	3.41222e-09	1.36725e-07	Up	1.82338	3.10178	0.998467	2.50997	1.85368	2.7841	0.718317	0.982596	0.973157	0.754649	0.782568	0.749698	122920014	igf2-b	protein_coding	Insulin-like growth factor II-B	bgar04010	MAPK signaling pathway	GO:0005615,GO:0008083,GO:0005179,GO:0005178,GO:0030154,GO:0060323,GO:0007399,GO:0008284	extracellular space|growth factor activity|hormone activity|integrin binding|cell differentiation|head morphogenesis|nervous system development|positive regulation of cell population proliferation
IGFALS	478.652	250.642	706.662	2.81961	1.4955	3.00384e-05	0.000438323	Up	5.63876	4.46101	9.80019	15.2091	11.4637	15.1397	4.09301	5.70698	5.83951	2.84599	3.18382	1.18157	122944850	IGFALS	protein_coding	Insulin-like growth factor-binding protein complex acid labile subunit			GO:0070062,GO:0031012,GO:0005576,GO:0005615,GO:0042567,GO:0005520,GO:0007155,GO:0007165	extracellular exosome|extracellular matrix|extracellular region|extracellular space|insulin-like growth factor ternary complex|insulin-like growth factor binding|cell adhesion|signal transduction
IGSF11	15.2834	9.19697	21.3699	2.32517	1.21733	0.00303698	0.0203051	Up	0.221736	0.327283	0.125707	0.204593	0.128105	0.144278	0.0900795	0.0978922	0.0873294	0.0790883	0.124611	0.0441756	122932810	IGSF11	protein_coding	Immunoglobulin superfamily member 11	bgar04514	Cell adhesion molecules	GO:0005911,GO:0005886,GO:0098742,GO:0007156	cell-cell junction|plasma membrane|cell-cell adhesion via plasma-membrane adhesion molecules|homophilic cell adhesion via plasma membrane adhesion molecules
IGSF8	1025.04	1616.29	433.78	0.268378	-1.89766	4.4077e-16	7.35323e-14	Down	3.8505	7.14956	5.22072	5.32921	9.24051	6.16392	39.3053	28.6036	19.6593	24.8735	19.6718	13.9755	122923562	IGSF8	protein_coding	Immunoglobulin superfamily member 8			GO:0070062,GO:0043231,GO:0016020,GO:0005886,GO:0048870,GO:0007399,GO:0007338,GO:0007519	extracellular exosome|intracellular membrane-bounded organelle|membrane|plasma membrane|cell motility|nervous system development|single fertilization|skeletal muscle tissue development
IL11RA	542.73	287.811	797.648	2.77242	1.47115	1.97393e-11	1.29726e-09	Up	3.78321	2.75314	4.69953	3.46187	3.12315	4.27991	1.20625	0.952436	1.8512	1.86279	1.31614	1.13285	122924261	IL11RA	protein_coding	Interleukin-11 receptor subunit alpha	bgar04060	Cytokine-cytokine receptor interaction	GO:0005576,GO:0016020,GO:0004896,GO:0032502,GO:0060322	extracellular region|membrane|cytokine receptor activity|developmental process|head development
ILDR1	22.679	33.3712	11.9869	0.35888	-1.47843	3.02538e-05	0.000440998	Down	0.147512	0.24362	0.147957	0.184982	0.21109	0.0551899	0.509971	0.694454	0.36078	0.510941	0.503903	0.337964	122932829	ildr1	protein_coding	Immunoglobulin-like domain-containing receptor 1			GO:0005923,GO:0005886,GO:0070160,GO:0061689,GO:0010669,GO:0061833,GO:0043484,GO:1904274	bicellular tight junction|plasma membrane|tight junction|tricellular tight junction|epithelial structure maintenance|protein localization to tricellular tight junction|regulation of RNA splicing|tricellular tight junction assembly
IMPA2	224.711	340.669	108.754	0.318862	-1.64899	4.62346e-17	8.81506e-15	Down	3.63426	2.08405	2.58203	2.43452	1.98636	2.52586	9.03169	7.96757	7.06421	6.32626	9.25044	10.755	122938261	IMPA2	protein_coding	Inositol monophosphatase 2	bgar00562,bgar04070	Inositol phosphate metabolism|Phosphatidylinositol signaling system	GO:0005737,GO:0005829,GO:0008934,GO:0052832,GO:0052833,GO:0046872,GO:0042803,GO:0006021,GO:0006020,GO:0046855,GO:0006796,GO:0046854,GO:0010226,GO:0007165	cytoplasm|cytosol|inositol monophosphate 1-phosphatase activity|inositol monophosphate 3-phosphatase activity|inositol monophosphate 4-phosphatase activity|metal ion binding|protein homodimerization activity|inositol biosynthetic process|inositol metabolic process|inositol phosphate dephosphorylation|phosphate-containing compound metabolic process|phosphatidylinositol phosphate biosynthetic proce…
INKA2	404.51	199.822	609.198	3.04834	1.60802	1.16279e-08	4.02682e-07	Up	2.82468	3.12789	3.49452	6.02049	2.76469	7.39354	2.29624	1.62533	1.22845	0.935639	1.82621	0.975031	122932222	Inka2	protein_coding	PAK4-inhibitor INKA2			GO:0005654,GO:0005634,GO:0019901,GO:0030291	nucleoplasm|nucleus|protein kinase binding|protein serine/threonine kinase inhibitor activity
INPP5J	15.9747	6.58511	25.3642	3.8519	1.94557	0.000225596	0.00238228	Up	0.114257	0.0873603	0.334254	0.1194	0.175181	0.507632	0.0533789	0.0615242	0.0603741	0.0694308	0.070325	0.0523547	122924307	INPP5J	protein_coding	Phosphatidylinositol 4,5-bisphosphate 5-phosphatase A	bgar00562	Inositol phosphate metabolism	GO:0005737,GO:0005829,GO:0043198,GO:0030426,GO:0005886,GO:0001726,GO:0032587,GO:0052659,GO:0052658,GO:0004445,GO:0034485,GO:0004439,GO:0017124,GO:0046855,GO:0043647,GO:0031115,GO:0010977,GO:0033137,GO:0006661,GO:0046856	cytoplasm|cytosol|dendritic shaft|growth cone|plasma membrane|ruffle|ruffle membrane|inositol-1,3,4,5-tetrakisphosphate 5-phosphatase activity|inositol-1,4,5-trisphosphate 5-phosphatase activity|inositol-polyphosphate 5-phosphatase activity|phosphatidylinositol-3,4,5-trisphosphate 5-phosphatase activity|phosphatidylinositol-4,5-bisphosphate 5-phosphatase activity|SH3 domain binding|inositol phosp…
INSC	31.1871	56.5021	5.87212	0.103997	-3.26539	0.000889135	0.00742372	Down	0.0533947	0.114311	0.142815	0.051506	0	0.216418	2.61092	0.0492884	0.0644894	3.04997	0.197186	0.0652439	122920934	Insc	protein_coding	Protein inscuteable homolog			GO:0045179,GO:0005938,GO:0005886,GO:0032991,GO:0008093,GO:0019904,GO:0030674,GO:0045176,GO:0008356,GO:0030154,GO:0000132,GO:0007399,GO:0009786,GO:0031647	apical cortex|cell cortex|plasma membrane|protein-containing complex|cytoskeletal anchor activity|protein domain specific binding|protein-macromolecule adaptor activity|apical protein localization|asymmetric cell division|cell differentiation|establishment of mitotic spindle orientation|nervous system development|regulation of asymmetric cell division|regulation of protein stability
IQCA1	177.586	55.3834	299.789	5.41215	2.4362	1.51279e-13	1.44214e-11	Up	2.76719	2.19045	3.60275	2.87867	3.98204	2.71008	0.39544	1.12192	0.815884	0.187937	0.60113	0.407742	122945110	IQCA1	protein_coding	Dynein regulatory complex protein 11			GO:0005737,GO:0005856,GO:0031514,GO:0005524,GO:0016887	cytoplasm|cytoskeleton|motile cilium|ATP binding|ATP hydrolysis activity
IQCC	63.6732	90.2242	37.1223	0.410296	-1.28526	1.82418e-06	3.69737e-05	Down	0.54149	0.702407	0.80532	0.378244	0.935193	0.489016	2.07614	1.32718	1.60682	1.80409	1.99972	1.09515	122932187	IQCC	protein_coding	IQ domain-containing protein C
IQGAP3	27.8225	10.3288	45.3162	4.41159	2.1413	0.00280048	0.0190617	Up	0.184752	0.189455	0.41422	0.241117	0.0666506	0.269376	0.00507723	0.0501599	0.201811	0.0198121	0.0250841	0.00995963	122921504	IQGAP3	protein_coding	Ras GTPase-activating-like protein IQGAP3	bgar04810	Regulation of actin cytoskeleton	GO:0005911,GO:0005737,GO:0005829,GO:0016328,GO:0051015,GO:0005516,GO:0005096,GO:0070856,GO:0031267,GO:0071310,GO:0070371,GO:0000082,GO:0010467,GO:0033598,GO:0010629,GO:0010628,GO:0033601,GO:0043410,GO:0001934,GO:0006468,GO:0007265,GO:0032956,GO:0008361,GO:0043087	cell-cell junction|cytoplasm|cytosol|lateral plasma membrane|actin filament binding|calmodulin binding|GTPase activator activity|myosin VI light chain binding|small GTPase binding|cellular response to organic substance|ERK1 and ERK2 cascade|G1/S transition of mitotic cell cycle|gene expression|mammary gland epithelial cell proliferation|negative regulation of gene expression|positive regulation o…
IQUB	132.797	253.021	12.5731	0.0495532	-4.33488	6.74395e-14	6.80276e-12	Down	0.0943992	0.0866126	0.0828483	0.0113825	0.385959	0.165555	6.76961	3.12613	0.748217	4.6142	1.22015	1.49231	122925585	IQUB	protein_coding	IQ and ubiquitin-like domain-containing protein			GO:0030030	cell projection organization
ISCU	5969.43	8013.67	3925.2	0.489824	-1.02967	5.45785e-10	2.63038e-08	Down	36.8275	58.1239	29.0629	37.229	44.9442	33.202	102.946	97.2443	59.3403	88.7573	78.342	89.1574	122924342	ISCU	protein_coding	Iron-sulfur cluster assembly enzyme ISCU			GO:0005737,GO:0005829,GO:1990229,GO:0099128,GO:0005759,GO:0005739,GO:0005634,GO:0051537,GO:0008198,GO:0005506,GO:0060090,GO:0042803,GO:0008270,GO:0044571,GO:0044572,GO:0006879,GO:0055072,GO:0016226,GO:1904439,GO:1904234,GO:1902958	cytoplasm|cytosol|iron-sulfur cluster assembly complex|mitochondrial iron-sulfur cluster assembly complex|mitochondrial matrix|mitochondrion|nucleus|2 iron, 2 sulfur cluster binding|ferrous iron binding|iron ion binding|molecular adaptor activity|protein homodimerization activity|zinc ion binding|[2Fe-2S] cluster assembly|[4Fe-4S] cluster assembly|cellular iron ion homeostasis|iron ion homeostasi…
ISL1	194.062	78.9362	309.188	3.92294	1.97193	1.92864e-39	3.04199e-36	Up	6.95607	7.7687	7.57806	7.81579	7.98889	6.87186	1.80136	2.35681	2.54875	1.87603	1.80398	1.62355	122936334	ISL1	protein_coding	Insulin gene enhancer protein ISL-1			GO:0000785,GO:0005634,GO:0043425,GO:0000987,GO:0001228,GO:0000981,GO:0046872,GO:1990841,GO:0000978,GO:0061629,GO:0060413,GO:0007409,GO:0060070,GO:0060913,GO:0060379,GO:0003215,GO:0008283,GO:0003203,GO:0007507,GO:0060384,GO:0090090,GO:0045892,GO:0050728,GO:0043524,GO:0045665,GO:0000122,GO:0001755,GO:0048665,GO:0003148,GO:0031016,GO:0048936,GO:0060037,GO:0021983,GO:0045766,GO:0045597,GO:0008284,GO:…	chromatin|nucleus|bHLH transcription factor binding|cis-regulatory region sequence-specific DNA binding|DNA-binding transcription activator activity, RNA polymerase II-specific|DNA-binding transcription factor activity, RNA polymerase II-specific|metal ion binding|promoter-specific chromatin binding|RNA polymerase II cis-regulatory region sequence-specific DNA binding|RNA polymerase II-specific D…
ITGA7	5366.39	3186.97	7545.81	2.36776	1.24352	1.33831e-20	4.94035e-18	Up	39.7055	41.757	42.1206	53.2311	29.1721	48.0946	18.8451	20.4468	16.3277	16.4464	21.6901	19.052	122933339	ITGA7	protein_coding	Integrin alpha-7	bgar04512,bgar04510,bgar04810	ECM-receptor interaction|Focal adhesion|Regulation of actin cytoskeleton	GO:0009986,GO:0009897,GO:0008305,GO:0005886,GO:0005178,GO:0043236,GO:0046872,GO:0033627,GO:0098609,GO:0007160,GO:0035987,GO:0034113,GO:0007229,GO:0050900,GO:0007517,GO:0008360,GO:0007519	cell surface|external side of plasma membrane|integrin complex|plasma membrane|integrin binding|laminin binding|metal ion binding|cell adhesion mediated by integrin|cell-cell adhesion|cell-matrix adhesion|endodermal cell differentiation|heterotypic cell-cell adhesion|integrin-mediated signaling pathway|leukocyte migration|muscle organ development|regulation of cell shape|skeletal muscle tissue de…
ITGB1BP2	462.521	161.023	764.018	4.74632	2.24681	2.25839e-10	1.20936e-08	Up	16.9017	12.5491	14.7332	22.8701	7.4317	15.6316	3.30813	1.8092	1.37449	3.11195	2.72398	7.41636	122946566	CHORDC1	protein_coding	Cysteine and histidine-rich domain-containing protein 1			GO:0043531,GO:0005524,GO:0051879,GO:0008270,GO:0051298,GO:0061077,GO:2000299,GO:1900034,GO:0010824	ADP binding|ATP binding|Hsp90 protein binding|zinc ion binding|centrosome duplication|chaperone-mediated protein folding|negative regulation of Rho-dependent protein serine/threonine kinase activity|regulation of cellular response to heat|regulation of centrosome duplication
ITGB6	61.0077	8.33054	113.685	13.5868	3.76413	6.91758e-16	1.08983e-13	Up	0.654958	0.388839	0.425074	1.57576	1.36255	0.554955	0.129594	0.035564	0.0209395	0.0913057	0.0711398	0.0353075	122945583	ITGB6	protein_coding	Integrin beta-6	bgar04512,bgar04510,bgar04810	ECM-receptor interaction|Focal adhesion|Regulation of actin cytoskeleton	GO:0030054,GO:0005813,GO:0009897,GO:0005925,GO:0034685,GO:0008305,GO:0005654,GO:0005886,GO:0043235,GO:0005178,GO:0140677,GO:0001618,GO:0060348,GO:0060435,GO:0007155,GO:0033627,GO:0016477,GO:0000902,GO:0007160,GO:0071479,GO:0070166,GO:0060022,GO:0006955,GO:0006954,GO:0007229,GO:0061520,GO:0048286,GO:0055091,GO:1901388,GO:0009615,GO:0043588,GO:0060395,GO:0043129,GO:0071604,GO:0007179,GO:0042060	cell junction|centrosome|external side of plasma membrane|focal adhesion|integrin alphav-beta6 complex|integrin complex|nucleoplasm|plasma membrane|receptor complex|integrin binding|molecular function activator activity|virus receptor activity|bone development|bronchiole development|cell adhesion|cell adhesion mediated by integrin|cell migration|cell morphogenesis|cell-matrix adhesion|cellular re…
ITIH6	73.7078	114.126	33.2897	0.292251	-1.77472	1.4321e-09	6.27448e-08	Down	0.297884	0.34664	0.123885	0.287347	0.155954	0.14271	0.651705	0.798099	0.710785	0.973512	1.14704	0.592593	122919616	ITIH6	protein_coding	Inter-alpha-trypsin inhibitor heavy chain H6			GO:0005576,GO:0004867,GO:0030212,GO:0010466	extracellular region|serine-type endopeptidase inhibitor activity|hyaluronan metabolic process|negative regulation of peptidase activity
JPH3	13.7248	5.55487	21.8947	3.92434	1.97245	0.00127704	0.0100257	Up	0.212096	0.0930699	0.0832441	0.142326	0.329902	0.267386	0.0430815	0.14471	0.0417662	0.016811	0.00851378	0.0507059	122920606	JPH3	protein_coding	Junctophilin-3			GO:0005789,GO:0030314,GO:0014701,GO:0016020,GO:0005886,GO:0060402,GO:0035640,GO:0007612,GO:0040011,GO:0007613,GO:0050885,GO:0048168,GO:0060314,GO:0048167	endoplasmic reticulum membrane|junctional membrane complex|junctional sarcoplasmic reticulum membrane|membrane|plasma membrane|calcium ion transport into cytosol|exploration behavior|learning|locomotion|memory|neuromuscular process controlling balance|regulation of neuronal synaptic plasticity|regulation of ryanodine-sensitive calcium-release channel activity|regulation of synaptic plasticity
JUND	1515.42	2069.48	961.364	0.464513	-1.10621	0.000113713	0.00135225	Down	12.379	9.65091	18.4737	14.3845	12.6092	9.10227	18.493	19.8816	31.8123	56.7699	26.7158	18.571	122928486	Jund	protein_coding	Transcription factor JunD	bgar04010	MAPK signaling pathway	GO:0005654,GO:0005634,GO:0032991,GO:0032993,GO:0090575,GO:0035976,GO:0005667,GO:0017053,GO:0003677,GO:0001228,GO:0003700,GO:0000981,GO:0003690,GO:0019899,GO:0016922,GO:0000978,GO:0043565,GO:1990837,GO:0000976,GO:0003713,GO:0001221,GO:0007568,GO:0071277,GO:0071456,GO:0007623,GO:0000122,GO:0002076,GO:0043032,GO:0045669,GO:0045944,GO:0051726,GO:0042127,GO:0051090,GO:0006355,GO:0006357,GO:0009416,GO:…	nucleoplasm|nucleus|protein-containing complex|protein-DNA complex|RNA polymerase II transcription regulator complex|transcription factor AP-1 complex|transcription regulator complex|transcription repressor complex|DNA binding|DNA-binding transcription activator activity, RNA polymerase II-specific|DNA-binding transcription factor activity|DNA-binding transcription factor activity, RNA polymerase…
KCNAB1	148.48	87.3459	209.615	2.40114	1.26372	1.49056e-06	3.08975e-05	Up	2.23752	1.43056	1.56388	3.12524	1.27289	2.27278	0.946	0.878513	0.880434	0.433743	1.14039	0.909292	122935980	KCNAB1	protein_coding	Voltage-gated potassium channel subunit beta-1			GO:0005829,GO:0031234,GO:0044224,GO:0034705,GO:0008076,GO:0004033,GO:0070402,GO:0015459,GO:0044325,GO:0005249,GO:1902260,GO:1901379	cytosol|extrinsic component of cytoplasmic side of plasma membrane|juxtaparanode region of axon|potassium channel complex|voltage-gated potassium channel complex|aldo-keto reductase (NADP) activity|NADPH binding|potassium channel regulator activity|transmembrane transporter binding|voltage-gated potassium channel activity|negative regulation of delayed rectifier potassium channel activity|regulat…
KCNE3	9.83337	2.76291	16.9038	6.05354	2.59778	5.43777e-05	0.000733063	Up	3.08811	1.61908	1.88058	1.27666	0.676393	1.7537	0.206102	0.509039	0.19981	0.20106	0.712774	0	122930717	KCNE3	protein_coding	Potassium voltage-gated channel subfamily E member 3			GO:1990794,GO:0005737,GO:0030425,GO:0045121,GO:0032809,GO:0043204,GO:0005886,GO:0031982,GO:0015459,GO:0044325,GO:0005249,GO:0030644,GO:0086011,GO:0098915,GO:1902260,GO:1905025,GO:1903765,GO:1903817,GO:0097623,GO:0086091,GO:0060307,GO:0006814,GO:0086005	basolateral part of cell|cytoplasm|dendrite|membrane raft|neuronal cell body membrane|perikaryon|plasma membrane|vesicle|potassium channel regulator activity|transmembrane transporter binding|voltage-gated potassium channel activity|cellular chloride ion homeostasis|membrane repolarization during action potential|membrane repolarization during ventricular cardiac muscle cell action potential|nega…
KCNF1	37.7898	14.0325	61.5471	4.39702	2.13653	0.00266065	0.0182966	Up	0.912171	0.273904	0.964825	1.59983	1.27142	0.713582	0.0309928	0.0765473	0.0300466	0.120938	0.137808	0.927142	122936035	KCNF1	protein_coding	Potassium voltage-gated channel subfamily F member 1			GO:0097546,GO:0016020,GO:0005886,GO:0008076,GO:0005267,GO:0005249,GO:1905515,GO:0071805,GO:0006813,GO:0051260,GO:0034765	ciliary base|membrane|plasma membrane|voltage-gated potassium channel complex|potassium channel activity|voltage-gated potassium channel activity|non-motile cilium assembly|potassium ion transmembrane transport|potassium ion transport|protein homooligomerization|regulation of ion transmembrane transport
KCNK2	34.9529	21.2777	48.6281	2.28575	1.19267	0.000509276	0.00468501	Up	0.304224	0.67376	0.599759	0.485731	0.471802	0.313991	0.294058	0.145255	0.171048	0.114746	0.348671	0.240346	122935517	Kcnk2	protein_coding	Potassium channel subfamily K member 2	bgar04261	Adrenergic signaling in cardiomyocytes	GO:0016324,GO:0097449,GO:0030424,GO:0043679,GO:0044305,GO:0009986,GO:0005783,GO:0005789,GO:0043005,GO:0043025,GO:0005634,GO:0005886,GO:0008076,GO:0015271,GO:0019870,GO:0022841,GO:0005249,GO:0003231,GO:0071456,GO:0090102,GO:0007186,GO:0007613,GO:0060044,GO:2000279,GO:0010942,GO:1900039,GO:0071805,GO:0006813,GO:0042391,GO:0048678,GO:0009612,GO:0030322	apical plasma membrane|astrocyte projection|axon|axon terminus|calyx of Held|cell surface|endoplasmic reticulum|endoplasmic reticulum membrane|neuron projection|neuronal cell body|nucleus|plasma membrane|voltage-gated potassium channel complex|outward rectifier potassium channel activity|potassium channel inhibitor activity|potassium ion leak channel activity|voltage-gated potassium channel activ…
KCNMA1	146.956	96.5052	197.407	2.04657	1.03321	0.000695548	0.00605507	Up	0.368978	1.0315	0.665005	1.19013	2.0095	1.14861	0.511753	0.548155	0.574466	0.57806	0.580183	0.464949	122941637	kcnma1	protein_coding	Calcium-activated potassium channel subunit alpha-1	bgar04270	Vascular smooth muscle contraction	GO:0016020,GO:0046872,GO:0005267,GO:0005244,GO:0034765	membrane|metal ion binding|potassium channel activity|voltage-gated ion channel activity|regulation of ion transmembrane transport
KCNN2	114.536	36.6194	192.453	5.24926	2.39211	9.03098e-09	3.2174e-07	Up	3.77031	1.35268	0.509072	3.4621	1.70457	2.24931	0.406483	0.747384	0.262715	0.231314	0.647097	0.343311	122935408	Kcnn2	protein_coding	Small conductance calcium-activated potassium channel protein 2			GO:0009986,GO:0043197,GO:0098978,GO:0016020,GO:0043005,GO:0043025,GO:0005886,GO:0045211,GO:0042383,GO:0005790,GO:0030315,GO:0030018,GO:0051393,GO:0015269,GO:0005516,GO:0005242,GO:0019904,GO:0042803,GO:0016286,GO:0006811,GO:0098914,GO:0050804,GO:0043268,GO:0071805,GO:0006813,GO:0048168,GO:1901379	cell surface|dendritic spine|glutamatergic synapse|membrane|neuron projection|neuronal cell body|plasma membrane|postsynaptic membrane|sarcolemma|smooth endoplasmic reticulum|T-tubule|Z disc|alpha-actinin binding|calcium-activated potassium channel activity|calmodulin binding|inward rectifier potassium channel activity|protein domain specific binding|protein homodimerization activity|small conduc…
KCNN3	236.833	82.8054	390.861	4.72405	2.24002	9.81695e-08	2.67805e-06	Up	3.72217	1.57622	5.11019	2.75381	1.46331	3.56817	0.448504	0.489735	1.47988	0.859712	0.482042	0.231525	122921750	KCNN3	protein_coding	Small conductance calcium-activated potassium channel protein 3			GO:0043005,GO:0043025,GO:0005886,GO:0005516,GO:0016286,GO:0006811,GO:0071805	neuron projection|neuronal cell body|plasma membrane|calmodulin binding|small conductance calcium-activated potassium channel activity|ion transport|potassium ion transmembrane transport
KCNS3	171.702	107.611	235.793	2.19309	1.13297	0.00244871	0.0171666	Up	1.62923	1.46113	2.61709	1.47707	3.71878	5.17896	1.03013	0.701083	2.1749	1.23941	0.938703	1.47064	122935601	KCNS3	protein_coding	Potassium voltage-gated channel subfamily S member 3			GO:0005829,GO:0005794,GO:0016020,GO:0005886,GO:0008076,GO:0005251,GO:0015459,GO:0005249,GO:0071805,GO:0006813,GO:0051260,GO:0034765	cytosol|Golgi apparatus|membrane|plasma membrane|voltage-gated potassium channel complex|delayed rectifier potassium channel activity|potassium channel regulator activity|voltage-gated potassium channel activity|potassium ion transmembrane transport|potassium ion transport|protein homooligomerization|regulation of ion transmembrane transport
KCTD4	12.2858	6.07179	18.4998	3.04441	1.60616	0.00322313	0.0211984	Up	0.281591	0.322954	0.0823782	0.101861	0.131921	0.285334	0.131554	0.0324919	0.0425127	0.106947	0.0541621	0.0537626	122932251	KCTD4	protein_coding	BTB/POZ domain-containing protein KCTD4			GO:0051260	protein homooligomerization
KDELR3	202.477	133.784	271.17	2.02651	1.01899	4.51243e-05	0.00062037	Up	9.93247	7.17919	9.9624	10.1357	4.53758	6.4823	5.61011	3.06603	4.07913	3.11488	5.95616	3.30733	122943462	kdelr3	protein_coding	ER lumen protein-retaining receptor 3			GO:0030663,GO:0005789,GO:0000139,GO:0005046,GO:0006621,GO:0015031,GO:0006890	COPI-coated vesicle membrane|endoplasmic reticulum membrane|Golgi membrane|KDEL sequence binding|protein retention in ER lumen|protein transport|retrograde vesicle-mediated transport, Golgi to endoplasmic reticulum
KERA	146.102	68.0599	224.144	3.29363	1.71968	0.000116741	0.00137974	Up	5.36643	3.8259	3.14591	7.85235	1.22307	1.4414	1.06721	0.886984	0.459836	0.776697	2.14251	1.92732	122925863	KERA	protein_coding	Keratocan			GO:0005576,GO:0061303	extracellular region|cornea development in camera-type eye
KIAA1549L	17.0041	4.14345	29.8648	7.18995	2.84598	0.00460298	0.0281104	Up	0	0.286657	0.0535022	0.0294026	0.334925	0.570202	0	0.0492392	0.00690268	0.0416753	0.0844241	0.00698344	122920860	KIAA1549L	protein_coding	UPF0606 protein KIAA1549L			GO:0016020	membrane
KIAA1755	16.078	5.89522	26.2609	4.48292	2.16444	0.000103646	0.00125752	Up	0.0536628	0.182878	0.284501	0.317982	0.156718	0.136239	0.00716294	0.0283062	0.0416656	0.0349386	0.0636995	0.0843061	122941975	KIAA1755	protein_coding	Uncharacterized protein KIAA1755
KIF11	94.1118	56.6258	131.598	2.32658	1.21821	0.000594013	0.0053097	Up	1.27292	0.71235	1.52124	1.00147	1.08887	0.996407	0.472375	0.225005	0.752353	0.740603	0.200038	0.546046	122941560	kif11	protein_coding	Kinesin-like protein KIF11	bgar04814	Motor proteins	GO:0005813,GO:0005737,GO:0005876,GO:0000922,GO:0005524,GO:0008017,GO:0003777,GO:0019901,GO:0051301,GO:0007018,GO:0090307	centrosome|cytoplasm|spindle microtubule|spindle pole|ATP binding|microtubule binding|microtubule motor activity|protein kinase binding|cell division|microtubule-based movement|mitotic spindle assembly
KIF20A	34.157	10.5196	57.7943	5.52184	2.46515	5.11907e-05	0.00069496	Up	0.532481	0.747208	1.07864	0.523718	0.21344	0.244144	0.0682887	0.0192757	0.293189	0.0475844	0.154231	0.0382734	122928116	KIF20A	protein_coding	Kinesin-like protein KIF20A	bgar04814	Motor proteins	GO:0005794,GO:0045171,GO:0005871,GO:0005874,GO:0030496,GO:0005654,GO:0005634,GO:0005819,GO:0005524,GO:0016887,GO:0008017,GO:0003777,GO:0019901,GO:0001578,GO:0007018,GO:0061952,GO:0000281,GO:0015031,GO:0032465	Golgi apparatus|intercellular bridge|kinesin complex|microtubule|midbody|nucleoplasm|nucleus|spindle|ATP binding|ATP hydrolysis activity|microtubule binding|microtubule motor activity|protein kinase binding|microtubule bundle formation|microtubule-based movement|midbody abscission|mitotic cytokinesis|protein transport|regulation of cytokinesis
KIF23	24.1373	9.70286	38.5717	3.98928	1.99613	6.76956e-05	0.000887769	Up	0.289672	0.324839	0.309914	0.0869323	0.0986954	0.258901	0.0541318	0.0415947	0.122451	0.0410726	0.0772601	0.023597	122927475	KIF23	protein_coding	Kinesin-like protein KIF23	bgar04814	Motor proteins	GO:0097149,GO:0005813,GO:0005829,GO:0090543,GO:0005925,GO:0005871,GO:0005874,GO:0030496,GO:0072686,GO:0005654,GO:0005634,GO:0005819,GO:0005524,GO:0016887,GO:0008017,GO:0003777,GO:0007018,GO:0000281,GO:0000022,GO:0051256,GO:0032467	centralspindlin complex|centrosome|cytosol|Flemming body|focal adhesion|kinesin complex|microtubule|midbody|mitotic spindle|nucleoplasm|nucleus|spindle|ATP binding|ATP hydrolysis activity|microtubule binding|microtubule motor activity|microtubule-based movement|mitotic cytokinesis|mitotic spindle elongation|mitotic spindle midzone assembly|positive regulation of cytokinesis
KIF2C	29.3354	11.4535	47.2174	4.14477	2.05129	3.19876e-05	0.000460569	Up	0.654598	0.404041	0.847573	0.355904	0.474448	0.367365	0.0889648	0.109865	0.269527	0.0325457	0.0549414	0.218145	122943592	kif2c	protein_coding	Kinesin-like protein KIF2C	bgar04814	Motor proteins	GO:0005737,GO:0000776,GO:0035371,GO:0005634,GO:0005524,GO:0008017,GO:0003777,GO:0051315,GO:0051301,GO:0051310,GO:0007018	cytoplasm|kinetochore|microtubule plus-end|nucleus|ATP binding|microtubule binding|microtubule motor activity|attachment of mitotic spindle microtubules to kinetochore|cell division|metaphase plate congression|microtubule-based movement
KIF4A	50.936	12.8654	89.0066	6.9481	2.79662	3.65471e-14	3.97462e-12	Up	0.548117	0.656735	0.782613	0.317237	0.382292	0.488553	0.0723023	0.0535726	0.146031	0.0529002	0.107163	0.0472767	122946669	kif4	protein_coding	Chromosome-associated kinesin KIF4	bgar04814	Motor proteins	GO:0005694,GO:0005737,GO:0005874,GO:0005634,GO:0005524,GO:0003677,GO:0051536,GO:0046872,GO:0008017,GO:0003777,GO:0007018	chromosome|cytoplasm|microtubule|nucleus|ATP binding|DNA binding|iron-sulfur cluster binding|metal ion binding|microtubule binding|microtubule motor activity|microtubule-based movement
KIFC1	23.3276	4.88615	41.7691	8.62082	3.10783	2.41889e-05	0.000363356	Up	0.517754	0.418493	0.964441	0.154588	0.415815	0.357444	0.0230367	0.0682765	0.212167	0.0224732	0.0113813	0	122946583		protein_coding	Carboxy-terminal kinesin 2 OS=Xenopus laevis OX=8355 PE=2 SV=1	bgar04814	Motor proteins	GO:0005737,GO:0005874,GO:0005524,GO:0008017,GO:0003777,GO:0007018	cytoplasm|microtubule|ATP binding|microtubule binding|microtubule motor activity|microtubule-based movement
KLF15	123.187	210.97	35.4049	0.167684	-2.57618	1.56687e-07	4.08185e-06	Down	0.0826141	0.606396	0.690526	0.185948	0.957027	0.193182	1.82687	1.28372	2.44461	4.61861	2.51702	4.11361	122943836	KLF15	protein_coding	Krueppel-like factor 15			GO:0000785,GO:0043231,GO:0016607,GO:0005654,GO:0005634,GO:0001228,GO:0000981,GO:0046872,GO:0000978,GO:0000977,GO:1990837,GO:0000976,GO:0014898,GO:0001678,GO:1901653,GO:0010001,GO:2000757,GO:0072112,GO:0046326,GO:0045944,GO:0006357,GO:0030111,GO:0032868	chromatin|intracellular membrane-bounded organelle|nuclear speck|nucleoplasm|nucleus|DNA-binding transcription activator activity, RNA polymerase II-specific|DNA-binding transcription factor activity, RNA polymerase II-specific|metal ion binding|RNA polymerase II cis-regulatory region sequence-specific DNA binding|RNA polymerase II transcription regulatory region sequence-specific DNA binding|seq…
KLF9	1418.53	2278.58	558.469	0.245084	-2.02865	7.94315e-18	1.76684e-15	Down	3.26836	6.16834	6.66015	4.11054	7.4215	4.57589	17.2503	26.0455	30.6085	17.8936	18.1337	26.8245	122922316	KLF9	protein_coding	Krueppel-like factor 9			GO:0000785,GO:0005829,GO:0005654,GO:0005634,GO:0005886,GO:0003700,GO:0000981,GO:0046872,GO:0000978,GO:0071387,GO:0097067,GO:0007623,GO:0010839,GO:0006357	chromatin|cytosol|nucleoplasm|nucleus|plasma membrane|DNA-binding transcription factor activity|DNA-binding transcription factor activity, RNA polymerase II-specific|metal ion binding|RNA polymerase II cis-regulatory region sequence-specific DNA binding|cellular response to cortisol stimulus|cellular response to thyroid hormone stimulus|circadian rhythm|negative regulation of keratinocyte prolife…
KLHDC8B	107.492	45.3283	169.655	3.74982	1.90682	9.54132e-06	0.000160099	Up	1.63181	2.05332	3.10199	2.18874	1.15962	4.53532	0.290421	0.215188	1.21068	0.906611	0.832199	0.569697	122943597	Klhdc8b	protein_coding	Kelch domain-containing protein 8B			GO:0110070,GO:0005737,GO:0005829,GO:0045171,GO:0030496,GO:1902410,GO:0140014,GO:0098813	cellularization cleavage furrow|cytoplasm|cytosol|intercellular bridge|midbody|mitotic cytokinetic process|mitotic nuclear division|nuclear chromosome segregation
KLHL29	154.724	82.2773	227.17	2.76351	1.4665	8.7083e-12	6.1669e-10	Up	0.883791	1.12061	1.39124	1.63401	1.1292	1.64756	0.418626	0.504224	0.389167	0.654536	0.373981	0.613079	122934094	KLHL29	protein_coding	Kelch-like protein 29
KLHL38	1622.66	2316.45	928.861	0.400951	-1.3185	3.63458e-09	1.43972e-07	Down	12.3761	15.3604	8.67256	5.83035	12.025	7.63878	27.6994	39.0553	24.1488	21.2829	26.2626	25.4095	122938565	KLHL38	protein_coding	Kelch-like protein 38
KLHL40	11933.4	6930.61	16936.2	2.44372	1.28908	3.40823e-10	1.72399e-08	Up	203.815	115.927	255.097	223.106	173.612	194.953	88.8857	69.3854	102.99	79.6085	60.6038	96.5887	122938587	klhl40	protein_coding	Kelch-like protein 40			GO:0031672,GO:0031463,GO:0005737,GO:0031674,GO:0032436,GO:0031398,GO:0048741,GO:0098528	A band|Cul3-RING ubiquitin ligase complex|cytoplasm|I band|positive regulation of proteasomal ubiquitin-dependent protein catabolic process|positive regulation of protein ubiquitination|skeletal muscle fiber development|skeletal muscle fiber differentiation
KNTC1	16.1112	7.24937	24.9731	3.44174	1.78314	0.000556631	0.00502736	Up	0.168334	0.0643535	0.196981	0.0721686	0.0525743	0.0874724	0.0174761	0.0302143	0.0465921	0.0468837	0.0431705	0.0128556	122924527	KNTC1	protein_coding	Kinetochore-associated protein 1			GO:0015629,GO:0005737,GO:0005829,GO:0005828,GO:0005634,GO:0005886,GO:1990423,GO:0000922,GO:0031267,GO:0051301,GO:0000070,GO:0007094,GO:1903394,GO:0065003,GO:0007096	actin cytoskeleton|cytoplasm|cytosol|kinetochore microtubule|nucleus|plasma membrane|RZZ complex|spindle pole|small GTPase binding|cell division|mitotic sister chromatid segregation|mitotic spindle assembly checkpoint signaling|protein localization to kinetochore involved in kinetochore assembly|protein-containing complex assembly|regulation of exit from mitosis
KPNA2	90.3464	40.8253	139.868	3.43279	1.77938	7.20705e-05	0.000935946	Up	2.50432	2.03906	3.11073	2.73571	1.15275	1.36511	0.278935	0.489903	1.63754	0.634926	0.597168	0.212787	122940361	KPNA2	protein_coding	Importin subunit alpha-1	bgar03013	Nucleocytoplasmic transport	GO:0005737,GO:0005829,GO:0005789,GO:0000139,GO:0043657,GO:0016020,GO:0042564,GO:0005654,GO:0005634,GO:0042826,GO:0061608,GO:0008139,GO:0003723,GO:0006259,GO:0075506,GO:0006607,GO:1903902,GO:0006606,GO:0000018	cytoplasm|cytosol|endoplasmic reticulum membrane|Golgi membrane|host cell|membrane|NLS-dependent protein nuclear import complex|nucleoplasm|nucleus|histone deacetylase binding|nuclear import signal receptor activity|nuclear localization sequence binding|RNA binding|DNA metabolic process|entry of viral genome into host nucleus through nuclear pore complex via importin|NLS-bearing protein import in…
KY	15376.3	3052.57	27700	9.07457	3.18183	2.32544e-20	8.23396e-18	Up	150.54	162.48	152.847	177.71	75.9066	153.841	19.764	5.1825	14.515	21.9937	8.30173	29.9287	122936264	Ky	protein_coding	Kyphoscoliosis peptidase			GO:0005737,GO:0005856,GO:0030018,GO:0008233,GO:0007517,GO:0007528,GO:0006508	cytoplasm|cytoskeleton|Z disc|peptidase activity|muscle organ development|neuromuscular junction development|proteolysis
KYAT3	795.317	1087.65	502.98	0.462563	-1.11228	5.80452e-09	2.19714e-07	Down	11.4331	9.70373	8.97277	11.1093	6.23837	11.1826	19.7639	17.8855	26.2984	20.1568	20.1849	27.6404	122943891	KYAT3	protein_coding	Kynurenine--oxoglutarate transaminase 3	bgar00270,bgar00380,bgar00450	Cysteine and methionine metabolism|Tryptophan metabolism|Selenocompound metabolism	GO:0005737,GO:0005739,GO:0047804,GO:0047315,GO:0016212,GO:0042803,GO:0030170,GO:0003723,GO:0006103,GO:0006520,GO:0009058,GO:0070189,GO:0097053	cytoplasm|mitochondrion|cysteine-S-conjugate beta-lyase activity|kynurenine-glyoxylate transaminase activity|kynurenine-oxoglutarate transaminase activity|protein homodimerization activity|pyridoxal phosphate binding|RNA binding|2-oxoglutarate metabolic process|amino acid metabolic process|biosynthetic process|kynurenine metabolic process|L-kynurenine catabolic process
LAMA4	3135.37	2071.76	4198.97	2.02687	1.01925	1.66402e-05	0.000262462	Up	17.7322	38.2792	19.7255	20.7692	12.5329	16.2709	12.0406	8.89195	12.5248	9.85658	13.1996	8.25987	122934724	LAMA4	protein_coding	Laminin subunit alpha-4	bgar04512,bgar04510	ECM-receptor interaction|Focal adhesion	GO:0005604,GO:0062023,GO:0070062,GO:0005576,GO:0005201,GO:0005102,GO:0007155,GO:0120163,GO:0030155,GO:0030334,GO:0045995	basement membrane|collagen-containing extracellular matrix|extracellular exosome|extracellular region|extracellular matrix structural constituent|signaling receptor binding|cell adhesion|negative regulation of cold-induced thermogenesis|regulation of cell adhesion|regulation of cell migration|regulation of embryonic development
LAMP3	119.189	66.9386	171.439	2.56269	1.35766	4.49988e-05	0.000619135	Up	2.75126	7.57296	1.34378	3.46167	4.62177	3.28946	1.22946	1.52381	1.25694	1.61371	2.3634	1.42512	122935301	LAMP3	protein_coding	Lysosome-associated membrane glycoprotein 3	bgar04142	Lysosome	GO:0097233,GO:0009986,GO:0005769,GO:0031901,GO:0043231,GO:0031902,GO:0005765,GO:0048471,GO:0005886,GO:0031982,GO:0002250,GO:0072594,GO:0043154,GO:1901799,GO:0010628,GO:0010506,GO:1903900,GO:0035455	alveolar lamellar body membrane|cell surface|early endosome|early endosome membrane|intracellular membrane-bounded organelle|late endosome membrane|lysosomal membrane|perinuclear region of cytoplasm|plasma membrane|vesicle|adaptive immune response|establishment of protein localization to organelle|negative regulation of cysteine-type endopeptidase activity involved in apoptotic process|negative r…
LAPTM4B	39.9357	18.1496	61.7219	3.40099	1.76595	0.000137526	0.00159691	Up	0.467258	0.741562	0.57	1.82728	0.206532	0.61423	0.117997	0.396351	0.137274	0.287777	0.233187	0.185173	122938821	LAPTM4B	protein_coding	Lysosomal-associated transmembrane protein 4B	bgar04142	Lysosome	GO:0042995,GO:0005769,GO:0005768,GO:0031902,GO:0005765,GO:0005764,GO:0032585,GO:0097487,GO:0005886,GO:0097001,GO:1902936,GO:0007032,GO:0032509,GO:1905166,GO:0032911,GO:0097213,GO:1905671	cell projection|early endosome|endosome|late endosome membrane|lysosomal membrane|lysosome|multivesicular body membrane|multivesicular body, internal vesicle|plasma membrane|ceramide binding|phosphatidylinositol bisphosphate binding|endosome organization|endosome transport via multivesicular body sorting pathway|negative regulation of lysosomal protein catabolic process|negative regulation of tra…
LARGE2	301.453	189.168	413.739	2.18576	1.12814	3.67046e-12	2.70989e-10	Up	4.10492	3.17015	3.5897	3.70105	4.25908	4.96823	1.85993	2.19928	1.61629	2.4255	2.05681	1.34219	122920873	large2-a	protein_coding	Xylosyl- and glucuronyltransferase LARGE2s	bgar00515	Mannose type O-glycan biosynthesis	GO:0000139,GO:0015020,GO:0046872,GO:0042285,GO:0035269	Golgi membrane|glucuronosyltransferase activity|metal ion binding|xylosyltransferase activity|protein O-linked mannosylation
LBH	1708.2	1025.35	2391.04	2.33184	1.22147	2.35383e-06	4.63553e-05	Up	24.2294	15.2596	36.0665	38.4357	42.4995	24.7278	11.3512	10.7142	8.02347	14.2339	20.3941	16.8429	122934965	lbh	protein_coding	Protein LBH			GO:0005737,GO:0005634,GO:0006355	cytoplasm|nucleus|regulation of DNA-templated transcription
LBX1	896.692	581.354	1212.03	2.08513	1.06014	3.01404e-10	1.55174e-08	Up	19.2526	20.024	10.1657	17.9083	11.2873	14.5349	8.60899	8.09893	7.21258	7.65883	7.99871	7.38518	122941033	lbx1	protein_coding	Transcription factor LBX1			GO:0005634,GO:0005667,GO:0003677,GO:0003700,GO:0000981,GO:0030154,GO:0007517,GO:0051450,GO:0000122,GO:0006355	nucleus|transcription regulator complex|DNA binding|DNA-binding transcription factor activity|DNA-binding transcription factor activity, RNA polymerase II-specific|cell differentiation|muscle organ development|myoblast proliferation|negative regulation of transcription by RNA polymerase II|regulation of DNA-templated transcription
LDB3	30739.4	17988.9	43490	2.41764	1.2736	2.13708e-12	1.64792e-10	Up	414.511	398.609	395.163	431.376	273.616	362.291	154.164	125.91	200.487	128.734	160.186	209.443	122942612	PDLIM5	protein_coding	PDZ and LIM domain protein 5			GO:0015629,GO:0005912,GO:0042995,GO:0005829,GO:0031941,GO:0016020,GO:0014069,GO:0098793,GO:0001725,GO:0030018,GO:0003779,GO:0042805,GO:0098641,GO:0046872,GO:0051371,GO:0005080,GO:0030036,GO:0061049,GO:0007507,GO:0061061,GO:0061001,GO:0051963	actin cytoskeleton|adherens junction|cell projection|cytosol|filamentous actin|membrane|postsynaptic density|presynapse|stress fiber|Z disc|actin binding|actinin binding|cadherin binding involved in cell-cell adhesion|metal ion binding|muscle alpha-actinin binding|protein kinase C binding|actin cytoskeleton organization|cell growth involved in cardiac muscle cell development|heart development|mus…
LDHD	601.569	826.451	376.686	0.455782	-1.13358	2.93915e-11	1.88171e-09	Down	4.51264	5.29403	5.37275	6.92827	6.90125	7.33015	14.7898	20.4941	9.09597	14.9617	13.5484	11.5385	122920637	Ldhd	protein_coding	Probable D-lactate dehydrogenase, mitochondrial	bgar00620	Pyruvate metabolism	GO:0005743,GO:0005739,GO:0004458,GO:0008720,GO:0071949,GO:0050660,GO:0006754,GO:1903457	mitochondrial inner membrane|mitochondrion|D-lactate dehydrogenase (cytochrome) activity|D-lactate dehydrogenase activity|FAD binding|flavin adenine dinucleotide binding|ATP biosynthetic process|lactate catabolic process
LEF1	11.6706	18.7327	4.60856	0.248352	-2.00954	0.000210133	0.00226026	Down	0.00863888	0.0237789	0.0259948	0.0749998	0.044151	0.0484821	0.209869	0.0637961	0.140858	0.110242	0.223323	0.197925	122920359	Lef1	protein_coding	Lymphoid enhancer-binding factor 1	bgar04310,bgar04520,bgar04916,bgar05132	Wnt signaling pathway|Adherens junction|Melanogenesis|Salmonella infection	GO:1990907,GO:0005737,GO:0005654,GO:0005634,GO:0032993,GO:0090575,GO:0005667,GO:0070016,GO:0008013,GO:0070742,GO:0003682,GO:0000987,GO:0003677,GO:0008301,GO:0001228,GO:0003700,GO:0000981,GO:0001227,GO:0045295,GO:0042393,GO:0042826,GO:0030331,GO:0003676,GO:0000978,GO:0000977,GO:0043565,GO:1990837,GO:0000976,GO:0001222,GO:0140416,GO:0046632,GO:0060033,GO:1902262,GO:0060561,GO:0042100,GO:0030509,GO:…	beta-catenin-TCF complex|cytoplasm|nucleoplasm|nucleus|protein-DNA complex|RNA polymerase II transcription regulator complex|transcription regulator complex|armadillo repeat domain binding|beta-catenin binding|C2H2 zinc finger domain binding|chromatin binding|cis-regulatory region sequence-specific DNA binding|DNA binding|DNA binding, bending|DNA-binding transcription activator activity, RNA poly…
LGI2	107.456	160.057	54.8545	0.342417	-1.54617	8.62062e-05	0.00107913	Down	0.355534	0.560669	0.668636	0.332241	1.15836	0.322156	2.13853	0.830736	2.3953	2.55207	1.65149	0.784017	122930294	LGI2	protein_coding	Leucine-rich repeat LGI family member 2			GO:0005576,GO:1904862	extracellular region|inhibitory synapse assembly
LHB	8.0756	0.334765	15.8164	47.0239	5.55532	0.000410453	0.00393445	Up	0.0462108	3.73111	0.1854	0.0891524	0.0472341	0	0	0	0.0418596	0	0	0.0423493	122926683	lhb	protein_coding	Lutropin subunit beta			GO:0005576,GO:0005179	extracellular region|hormone activity
LHFPL2	128.348	83.3126	173.383	2.08108	1.05734	0.000216457	0.002314	Up	1.08861	0.79698	0.950453	1.33847	0.415106	0.87578	0.590268	0.369674	0.291233	0.308479	0.619697	0.589281	122924735	LHFPL2	protein_coding	LHFPL tetraspan subfamily member 2 protein			GO:0016020,GO:0005886,GO:0031092,GO:0046545,GO:0046546,GO:1905516,GO:0007338	membrane|plasma membrane|platelet alpha granule membrane|development of primary female sexual characteristics|development of primary male sexual characteristics|positive regulation of fertilization|single fertilization
LIPG	165.745	296.356	35.1332	0.118511	-3.07691	0.000615851	0.00547669	Down	0.0502078	0.161232	0.746994	0.209871	0.0769795	0.375693	0.234562	0.316701	0.902024	8.16901	1.1434	3.52761	122924843	LIPG	protein_coding	Endothelial lipase	bgar00561	Glycerolipid metabolism	GO:0009986,GO:0005769,GO:0005576,GO:0005615,GO:0005794,GO:0052740,GO:0008201,GO:0016298,GO:0004465,GO:0052739,GO:0008970,GO:0004620,GO:0004806,GO:0008283,GO:0042632,GO:0006633,GO:0034375,GO:0016042,GO:0006629,GO:0009395,GO:0055091,GO:0032376,GO:0010983,GO:0050746,GO:0007584,GO:0043691,GO:0019433	cell surface|early endosome|extracellular region|extracellular space|Golgi apparatus|1-acyl-2-lysophosphatidylserine acylhydrolase activity|heparin binding|lipase activity|lipoprotein lipase activity|phosphatidylserine 1-acylhydrolase activity|phospholipase A1 activity|phospholipase activity|triglyceride lipase activity|cell population proliferation|cholesterol homeostasis|fatty acid biosynthetic…
LMCD1	5555.33	2922.15	8188.5	2.80219	1.48655	2.894e-07	7.00291e-06	Up	66.2219	60.4596	127.153	96.399	27.4901	60.2046	27.1149	28.0482	16.2966	24.3831	33.0331	36.4905	122943727	LMCD1	protein_coding	LIM and cysteine-rich domains protein 1			GO:0005737,GO:0005634,GO:0003714,GO:0008270,GO:0070886,GO:0010611	cytoplasm|nucleus|transcription corepressor activity|zinc ion binding|positive regulation of calcineurin-NFAT signaling cascade|regulation of cardiac muscle hypertrophy
LMNB1	247.149	150.647	343.65	2.28031	1.18923	2.92078e-10	1.5082e-08	Up	4.36674	3.14713	5.30616	4.33953	3.9645	4.10909	2.19415	1.8267	2.18691	1.70757	2.50908	1.24529	122924605		protein_coding	Lamin-L(I) OS=Xenopus laevis OX=8355 PE=2 SV=1	bgar04210	Apoptosis	GO:0005882,GO:0005637	intermediate filament|nuclear inner membrane
LMNB2	141.296	85.2519	197.34	2.31635	1.21185	0.000112751	0.00134443	Up	1.90741	1.58889	2.41663	1.28312	0.761049	1.17374	0.60189	0.447903	1.09125	0.556664	0.826441	0.598009	122946192		protein_coding	Lamin-L(II) OS=Xenopus laevis OX=8355 PE=2 SV=1	bgar04210	Apoptosis	GO:0005882,GO:0005637	intermediate filament|nuclear inner membrane
LMO1	5.97427	1.26672	10.6818	8.479	3.08389	0.00943833	0.0493206	Up	0.15318	0.056218	0.18437	0.50239	0	0.945625	0.114501	0	0.083254	0.027925	0	0	122920845	LMO1	protein_coding	Rhombotin-1			GO:0005654,GO:0005634,GO:0140297,GO:0046872,GO:0003713,GO:0000122,GO:0045944,GO:0046013	nucleoplasm|nucleus|DNA-binding transcription factor binding|metal ion binding|transcription coactivator activity|negative regulation of transcription by RNA polymerase II|positive regulation of transcription by RNA polymerase II|regulation of T cell homeostatic proliferation
LMO3	5.55042	1.93965	9.16118	4.7875	2.25927	0.00917304	0.0482133	Up	0.564623	0.621659	0.339795	0.816977	0.461702	0.105624	0	0.0521201	0.306875	0.0514659	0.208515	0	122926614	lmo3	protein_coding	LIM domain only protein 3			GO:0046872	metal ion binding
LMO4	516.938	216.691	817.184	3.77164	1.91519	6.92414e-07	1.55816e-05	Up	7.80065	7.10143	7.80384	11.2382	31.5001	27.4228	3.97563	3.74064	5.45102	6.72252	3.34843	2.35818	122943864	lmo4.2	protein_coding	LIM domain transcription factor LMO4.2			GO:0046872,GO:0003712,GO:0030154,GO:0007369,GO:0007498,GO:0045665,GO:0007399,GO:0045944	metal ion binding|transcription coregulator activity|cell differentiation|gastrulation|mesoderm development|negative regulation of neuron differentiation|nervous system development|positive regulation of transcription by RNA polymerase II
LNX1	4.55318	0.949333	8.15703	8.63894	3.11085	0.00641729	0.036493	Up	0.117283	0.107609	0	0.0125705	0.0133201	0.0426613	0.00608808	0.0120293	0.0118044	0	0	0.00597127	122938798	LNX1	protein_coding	E3 ubiquitin-protein ligase LNX			GO:0005737,GO:0042802,GO:0046872,GO:0030165,GO:0004842,GO:0006511	cytoplasm|identical protein binding|metal ion binding|PDZ domain binding|ubiquitin-protein transferase activity|ubiquitin-dependent protein catabolic process
LNX2	44.5245	22.7429	66.3061	2.91896	1.54545	1.42633e-08	4.81455e-07	Up	0.547613	0.531569	0.493541	0.528242	0.259589	0.571594	0.170557	0.175826	0.186917	0.238726	0.153873	0.130918	122931988	LNX2	protein_coding	Ligand of Numb protein X 2			GO:0005886,GO:0042802,GO:0046872,GO:0030165,GO:0004842,GO:0061351,GO:0030182	plasma membrane|identical protein binding|metal ion binding|PDZ domain binding|ubiquitin-protein transferase activity|neural precursor cell proliferation|neuron differentiation
LOC122919408	293.424	415.625	171.224	0.411944	-1.27948	1.77739e-05	0.000276572	Down	1.3418	0.970886	1.33491	1.33643	1.89559	3.54067	7.14527	5.3069	3.06335	4.64367	3.83731	2.96923	122919408	slc47a1	protein_coding	Multidrug and toxin extrusion protein 1			GO:0016324,GO:0015297,GO:0015101,GO:0042910,GO:0015695,GO:1990961	apical plasma membrane|antiporter activity|organic cation transmembrane transporter activity|xenobiotic transmembrane transporter activity|organic cation transport|xenobiotic detoxification by transmembrane export across the plasma membrane
LOC122919442	135.61	88.1999	183.019	2.07657	1.0542	0.00198088	0.0144036	Up	0.822903	1.80209	1.59626	1.81974	0.49198	1.42322	0.594803	0.56613	0.886063	0.467033	1.10378	0.384184	122919442	ENPEP	protein_coding	Glutamyl aminopeptidase			GO:0005737,GO:0005886,GO:0004177,GO:0070006,GO:0042277,GO:0008270,GO:0016477,GO:0008283,GO:0043171,GO:0006508,GO:0008217,GO:0003081,GO:0007165	cytoplasm|plasma membrane|aminopeptidase activity|metalloaminopeptidase activity|peptide binding|zinc ion binding|cell migration|cell population proliferation|peptide catabolic process|proteolysis|regulation of blood pressure|regulation of systemic arterial blood pressure by renin-angiotensin|signal transduction
LOC122919480	95.8501	52.1306	139.57	2.67699	1.42061	0.00630727	0.0359734	Up	1.60017	2.67637	0.367812	2.13849	5.7076	0.639223	0.669701	0.784716	0.860641	0.941994	1.5543	0.305512	122919480		protein_coding	DLA class II histocompatibility antigen, DR-1 beta chain OS=Canis lupus familiaris OX=9615 PE=2 SV=1	bgar04514,bgar04145,bgar04672,bgar05168	Cell adhesion molecules|Phagosome|Intestinal immune network for IgA production|Herpes simplex virus 1 infection	GO:0031902,GO:0005765,GO:0042613,GO:0023026,GO:0002250,GO:0019886,GO:0002503,GO:0050870	late endosome membrane|lysosomal membrane|MHC class II protein complex|MHC class II protein complex binding|adaptive immune response|antigen processing and presentation of exogenous peptide antigen via MHC class II|peptide antigen assembly with MHC class II protein complex|positive regulation of T cell activation
LOC122919500	10.4826	20.4604	0.504795	0.0252913	-5.30522	0.00154698	0.0116848	Down	0	0	0	0.0361047	0.0191288	0	0	0.0172751	0.186474	0	2.0388	0.034301	122919500	Cyp2c23	protein_coding	Cytochrome P450 2C23			GO:0005737,GO:0005789,GO:0043231,GO:0008405,GO:0008404,GO:0008392,GO:0020037,GO:0005506,GO:0004497,GO:0016712,GO:0008395,GO:0019369,GO:0019373,GO:0046456,GO:0006082,GO:0033574,GO:0006805	cytoplasm|endoplasmic reticulum membrane|intracellular membrane-bounded organelle|arachidonic acid 11,12-epoxygenase activity|arachidonic acid 14,15-epoxygenase activity|arachidonic acid epoxygenase activity|heme binding|iron ion binding|monooxygenase activity|oxidoreductase activity, acting on paired donors, with incorporation or reduction of molecular oxygen, reduced flavin or flavoprotein as o…
LOC122919509	2467.58	1643.59	3291.57	2.0029	1.00209	6.13276e-07	1.39454e-05	Up	105.027	171.92	94.1647	147.973	117.439	77.8218	76.6192	44.2954	72.6326	60.0711	54.5924	62.5948	122919509	CAV2	protein_coding	Caveolin-2	bgar04144,bgar04510	Endocytosis|Focal adhesion	GO:0005901,GO:0031234,GO:0000139,GO:0005634,GO:0048471,GO:0031748,GO:0070836,GO:0007029,GO:0007005,GO:0001937,GO:0060161,GO:0048741,GO:0048278,GO:0006906	caveola|extrinsic component of cytoplasmic side of plasma membrane|Golgi membrane|nucleus|perinuclear region of cytoplasm|D1 dopamine receptor binding|caveola assembly|endoplasmic reticulum organization|mitochondrion organization|negative regulation of endothelial cell proliferation|positive regulation of dopamine receptor signaling pathway|skeletal muscle fiber development|vesicle docking|vesicl…
LOC122919515	6.43613	1.2822	11.5901	9.19222	3.20041	2.37372e-05	0.00035719	Up	0.133955	0.191187	0.134359	0.0717871	0.106495	0.320197	0.013907	0.0137393	0.0404473	0.0135668	0.0137415	0.0136402	122919515	lrfn1l	protein_coding	Leucine-rich repeat and fibronectin type III domain-containing protein 1-like protein			GO:0009986,GO:0048787	cell surface|presynaptic active zone membrane
LOC122919538	582.095	283.684	880.505	3.10436	1.63429	9.87794e-17	1.78523e-14	Up	18.622	21.7953	10.2538	16.8585	19.0777	17.8346	5.41017	7.02866	6.70515	7.0951	5.26747	3.77083	122919538	comtb	protein_coding	Catechol O-methyltransferase B	bgar00140,bgar00350	Steroid hormone biosynthesis|Tyrosine metabolism	GO:0005576,GO:0016206,GO:0102084,GO:0000287,GO:0008171,GO:0102938,GO:0042424,GO:0032502,GO:0042417,GO:0032259,GO:0042135	extracellular region|catechol O-methyltransferase activity|L-dopa O-methyltransferase activity|magnesium ion binding|O-methyltransferase activity|orcinol O-methyltransferase activity|catecholamine catabolic process|developmental process|dopamine metabolic process|methylation|neurotransmitter catabolic process
LOC122919549	20.9702	30.5146	11.4259	0.373466	-1.42095	0.000659117	0.00579902	Down	0.182197	0.117018	0.255844	0.281203	0.260724	0.0681668	0.646905	0.588647	0.577644	0.581258	0.218677	0.634493	122919549		non_coding
LOC122919583	28.4569	16.3938	40.52	2.46724	1.3029	0.000498482	0.0046077	Up	1.82322	1.31632	1.10922	1.26859	0.85542	0.363433	0.418906	0.551804	0.406117	0.544878	0.579491	0.383477	122919583	Tor1b	protein_coding	Torsin-1B			GO:0005737,GO:0005783,GO:0005788,GO:0005635,GO:0031965,GO:0005524,GO:0016887,GO:0042802,GO:0019894,GO:0051085,GO:0007029,GO:0071763,GO:0034504	cytoplasm|endoplasmic reticulum|endoplasmic reticulum lumen|nuclear envelope|nuclear membrane|ATP binding|ATP hydrolysis activity|identical protein binding|kinesin binding|chaperone cofactor-dependent protein refolding|endoplasmic reticulum organization|nuclear membrane organization|protein localization to nucleus
LOC122919604	8.4294	0	16.8588	1.97635e+06	20.9144	3.50584e-12	2.59941e-10	Up	0	0.0388537	0	1.37524	0	0	0	0	0	0	0	0	122919604		protein_coding
LOC122919659	21.6285	30.4394	12.8177	0.420365	-1.25029	0.00110383	0.00889523	Down	0.528787	0.300343	0.151537	0.218607	0.334593	0.259075	0.564662	0.860021	0.980801	0.918082	0.488201	0.646133	122919659		non_coding
LOC122919696	151.965	97.7741	206.155	2.10687	1.0751	0.000272559	0.00280148	Up	1.91698	0.793117	0.581417	0.740649	0.805601	0.970238	0.565378	0.455296	0.285574	0.426406	0.647848	0.554531	122919696	COL11A1	protein_coding	Collagen alpha-1(XI) chain			GO:0005592,GO:0062023,GO:0005788,GO:0031012,GO:0005576,GO:0005615,GO:0050840,GO:0005201,GO:1904399,GO:0008201,GO:0046872,GO:0030674,GO:0001502,GO:0002063,GO:0030199,GO:0050910,GO:0048704,GO:0035987,GO:0030198,GO:0042472,GO:0001503,GO:0006029,GO:0007605,GO:0035989,GO:0055010,GO:0007601	collagen type XI trimer|collagen-containing extracellular matrix|endoplasmic reticulum lumen|extracellular matrix|extracellular region|extracellular space|extracellular matrix binding|extracellular matrix structural constituent|heparan sulfate binding|heparin binding|metal ion binding|protein-macromolecule adaptor activity|cartilage condensation|chondrocyte development|collagen fibril organizatio…
LOC122919795	103.09	56.8683	149.311	2.62533	1.3925	0.00332313	0.0217325	Up	0.756561	0.573835	0.576719	3.54196	2.67051	0.490635	0.461844	0.903234	0.328955	0.698806	0.428409	0.573162	122919795	ASB12	protein_coding	Ankyrin repeat and SOCS box protein 12			GO:0005829,GO:0000151,GO:0016567	cytosol|ubiquitin ligase complex|protein ubiquitination
LOC122919887	261.358	414.661	108.055	0.260487	-1.94072	1.41934e-06	2.95271e-05	Down	1.07635	1.0962	0.356265	0.83062	2.67345	0.493311	3.20819	7.76972	2.184	4.65041	3.54764	5.08985	122919887	Ush2a	protein_coding	Usherin			GO:0016324,GO:0005604,GO:0036064,GO:0005737,GO:0005576,GO:1990075,GO:0032391,GO:0001917,GO:0002141,GO:0002142,GO:0032420,GO:0032421,GO:0060171,GO:0045202,GO:1990696,GO:0005518,GO:0042802,GO:0017022,GO:0009887,GO:0016477,GO:0051649,GO:0045184,GO:0035315,GO:0042491,GO:0060113,GO:0048496,GO:0045494,GO:0050896,GO:0060041,GO:0050953,GO:0007605,GO:0034446,GO:0009888,GO:0007601	apical plasma membrane|basement membrane|ciliary basal body|cytoplasm|extracellular region|periciliary membrane compartment|photoreceptor connecting cilium|photoreceptor inner segment|stereocilia ankle link|stereocilia ankle link complex|stereocilium|stereocilium bundle|stereocilium membrane|synapse|USH2 complex|collagen binding|identical protein binding|myosin binding|animal organ morphogenesis|…
LOC122919927	4.62324	8.87942	0.367065	0.0421241	-4.56921	0.000259513	0.00269453	Down	0.0275495	0	0	0	0.0281596	0	0.617791	0.0762923	0.0249554	0.426897	0.279785	0.0504948	122919927	Fam107a	protein_coding	Actin-associated protein FAM107A			GO:0015629,GO:0005737,GO:0005925,GO:0043005,GO:0016607,GO:0005634,GO:0032587,GO:0001725,GO:0045202,GO:0003779,GO:0051017,GO:0030041,GO:0007049,GO:0071385,GO:0031669,GO:0050890,GO:0051895,GO:2000134,GO:1900272,GO:0030335,GO:0031398,GO:0032956,GO:0001558,GO:0070507,GO:0031647	actin cytoskeleton|cytoplasm|focal adhesion|neuron projection|nuclear speck|nucleus|ruffle membrane|stress fiber|synapse|actin binding|actin filament bundle assembly|actin filament polymerization|cell cycle|cellular response to glucocorticoid stimulus|cellular response to nutrient levels|cognition|negative regulation of focal adhesion assembly|negative regulation of G1/S transition of mitotic cel…
LOC122920168	80.6426	114.756	46.5296	0.405603	-1.30186	0.00413607	0.0259489	Down	2.32611	2.79659	1.08611	1.04454	1.92669	1.2004	1.68629	5.21997	3.26961	2.15682	3.03623	11.21	122920168		non_coding
LOC122920171	504.824	329.222	680.426	2.06751	1.04789	0.000536631	0.00488743	Up	16.7229	22.9164	7.07886	21.2777	8.09422	15.3284	5.99081	10.1587	8.45182	4.53584	6.02997	10.7432	122920171	act3	protein_coding	Actin, alpha skeletal muscle 3	bgar04814	Motor proteins	GO:0005737,GO:0005856,GO:0005524,GO:0016787	cytoplasm|cytoskeleton|ATP binding|hydrolase activity
LOC122920205	5965.94	3374.77	8557.11	2.53572	1.3424	4.92169e-23	2.75456e-20	Up	126.725	157.509	155.152	167.811	127.674	179.515	72.2845	49.8741	52.0429	63.5082	67.0808	73.4917	122920205	Prr33	protein_coding	Proline-rich protein 33			GO:0009611	response to wounding
LOC122920383	20.2245	4.42403	36.025	8.17335	3.03093	3.84965e-08	1.15775e-06	Up	0.17679	0.573964	0.463768	0.209891	0.72282	0.58512	0.0127066	0.0251067	0.0369562	0.0743748	0.112999	0.0872399	122920383	Cdh8	protein_coding	Cadherin-8			GO:0005912,GO:0043679,GO:0016342,GO:0098978,GO:0005886,GO:0045202,GO:0043083,GO:0097060,GO:0045296,GO:0005509,GO:0042802,GO:0034332,GO:0016339,GO:0000902,GO:0098609,GO:0098742,GO:0007043,GO:0007268,GO:0007156,GO:0050807,GO:0009409,GO:0007283,GO:0035249	adherens junction|axon terminus|catenin complex|glutamatergic synapse|plasma membrane|synapse|synaptic cleft|synaptic membrane|cadherin binding|calcium ion binding|identical protein binding|adherens junction organization|calcium-dependent cell-cell adhesion via plasma membrane cell adhesion molecules|cell morphogenesis|cell-cell adhesion|cell-cell adhesion via plasma-membrane adhesion molecules|c…
LOC122920535	128.548	8.37289	248.724	29.8651	4.90039	8.04052e-53	2.79006e-49	Up	6.46597	4.11153	3.77634	4.38187	3.2	6.37328	0.210308	0.169995	0.203887	0.130558	0.0566743	0.225025	122920535		protein_coding	Vascular endothelial growth factor A OS=Protobothrops flavoviridis OX=88087 PE=1 SV=1			GO:0005576,GO:0016020,GO:0008083,GO:0008201,GO:0001525,GO:0030154,GO:0051781,GO:0001938,GO:0051894,GO:0050731,GO:0031334	extracellular region|membrane|growth factor activity|heparin binding|angiogenesis|cell differentiation|positive regulation of cell division|positive regulation of endothelial cell proliferation|positive regulation of focal adhesion assembly|positive regulation of peptidyl-tyrosine phosphorylation|positive regulation of protein-containing complex assembly
LOC122920538	5093.04	7136.04	3050.03	0.427397	-1.22635	5.56249e-19	1.53189e-16	Down	109.111	95.7079	105.176	128.275	153.737	126.035	323.588	337.326	210.601	338.847	253.668	306.076	122920538	Cox4i1	protein_coding	Cytochrome c oxidase subunit 4 isoform 1, mitochondrial	bgar00190,bgar04260	Oxidative phosphorylation|Cardiac muscle contraction	GO:0005829,GO:0005743,GO:0031966,GO:0005751,GO:0005739,GO:0005654,GO:0006123	cytosol|mitochondrial inner membrane|mitochondrial membrane|mitochondrial respiratory chain complex IV|mitochondrion|nucleoplasm|mitochondrial electron transport, cytochrome c to oxygen
LOC122920651	11.1271	4.0538	18.2004	4.48275	2.16439	0.00123071	0.0097058	Up	0.249713	0.267301	0.0521803	0.0802932	0.308418	0.0973199	0.10694	0.0384181	0.0565499	0.0189679	0.00960611	0.0190705	122920651	Slc8a1	protein_coding	Sodium/calcium exchanger 1	bgar04371,bgar04020,bgar04260,bgar04261	Apelin signaling pathway|Calcium signaling pathway|Cardiac muscle contraction|Adrenergic signaling in cardiomyocytes	GO:0030424,GO:0043679,GO:0016323,GO:0071944,GO:0042995,GO:0030425,GO:0043198,GO:0043197,GO:0014704,GO:0016020,GO:0005874,GO:0005739,GO:0043025,GO:0005654,GO:0005886,GO:0098794,GO:0014069,GO:0045211,GO:0042383,GO:0045202,GO:0030315,GO:0030018,GO:0030506,GO:0005509,GO:1905060,GO:0005432,GO:0005516,GO:0008092,GO:0099580,GO:0044325,GO:1901660,GO:0055074,GO:0070509,GO:0098703,GO:0070588,GO:0006816,GO:…	axon|axon terminus|basolateral plasma membrane|cell periphery|cell projection|dendrite|dendritic shaft|dendritic spine|intercalated disc|membrane|microtubule|mitochondrion|neuronal cell body|nucleoplasm|plasma membrane|postsynapse|postsynaptic density|postsynaptic membrane|sarcolemma|synapse|T-tubule|Z disc|ankyrin binding|calcium ion binding|calcium:cation antiporter activity involved in regulat…
LOC122920743	28.7629	16.6301	40.8956	2.4515	1.29367	0.00819516	0.0441434	Up	0.110118	0.134714	0.364486	0.063734	0.0712861	0.0789658	0.0685939	0.0813198	0.0465498	0.0267664	0.0847222	0.0538222	122920743	PTPRJ	protein_coding	Receptor-type tyrosine-protein phosphatase eta	bgar04520	Adherens junction	GO:0005911,GO:0005886,GO:0032587,GO:0016791,GO:0004725,GO:0042059,GO:0043407,GO:0051898,GO:0050860,GO:0048008,GO:0045785,GO:0051894,GO:0006470	cell-cell junction|plasma membrane|ruffle membrane|phosphatase activity|protein tyrosine phosphatase activity|negative regulation of epidermal growth factor receptor signaling pathway|negative regulation of MAP kinase activity|negative regulation of protein kinase B signaling|negative regulation of T cell receptor signaling pathway|platelet-derived growth factor receptor signaling pathway|positiv…
LOC122920761	16627	23640.1	9613.78	0.406662	-1.2981	3.06866e-20	1.04395e-17	Down	513.601	547.876	641.609	457.471	623.784	440.484	1474.87	1531.96	1227.96	1396.21	1108.78	1614.2	122920761	COX8B	protein_coding	Cytochrome c oxidase subunit 8B, mitochondrial	bgar00190,bgar04260	Oxidative phosphorylation|Cardiac muscle contraction	GO:0005751,GO:0006123	mitochondrial respiratory chain complex IV|mitochondrial electron transport, cytochrome c to oxygen
LOC122920791	22.5663	45.1326	0	1.28169e-07	-22.8955	2.52324e-14	2.79777e-12	Down	0	0	0	0	0	0	0	0	0	0	6.49993	0.0220204	122920791		protein_coding	Embryonic protein UVS.2 OS=Xenopus laevis OX=8355 PE=2 SV=2			GO:0004222,GO:0008270,GO:0006508	metalloendopeptidase activity|zinc ion binding|proteolysis
LOC122920979	2537.51	3417.35	1657.67	0.485123	-1.04358	7.77272e-06	0.000134588	Down	23.8751	55.2032	23.2329	42.6484	29.3392	32.9249	118.276	94.441	50.4496	67.3355	53.494	67.455	122920979	dusp22a	protein_coding	Dual specificity protein phosphatase 22-A			GO:0005829,GO:0005634,GO:0017018,GO:0004725,GO:0008138,GO:0016311,GO:0006470,GO:0007165	cytosol|nucleus|myosin phosphatase activity|protein tyrosine phosphatase activity|protein tyrosine/serine/threonine phosphatase activity|dephosphorylation|protein dephosphorylation|signal transduction
LOC122921059	44.6369	6.51323	82.7607	12.6875	3.66533	6.03235e-07	1.37531e-05	Up	0.240305	1.43314	2.5308	2.54985	0.107461	0.126432	0.168399	0.0693199	0.0272097	0.0547599	0.138663	0.123876	122921059		protein_coding
LOC122921116	21.8399	34.42	9.25979	0.268806	-1.89536	0.000933668	0.00773228	Down	0.0678706	0.140112	0.102113	0.19641	0.381555	0	0.47562	0.7988	0.753129	0.479451	0.67361	0.248797	122921116		protein_coding
LOC122921352	2.32326	4.48315	0.163358	0.0598257	-4.06309	0.00740793	0.0408413	Down	0	0.00799308	0	0	0	0	0.00813988	0.0482502	0.0157828	0.119111	0.0402152	0	122921352		protein_coding	Antigen WC1.1 OS=Bos taurus OX=9913 PE=2 SV=1			GO:0009897,GO:0005576,GO:0005044	external side of plasma membrane|extracellular region|scavenger receptor activity
LOC122921374	5.1796	10.0279	0.331338	0.0373746	-4.7418	0.000215801	0.00231182	Down	0	0.0217618	0	0	0	0.0221848	0.0886459	0.306518	0.322274	0	0.569343	0.108681	122921374	Ptgr1	protein_coding	Prostaglandin reductase 1	bgar00590	Arachidonic acid metabolism	GO:0005737,GO:0036185,GO:0036132,GO:0047522,GO:0035798,GO:0097257,GO:0036102,GO:2001302,GO:0006693	cytoplasm|13-lipoxin reductase activity|13-prostaglandin reductase activity|15-oxoprostaglandin 13-oxidase activity|2-alkenal reductase (NADP+) activity|leukotriene B4 12-hydroxy dehydrogenase activity|leukotriene B4 metabolic process|lipoxin A4 metabolic process|prostaglandin metabolic process
LOC122921395	268.301	161.296	375.306	2.32714	1.21856	3.55447e-05	0.000506322	Up	35.4311	18.5588	21.1615	27.9754	8.42068	28.3166	12.266	7.85198	11.8308	8.11973	14.5317	8.65469	122921395	crabp2	protein_coding	Cellular retinoic acid-binding protein 2			GO:0005737,GO:0016918,GO:0019841	cytoplasm|retinal binding|retinol binding
LOC122921397	6.7415	12.4581	1.02486	0.0830156	-3.59047	0.000520334	0.00476609	Down	0	0.0531659	0.0290601	0.027948	0.0296144	0.0270996	0.0270712	0.615126	0.472405	0.132045	0.85597	0.0265518	122921397	Ptgr1	protein_coding	Prostaglandin reductase 1	bgar00590	Arachidonic acid metabolism	GO:0005737,GO:0036185,GO:0036132,GO:0047522,GO:0035798,GO:0097257,GO:0036102,GO:2001302,GO:0006693	cytoplasm|13-lipoxin reductase activity|13-prostaglandin reductase activity|15-oxoprostaglandin 13-oxidase activity|2-alkenal reductase (NADP+) activity|leukotriene B4 12-hydroxy dehydrogenase activity|leukotriene B4 metabolic process|lipoxin A4 metabolic process|prostaglandin metabolic process
LOC122921466	114.376	214.845	13.9078	0.0645898	-3.95255	2.32087e-07	5.74424e-06	Down	0.112989	0.0431954	0.311656	0.0726615	0.00962426	0.167333	5.03231	0.834396	0.417929	2.67775	2.68616	0.552252	122921466	desi2	protein_coding	Deubiquitinase DESI2			GO:0005737,GO:0004843,GO:0101005,GO:0060027,GO:0016579,GO:0070646	cytoplasm|cysteine-type deubiquitinase activity|deubiquitinase activity|convergent extension involved in gastrulation|protein deubiquitination|protein modification by small protein removal
LOC122921486	37.4365	24.1082	50.7648	2.11023	1.0774	0.00576438	0.0335611	Up	0.0879637	0.388167	0.0924302	0.214151	0.22692	0.188061	0.0900179	0.0811988	0.079681	0.0725435	0.170159	0.0998069	122921486	TRIM25	protein_coding	E3 ubiquitin/ISG15 ligase TRIM25			GO:0010494,GO:0005829,GO:0016604,GO:0005654,GO:0045296,GO:0016874,GO:0046872,GO:0039552,GO:0003723,GO:0003713,GO:0061630,GO:0004842,GO:1990830,GO:0045087,GO:0046597,GO:0051091,GO:0043123,GO:0051092,GO:0006513,GO:0032880,GO:0046596,GO:0043627,GO:0033280,GO:0044790,GO:0030433,GO:0006511,GO:0019076	cytoplasmic stress granule|cytosol|nuclear body|nucleoplasm|cadherin binding|ligase activity|metal ion binding|RIG-I binding|RNA binding|transcription coactivator activity|ubiquitin protein ligase activity|ubiquitin-protein transferase activity|cellular response to leukemia inhibitory factor|innate immune response|negative regulation of viral entry into host cell|positive regulation of DNA-bindin…
LOC122921490	228.626	144.314	312.937	2.16796	1.11634	0.00696589	0.0389488	Up	3.30652	0.778403	1.12368	4.27023	6.64831	3.04187	1.99191	1.998	1.43847	0.743565	2.0385	1.08649	122921490	notch1	protein_coding	Neurogenic locus notch homolog protein 1			GO:0005654,GO:0005886,GO:0005509,GO:0038023,GO:0001525,GO:0030154,GO:0060271,GO:0000122,GO:0061314,GO:0050793	nucleoplasm|plasma membrane|calcium ion binding|signaling receptor activity|angiogenesis|cell differentiation|cilium assembly|negative regulation of transcription by RNA polymerase II|Notch signaling involved in heart development|regulation of developmental process
LOC122921505	36.8104	54.5135	19.1072	0.350646	-1.51191	1.3236e-08	4.51167e-07	Down	0.206363	0.294531	0.206985	0.188005	0.164059	0.160851	0.84626	0.656142	0.602337	0.574756	0.51865	0.483304	122921505	CCDC175	protein_coding	Coiled-coil domain-containing protein 175
LOC122921559	189.95	92.1985	287.701	3.12334	1.64309	5.42675e-06	9.76703e-05	Up	1.19056	0.663022	1.30703	3.4682	1.67706	1.34074	0.531304	0.240577	0.63849	0.766662	0.349989	0.629675	122921559	dio2	protein_coding	Type II iodothyronine deiodinase			GO:0016020,GO:0004800,GO:0042446,GO:0042403	membrane|thyroxine 5'-deiodinase activity|hormone biosynthetic process|thyroid hormone metabolic process
LOC122921692	27.3056	14.3615	40.2498	2.80111	1.486	0.00193526	0.0141555	Up	0.337346	1.31236	0.324829	0.416529	0.20689	0.44175	0.327813	0.186842	0.0733396	0.209096	0.211789	0.148395	122921692	TRIM25	protein_coding	E3 ubiquitin/ISG15 ligase TRIM25			GO:0010494,GO:0005829,GO:0016604,GO:0005654,GO:0045296,GO:0016874,GO:0046872,GO:0039552,GO:0003723,GO:0003713,GO:0061630,GO:0004842,GO:1990830,GO:0045087,GO:0046597,GO:0051091,GO:0043123,GO:0051092,GO:0006513,GO:0032880,GO:0046596,GO:0043627,GO:0033280,GO:0044790,GO:0030433,GO:0006511,GO:0019076	cytoplasmic stress granule|cytosol|nuclear body|nucleoplasm|cadherin binding|ligase activity|metal ion binding|RIG-I binding|RNA binding|transcription coactivator activity|ubiquitin protein ligase activity|ubiquitin-protein transferase activity|cellular response to leukemia inhibitory factor|innate immune response|negative regulation of viral entry into host cell|positive regulation of DNA-bindin…
LOC122921829	1082.16	1497.53	666.794	0.445178	-1.16755	6.15289e-09	2.299e-07	Down	3.2472	2.59827	2.53742	2.44551	5.41423	3.82432	8.41678	8.66877	5.46268	8.7468	7.53477	8.73973	122921829	TECPR2	protein_coding	Tectonin beta-propeller repeat-containing protein 2			GO:0005737,GO:0006914,GO:0032527	cytoplasm|autophagy|protein exit from endoplasmic reticulum
LOC122921836	16.7801	32.5202	1.04001	0.0321003	-4.96127	8.01172e-10	3.69908e-08	Down	0	0	0	0.00923245	0.0293488	0.0179044	0.214627	0.512426	0.554866	0.113412	0.22091	0.192967	122921836	TYR	protein_coding	Tyrosinase	bgar00350,bgar04916	Tyrosine metabolism|Melanogenesis	GO:0042470,GO:0033162,GO:0046872,GO:0042803,GO:0004503,GO:0042438,GO:0009637	melanosome|melanosome membrane|metal ion binding|protein homodimerization activity|tyrosinase activity|melanin biosynthetic process|response to blue light
LOC122921846	11.477	22.9539	0	0.00837775	-6.89922	1.36267e-08	4.62889e-07	Down	0	0	0	0	0	0	0.0805551	0.733936	0.286351	0.0261948	0.123817	0.0614519	122921846	TYR	protein_coding	Tyrosinase	bgar00350,bgar04916	Tyrosine metabolism|Melanogenesis	GO:0042470,GO:0033162,GO:0046872,GO:0042803,GO:0004503,GO:0042438,GO:0009637	melanosome|melanosome membrane|metal ion binding|protein homodimerization activity|tyrosinase activity|melanin biosynthetic process|response to blue light
LOC122921901	275.722	389.324	162.12	0.416086	-1.26504	1.04219e-08	3.64557e-07	Down	5.58724	3.60448	9.10663	7.03175	8.47722	5.63428	17.7008	14.3444	20.2841	17.5463	14.911	14.321	122921901	mrpl41-a	protein_coding	39S ribosomal protein L41-A, mitochondrial			GO:0005762,GO:1990904,GO:0003735,GO:0006915,GO:0007049,GO:0006412	mitochondrial large ribosomal subunit|ribonucleoprotein complex|structural constituent of ribosome|apoptotic process|cell cycle|translation
LOC122921903	9.19105	15.1172	3.26494	0.216978	-2.20438	0.00109598	0.00883609	Down	0.0664396	0.203197	0.0222133	0.0213632	0.0905479	0	0.455245	0.347537	0.341041	0.403735	0.286254	0.142071	122921903	dram1	protein_coding	DNA damage-regulated autophagy modulator protein 1			GO:0005765,GO:0006915,GO:0006914	lysosomal membrane|apoptotic process|autophagy
LOC122921942	1990.55	2845.54	1135.57	0.399066	-1.3253	2.4964e-15	3.52134e-13	Down	5.58101	6.2698	6.6677	7.27549	10.2697	7.65326	20.4537	22.856	23.3014	16.3905	17.0273	14.7007	122921942	Mia2	protein_coding	Melanoma inhibitory activity protein 2			GO:0005783,GO:0070971,GO:0005789,GO:0038024,GO:0042632,GO:0006888,GO:0042953,GO:0032527,GO:0070973,GO:0009306,GO:0070328,GO:0035459	endoplasmic reticulum|endoplasmic reticulum exit site|endoplasmic reticulum membrane|cargo receptor activity|cholesterol homeostasis|endoplasmic reticulum to Golgi vesicle-mediated transport|lipoprotein transport|protein exit from endoplasmic reticulum|protein localization to endoplasmic reticulum exit site|protein secretion|triglyceride homeostasis|vesicle cargo loading
LOC122921985	10588.3	2627.66	18548.9	7.05907	2.81948	4.01469e-06	7.44176e-05	Up	777.51	2338.87	292.016	2871.86	113.763	565.734	302.085	171.778	94.0257	142.101	200.896	120.384	122921985	S100A2	protein_coding	Protein S100-A2			GO:0005509,GO:0048306,GO:0042802,GO:0046914,GO:0043542	calcium ion binding|calcium-dependent protein binding|identical protein binding|transition metal ion binding|endothelial cell migration
LOC122922041	404.709	554.141	255.277	0.460568	-1.11851	1.01923e-06	2.19399e-05	Down	5.64199	11.3622	18.5596	11.8995	11.094	9.4811	28.3241	27.0556	27.1995	27.4133	27.3249	18.316	122922041	BOLA1	protein_coding	BolA-like protein 1			GO:1990229,GO:0005739	iron-sulfur cluster assembly complex|mitochondrion
LOC122922046	9011.18	15377.4	2645.01	0.171999	-2.53953	3.3876e-12	2.52252e-10	Down	11.994	8.36355	44.6029	12.6469	26.261	16.998	101.642	131.187	207.747	81.4971	90.6266	121.978	122922046	ANKRD9	protein_coding	Ankyrin repeat domain-containing protein 9			GO:0031466,GO:0031410,GO:0005829,GO:1990756,GO:0006878,GO:0043161,GO:0016567	Cul5-RING ubiquitin ligase complex|cytoplasmic vesicle|cytosol|ubiquitin ligase-substrate adaptor activity|cellular copper ion homeostasis|proteasome-mediated ubiquitin-dependent protein catabolic process|protein ubiquitination
LOC122922062	149.511	79.1927	219.829	2.77662	1.47333	1.00401e-09	4.53636e-08	Up	1.84819	2.1343	2.10946	3.24801	1.27027	2.48377	0.823746	0.784395	0.702381	0.609957	1.33369	0.700864	122922062	EBF3	protein_coding	Transcription factor COE3			GO:0000785,GO:0005634,GO:0000981,GO:0046872,GO:0000978,GO:0045893,GO:0006357	chromatin|nucleus|DNA-binding transcription factor activity, RNA polymerase II-specific|metal ion binding|RNA polymerase II cis-regulatory region sequence-specific DNA binding|positive regulation of DNA-templated transcription|regulation of transcription by RNA polymerase II
LOC122922075	49.3099	7.69125	90.9285	11.7757	3.55773	5.46038e-11	3.24444e-09	Up	0.677394	0.773445	0.566196	1.1907	0.0615462	0.577278	0.0984563	0.0903209	0.0136358	0.0480239	0.0347446	0.0620789	122922075	Nsmf	protein_coding	NMDA receptor synaptonuclear signaling and neuronal migration factor			GO:0097440,GO:0030863,GO:0005737,GO:0030425,GO:0043197,GO:0000791,GO:0098978,GO:0016020,GO:0043005,GO:0005635,GO:0016363,GO:0031965,GO:0005654,GO:0005634,GO:0043204,GO:0005886,GO:0098794,GO:0014069,GO:0045202,GO:0048306,GO:0071230,GO:0071257,GO:0071371,GO:2001224,GO:0035307,GO:0099527,GO:0048814,GO:0043523,GO:0048168	apical dendrite|cortical cytoskeleton|cytoplasm|dendrite|dendritic spine|euchromatin|glutamatergic synapse|membrane|neuron projection|nuclear envelope|nuclear matrix|nuclear membrane|nucleoplasm|nucleus|perikaryon|plasma membrane|postsynapse|postsynaptic density|synapse|calcium-dependent protein binding|cellular response to amino acid stimulus|cellular response to electrical stimulus|cellular res…
LOC122922089	96.3064	135.511	57.1017	0.42194	-1.24489	0.000669152	0.00586945	Down	0.945341	1.82293	0.32142	0.741886	0.704235	0.584485	2.03607	3.20954	2.43836	1.00773	2.35208	1.73269	122922089	D7h11orf16	protein_coding	Uncharacterized protein C11orf16 homolog
LOC122922101	16.7483	8.5872	24.9094	2.89832	1.53522	0.00469668	0.028592	Up	0.38031	0.523409	0.32277	0.0987692	0.239219	0.451492	0.164007	0.0270047	0.0397499	0.213326	0.162055	0.13405	122922101	TRIM25	protein_coding	E3 ubiquitin/ISG15 ligase TRIM25			GO:0010494,GO:0005829,GO:0016604,GO:0005654,GO:0045296,GO:0016874,GO:0046872,GO:0039552,GO:0003723,GO:0003713,GO:0061630,GO:0004842,GO:1990830,GO:0045087,GO:0046597,GO:0051091,GO:0043123,GO:0051092,GO:0006513,GO:0032880,GO:0046596,GO:0043627,GO:0033280,GO:0044790,GO:0030433,GO:0006511,GO:0019076	cytoplasmic stress granule|cytosol|nuclear body|nucleoplasm|cadherin binding|ligase activity|metal ion binding|RIG-I binding|RNA binding|transcription coactivator activity|ubiquitin protein ligase activity|ubiquitin-protein transferase activity|cellular response to leukemia inhibitory factor|innate immune response|negative regulation of viral entry into host cell|positive regulation of DNA-bindin…
LOC122922211	14.3239	26.0869	2.561	0.0989821	-3.33669	1.58629e-05	0.000251574	Down	0.0216254	0	0.0650719	0.125163	0	0.101136	0.303091	0.179661	0.7248	1.36011	0.279519	0.396367	122922211	PIP5K1B	protein_coding	Phosphatidylinositol 4-phosphate 5-kinase type-1 beta	bgar00562,bgar04070,bgar04144,bgar04510,bgar04810	Inositol phosphate metabolism|Phosphatidylinositol signaling system|Endocytosis|Focal adhesion|Regulation of actin cytoskeleton	GO:0005829,GO:0012505,GO:0005886,GO:0016308,GO:0005524,GO:0046854,GO:0016310	cytosol|endomembrane system|plasma membrane|1-phosphatidylinositol-4-phosphate 5-kinase activity|ATP binding|phosphatidylinositol phosphate biosynthetic process|phosphorylation
LOC122922286	119.425	63.6187	175.231	2.75675	1.46297	0.000258939	0.00269018	Up	1.118	2.31974	0.593666	1.6635	0.478016	1.02521	0.696413	0.337261	0.589103	0.159853	0.586932	0.354919	122922286	Pxdn	protein_coding	Peroxidasin homolog			GO:0005604,GO:0009986,GO:0062023,GO:0005783,GO:0031012,GO:0005615,GO:0005201,GO:0020037,GO:0140825,GO:0043237,GO:0046872,GO:0016684,GO:0004601,GO:0001525,GO:0070831,GO:0071711,GO:0007155,GO:0030199,GO:0030198,GO:0001654,GO:0042744,GO:0051260,GO:0070207,GO:0006979	basement membrane|cell surface|collagen-containing extracellular matrix|endoplasmic reticulum|extracellular matrix|extracellular space|extracellular matrix structural constituent|heme binding|lactoperoxidase activity|laminin-1 binding|metal ion binding|oxidoreductase activity, acting on peroxide as acceptor|peroxidase activity|angiogenesis|basement membrane assembly|basement membrane organization…
LOC122922311	3.25294	5.80532	0.700553	0.120221	-3.05623	0.00519324	0.0308888	Down	0.00859624	0.0157743	0.00862215	0	0	0	0.0963843	0.0476109	0.0545077	0.00783554	0.0238094	0.0630233	122922311	bglap	protein_coding	Osteocalcin			GO:0005576,GO:0005509,GO:0031214,GO:0060348,GO:0030500,GO:1900076,GO:0032571	extracellular region|calcium ion binding|biomineral tissue development|bone development|regulation of bone mineralization|regulation of cellular response to insulin stimulus|response to vitamin K
LOC122922319	2.27486	4.18162	0.368095	0.0899977	-3.47397	0.00656514	0.0370906	Down	0	0	0.0164047	0	0.0167176	0	0.0764095	0.0150976	0.0888921	0.0298161	0.0302001	0.149887	122922319	NR1I2	protein_coding	Nuclear receptor subfamily 1 group I member 2			GO:0005654,GO:0004879,GO:0000978,GO:0008270,GO:0045893,GO:0006357,GO:0042178,GO:0006805,GO:0042908	nucleoplasm|nuclear receptor activity|RNA polymerase II cis-regulatory region sequence-specific DNA binding|zinc ion binding|positive regulation of DNA-templated transcription|regulation of transcription by RNA polymerase II|xenobiotic catabolic process|xenobiotic metabolic process|xenobiotic transport
LOC122922324	86.8436	116.809	56.8784	0.487021	-1.03794	0.000175405	0.00195207	Down	1.3045	2.10364	2.65652	1.52528	2.26272	2.66217	2.80712	4.23287	5.80093	5.585	5.32847	3.11553	122922324	ASB10	protein_coding	Ankyrin repeat and SOCS box protein 10			GO:0005737,GO:0005829,GO:0005634,GO:0035556,GO:0016567	cytoplasm|cytosol|nucleus|intracellular signal transduction|protein ubiquitination
LOC122922326	43.6351	61.1661	26.1041	0.42628	-1.23013	0.00100216	0.00820166	Down	2.76444	3.40831	2.42618	1.25	1.58943	1.05045	3.39019	3.98725	5.08654	6.53576	8.6139	3.32514	122922326	Asb10	non_coding	Ankyrin repeat and SOCS box protein 10			GO:0005737,GO:0005634,GO:0035556,GO:0016567	cytoplasm|nucleus|intracellular signal transduction|protein ubiquitination
LOC122922357	10.7642	2.95159	18.5769	6.28756	2.6525	0.000795931	0.00675937	Up	0.302733	0.653557	0.0893075	0.137423	0.127415	0.533007	0	0.0493149	0.016131	0.16232	0.0657641	0.0163198	122922357		protein_coding	Fatty acyl-CoA hydrolase precursor, medium chain OS=Anas platyrhynchos OX=8839 PE=1 SV=1	bgar00983	Drug metabolism - other enzymes	GO:0016787,GO:0006633	hydrolase activity|fatty acid biosynthetic process
LOC122922358	244.328	370.923	117.733	0.317335	-1.65592	0.000317195	0.00317744	Down	2.13608	2.14362	3.77172	1.43807	0.909742	4.07919	13.2227	3.59443	3.78926	19.5313	4.49892	4.20064	122922358	RRAD	protein_coding	GTP-binding protein RAD			GO:0005829,GO:0005886,GO:0005246,GO:0005516,GO:0005525,GO:0003924,GO:1901842,GO:0007264	cytosol|plasma membrane|calcium channel regulator activity|calmodulin binding|GTP binding|GTPase activity|negative regulation of high voltage-gated calcium channel activity|small GTPase mediated signal transduction
LOC122922374	29.4855	11.1365	47.8344	4.29309	2.10202	0.00226266	0.016089	Up	3.86113	2.39809	0.774554	8.07942	0.24287	0.833422	0.666038	1.48051	0.376661	0.379018	0.219371	0.816574	122922374	APOC1	protein_coding	Apolipoprotein C-I			GO:0034361,GO:0006869,GO:0042157	very-low-density lipoprotein particle|lipid transport|lipoprotein metabolic process
LOC122922405	18.1416	27.5601	8.7231	0.316344	-1.66044	0.003308	0.0216581	Down	0.286467	0.049282	0.0359163	0.172709	0.0915034	0.234453	0.334581	0.727199	0.308148	0.669112	0.14877	0.705547	122922405	CFAP45	protein_coding	Cilia- and flagella-associated protein 45			GO:0005879,GO:0031514	axonemal microtubule|motile cilium
LOC122922413	9.00802	15.482	2.53409	0.16021	-2.64197	7.9043e-05	0.00101285	Down	0.0724796	0.066501	0.218094	0	0.111127	0.0338968	0.507918	0.635602	0.262619	0.396394	1.10412	0.43175	122922413	Cav3	protein_coding	Caveolin-3			GO:0005901,GO:0009986,GO:0005737,GO:0016010,GO:0005783,GO:0000139,GO:0016020,GO:0045121,GO:0031594,GO:0005886,GO:0032991,GO:0042383,GO:0030315,GO:0031982,GO:0043014,GO:0005246,GO:0071253,GO:0019899,GO:0060090,GO:0050998,GO:0019870,GO:0008022,GO:0044877,GO:0017080,GO:0044325,GO:0007015,GO:0006816,GO:0055013,GO:0003300,GO:0070836,GO:0030154,GO:0071417,GO:0042632,GO:0031122,GO:0035995,GO:0006897,GO:…	caveola|cell surface|cytoplasm|dystrophin-associated glycoprotein complex|endoplasmic reticulum|Golgi membrane|membrane|membrane raft|neuromuscular junction|plasma membrane|protein-containing complex|sarcolemma|T-tubule|vesicle|alpha-tubulin binding|calcium channel regulator activity|connexin binding|enzyme binding|molecular adaptor activity|nitric-oxide synthase binding|potassium channel inhibit…
LOC122922416	141.044	88.643	193.445	2.18177	1.1255	5.43496e-06	9.77166e-05	Up	2.45667	1.5061	1.35524	2.97299	1.99745	1.82783	0.792967	0.865865	0.65749	1.07892	1.59799	0.839154	122922416	CPXM1	protein_coding	Probable carboxypeptidase X1			GO:0005615,GO:0004181,GO:0008270,GO:0006518,GO:0016485	extracellular space|metallocarboxypeptidase activity|zinc ion binding|peptide metabolic process|protein processing
LOC122922503	105.51	35.6441	175.375	4.91546	2.29733	8.49223e-05	0.00106846	Up	0.824711	5.75983	0.691389	0.664928	3.03219	1.1283	0.264528	1.10216	0.0892007	0.224397	0.556854	0.4061	122922503		protein_coding
LOC122922585	413.15	220.185	606.116	2.75284	1.46092	0.000243293	0.00254438	Up	3.70562	3.62841	12.737	9.59334	5.83872	14.0148	2.3402	2.14973	1.4329	2.10939	5.85526	5.03355	122922585		protein_coding
LOC122922717	208.582	296.251	120.913	0.408101	-1.293	5.81262e-09	2.19714e-07	Down	5.18187	4.81868	3.89812	3.71516	3.18513	2.75091	6.90277	10.3747	10.3076	9.31897	9.60062	13.8294	122922717	PPARGC1A	protein_coding	Peroxisome proliferator-activated receptor gamma coactivator 1-alpha			GO:0005634,GO:0016605,GO:0031490,GO:0003677,GO:0030374,GO:0003723,GO:0043565,GO:0003713,GO:0034599,GO:0032922,GO:0097009,GO:0006094,GO:0043524,GO:1901215,GO:2001171,GO:0051091,GO:0045893,GO:0010822,GO:0045944,GO:0042752,GO:0006355,GO:0022904,GO:0014850	nucleus|PML body|chromatin DNA binding|DNA binding|nuclear receptor coactivator activity|RNA binding|sequence-specific DNA binding|transcription coactivator activity|cellular response to oxidative stress|circadian regulation of gene expression|energy homeostasis|gluconeogenesis|negative regulation of neuron apoptotic process|negative regulation of neuron death|positive regulation of ATP biosynthe…
LOC122922777	30.9643	11.3237	50.6049	4.47896	2.16316	9.05874e-08	2.48292e-06	Up	0.699869	0.531426	0.435711	0.814792	0.246679	0.68848	0.135297	0.100248	0.0765135	0.0659934	0.178249	0.243285	122922777	COL26A1	protein_coding	Collagen alpha-1(XXVI) chain			GO:0005581,GO:0062023,GO:0005788,GO:0005576,GO:0005794,GO:0005886,GO:0010811	collagen trimer|collagen-containing extracellular matrix|endoplasmic reticulum lumen|extracellular region|Golgi apparatus|plasma membrane|positive regulation of cell-substrate adhesion
LOC122922825	13307.8	7961.72	18653.9	2.34299	1.22835	1.30327e-11	8.86736e-10	Up	340.4	409.829	409.599	311.449	277.024	343.177	158.172	141.923	220.551	135.715	165.388	112.683	122922825	CASQ2	protein_coding	Calsequestrin-2	bgar04020,bgar04260	Calcium signaling pathway|Cardiac muscle contraction	GO:0033018,GO:0014802,GO:0005509	sarcoplasmic reticulum lumen|terminal cisterna|calcium ion binding
LOC122922827	362.339	503.186	221.493	0.440156	-1.18391	7.6459e-07	1.69421e-05	Down	9.21344	8.40675	13.7852	14.2397	8.68905	8.66537	14.4113	37.7316	29.9253	25.8439	20.3963	21.4121	122922827	timmdc1	non_coding	Complex I assembly factor TIMMDC1, mitochondrial			GO:0031966	mitochondrial membrane
LOC122922925	218.507	380.372	56.6424	0.148809	-2.74846	7.40805e-11	4.29865e-09	Down	0.402965	0.409913	0.623842	0.287308	0.537246	0.491624	1.53881	1.99734	2.34883	9.39025	1.51241	2.59307	122922925	SIK1	protein_coding	Serine/threonine-protein kinase SIK1			GO:0005737,GO:0005634,GO:0071889,GO:0005524,GO:0008140,GO:0042826,GO:0000287,GO:0019901,GO:0106310,GO:0004674,GO:0043276,GO:0055007,GO:0007049,GO:0042149,GO:0043153,GO:0035556,GO:0032792,GO:0045721,GO:0010868,GO:2000210,GO:0046777,GO:0006468,GO:0045595,GO:0007346,GO:0010830,GO:0002028,GO:0048511	cytoplasm|nucleus|14-3-3 protein binding|ATP binding|cAMP response element binding protein binding|histone deacetylase binding|magnesium ion binding|protein kinase binding|protein serine kinase activity|protein serine/threonine kinase activity|anoikis|cardiac muscle cell differentiation|cell cycle|cellular response to glucose starvation|entrainment of circadian clock by photoperiod|intracellular …
LOC122922926	130.141	42.6443	217.638	5.11063	2.3535	1.99683e-05	0.000306593	Up	19.2962	15.3039	3.11637	19.2446	4.79158	4.89453	2.64843	1.76109	5.97454	1.14276	1.20781	0.549494	122922926	CRYAA	protein_coding	Alpha-crystallin A chain	bgar04141	Protein processing in endoplasmic reticulum	GO:0005737,GO:0005634,GO:0046872,GO:0005212	cytoplasm|nucleus|metal ion binding|structural constituent of eye lens
LOC122922929	899.59	1223.98	575.197	0.46981	-1.08985	8.8336e-09	3.16659e-07	Down	16.3839	16.4641	17.6071	17.2753	31.6447	14.628	48.5101	52.3116	38.1951	47.4204	33.5596	35.6845	122922929	opa3	protein_coding	Optic atrophy 3 protein homolog			GO:0005739	mitochondrion
LOC122922952	4.9122	9.50026	0.324133	0.0393768	-4.66651	0.00137461	0.0106234	Down	0	0	0	0.0468672	0	0	0.567461	0.583041	0.0880219	0.155002	0.0224284	0	122922952	Fcrl5	protein_coding	Fc receptor-like protein 5			GO:0009986,GO:0005886,GO:0043235,GO:0019900,GO:0019902,GO:0019903,GO:1990782,GO:0004888,GO:0050853,GO:0007166,GO:0051649,GO:0050859,GO:0051280,GO:0051209	cell surface|plasma membrane|receptor complex|kinase binding|phosphatase binding|protein phosphatase binding|protein tyrosine kinase binding|transmembrane signaling receptor activity|B cell receptor signaling pathway|cell surface receptor signaling pathway|establishment of localization in cell|negative regulation of B cell receptor signaling pathway|negative regulation of release of sequestered c…
LOC122923010	492.682	296.108	689.256	2.32771	1.21891	0.00124807	0.00982488	Up	8.70535	1.80293	2.15262	4.42638	1.72801	2.16141	1.57448	1.05388	1.39714	1.29081	1.91048	2.2485	122923010	PI16	protein_coding	Peptidase inhibitor 16			GO:0005615,GO:0030414,GO:0061052,GO:0010466	extracellular space|peptidase inhibitor activity|negative regulation of cell growth involved in cardiac muscle cell development|negative regulation of peptidase activity
LOC122923012	11.1781	2.1701	20.1861	9.29741	3.21683	0.00134335	0.0104236	Up	0.0328352	0.351479	0	0.675706	0.156624	0.0614245	0.0613601	0.0101033	0.00991447	0	0.030315	0.0300914	122923012	clcnkb	protein_coding	Chloride channel protein ClC-Kb			GO:0034707,GO:0005886,GO:0005254,GO:0046872,GO:0005247,GO:0006821,GO:0034765	chloride channel complex|plasma membrane|chloride channel activity|metal ion binding|voltage-gated chloride channel activity|chloride transport|regulation of ion transmembrane transport
LOC122923108	2.02046	0.320502	3.72041	11.0992	3.47239	0.00886877	0.0469555	Up	0.0261971	0.0240362	0.0525521	0.227434	0.0535545	0.171523	0	0	0	0.0238789	0	0.024008	122923108	GPR4	protein_coding	G-protein coupled receptor 4			GO:0005886,GO:0004930,GO:0007189,GO:0060055,GO:0072144,GO:0016525,GO:0051482,GO:0050729,GO:0035025,GO:0030155,GO:0043114,GO:0010447	plasma membrane|G protein-coupled receptor activity|adenylate cyclase-activating G protein-coupled receptor signaling pathway|angiogenesis involved in wound healing|glomerular mesangial cell development|negative regulation of angiogenesis|positive regulation of cytosolic calcium ion concentration involved in phospholipase C-activating G protein-coupled signaling pathway|positive regulation of inf…
LOC122923109	3.21881	6.0648	0.372808	0.0617569	-4.01726	0.0054103	0.0319607	Down	0.0925508	0	0	0	0	0	0	0.213583	0.167672	0.337443	0.854474	0.0848171	122923109	Cyp2g1	protein_coding	Cytochrome P450 2G1			GO:0005737,GO:0005789,GO:0043231,GO:0008392,GO:0070330,GO:0020037,GO:0005506,GO:0004497,GO:0016712,GO:0008395,GO:0019373,GO:0006082,GO:0007608,GO:0006805	cytoplasm|endoplasmic reticulum membrane|intracellular membrane-bounded organelle|arachidonic acid epoxygenase activity|aromatase activity|heme binding|iron ion binding|monooxygenase activity|oxidoreductase activity, acting on paired donors, with incorporation or reduction of molecular oxygen, reduced flavin or flavoprotein as one donor, and incorporation of one atom of oxygen|steroid hydroxylase…
LOC122923115	80.3569	29.1645	131.549	4.51939	2.17613	2.11807e-06	4.22397e-05	Up	1.36617	1.96835	1.90556	1.54435	0.185463	0.838584	0.179508	0.177343	0.464074	0.233489	0.39416	0.342346	122923115	ADAM12	protein_coding	Disintegrin and metalloproteinase domain-containing protein 12			GO:0005576,GO:0005654,GO:0005886,GO:0046872,GO:0004222,GO:0008237,GO:0017124,GO:0007155,GO:0007520,GO:0045766,GO:0006508	extracellular region|nucleoplasm|plasma membrane|metal ion binding|metalloendopeptidase activity|metallopeptidase activity|SH3 domain binding|cell adhesion|myoblast fusion|positive regulation of angiogenesis|proteolysis
LOC122923150	2.4777	0	4.9554	28.6893	4.84244	0.00597147	0.0344538	Up	0.0242395	0.0222401	0.0243126	0	0.0991052	0.498791	0	0	0	0	0	0	122923150	Aff3	protein_coding	AF4/FMR2 family member 3			GO:0005829,GO:0016604,GO:0005654,GO:0005634,GO:0032783,GO:0003700,GO:0003690,GO:0006351,GO:0035116,GO:0006355,GO:0010468,GO:0034612	cytosol|nuclear body|nucleoplasm|nucleus|super elongation complex|DNA-binding transcription factor activity|double-stranded DNA binding|DNA-templated transcription|embryonic hindlimb morphogenesis|regulation of DNA-templated transcription|regulation of gene expression|response to tumor necrosis factor
LOC122923157	5.57645	0.164358	10.9885	45.4937	5.50759	0.000226653	0.00239198	Up	0.0200892	0.221185	0.312321	0.0096893	0.0410682	0	0	0	0	0	0	0.00920525	122923157	aldh1l1	protein_coding	Cytosolic 10-formyltetrahydrofolate dehydrogenase	bgar00670	One carbon pool by folate	GO:0005829,GO:0016155,GO:0016742,GO:0016620,GO:0009258,GO:0009058,GO:0006740,GO:0006730	cytosol|formyltetrahydrofolate dehydrogenase activity|hydroxymethyl-, formyl- and related transferase activity|oxidoreductase activity, acting on the aldehyde or oxo group of donors, NAD or NADP as acceptor|10-formyltetrahydrofolate catabolic process|biosynthetic process|NADPH regeneration|one-carbon metabolic process
LOC122923211	253.584	341.243	165.924	0.485821	-1.0415	2.21491e-06	4.38183e-05	Down	0.9861	0.820315	1.35173	0.818048	1.05497	1.02688	1.32678	2.65797	2.11998	1.95947	3.17431	1.92187	122923211	IARS2	protein_coding	Isoleucine--tRNA ligase, mitochondrial	bgar00970	Aminoacyl-tRNA biosynthesis	GO:0005759,GO:0005739,GO:0002161,GO:0005524,GO:0004822,GO:0000049,GO:0006428,GO:0032543	mitochondrial matrix|mitochondrion|aminoacyl-tRNA editing activity|ATP binding|isoleucine-tRNA ligase activity|tRNA binding|isoleucyl-tRNA aminoacylation|mitochondrial translation
LOC122923284	124.238	168.43	80.0457	0.475295	-1.0731	0.00417798	0.0261373	Down	1.58472	1.54212	3.32348	3.14997	4.07406	7.81554	12.6533	5.45241	4.95899	8.88574	10.3746	5.63313	122923284	GNMT	protein_coding	Glycine N-methyltransferase	bgar00260,bgar00270	Glycine, serine and threonine metabolism|Cysteine and methionine metabolism	GO:0005829,GO:0005542,GO:0016594,GO:0017174,GO:0032259,GO:0046500	cytosol|folic acid binding|glycine binding|glycine N-methyltransferase activity|methylation|S-adenosylmethionine metabolic process
LOC122923285	74.5183	124.401	24.6356	0.198176	-2.33515	3.15292e-05	0.00045548	Down	0.474608	0.808709	0.544044	0.545023	0.161706	0.570757	5.15254	1.04311	1.61731	7.16894	1.21021	0.476372	122923285	RRAD	protein_coding	GTP-binding protein RAD			GO:0005829,GO:0005886,GO:0005246,GO:0005516,GO:0005525,GO:0003924,GO:1901842,GO:0007264	cytosol|plasma membrane|calcium channel regulator activity|calmodulin binding|GTP binding|GTPase activity|negative regulation of high voltage-gated calcium channel activity|small GTPase mediated signal transduction
LOC122923294	340.809	176.207	505.41	2.87126	1.52169	6.16159e-09	2.299e-07	Up	2.95233	5.16903	2.57104	3.78603	2.69109	2.49505	0.733451	1.16065	1.62977	0.835815	1.05823	1.64884	122923294	Plk2	protein_coding	Serine/threonine-protein kinase PLK2			GO:0005814,GO:0005813,GO:0000785,GO:0005737,GO:0030425,GO:0005634,GO:0000922,GO:0045202,GO:0005524,GO:0043008,GO:0051117,GO:0032050,GO:0051020,GO:0019901,GO:0106310,GO:0004674,GO:0044877,GO:0000082,GO:0060292,GO:0060291,GO:0007613,GO:0000278,GO:0007052,GO:0016525,GO:0043066,GO:0071866,GO:2000773,GO:0061000,GO:0090394,GO:0032091,GO:2000009,GO:0018105,GO:0010508,GO:0090050,GO:0032436,GO:0032092,GO:…	centriole|centrosome|chromatin|cytoplasm|dendrite|nucleus|spindle pole|synapse|ATP binding|ATP-dependent protein binding|ATPase binding|clathrin heavy chain binding|GTPase binding|protein kinase binding|protein serine kinase activity|protein serine/threonine kinase activity|protein-containing complex binding|G1/S transition of mitotic cell cycle|long-term synaptic depression|long-term synaptic po…
LOC122923312	33.8384	7.72061	59.9562	7.77562	2.95896	4.42253e-06	8.14351e-05	Up	0.185416	0.101349	0.126621	0.0608877	0.181457	0.656814	0.0258027	0.00364163	0.0107207	0.0683225	0.0254957	0.0433844	122923312	GREB1	protein_coding	Protein GREB1			GO:0070062,GO:0016020,GO:0005654	extracellular exosome|membrane|nucleoplasm
LOC122923335	1031.52	1468.81	594.228	0.404512	-1.30574	1.04912e-10	5.89067e-09	Down	4.20855	3.68357	2.14394	2.61743	2.9716	2.69854	6.04335	12.309	6.37552	7.82872	8.91627	6.57698	122923335	PPP1R13B	protein_coding	Apoptosis-stimulating of p53 protein 1			GO:0005737,GO:0005829,GO:0005654,GO:0005634,GO:0005886,GO:0002039,GO:0072332,GO:0045786	cytoplasm|cytosol|nucleoplasm|nucleus|plasma membrane|p53 binding|intrinsic apoptotic signaling pathway by p53 class mediator|negative regulation of cell cycle
LOC122923370	1891.4	2990.67	792.139	0.264879	-1.91659	5.80603e-16	9.32728e-14	Down	18.9657	23.3576	12.354	12.7515	10.4446	8.60373	59.5582	63.3478	74.0137	45.7659	51.4435	48.4578	122923370	TRIM63	protein_coding	E3 ubiquitin-protein ligase TRIM63			GO:0005737,GO:0031430,GO:0005874,GO:0005634,GO:0030018,GO:0031432,GO:0061630,GO:0008270,GO:0006936,GO:0010614,GO:0016567,GO:0014878,GO:0051384,GO:0070555,GO:0007165,GO:0014732	cytoplasm|M band|microtubule|nucleus|Z disc|titin binding|ubiquitin protein ligase activity|zinc ion binding|muscle contraction|negative regulation of cardiac muscle hypertrophy|protein ubiquitination|response to electrical stimulus involved in regulation of muscle adaptation|response to glucocorticoid|response to interleukin-1|signal transduction|skeletal muscle atrophy
LOC122923402	43.0944	19.9948	66.194	3.30964	1.72667	5.22573e-06	9.44441e-05	Up	0.750909	0.968863	2.09476	1.92405	1.10334	1.84369	0.15348	0.671499	0.318845	0.449176	0.649945	0.516121	122923402	Klhl29	protein_coding	Kelch-like protein 29
LOC122923467	19.5126	6.47859	32.5467	5.01481	2.32619	0.000547803	0.00497091	Up	0.225081	1.67277	0.338639	0.455951	0.575164	0.842115	0.126185	0.103886	0	0.410326	0.166245	0.0618818	122923467		protein_coding
LOC122923489	8.30534	4.04854	12.5621	3.09315	1.62908	0.00179348	0.0132922	Up	0.297124	0.175253	0.191584	0.307087	0.282011	0.238212	0.158642	0.058773	0.096124	0.0773803	0.0979713	0.0194497	122923489	PSTPIP2	protein_coding	Proline-serine-threonine phosphatase-interacting protein 2			GO:0005884,GO:0005737,GO:0005829,GO:0005886,GO:0051015,GO:0030041	actin filament|cytoplasm|cytosol|plasma membrane|actin filament binding|actin filament polymerization
LOC122923490	18272.1	25995.5	10548.6	0.405785	-1.30121	2.24629e-07	5.59959e-06	Down	77.2798	102.831	105.384	94.224	150.182	150.333	407.357	436.097	132.738	364.539	200.711	248.004	122923490	EEF2	protein_coding	Elongation factor 2			GO:0005737,GO:0005634,GO:0005525,GO:0003924,GO:0003746	cytoplasm|nucleus|GTP binding|GTPase activity|translation elongation factor activity
LOC122923501	36.5121	22.3763	50.6478	2.26659	1.18052	0.00419675	0.0262048	Up	0.18429	0.350703	0.0753075	0.158019	0.0837206	0.114917	0.0797196	0.0504051	0.0401886	0.0871018	0.0976762	0.0938281	122923501	IGSF11	protein_coding	Immunoglobulin superfamily member 11	bgar04514	Cell adhesion molecules	GO:0005911,GO:0005886,GO:0098742,GO:0007156	cell-cell junction|plasma membrane|cell-cell adhesion via plasma-membrane adhesion molecules|homophilic cell adhesion via plasma membrane adhesion molecules
LOC122923509	428.856	82.3571	775.354	9.41593	3.2351	0.000205041	0.00221926	Up	0.833124	0.562382	0.71029	1.24566	20.231	2.45467	0.405902	0.488898	0.911003	0.168153	0.483485	0.370846	122923509	Myh7	protein_coding	Myosin-7	bgar04814,bgar04260,bgar04261	Motor proteins|Cardiac muscle contraction|Adrenergic signaling in cardiomyocytes	GO:0005737,GO:0005859,GO:0030016,GO:0016459,GO:0032982,GO:0016460,GO:0030017,GO:0001725,GO:0030018,GO:0051015,GO:0005524,GO:0016887,GO:0005516,GO:0042802,GO:0000146,GO:0044877,GO:0007512,GO:0046034,GO:0060048,GO:0014898,GO:0006936,GO:0030049,GO:0002027,GO:0031449,GO:0002026,GO:0014728,GO:0045214,GO:0003009,GO:0006941,GO:0014883,GO:0055010	cytoplasm|muscle myosin complex|myofibril|myosin complex|myosin filament|myosin II complex|sarcomere|stress fiber|Z disc|actin filament binding|ATP binding|ATP hydrolysis activity|calmodulin binding|identical protein binding|microfilament motor activity|protein-containing complex binding|adult heart development|ATP metabolic process|cardiac muscle contraction|cardiac muscle hypertrophy in respons…
LOC122923525	19.7399	6.89248	32.5874	4.74619	2.24677	0.00166759	0.012471	Up	0.0600192	0.195242	0.0383091	0.0631594	0.552135	0.0918633	0.0203927	0.01511	0.0247126	0.0248672	0.0251875	0.105007	122923525	Myh6	protein_coding	Myosin-6	bgar04814,bgar04260,bgar04261	Motor proteins|Cardiac muscle contraction|Adrenergic signaling in cardiomyocytes	GO:0005737,GO:0005739,GO:0005859,GO:0030016,GO:0016459,GO:0032982,GO:0016460,GO:0001725,GO:0030018,GO:0051015,GO:0005524,GO:0030899,GO:0005516,GO:0042802,GO:0000146,GO:0019901,GO:0044877,GO:0030048,GO:0007512,GO:0007568,GO:0046034,GO:0055009,GO:0055013,GO:0060048,GO:0014898,GO:1905243,GO:0001701,GO:0006936,GO:0030049,GO:0030239,GO:0043462,GO:0008217,GO:0008016,GO:0060420,GO:0002027,GO:0002026,GO:…	cytoplasm|mitochondrion|muscle myosin complex|myofibril|myosin complex|myosin filament|myosin II complex|stress fiber|Z disc|actin filament binding|ATP binding|calcium-dependent ATPase activity|calmodulin binding|identical protein binding|microfilament motor activity|protein kinase binding|protein-containing complex binding|actin filament-based movement|adult heart development|aging|ATP metabolic…
LOC122923571	59.575	84.1088	35.0412	0.416856	-1.26238	6.71597e-07	1.51722e-05	Down	0.535438	0.549068	0.521256	0.470925	0.466811	0.53028	1.47146	0.901298	1.14123	1.16272	1.06138	1.97721	122923571	Shtn1	protein_coding	Shootin-1			GO:0030424,GO:0044295,GO:0031252,GO:0005737,GO:0005829,GO:0030175,GO:0030426,GO:0030027,GO:0005875,GO:0015630,GO:0043204,GO:0048471,GO:0051015,GO:0050839,GO:0019894,GO:0061573,GO:0007409,GO:0032488,GO:0060327,GO:0061163,GO:0038007,GO:0048812,GO:0045773,GO:2001224,GO:0007265,GO:2000114,GO:2001222,GO:0006930	axon|axonal growth cone|cell leading edge|cytoplasm|cytosol|filopodium|growth cone|lamellipodium|microtubule associated complex|microtubule cytoskeleton|perikaryon|perinuclear region of cytoplasm|actin filament binding|cell adhesion molecule binding|kinesin binding|actin filament bundle retrograde transport|axonogenesis|Cdc42 protein signal transduction|cytoplasmic actin-based contraction involve…
LOC122923610	120.293	164.244	76.3415	0.464571	-1.10603	0.000255119	0.00265526	Down	1.04306	0.934768	2.18974	1.66135	2.95054	1.56554	2.96914	3.67225	4.98792	2.56484	3.89681	5.00181	122923610	MRPL38	protein_coding	39S ribosomal protein L38, mitochondrial			GO:0005743,GO:0005762	mitochondrial inner membrane|mitochondrial large ribosomal subunit
LOC122923874	78.2793	46.3484	110.21	2.38033	1.25116	0.000575378	0.00517512	Up	1.49247	0.768949	0.633333	2.22596	0.551535	1.44967	0.772345	0.349722	0.623972	0.617412	0.392177	0.357721	122923874	cyp27c1	protein_coding	Cytochrome P450 27C1	bgar00830	Retinol metabolism	GO:0016020,GO:0061896,GO:0020037,GO:0005506,GO:0004497,GO:0006629	membrane|all-trans retinol 3,4-desaturase activity|heme binding|iron ion binding|monooxygenase activity|lipid metabolic process
LOC122923945	74.7624	48.5468	100.978	2.08162	1.05771	0.000106071	0.0012789	Up	0.358478	0.69821	0.384791	0.655197	0.932113	0.541188	0.393713	0.197385	0.279149	0.349686	0.342577	0.230543	122923945	Cdca4	protein_coding	Cell division cycle-associated protein 4			GO:0005829,GO:0005654,GO:0005634,GO:0005886	cytosol|nucleoplasm|nucleus|plasma membrane
LOC122923987	27.7885	55.577	0	0.00346213	-8.17413	0.00650965	0.0368491	Down	0	0	0	0	0	0	0	8.48399	0	0	6.31691	18.2494	122923987	GUCA2A	protein_coding	Guanylin			GO:0005576,GO:0030250	extracellular region|guanylate cyclase activator activity
LOC122924050	105.054	51.1517	158.957	3.11024	1.63703	3.45018e-06	6.52787e-05	Up	5.53578	3.94611	2.8403	1.37607	1.52341	3.44528	1.17375	0.805815	1.40793	0.87333	0.805949	1.24879	122924050	Tmprss3	protein_coding	Transmembrane protease serine 3			GO:0005783,GO:0005789,GO:0043025,GO:0005044,GO:0004252,GO:0017080,GO:0006883,GO:0006508,GO:0007605	endoplasmic reticulum|endoplasmic reticulum membrane|neuronal cell body|scavenger receptor activity|serine-type endopeptidase activity|sodium channel regulator activity|cellular sodium ion homeostasis|proteolysis|sensory perception of sound
LOC122924164	135.669	85.1795	186.158	2.18547	1.12794	2.24898e-05	0.000341082	Up	2.93689	3.97029	2.05262	3.28509	2.26742	1.76802	1.06554	1.44204	0.650938	1.96503	1.22594	1.4889	122924164		protein_coding
LOC122924237	20.7687	11.4873	30.0501	2.60623	1.38196	0.000189096	0.00207778	Up	0.988446	1.57516	1.93067	1.40513	1.70162	1.11918	0.923569	0.816384	0.612624	0.569038	0.384244	0.238381	122924237	CASQ2	protein_coding	Calsequestrin-2			GO:0033018,GO:0014802,GO:0005509	sarcoplasmic reticulum lumen|terminal cisterna|calcium ion binding
LOC122924282	18.4906	31.8615	5.11968	0.159501	-2.64836	1.71678e-06	3.50013e-05	Down	0.146402	0.0805957	0.176212	0.169468	0.209502	0.0547748	0.930194	2.18932	0.556992	1.09426	0.567696	0.268337	122924282		protein_coding	Riboflavin-binding protein OS=Dromaius novaehollandiae OX=8790 PE=1 SV=1	bgar04144	Endocytosis	GO:0032217,GO:0032218	riboflavin transmembrane transporter activity|riboflavin transport
LOC122924313	507.683	698.344	317.021	0.454108	-1.13889	0.000290752	0.00295522	Down	1.32273	1.85916	1.79718	2.64237	2.27254	6.76516	7.67842	6.75448	5.24309	6.87492	6.22728	5.82026	122924313	acdh-11	protein_coding	Acyl-CoA dehydrogenase family member 11			GO:0005504,GO:0000166,GO:0016627,GO:1990845,GO:0006631	fatty acid binding|nucleotide binding|oxidoreductase activity, acting on the CH-CH group of donors|adaptive thermogenesis|fatty acid metabolic process
LOC122924379	265.143	407.754	122.531	0.300334	-1.73536	4.30851e-11	2.66024e-09	Down	0.662279	1.11609	2.62999	1.4472	1.64401	1.71932	5.50615	6.00117	4.41981	4.87866	4.66697	6.84972	122924379	PRODH	protein_coding	Proline dehydrogenase 1, mitochondrial	bgar00330	Arginine and proline metabolism	GO:0043231,GO:0005743,GO:0005759,GO:0005739,GO:0005654,GO:0071949,GO:0004657,GO:0019470,GO:0008631,GO:0010942,GO:0006562,GO:0010133,GO:0006560	intracellular membrane-bounded organelle|mitochondrial inner membrane|mitochondrial matrix|mitochondrion|nucleoplasm|FAD binding|proline dehydrogenase activity|4-hydroxyproline catabolic process|intrinsic apoptotic signaling pathway in response to oxidative stress|positive regulation of cell death|proline catabolic process|proline catabolic process to glutamate|proline metabolic process
LOC122924470	179.872	110.388	249.355	2.2606	1.17671	4.96166e-06	9.00469e-05	Up	2.8813	6.24191	3.22715	4.18451	4.04134	1.79668	1.95931	1.27075	1.6385	1.61957	1.87689	1.96573	122924470	Comt	protein_coding	Catechol O-methyltransferase	bgar00140,bgar00350	Steroid hormone biosynthesis|Tyrosine metabolism	GO:0030424,GO:0044297,GO:0005829,GO:0030425,GO:0043197,GO:0098978,GO:0016020,GO:0098794,GO:0045211,GO:0016206,GO:0102084,GO:0000287,GO:0008171,GO:0102938,GO:0009712,GO:0042424,GO:0016036,GO:0032502,GO:0042420,GO:0042417,GO:0008210,GO:0007565,GO:0007612,GO:0032259,GO:0048609,GO:0045963,GO:0035814,GO:0048662,GO:0042135,GO:0050668,GO:0051930,GO:0043627,GO:0032496,GO:0014070,GO:0048265,GO:0009410,GO:…	axon|cell body|cytosol|dendrite|dendritic spine|glutamatergic synapse|membrane|postsynapse|postsynaptic membrane|catechol O-methyltransferase activity|L-dopa O-methyltransferase activity|magnesium ion binding|O-methyltransferase activity|orcinol O-methyltransferase activity|catechol-containing compound metabolic process|catecholamine catabolic process|cellular response to phosphate starvation|dev…
LOC122924616	175.308	103.134	247.483	2.39724	1.26138	3.95326e-09	1.55179e-07	Up	1.19559	1.50344	1.56324	1.1636	0.889273	1.03342	0.817891	0.532114	0.333607	0.593547	0.458285	0.523385	122924616	Sncaip	protein_coding	Synphilin-1			GO:0005737,GO:0036464,GO:0005654,GO:0042802,GO:0031625,GO:0008219,GO:0042417,GO:0090083,GO:0046928	cytoplasm|cytoplasmic ribonucleoprotein granule|nucleoplasm|identical protein binding|ubiquitin protein ligase binding|cell death|dopamine metabolic process|regulation of inclusion body assembly|regulation of neurotransmitter secretion
LOC122924642	1750.65	1085.43	2415.86	2.22583	1.15435	0.000552131	0.00500233	Up	46.0435	30.4578	33.6107	30.3905	12.2398	30.0293	11.2523	10.5501	10.8594	9.11234	12.7302	31.2095	122924642		non_coding
LOC122924670	24.2059	43.2955	5.11638	0.119182	-3.06876	4.82515e-08	1.41892e-06	Down	0.0205509	0.113134	0.0824513	0.0991198	0.063018	0.211444	0.614465	1.11925	1.78712	0.374646	0.891757	0.357838	122924670		protein_coding	Alcohol dehydrogenase 1 OS=Pelophylax perezi OX=8403 PE=1 SV=1	bgar00010,bgar00620,bgar00071,bgar00350,bgar00830,bgar00980,bgar00982	Glycolysis / Gluconeogenesis|Pyruvate metabolism|Fatty acid degradation|Tyrosine metabolism|Retinol metabolism|Metabolism of xenobiotics by cytochrome P450|Drug metabolism - cytochrome P450	GO:0005737,GO:0004022,GO:0008270	cytoplasm|alcohol dehydrogenase (NAD+) activity|zinc ion binding
LOC122924731	3077.35	4110.19	2044.51	0.497374	-1.0076	1.41025e-06	2.94085e-05	Down	109.521	86.5389	97.4829	42.4041	112.043	84.9632	211.086	191.292	169.341	162.378	183.589	216.956	122924731	COX5A	protein_coding	Cytochrome c oxidase subunit 5A, mitochondrial	bgar00190,bgar04260	Oxidative phosphorylation|Cardiac muscle contraction	GO:0005751,GO:0046872,GO:0006123	mitochondrial respiratory chain complex IV|metal ion binding|mitochondrial electron transport, cytochrome c to oxygen
LOC122924767	145.559	209.02	82.0989	0.39292	-1.34769	0.000470635	0.00439952	Down	1.48313	3.38197	1.53136	0.441825	0.757988	2.32567	4.23888	5.73802	3.00307	4.03578	6.54444	3.45796	122924767	Antkmt	protein_coding	Adenine nucleotide translocase lysine N-methyltransferase			GO:0031966,GO:0005739,GO:0018024,GO:0016279,GO:0018023,GO:1905273,GO:1905706	mitochondrial membrane|mitochondrion|histone lysine N-methyltransferase activity|protein-lysine N-methyltransferase activity|peptidyl-lysine trimethylation|positive regulation of proton-transporting ATP synthase activity, rotational mechanism|regulation of mitochondrial ATP synthesis coupled proton transport
LOC122924829	2884.05	4632.03	1136.08	0.24526	-2.02762	0.000254926	0.00265526	Down	16.4045	10.3352	5.7827	1.17258	23.4418	15.7771	42.3814	43.5373	41.0351	56.4241	37.7514	90.4783	122924829	EEF2	protein_coding	Elongation factor 2			GO:0005737,GO:0005634,GO:0005525,GO:0003924,GO:0003746	cytoplasm|nucleus|GTP binding|GTPase activity|translation elongation factor activity
LOC122924835	5.3891	9.23716	1.54104	0.168433	-2.56975	0.000875983	0.00732448	Down	0	0.0126385	0.0138163	0.05315	0.0422394	0	0.180189	0.0890077	0.112299	0.0753347	0.165328	0.126237	122924835	katnal2	protein_coding	Katanin p60 ATPase-containing subunit A-like 2			GO:0005737,GO:0005874,GO:0005819,GO:0000922,GO:0005524,GO:0016887,GO:0016853,GO:0008017,GO:0008568,GO:0051013	cytoplasm|microtubule|spindle|spindle pole|ATP binding|ATP hydrolysis activity|isomerase activity|microtubule binding|microtubule severing ATPase activity|microtubule severing
LOC122925736	198.979	267.151	130.806	0.489819	-1.02968	2.58844e-06	5.04035e-05	Down	2.22502	1.77685	3.0583	2.96113	2.10583	2.90978	4.06172	4.88754	6.38246	4.71352	4.62206	7.23124	122925736	atp23	protein_coding	Mitochondrial inner membrane protease ATP23 homolog			GO:0046872,GO:0004222,GO:0006508	metal ion binding|metalloendopeptidase activity|proteolysis
LOC122925797	869.025	1159.76	578.29	0.498528	-1.00425	3.65856e-10	1.82928e-08	Down	10.9866	10.0637	10.6919	8.61852	9.15098	8.90045	17.9519	27.5585	24.0166	15.5264	19.5155	18.7724	122925797	Rab3ip	protein_coding	Rab-3A-interacting protein			GO:0005856,GO:0005829,GO:0070319,GO:0030027,GO:0005634,GO:0048471,GO:1990635,GO:0051020,GO:0005085,GO:0006887,GO:0051490,GO:0006612	cytoskeleton|cytosol|Golgi to plasma membrane transport vesicle|lamellipodium|nucleus|perinuclear region of cytoplasm|proximal dendrite|GTPase binding|guanyl-nucleotide exchange factor activity|exocytosis|negative regulation of filopodium assembly|protein targeting to membrane
LOC122925833	164.592	78.396	250.787	3.19983	1.678	1.3661e-08	4.62926e-07	Up	2.9062	3.28	4.51431	3.98182	1.66929	1.62376	1.39377	0.71222	1.22309	0.750165	1.10412	0.718868	122925833	APMAP	protein_coding	Adipocyte plasma membrane-associated protein			GO:0009986,GO:0016020,GO:0004064,GO:0016844,GO:0009058	cell surface|membrane|arylesterase activity|strictosidine synthase activity|biosynthetic process
LOC122926053	12.7974	5.02692	20.5678	4.10498	2.03737	0.0049369	0.0297311	Up	0.522926	3.2713	0.333774	0.642	0.631689	0.0889303	0.355348	0.175531	0.301437	0.129996	0.26334	0.174265	122926053	Havcr2	protein_coding	Hepatitis A virus cellular receptor 2 homolog			GO:0070161,GO:0009986,GO:0005769,GO:0005576,GO:0001772,GO:0005886,GO:0046872,GO:0002250,GO:0071222,GO:0050830,GO:0006954,GO:0045087,GO:0002281,GO:0060135,GO:0002519,GO:1900425,GO:0010629,GO:0071656,GO:0002838,GO:2000521,GO:0045824,GO:0032687,GO:0032703,GO:0032712,GO:0032715,GO:0030886,GO:0032815,GO:0002859,GO:0032088,GO:2001189,GO:0042130,GO:0002826,GO:0032720,GO:0032480,GO:0032689,GO:0032722,GO:…	anchoring junction|cell surface|early endosome|extracellular region|immunological synapse|plasma membrane|metal ion binding|adaptive immune response|cellular response to lipopolysaccharide|defense response to Gram-positive bacterium|inflammatory response|innate immune response|macrophage activation involved in immune response|maternal process involved in female pregnancy|natural killer cell toler…
LOC122926064	23.6271	0	47.2541	273.29	8.09429	0.00161003	0.0120946	Up	0.0197652	5.16843	0	0.019066	0.0202029	0.0184873	0	0	0	0	0	0	122926064	ZP4	protein_coding	Zona pellucida sperm-binding protein 4			GO:0062023,GO:0035805,GO:0005576,GO:0005886,GO:0032991,GO:0032190,GO:0035804,GO:0007339,GO:0060468	collagen-containing extracellular matrix|egg coat|extracellular region|plasma membrane|protein-containing complex|acrosin binding|structural constituent of egg coat|binding of sperm to zona pellucida|prevention of polyspermy
LOC122926154	2.16404	4.1601	0.16798	0.0647169	-3.94971	0.00475795	0.0288537	Down	0	0	0	0	0	0.0425691	0	0.168046	0.32981	0.248905	0.168074	0.166834	122926154	DNMT3A	non_coding	DNA (cytosine-5)-methyltransferase 3A			GO:0005737,GO:0000791,GO:0016363,GO:0005634,GO:0001046,GO:0003886,GO:0003677,GO:0046872,GO:0106363,GO:0006325,GO:0006306,GO:0010468,GO:0071774,GO:0009408	cytoplasm|euchromatin|nuclear matrix|nucleus|core promoter sequence-specific DNA binding|DNA (cytosine-5-)-methyltransferase activity|DNA binding|metal ion binding|protein-cysteine methyltransferase activity|chromatin organization|DNA methylation|regulation of gene expression|response to fibroblast growth factor|response to heat
LOC122926458	517.486	180.532	854.441	4.73236	2.24256	8.45047e-08	2.33604e-06	Up	22.1425	32.9554	45.1813	27.3105	18.6591	54.4649	6.79109	17.28	10.9474	3.15841	4.99371	1.975	122926458	Tnni1	protein_coding	Troponin I, slow skeletal muscle	bgar04814	Motor proteins	GO:0005861,GO:0003779,GO:0060048,GO:0006936,GO:0006937,GO:0003009,GO:0014883,GO:0055010	troponin complex|actin binding|cardiac muscle contraction|muscle contraction|regulation of muscle contraction|skeletal muscle contraction|transition between fast and slow fiber|ventricular cardiac muscle tissue morphogenesis
LOC122926460	42.6315	67.8018	17.4611	0.257141	-1.95937	0.000158348	0.0017933	Down	0.0470765	0.0287955	0.0944368	0.083254	0.360893	0.154115	0.359224	0.485259	0.767587	0.679418	0.586754	0.215713	122926460	Pnpla2	protein_coding	Patatin-like phospholipase domain-containing protein 2	bgar00561	Glycerolipid metabolism	GO:0005737,GO:0005829,GO:0005811,GO:0016020,GO:0005654,GO:0005886,GO:0016411,GO:0051265,GO:0051264,GO:0004623,GO:0050253,GO:0004806,GO:0044242,GO:0006651,GO:1905691,GO:0034389,GO:0055088,GO:0019915,GO:0010891,GO:0010898,GO:0019433	cytoplasm|cytosol|lipid droplet|membrane|nucleoplasm|plasma membrane|acylglycerol O-acyltransferase activity|diolein transacylation activity|mono-olein transacylation activity|phospholipase A2 activity|retinyl-palmitate esterase activity|triglyceride lipase activity|cellular lipid catabolic process|diacylglycerol biosynthetic process|lipid droplet disassembly|lipid droplet organization|lipid home…
LOC122926558	39.6357	22.8279	56.4434	2.47922	1.30989	0.000207353	0.00224084	Up	0.505319	0.632233	0.852417	0.509601	0.293471	0.805651	0.171692	0.24383	0.260079	0.240769	0.169649	0.431519	122926558		protein_coding	Shaker-related potassium channel tsha2 OS=Oncorhynchus mykiss OX=8022 PE=2 SV=1			GO:0030424,GO:0044224,GO:0033270,GO:0043204,GO:0008076,GO:0005251,GO:0005249,GO:0010960,GO:0071805,GO:0051260,GO:0034765,GO:0042391	axon|juxtaparanode region of axon|paranode region of axon|perikaryon|voltage-gated potassium channel complex|delayed rectifier potassium channel activity|voltage-gated potassium channel activity|magnesium ion homeostasis|potassium ion transmembrane transport|protein homooligomerization|regulation of ion transmembrane transport|regulation of membrane potential
LOC122926569	4.8824	9.25872	0.506086	0.0560852	-4.15624	0.00874571	0.0464838	Down	0	0.0111691	0	0.0117427	0.0124428	0	0.0113743	0	0.275676	0.332881	0	0.011156	122926569	SEL1L3	protein_coding	Protein sel-1 homolog 3			GO:0016020,GO:0005654	membrane|nucleoplasm
LOC122926585	95.1098	45.8326	144.387	3.14849	1.65466	0.000184284	0.00203392	Up	3.81376	4.7759	1.34401	6.11486	3.31875	1.63898	1.2761	2.47384	1.09709	0.28186	1.33229	0.590384	122926585	ART5	protein_coding	Ecto-ADP-ribosyltransferase 5			GO:0005576,GO:0016020,GO:0003950,GO:0106274,GO:0016779	extracellular region|membrane|NAD+ ADP-ribosyltransferase activity|NAD+-protein-arginine ADP-ribosyltransferase activity|nucleotidyltransferase activity
LOC122926597	7.28443	14.5689	0	3.68567e-07	-21.3716	1.18166e-12	9.80945e-11	Down	0	0	0	0	0	0	0	2.57117	0	0	0	0	122926597		protein_coding
LOC122926609	212.146	108.459	315.832	2.9128	1.54241	1.00659e-08	3.53529e-07	Up	9.91475	10.2665	11.7915	5.00063	5.38566	7.10102	3.22916	2.77182	2.97662	2.03986	2.58921	4.30948	122926609		protein_coding	Prostaglandin F synthase 1 OS=Bos taurus OX=9913 PE=1 SV=3			GO:0005829,GO:0004032,GO:0047023,GO:0032052,GO:0047086,GO:0036131,GO:0047017,GO:0016229,GO:0044597,GO:0044598,GO:0042448,GO:0001516,GO:0006693,GO:0008202	cytosol|alditol:NADP+ 1-oxidoreductase activity|androsterone dehydrogenase activity|bile acid binding|ketosteroid monooxygenase activity|prostaglandin D2 11-ketoreductase activity|prostaglandin-F synthase activity|steroid dehydrogenase activity|daunorubicin metabolic process|doxorubicin metabolic process|progesterone metabolic process|prostaglandin biosynthetic process|prostaglandin metabolic pro…
LOC122926655	61.2043	37.5725	84.8361	2.25733	1.17462	9.71886e-05	0.00119505	Up	1.43564	1.31722	2.60993	1.96909	1.07764	2.18208	1.06893	0.704027	0.629908	0.449829	1.05622	1.04843	122926655	SULT2B1	protein_coding	Sulfotransferase 2B1	bgar00140	Steroid hormone biosynthesis	GO:0005737,GO:0005829,GO:0005783,GO:0070062,GO:0043231,GO:0005634,GO:0015485,GO:0051922,GO:0003676,GO:0036094,GO:1990239,GO:0050294,GO:0008146,GO:0050427,GO:0008203,GO:0008285,GO:0045606,GO:0008202,GO:0051923	cytoplasm|cytosol|endoplasmic reticulum|extracellular exosome|intracellular membrane-bounded organelle|nucleus|cholesterol binding|cholesterol sulfotransferase activity|nucleic acid binding|small molecule binding|steroid hormone binding|steroid sulfotransferase activity|sulfotransferase activity|3'-phosphoadenosine 5'-phosphosulfate metabolic process|cholesterol metabolic process|negative regulat…
LOC122926656	25.08	0.794984	49.3651	62.6382	5.96897	1.75301e-08	5.77128e-07	Up	1.33502	2.54912	0	1.42702	2.13908	2.56492	0	0	0.0326842	0.131555	0	0	122926656	Sult2b1	protein_coding	Sulfotransferase 2B1	bgar00140	Steroid hormone biosynthesis	GO:0005737,GO:0005829,GO:0005783,GO:0043231,GO:0005634,GO:0015485,GO:0051922,GO:0003676,GO:0036094,GO:1990239,GO:0050294,GO:0008146,GO:0050427,GO:0008203,GO:0008285,GO:0045606,GO:0008202,GO:0000103,GO:0051923	cytoplasm|cytosol|endoplasmic reticulum|intracellular membrane-bounded organelle|nucleus|cholesterol binding|cholesterol sulfotransferase activity|nucleic acid binding|small molecule binding|steroid hormone binding|steroid sulfotransferase activity|sulfotransferase activity|3'-phosphoadenosine 5'-phosphosulfate metabolic process|cholesterol metabolic process|negative regulation of cell population…
LOC122926685	2.58843	0	5.17685	29.9477	4.90437	0.00705623	0.0393019	Up	0	0.289121	0.248336	0.0434239	0	0.0631586	0	0	0	0	0	0	122926685	CHRNA7	protein_coding	Neuronal acetylcholine receptor subunit alpha-7	bgar04020,bgar04080	Calcium signaling pathway|Neuroactive ligand-receptor interaction	GO:0005892,GO:0030424,GO:0005737,GO:0030425,GO:0043204,GO:0005886,GO:0045211,GO:0042166,GO:0015464,GO:0022848,GO:0001540,GO:0017081,GO:0042803,GO:0015643,GO:0006816,GO:0006874,GO:0050890,GO:0051899,GO:0032720,GO:0045766,GO:0008284,GO:0043410,GO:0080164,GO:0001666,GO:0035094,GO:0007165	acetylcholine-gated channel complex|axon|cytoplasm|dendrite|perikaryon|plasma membrane|postsynaptic membrane|acetylcholine binding|acetylcholine receptor activity|acetylcholine-gated cation-selective channel activity|amyloid-beta binding|chloride channel regulator activity|protein homodimerization activity|toxic substance binding|calcium ion transport|cellular calcium ion homeostasis|cognition|me…
LOC122926705	33.1696	12.9448	53.3944	4.11747	2.04176	0.00570084	0.0332469	Up	0.739029	2.04833	0.3243	0.905961	0.0629495	0.532837	0.546664	0.113699	0.0278934	0.0561359	0.412227	0.0564395	122926705	Igsf1	protein_coding	Immunoglobulin superfamily member 1			GO:0005576,GO:0016020,GO:0038102,GO:0015026,GO:0034711,GO:0032926,GO:0006355	extracellular region|membrane|activin receptor antagonist activity|coreceptor activity|inhibin binding|negative regulation of activin receptor signaling pathway|regulation of DNA-templated transcription
LOC122926713	11.8745	17.1037	6.64537	0.391093	-1.35442	0.00827279	0.0444708	Down	0.0619992	0.208579	0.145101	0.199354	0.0211241	0.135312	0.25103	0.64862	0.336968	0.339077	0.286203	0.227274	122926713	GPR33	protein_coding	Probable G-protein coupled receptor 33			GO:0005886,GO:0004875,GO:0004930,GO:0002430,GO:0006954,GO:0007200,GO:0007204	plasma membrane|complement receptor activity|G protein-coupled receptor activity|complement receptor mediated signaling pathway|inflammatory response|phospholipase C-activating G protein-coupled receptor signaling pathway|positive regulation of cytosolic calcium ion concentration
LOC122926717	6.68144	2.71891	10.644	3.96329	1.9867	0.00815104	0.0440563	Up	0.121109	0.555595	0.170063	0.303745	0.0495163	0.249213	0.0452639	0	0.109705	0.0883133	0.0894508	0.0443955	122926717	CMLKR1	protein_coding	Chemerin-like receptor 1			GO:0005886,GO:0097004,GO:0097003,GO:0004875,GO:0004930,GO:0006935,GO:0002430,GO:0007186,GO:0006954,GO:0032695,GO:0032088,GO:0007200,GO:0120162,GO:0007204,GO:0045600,GO:0010759,GO:0050848	plasma membrane|adipokinetic hormone binding|adipokinetic hormone receptor activity|complement receptor activity|G protein-coupled receptor activity|chemotaxis|complement receptor mediated signaling pathway|G protein-coupled receptor signaling pathway|inflammatory response|negative regulation of interleukin-12 production|negative regulation of NF-kappaB transcription factor activity|phospholipase…
LOC122926725	764.41	1362.67	166.155	0.121936	-3.0358	3.56961e-05	0.000507645	Down	4.97732	7.93568	3.64194	6.88705	9.63297	4.99896	246.979	25.5336	16.2607	27.2956	11.0363	13.086	122926725		protein_coding	Ferritin light chain, oocyte isoform OS=Xenopus laevis OX=8355 PE=1 SV=1	bgar04216,bgar04217	Ferroptosis|Necroptosis	GO:0008199,GO:0006879,GO:0006826	ferric iron binding|cellular iron ion homeostasis|iron ion transport
LOC122926786	54.0735	0	108.147	8.18325e+06	22.9642	2.08569e-14	2.36286e-12	Up	0	0.264555	0	0	43.8403	0	0	0	0	0	0	0	122926786		protein_coding	Phospholipase A2 homolog otoconin-22 OS=Xenopus laevis OX=8355 PE=1 SV=1	bgar00564,bgar00565,bgar00590,bgar00591,bgar00592,bgar04270	Glycerophospholipid metabolism|Ether lipid metabolism|Arachidonic acid metabolism|Linoleic acid metabolism|alpha-Linolenic acid metabolism|Vascular smooth muscle contraction	GO:0005576,GO:0005509,GO:0004623,GO:0050482,GO:0016042,GO:0006644	extracellular region|calcium ion binding|phospholipase A2 activity|arachidonic acid secretion|lipid catabolic process|phospholipid metabolic process
LOC122926875	9.33349	13.6795	4.98748	0.365953	-1.45027	0.00589324	0.0341737	Down	0.138671	0.203572	0.0556356	0.187272	0.141742	0.0518822	0.285053	0.512026	0.150737	0.505599	0.358478	0.432084	122926875	Cldn16	protein_coding	Claudin-16			GO:0005923,GO:0005886,GO:0042802,GO:0005198,GO:0070830,GO:0016338,GO:0007155,GO:0006811,GO:0051928,GO:0070633	bicellular tight junction|plasma membrane|identical protein binding|structural molecule activity|bicellular tight junction assembly|calcium-independent cell-cell adhesion via plasma membrane cell-adhesion molecules|cell adhesion|ion transport|positive regulation of calcium ion transport|transepithelial transport
LOC122926890	66.0285	0.92324	131.134	141.681	7.14651	0.000537856	0.00489601	Up	0.0640392	0.093282	0.0428215	0.0205913	0.0835635	0.0399663	0.0797813	0	0.0193364	0	0.019708	0	122926890	Cxcl10	protein_coding	C-X-C motif chemokine 10	bgar04060	Cytokine-cytokine receptor interaction	GO:0009897,GO:0005576,GO:0005615,GO:0042056,GO:0008009,GO:0045236,GO:0048248,GO:0008201,GO:0007189,GO:0061844,GO:0140374,GO:0097398,GO:0071222,GO:0098586,GO:0070098,GO:0006935,GO:0051607,GO:0042118,GO:0007186,GO:0006955,GO:0006954,GO:0031640,GO:0016525,GO:0045662,GO:1901740,GO:0030593,GO:0030335,GO:0008284,GO:0002690,GO:0090026,GO:0051281,GO:2000406,GO:0042981,GO:0042127,GO:1901509,GO:0010819,GO:…	external side of plasma membrane|extracellular region|extracellular space|chemoattractant activity|chemokine activity|CXCR chemokine receptor binding|CXCR3 chemokine receptor binding|heparin binding|adenylate cyclase-activating G protein-coupled receptor signaling pathway|antimicrobial humoral immune response mediated by antimicrobial peptide|antiviral innate immune response|cellular response to …
LOC122926902	361.402	238.915	483.889	2.02509	1.01799	0.000161705	0.00182655	Up	2.43678	2.95193	3.79985	4.97663	1.62806	1.43046	1.60091	1.66946	0.977205	1.70056	1.70489	1.30849	122926902	Axl	protein_coding	Tyrosine-protein kinase receptor UFO	bgar04148	Efferocytosis	GO:0015629,GO:0009986,GO:0005615,GO:0043231,GO:0005886,GO:0043235,GO:0005524,GO:0032036,GO:0043548,GO:0001786,GO:0004713,GO:0004714,GO:0001618,GO:0031100,GO:0043277,GO:0006915,GO:0001974,GO:0030154,GO:0048469,GO:0016477,GO:0031668,GO:0070301,GO:0035457,GO:0071222,GO:0097028,GO:0007167,GO:0034101,GO:0051649,GO:0021885,GO:0006954,GO:0045087,GO:0046649,GO:0001779,GO:0043066,GO:0001818,GO:2000669,GO:…	actin cytoskeleton|cell surface|extracellular space|intracellular membrane-bounded organelle|plasma membrane|receptor complex|ATP binding|myosin heavy chain binding|phosphatidylinositol 3-kinase binding|phosphatidylserine binding|protein tyrosine kinase activity|transmembrane receptor protein tyrosine kinase activity|virus receptor activity|animal organ regeneration|apoptotic cell clearance|apopt…
LOC122926935	451.035	284.617	617.454	2.16926	1.1172	0.000137601	0.00159691	Up	9.68467	10.1236	11.9358	6.84905	4.20931	5.76451	4.07339	5.87252	3.75608	3.31361	1.83547	4.86715	122926935	INMT	protein_coding	Indolethylamine N-methyltransferase	bgar00760	Nicotinate and nicotinamide metabolism	GO:0005829,GO:0030748,GO:0102707,GO:0004790,GO:0009308,GO:0032259,GO:0009636	cytosol|amine N-methyltransferase activity|S-adenosyl-L-methionine:beta-alanine N-methyltransferase activity|thioether S-methyltransferase activity|amine metabolic process|methylation|response to toxic substance
LOC122926973	52.0972	72.3919	31.8026	0.439216	-1.187	0.00347403	0.0225501	Down	0.758056	0.531873	0.491985	0.537678	0.797633	0.834171	2.47905	0.638014	0.807856	0.853556	1.60559	3.0649	122926973		protein_coding
LOC122927142	277.799	422.93	132.668	0.313713	-1.67248	0.00845073	0.0452252	Down	0.650653	0.536179	0.73117	0.488163	0.942171	1.09884	1.18775	0.756329	7.48195	2.97636	1.45173	0.43617	122927142	ADRB4C	protein_coding	Beta-4C adrenergic receptor	bgar04020,bgar04080	Calcium signaling pathway|Neuroactive ligand-receptor interaction	GO:0005886,GO:0004940,GO:0007189,GO:0045823	plasma membrane|beta1-adrenergic receptor activity|adenylate cyclase-activating G protein-coupled receptor signaling pathway|positive regulation of heart contraction
LOC122927196	3.28454	0.811411	5.75767	7.24481	2.85695	0.00525176	0.0311089	Up	0.0404547	0.0185589	0.00507209	0.0292678	0.0413506	0.0283794	0	0	0.00458069	0.0092187	0	0.00926856	122927196	KCNT2	protein_coding	Potassium channel subfamily T member 2			GO:0016020,GO:0005886,GO:0005524,GO:0070089,GO:0005228,GO:0015271,GO:0097623	membrane|plasma membrane|ATP binding|chloride-activated potassium channel activity|intracellular sodium activated potassium channel activity|outward rectifier potassium channel activity|potassium ion export across plasma membrane
LOC122927208	225.282	315.811	134.754	0.42675	-1.22854	0.00254721	0.0176989	Down	1.01566	2.54474	1.15585	2.54353	4.05277	3.50765	6.4787	10.7457	3.06084	9.41801	5.64424	1.61097	122927208	DOCK6	protein_coding	Dedicator of cytokinesis protein 6			GO:0005829,GO:0048471,GO:0005085,GO:0043547,GO:0007264	cytosol|perinuclear region of cytoplasm|guanyl-nucleotide exchange factor activity|positive regulation of GTPase activity|small GTPase mediated signal transduction
LOC122927214	4.4886	8.9772	0	0.021405	-5.54591	0.000291295	0.002959	Down	0	0	0	0	0	0	0.0105838	0.177754	0.0102607	0.0206498	0.386941	0.0103807	122927214		non_coding	LINE-1 retrotransposable element ORF2 protein OS=Homo sapiens OX=9606 PE=1 SV=1			GO:0046872,GO:0003723,GO:0003964,GO:0009036,GO:0006310,GO:0090305,GO:0032199,GO:0032197	metal ion binding|RNA binding|RNA-directed DNA polymerase activity|type II site-specific deoxyribonuclease activity|DNA recombination|nucleic acid phosphodiester bond hydrolysis|reverse transcription involved in RNA-mediated transposition|transposition, RNA-mediated
LOC122927266	50.7522	92.7654	8.73899	0.0940665	-3.41017	4.8185e-18	1.11468e-15	Down	0.0331472	0.0331778	0.00302246	0.014534	0.0492818	0.0140928	0.309716	0.247566	0.341205	0.31862	0.22535	0.190549	122927266	nfil3	protein_coding	Nuclear factor interleukin-3-regulated protein			GO:0005737,GO:0005634,GO:0003677,GO:0003700,GO:0007623,GO:0006955,GO:0045892,GO:0006366	cytoplasm|nucleus|DNA binding|DNA-binding transcription factor activity|circadian rhythm|immune response|negative regulation of DNA-templated transcription|transcription by RNA polymerase II
LOC122927290	54.8256	95.6308	14.0205	0.146761	-2.76846	0.00779868	0.0424932	Down	0.173057	0.0453664	0.0330627	0.341821	0.0421166	0.0231241	0.0384997	0.0228212	0.56733	0.217836	0.890174	2.71124	122927290	RNF112	protein_coding	RING finger protein 112			GO:0044297,GO:0005737,GO:0005768,GO:0019898,GO:0043005,GO:0016604,GO:0005654,GO:0005634,GO:0043204,GO:0014069,GO:0008021,GO:0005525,GO:0003924,GO:0043621,GO:0061630,GO:0008270,GO:0036474,GO:0036473,GO:1990403,GO:0007029,GO:0070315,GO:0030182,GO:0045687,GO:0045666,GO:0051865,GO:0051260,GO:0051726,GO:0033194	cell body|cytoplasm|endosome|extrinsic component of membrane|neuron projection|nuclear body|nucleoplasm|nucleus|perikaryon|postsynaptic density|synaptic vesicle|GTP binding|GTPase activity|protein self-association|ubiquitin protein ligase activity|zinc ion binding|cell death in response to hydrogen peroxide|cell death in response to oxidative stress|embryonic brain development|endoplasmic reticul…
LOC122927301	427.989	611.445	244.533	0.3999	-1.32229	3.80389e-06	7.10134e-05	Down	6.96269	5.01201	6.61462	6.41608	7.03009	6.539	13.3287	14.3959	26.459	26.7793	11.7329	7.57404	122927301	TNFRSF10B	protein_coding	Tumor necrosis factor receptor superfamily member 10B			GO:0009986,GO:0005886,GO:0038023,GO:0045569,GO:0036463,GO:0007250,GO:0006915,GO:0007166,GO:0071260,GO:0002357,GO:0008625,GO:0070059,GO:0043065,GO:0043123,GO:0042981,GO:0034976,GO:0036462	cell surface|plasma membrane|signaling receptor activity|TRAIL binding|TRAIL receptor activity|activation of NF-kappaB-inducing kinase activity|apoptotic process|cell surface receptor signaling pathway|cellular response to mechanical stimulus|defense response to tumor cell|extrinsic apoptotic signaling pathway via death domain receptors|intrinsic apoptotic signaling pathway in response to endopla…
LOC122927337	1945.5	3216.16	674.832	0.209823	-2.25275	5.41984e-16	8.95564e-14	Down	3.49473	5.45927	2.34188	3.49462	9.19974	4.50162	21.9496	36.0348	13.5496	25.4906	22.961	23.5647	122927337	Pnpla6	protein_coding	Patatin-like phospholipase domain-containing protein 6	bgar00564	Glycerophospholipid metabolism	GO:0005829,GO:0005783,GO:0005789,GO:0016020,GO:0004622,GO:0102545,GO:0001525,GO:0009887,GO:0016042,GO:0046470	cytosol|endoplasmic reticulum|endoplasmic reticulum membrane|membrane|lysophospholipase activity|phosphatidyl phospholipase B activity|angiogenesis|animal organ morphogenesis|lipid catabolic process|phosphatidylcholine metabolic process
LOC122927360	1104.48	288.202	1920.77	6.66508	2.73662	2.12843e-05	0.000325359	Up	87.4754	53.529	48.385	61.2205	31.2757	500.641	16.4152	20.4742	25.1972	13.8117	24.7353	22.2049	122927360		protein_coding	Thymosin beta-b OS=Cyprinus carpio OX=7962 PE=3 SV=3			GO:0005737,GO:0005856,GO:0003785,GO:0007015	cytoplasm|cytoskeleton|actin monomer binding|actin filament organization
LOC122927472	507.535	254.883	760.186	2.98318	1.57685	1.78506e-10	9.70873e-09	Up	4.06987	4.95834	3.15788	3.51851	1.63849	2.98524	1.08522	0.78859	1.03905	1.43927	1.57744	1.22274	122927472	ADAMTS7	protein_coding	A disintegrin and metalloproteinase with thrombospondin motifs 7			GO:0009986,GO:0005788,GO:0031012,GO:0005576,GO:0046872,GO:0004222,GO:0008237,GO:0071773,GO:0071347,GO:0071356,GO:0002062,GO:0030199,GO:0030198,GO:0032331,GO:0043931,GO:0006029,GO:0051603	cell surface|endoplasmic reticulum lumen|extracellular matrix|extracellular region|metal ion binding|metalloendopeptidase activity|metallopeptidase activity|cellular response to BMP stimulus|cellular response to interleukin-1|cellular response to tumor necrosis factor|chondrocyte differentiation|collagen fibril organization|extracellular matrix organization|negative regulation of chondrocyte diff…
LOC122927568	260.27	126.488	394.052	3.11451	1.639	6.34477e-09	2.35721e-07	Up	2.70887	2.75558	2.92799	4.69862	1.88317	3.61962	1.39917	0.893051	0.762051	0.590451	1.93397	0.732418	122927568	Anpep	protein_coding	Aminopeptidase N	bgar00480	Glutathione metabolism	GO:0031526,GO:0005737,GO:0005793,GO:0009897,GO:0070062,GO:0005615,GO:0005886,GO:0004177,GO:0070006,GO:0042277,GO:0008270,GO:0001525,GO:0030154,GO:0035814,GO:0043171,GO:0016485,GO:0006508,GO:0008217,GO:0007165	brush border membrane|cytoplasm|endoplasmic reticulum-Golgi intermediate compartment|external side of plasma membrane|extracellular exosome|extracellular space|plasma membrane|aminopeptidase activity|metalloaminopeptidase activity|peptide binding|zinc ion binding|angiogenesis|cell differentiation|negative regulation of renal sodium excretion|peptide catabolic process|protein processing|proteolysi…
LOC122927678	428.168	275.634	580.701	2.10693	1.07514	0.00615849	0.0352291	Up	35.2983	13.1499	13.6734	14.7432	4.00571	8.87587	5.28332	4.67696	8.1141	8.42002	7.59809	10.5435	122927678	Ctsj	protein_coding	Cathepsin J	bgar04145,bgar04142,bgar04140,bgar04210	Phagosome|Lysosome|Autophagy - animal|Apoptosis	GO:0005615,GO:0005764,GO:0048471,GO:0004197,GO:0008234,GO:0006955,GO:0051603	extracellular space|lysosome|perinuclear region of cytoplasm|cysteine-type endopeptidase activity|cysteine-type peptidase activity|immune response|proteolysis involved in protein catabolic process
LOC122927708	11.5979	1.52987	21.6659	14.076	3.81516	0.00310625	0.0206251	Up	0.0949994	0.0124519	0.0408367	0.0130913	1.45655	0.0380817	0.0760835	0	0.0122935	0	0.0375891	0	122927708		protein_coding
LOC122927727	8.00202	14.2774	1.72659	0.121787	-3.03757	0.000670523	0.00587851	Down	0.0176652	0.0162081	0.0177185	0.0340807	0.0361128	0.0495692	0.0330115	0.0652266	0.512059	0.144918	0.0652375	0.582806	122927727	Exd1	protein_coding	piRNA biogenesis protein EXD1			GO:0043186,GO:1990923,GO:0042803,GO:0003723,GO:0051321,GO:0034587,GO:0031047	P granule|PET complex|protein homodimerization activity|RNA binding|meiotic cell cycle|piRNA processing|RNA-mediated gene silencing
LOC122927751	14.0762	3.91832	24.234	6.19492	2.63109	0.000631383	0.00559188	Up	0.149957	0.245692	0.064461	0.030997	0.120433	0.831551	0.0800654	0.0197749	0.0582158	0.0390534	0.0395564	0.00981616	122927751	tcaf	protein_coding	TRPM8 channel-associated factor homolog
LOC122927770	1188.51	656.108	1720.92	2.62308	1.39126	1.88609e-11	1.24899e-09	Up	4.66727	5.77707	5.99983	8.50187	3.52705	5.26151	2.95629	2.02346	2.40367	1.76225	2.81783	1.53148	122927770	kcp	protein_coding	Kielin/chordin-like protein			GO:0005576	extracellular region
LOC122927795	7.26806	11.8953	2.6408	0.220775	-2.17935	0.0018109	0.0133813	Down	0.0336934	0.0463712	0.0844874	0.0325016	0.0172198	0.031515	0.110187	0.13996	0.0915625	0.0921354	0.466611	0.277901	122927795		non_coding
LOC122927796	16.2379	0.454111	32.0217	68.5629	6.09936	0.000635182	0.00561692	Up	1.11073	1.92063	0.299944	0	0	0.439542	0	0.0197175	0	0	0.0394415	0	122927796		protein_coding	Tubulin alpha chain OS=Notophthalmus viridescens OX=8316 PE=2 SV=1	bgar04145,bgar04210,bgar04530,bgar04540,bgar04814,bgar05132	Phagosome|Apoptosis|Tight junction|Gap junction|Motor proteins|Salmonella infection	GO:0005737,GO:0005874,GO:0005525,GO:0016787,GO:0046872,GO:0005200,GO:0007017	cytoplasm|microtubule|GTP binding|hydrolase activity|metal ion binding|structural constituent of cytoskeleton|microtubule-based process
LOC122927850	44.5035	68.5534	20.4537	0.29862	-1.74362	4.43125e-05	0.000611146	Down	0.399119	0.530985	0.360289	0.423501	0.28557	0.279986	0.540738	2.70792	2.15115	0.909499	1.06861	0.621804	122927850		non_coding
LOC122927880	28.8883	11.9346	45.842	3.83833	1.94048	0.00200807	0.0145419	Up	0.311936	0.452603	0.138247	0.0699771	0.118639	0.753168	0.0271127	0.127232	0.0459987	0.0330618	0.207623	0.0731294	122927880	SLC26A4	protein_coding	Pendrin			GO:0016324,GO:0031526,GO:0070062,GO:0016020,GO:0005886,GO:0015106,GO:0015108,GO:0140900,GO:0015111,GO:0019531,GO:0008271,GO:0015116,GO:0015698,GO:0015705,GO:0006811,GO:0006885,GO:0032880,GO:0007605,GO:0008272	apical plasma membrane|brush border membrane|extracellular exosome|membrane|plasma membrane|bicarbonate transmembrane transporter activity|chloride transmembrane transporter activity|chloride:bicarbonate antiporter activity|iodide transmembrane transporter activity|oxalate transmembrane transporter activity|secondary active sulfate transmembrane transporter activity|sulfate transmembrane transpor…
LOC122927982	23.4445	37.4011	9.48794	0.252997	-1.98281	4.15606e-05	0.000580056	Down	0.0975057	0.208746	0.423798	0.125409	0.431881	0.425607	1.91322	0.570044	1.26598	0.770269	1.89046	0.744649	122927982		protein_coding
LOC122928080	23548	32322.8	14773.2	0.457046	-1.12959	3.94518e-10	1.95568e-08	Down	256.102	228.253	394.018	250.788	315.345	347.096	635.465	899.198	686.32	727.514	475.288	708.042	122928080	SLC25A3	protein_coding	Phosphate carrier protein, mitochondrial			GO:0005743,GO:0005315,GO:0015293,GO:1990547	mitochondrial inner membrane|inorganic phosphate transmembrane transporter activity|symporter activity|mitochondrial phosphate ion transmembrane transport
LOC122928102	716.688	123.377	1310	10.6174	3.40836	5.77057e-12	4.17164e-10	Up	12.6141	7.48158	11.7494	4.10782	32.8173	29.1132	1.63174	1.53766	1.8253	1.99591	2.10843	0.640174	122928102	parpbp	protein_coding	PCNA-interacting partner			GO:0000785,GO:0005737,GO:0005634,GO:0003677,GO:0006281,GO:2000042	chromatin|cytoplasm|nucleus|DNA binding|DNA repair|negative regulation of double-strand break repair via homologous recombination
LOC122928207	74.1931	107.585	40.8013	0.380488	-1.39408	2.49231e-05	0.000373036	Down	0.440991	0.578022	0.214841	0.948017	0.20606	0.518545	1.44805	1.31428	0.878828	1.72271	1.59368	1.05077	122928207	v1g82024	protein_coding	Ribosome biogenesis protein WDR12 homolog (Fragment)			GO:0005730,GO:0005654,GO:0006364	nucleolus|nucleoplasm|rRNA processing
LOC122928255	1340.48	670.054	2010.9	3.00141	1.58564	1.69521e-09	7.29825e-08	Up	18.0872	16.2959	15.9788	23.1967	6.00262	9.93632	5.36816	4.61294	5.87463	3.72817	6.10508	5.44748	122928255	ADAMTS2	protein_coding	A disintegrin and metalloproteinase with thrombospondin motifs 2			GO:0062023,GO:0031012,GO:0005576,GO:0004222,GO:0008270,GO:0032964,GO:0030574,GO:0030199,GO:0030198,GO:0030324,GO:0016485,GO:0043588,GO:0007283,GO:0097435	collagen-containing extracellular matrix|extracellular matrix|extracellular region|metalloendopeptidase activity|zinc ion binding|collagen biosynthetic process|collagen catabolic process|collagen fibril organization|extracellular matrix organization|lung development|protein processing|skin development|spermatogenesis|supramolecular fiber organization
LOC122928295	8.85755	3.41867	14.2964	4.18529	2.06533	0.000395579	0.00382356	Up	0.148705	0.231946	0.0447461	0.31558	0.182398	0.278182	0.055578	0.0549076	0.0134703	0.0542184	0.0549167	0.0681396	122928295	PCDHGB2	protein_coding	Protocadherin gamma-B2			GO:0005886,GO:0005509,GO:0007155,GO:0007156,GO:0007399	plasma membrane|calcium ion binding|cell adhesion|homophilic cell adhesion via plasma membrane adhesion molecules|nervous system development
LOC122928325	144.911	72.2716	217.551	3.01143	1.59045	3.05512e-08	9.49934e-07	Up	4.4047	3.71882	6.09805	5.5455	3.04377	2.26305	1.44915	1.83254	1.85448	0.735125	1.24099	1.61086	122928325	Timd4	protein_coding	T-cell immunoglobulin and mucin domain-containing protein 4	bgar03264,bgar04148	Virion - Flavivirus|Efferocytosis	GO:0016020,GO:0001786,GO:0043277,GO:0060097	membrane|phosphatidylserine binding|apoptotic cell clearance|cytoskeletal rearrangement involved in phagocytosis, engulfment
LOC122928380	225.626	301.793	149.459	0.495139	-1.01409	2.48662e-08	7.91612e-07	Down	0.842806	1.55489	1.48163	0.961606	1.5562	1.15281	2.55722	3.27927	2.67617	2.4864	2.40966	2.63273	122928380	ppara	protein_coding	Peroxisome proliferator-activated receptor alpha	bgar04920,bgar03320	Adipocytokine signaling pathway|PPAR signaling pathway	GO:0005634,GO:0008289,GO:0004879,GO:0043565,GO:0008270	nucleus|lipid binding|nuclear receptor activity|sequence-specific DNA binding|zinc ion binding
LOC122928381	47.6024	19.9636	75.2411	3.76151	1.91131	0.000166963	0.00187496	Up	2.39426	3.81125	1.24414	0.86261	0.737133	2.99494	1.13203	0.559189	0.0783909	0.604757	0.639179	0.449412	122928381		non_coding
LOC122928382	48.7965	28.4088	69.1843	2.43683	1.28501	0.00133894	0.0104136	Up	0.307829	0.624785	0.187125	1.23275	0.600687	0.715454	0.252761	0.275544	0.160546	0.25508	0.447834	0.179522	122928382	WNT7B	protein_coding	Protein Wnt-7b	bgar04310,bgar04150,bgar04916	Wnt signaling pathway|mTOR signaling pathway|Melanogenesis	GO:0005615,GO:0005125,GO:0005109,GO:0060070,GO:0045165,GO:0070307,GO:0030182,GO:0046330	extracellular space|cytokine activity|frizzled binding|canonical Wnt signaling pathway|cell fate commitment|lens fiber cell development|neuron differentiation|positive regulation of JNK cascade
LOC122928445	5852.81	11041.4	664.243	0.06016	-4.05505	6.87553e-14	6.8954e-12	Down	14.7659	22.0242	18.4284	9.18696	9.23077	21.9668	190.002	237.368	75.0814	100.601	282.258	780.289	122928445	ldha	protein_coding	L-lactate dehydrogenase A chain	bgar00010,bgar00620,bgar00640,bgar00270	Glycolysis / Gluconeogenesis|Pyruvate metabolism|Propanoate metabolism|Cysteine and methionine metabolism	GO:0005737,GO:0004459,GO:0019752	cytoplasm|L-lactate dehydrogenase activity|carboxylic acid metabolic process
LOC122928563	42.3017	69.2101	15.3934	0.22161	-2.17391	1.84323e-05	0.000285027	Down	0.37276	0.114004	0.195844	0.308207	0.45359	0.0830143	1.0283	1.83516	0.466294	1.1164	2.55655	0.374146	122928563	BCAT2	protein_coding	Branched-chain-amino-acid aminotransferase, mitochondrial	bgar00270,bgar00280,bgar00290,bgar00770	Cysteine and methionine metabolism|Valine, leucine and isoleucine degradation|Valine, leucine and isoleucine biosynthesis|Pantothenate and CoA biosynthesis	GO:0005759,GO:0005739,GO:0005654,GO:0004084,GO:0052656,GO:0052654,GO:0050048,GO:0052655,GO:0009082,GO:1990830,GO:0006550,GO:0009098,GO:0006629,GO:0010817,GO:0009099	mitochondrial matrix|mitochondrion|nucleoplasm|branched-chain-amino-acid transaminase activity|L-isoleucine transaminase activity|L-leucine transaminase activity|L-leucine:2-oxoglutarate aminotransferase activity|L-valine transaminase activity|branched-chain amino acid biosynthetic process|cellular response to leukemia inhibitory factor|isoleucine catabolic process|leucine biosynthetic process|li…
LOC122928574	391.181	615.233	167.129	0.271926	-1.87872	3.33948e-18	7.93698e-16	Down	1.06446	1.46498	0.657026	0.960985	0.857871	1.36581	3.39182	3.98077	4.94476	4.95705	3.16247	3.98333	122928574	pitpnc1	protein_coding	Cytoplasmic phosphatidylinositol transfer protein 1			GO:0005737,GO:0008289,GO:1990050,GO:0008526,GO:0007165	cytoplasm|lipid binding|phosphatidic acid transfer activity|phosphatidylinositol transfer activity|signal transduction
LOC122928588	452.636	263.558	641.714	2.43573	1.28435	1.66579e-06	3.4082e-05	Up	8.11848	8.77945	9.76255	11.9705	3.45379	11.5372	4.69387	3.0777	5.14648	2.71199	4.05827	3.28843	122928588	RCN1	protein_coding	Reticulocalbin-1			GO:0005783,GO:0005788,GO:0005509,GO:0043010,GO:0001701	endoplasmic reticulum|endoplasmic reticulum lumen|calcium ion binding|camera-type eye development|in utero embryonic development
LOC122928606	39975.7	54131.2	25820.2	0.476994	-1.06796	9.921e-09	3.49857e-07	Down	179.825	256.006	160.808	209.253	324.197	189.314	597.118	459.205	588.436	481.288	383.065	380.038	122928606	GYS1	protein_coding	Glycogen [starch] synthase, muscle	bgar00500,bgar04910	Starch and sucrose metabolism|Insulin signaling pathway	GO:0005737,GO:0005829,GO:0016234,GO:0004373,GO:0061547,GO:0019901,GO:0005978,GO:0007507	cytoplasm|cytosol|inclusion body|glycogen (starch) synthase activity|glycogen synthase activity, transferring glucose-1-phosphate|protein kinase binding|glycogen biosynthetic process|heart development
LOC122928638	204.033	315.814	92.2511	0.292108	-1.77543	4.44477e-14	4.70225e-12	Down	2.8873	2.79234	2.19157	2.65971	1.48891	1.36248	9.67317	5.66666	5.93774	8.70153	8.18921	9.98818	122928638	dhdh	protein_coding	Trans-1,2-dihydrobenzene-1,2-diol dehydrogenase	bgar00040,bgar00980	Pentose and glucuronate interconversions|Metabolism of xenobiotics by cytochrome P450	GO:0047837,GO:0000166,GO:0047115	D-xylose 1-dehydrogenase (NADP+) activity|nucleotide binding|trans-1,2-dihydrobenzene-1,2-diol dehydrogenase activity
LOC122928640	626.454	1031.6	221.31	0.214553	-2.22059	1.31129e-08	4.49622e-07	Down	2.34337	2.79188	1.97623	2.10303	3.09835	2.09372	8.88896	4.49849	28.3873	14.4419	6.12456	5.86569	122928640	PPP1R15B	protein_coding	Protein phosphatase 1 regulatory subunit 15B			GO:0005783,GO:0000164,GO:0019888,GO:0006983,GO:1903912,GO:1903898,GO:0001933,GO:0070262,GO:0032516,GO:0034976,GO:0042542	endoplasmic reticulum|protein phosphatase type 1 complex|protein phosphatase regulator activity|ER overload response|negative regulation of endoplasmic reticulum stress-induced eIF2 alpha phosphorylation|negative regulation of PERK-mediated unfolded protein response|negative regulation of protein phosphorylation|peptidyl-serine dephosphorylation|positive regulation of phosphoprotein phosphatase a…
LOC122928662	1632.68	1070.42	2194.94	2.05087	1.03624	1.42398e-05	0.000228337	Up	13.0807	21.4981	13.5332	14.6413	13.5575	17.2075	6.28568	6.54781	12.7956	8.00207	9.21775	4.47352	122928662		protein_coding	Protein CEPU-1 OS=Gallus gallus OX=9031 PE=1 SV=1			GO:0005886,GO:0007155	plasma membrane|cell adhesion
LOC122928721	75.7208	49.9729	101.469	2.03222	1.02305	3.76988e-05	0.0005322	Up	1.21549	1.00799	1.14881	1.07103	0.668986	1.48672	0.753498	0.485484	0.592865	0.362206	0.571888	0.653355	122928721	Ccdc50	protein_coding	Coiled-coil domain-containing protein 50			GO:0005737,GO:0005829,GO:0015630,GO:0031625,GO:0007605	cytoplasm|cytosol|microtubule cytoskeleton|ubiquitin protein ligase binding|sensory perception of sound
LOC122928733	52.8976	82.1927	23.6025	0.287987	-1.79593	0.0042097	0.0262423	Down	0.0122772	0.140806	0	0.296072	0.144314	0.235409	0.590774	0.589315	0.428164	0.302149	0.776438	0.303784	122928733		protein_coding
LOC122928830	102.622	67.2197	138.025	2.05689	1.04046	0.0015984	0.0120313	Up	5.54799	8.33638	4.11305	6.67029	2.17794	4.2116	2.06603	1.37311	2.69488	2.52852	3.11784	3.86856	122928830	FBXO2	protein_coding	F-box only protein 2	bgar04141,bgar04120	Protein processing in endoplasmic reticulum|Ubiquitin mediated proteolysis	GO:0005737,GO:0005829,GO:0043197,GO:0005783,GO:0098978,GO:0016020,GO:0019005,GO:0001540,GO:0030246,GO:0006516,GO:0016567,GO:0099576,GO:0031396,GO:0031146,GO:0030433	cytoplasm|cytosol|dendritic spine|endoplasmic reticulum|glutamatergic synapse|membrane|SCF ubiquitin ligase complex|amyloid-beta binding|carbohydrate binding|glycoprotein catabolic process|protein ubiquitination|regulation of protein catabolic process at postsynapse, modulating synaptic transmission|regulation of protein ubiquitination|SCF-dependent proteasomal ubiquitin-dependent protein catabol…
LOC122928873	4.18249	1.43567	6.92931	4.88409	2.28809	0.0044468	0.0273298	Up	0.0654927	0.168253	0.0919662	0.0631761	0.0803317	0.036755	0	0.0241824	0.0355955	0.0238789	0.0120932	0.012004	122928873	PCDHGB2	protein_coding	Protocadherin gamma-B2			GO:0005886,GO:0005509,GO:0007155,GO:0007156,GO:0007399	plasma membrane|calcium ion binding|cell adhesion|homophilic cell adhesion via plasma membrane adhesion molecules|nervous system development
LOC122928970	5.62147	11.0623	0.180661	0.0242263	-5.36728	0.000197612	0.00215092	Down	0	0	0	0	0.024722	0	0.20339	1.07166	0.021909	0.198414	0.15631	0	122928970	Lsr	protein_coding	Lipolysis-stimulated lipoprotein receptor			GO:0005923,GO:0042627,GO:0034362,GO:0016020,GO:0005886,GO:0070160,GO:0061689,GO:0034361,GO:0005504,GO:0017129,GO:0010669,GO:0060856,GO:0061436,GO:0001889,GO:0061833,GO:0019216,GO:1904274	bicellular tight junction|chylomicron|low-density lipoprotein particle|membrane|plasma membrane|tight junction|tricellular tight junction|very-low-density lipoprotein particle|fatty acid binding|triglyceride binding|epithelial structure maintenance|establishment of blood-brain barrier|establishment of skin barrier|liver development|protein localization to tricellular tight junction|regulation of …
LOC122929047	3557.43	6210.81	904.062	0.145548	-2.78044	6.96752e-38	1.00739e-34	Down	3.75988	5.4554	9.81392	6.18257	10.3854	8.48936	58.6851	47.3068	49.8521	56.4764	59.553	46.8454	122929047	ARHGEF19	protein_coding	Rho guanine nucleotide exchange factor 19			GO:0005829,GO:0005096,GO:0005085,GO:0090630,GO:0032956,GO:0051056,GO:0060071,GO:0042060	cytosol|GTPase activator activity|guanyl-nucleotide exchange factor activity|activation of GTPase activity|regulation of actin cytoskeleton organization|regulation of small GTPase mediated signal transduction|Wnt signaling pathway, planar cell polarity pathway|wound healing
LOC122929066	491.208	726.474	255.942	0.352221	-1.50545	6.79192e-09	2.51637e-07	Down	0.633214	0.971924	2.38023	1.43285	1.62112	1.40043	3.94804	3.4197	3.96153	4.25603	4.13601	5.34745	122929066	Padi2	protein_coding	Protein-arginine deiminase type-2			GO:0005737,GO:0000791,GO:0005634,GO:0005509,GO:0140798,GO:0030331,GO:0042803,GO:0004668,GO:1990830,GO:0030520,GO:0070100,GO:1901624,GO:0045815	cytoplasm|euchromatin|nucleus|calcium ion binding|histone H3R26 arginine deiminase activity|nuclear estrogen receptor binding|protein homodimerization activity|protein-arginine deiminase activity|cellular response to leukemia inhibitory factor|intracellular estrogen receptor signaling pathway|negative regulation of chemokine-mediated signaling pathway|negative regulation of lymphocyte chemotaxis|…
LOC122929106	1918.59	2673.92	1163.27	0.434985	-1.20096	3.53762e-07	8.46588e-06	Down	28.4947	26.0389	36.9867	18.3393	21.1695	16.8591	47.864	76.1334	54.8055	69.2966	37.3734	73.5432	122929106	HIGD1A	protein_coding	HIG1 domain family member 1A, mitochondrial			GO:0005743,GO:0005739,GO:0005654,GO:0032991,GO:0070469,GO:0097250,GO:0043066	mitochondrial inner membrane|mitochondrion|nucleoplasm|protein-containing complex|respirasome|mitochondrial respirasome assembly|negative regulation of apoptotic process
LOC122929435	508.977	711.253	306.701	0.431219	-1.21351	2.98715e-05	0.000436254	Down	2.53203	1.29339	1.9993	2.26924	2.27606	4.98019	7.2653	9.08397	5.07522	4.27218	4.16141	7.77595	122929435	ephx3	protein_coding	Epoxide hydrolase 3			GO:0005783,GO:0016020,GO:0004301,GO:0006629	endoplasmic reticulum|membrane|epoxide hydrolase activity|lipid metabolic process
LOC122929446	7.05477	2.76507	11.3445	4.08069	2.02881	0.00553604	0.0325373	Up	0.414697	0.135889	0.148553	0.542896	0.0908316	0.554122	0.0553541	0.136716	0.0268321	0.027	0.191434	0.054292	122929446	Cd209c	protein_coding	CD209 antigen-like protein C			GO:0009897,GO:0005886,GO:0030246,GO:0005537,GO:0046872,GO:0001618,GO:0097323,GO:0042102,GO:1903902,GO:0046718	external side of plasma membrane|plasma membrane|carbohydrate binding|mannose binding|metal ion binding|virus receptor activity|B cell adhesion|positive regulation of T cell proliferation|positive regulation of viral life cycle|viral entry into host cell
LOC122929521	140.641	271.789	9.49345	0.0351891	-4.82873	1.22167e-22	6.26664e-20	Down	0.045716	0.041945	0.0343903	0.121272	0.0350463	0.331392	2.13577	2.97511	3.59243	5.38591	1.93098	2.06337	122929521		protein_coding	Low molecular weight neuronal intermediate filament OS=Xenopus laevis OX=8355 PE=1 SV=1			GO:0005882,GO:0005198	intermediate filament|structural molecule activity
LOC122929721	50.7334	71.4407	30.0261	0.419174	-1.25438	0.000898532	0.00748904	Down	0.336039	0.30832	0.319767	0.166232	0.228987	0.0725338	0.523305	0.811281	0.343423	0.353426	0.755731	0.844913	122929721	MALT1	protein_coding	Mucosa-associated lymphoid tissue lymphoma translocation protein 1	bgar04625	C-type lectin receptor signaling pathway	GO:0032449,GO:0005737,GO:0005829,GO:0001650,GO:0005634,GO:0048471,GO:0002096,GO:0032991,GO:0004197,GO:0004175,GO:0042802,GO:0008233,GO:0002020,GO:0043621,GO:0036094,GO:0004842,GO:0007250,GO:0042113,GO:0001923,GO:0006952,GO:0045087,GO:0031663,GO:0043066,GO:0051168,GO:0043280,GO:0043123,GO:0032731,GO:0032743,GO:0051092,GO:0031398,GO:0002726,GO:2000321,GO:0006508,GO:0051603,GO:0042981,GO:0050856,GO:…	CBM complex|cytoplasm|cytosol|fibrillar center|nucleus|perinuclear region of cytoplasm|polkadots|protein-containing complex|cysteine-type endopeptidase activity|endopeptidase activity|identical protein binding|peptidase activity|protease binding|protein self-association|small molecule binding|ubiquitin-protein transferase activity|activation of NF-kappaB-inducing kinase activity|B cell activation…
LOC122930099	9.3135	14.6845	3.94245	0.265159	-1.91507	0.00530223	0.0313757	Down	0.0411358	0.0377427	0.0687664	0.0132269	0.12614	0.0128254	0.140932	0.493639	0.0869458	0.249971	0.164574	0.0753969	122930099	MALT1	protein_coding	Mucosa-associated lymphoid tissue lymphoma translocation protein 1	bgar04625	C-type lectin receptor signaling pathway	GO:0032449,GO:0005737,GO:0005829,GO:0001650,GO:0005634,GO:0048471,GO:0002096,GO:0032991,GO:0004197,GO:0004175,GO:0042802,GO:0008233,GO:0002020,GO:0043621,GO:0036094,GO:0004842,GO:0007250,GO:0042113,GO:0001923,GO:0006952,GO:0045087,GO:0031663,GO:0043066,GO:0051168,GO:0043280,GO:0043123,GO:0032731,GO:0032743,GO:0051092,GO:0031398,GO:0002726,GO:2000321,GO:0006508,GO:0051603,GO:0042981,GO:0050856,GO:…	CBM complex|cytoplasm|cytosol|fibrillar center|nucleus|perinuclear region of cytoplasm|polkadots|protein-containing complex|cysteine-type endopeptidase activity|endopeptidase activity|identical protein binding|peptidase activity|protease binding|protein self-association|small molecule binding|ubiquitin-protein transferase activity|activation of NF-kappaB-inducing kinase activity|B cell activation…
LOC122930211	29.1754	12.3877	45.963	3.70955	1.89124	0.0058852	0.0341385	Up	0.200353	0.407045	0.215311	0.483166	0.27793	2.10155	0.133717	0.264207	0.0648171	0.0130445	0.356739	0.222957	122930211	Camk4	protein_coding	Calcium/calmodulin-dependent protein kinase type IV	bgar04371,bgar04020	Apelin signaling pathway|Calcium signaling pathway	GO:0005737,GO:0001650,GO:0098982,GO:0098978,GO:0005654,GO:0005634,GO:0098794,GO:0005524,GO:0009931,GO:0005516,GO:0004683,GO:0106310,GO:0002250,GO:0006954,GO:0035556,GO:0007616,GO:0043011,GO:0007270,GO:0006913,GO:0018105,GO:0045893,GO:0046827,GO:0099527,GO:0099170,GO:0046777,GO:0006468,GO:0007165	cytoplasm|fibrillar center|GABA-ergic synapse|glutamatergic synapse|nucleoplasm|nucleus|postsynapse|ATP binding|calcium-dependent protein serine/threonine kinase activity|calmodulin binding|calmodulin-dependent protein kinase activity|protein serine kinase activity|adaptive immune response|inflammatory response|intracellular signal transduction|long-term memory|myeloid dendritic cell differentiat…
LOC122930310	3.08551	0.164358	6.00667	24.9099	4.63865	0.00484359	0.0292911	Up	0.143358	0.131533	0.0862738	0	0	0.589991	0	0	0	0	0	0.0262757	122930310	F5	protein_coding	Coagulation factor V			GO:0005576,GO:0031091,GO:0005507,GO:0008015,GO:0007596	extracellular region|platelet alpha granule|copper ion binding|blood circulation|blood coagulation
LOC122930336	323.346	205.527	441.164	2.14602	1.10166	0.00109471	0.00882996	Up	2.55967	1.68761	1.87293	2.98859	7.0127	1.20363	1.64672	1.69142	1.12765	1.24308	1.23326	1.5254	122930336	crlA	protein_coding	Cyclic AMP receptor-like protein A			GO:0005886,GO:0001646,GO:0004930,GO:0007189,GO:0030308,GO:0007165,GO:0030435	plasma membrane|cAMP receptor activity|G protein-coupled receptor activity|adenylate cyclase-activating G protein-coupled receptor signaling pathway|negative regulation of cell growth|signal transduction|sporulation resulting in formation of a cellular spore
LOC122930378	41.2483	27.351	55.1456	2.01373	1.00987	0.00414218	0.0259635	Up	0.686028	0.467827	0.613707	0.205683	0.483273	0.364193	0.129932	0.282403	0.29392	0.278859	0.316687	0.178415	122930378	lhfpl7	protein_coding	LHFPL tetraspan subfamily member 7 protein			GO:0016020	membrane
LOC122930389	7.97263	2.61209	13.3332	5.08836	2.3472	0.00264156	0.0182086	Up	0.269657	0.940173	0.027047	0.182083	0.165377	0.428779	0.151175	0.0995676	0.0488532	0.0491589	0.0497921	0.0247124	122930389	Trim25	protein_coding	E3 ubiquitin/ISG15 ligase TRIM25			GO:0005737,GO:0010494,GO:0005829,GO:0016604,GO:0005654,GO:0005634,GO:0016874,GO:0046872,GO:0039552,GO:0003713,GO:0061630,GO:0004842,GO:1990830,GO:0045087,GO:0046597,GO:0051091,GO:0043123,GO:0051092,GO:0006513,GO:0032880,GO:0046596,GO:0043627,GO:0033280,GO:0044790,GO:0030433,GO:0006511,GO:0019076	cytoplasm|cytoplasmic stress granule|cytosol|nuclear body|nucleoplasm|nucleus|ligase activity|metal ion binding|RIG-I binding|transcription coactivator activity|ubiquitin protein ligase activity|ubiquitin-protein transferase activity|cellular response to leukemia inhibitory factor|innate immune response|negative regulation of viral entry into host cell|positive regulation of DNA-binding transcrip…
LOC122930416	19.0246	34.7809	3.26834	0.0940792	-3.40998	0.00220014	0.0157052	Down	0	0.121779	0.0190181	0.0365806	0.155047	0.0177351	0.159448	3.57057	0.0343512	0.0864154	0.0175057	0.225895	122930416	Prkcq	non_coding	Protein kinase C theta type			GO:0016235,GO:0034451,GO:0005737,GO:0001772,GO:0016020,GO:0031594,GO:0005634,GO:0005886,GO:0042383,GO:0005524,GO:0004698,GO:0046872,GO:0004672,GO:0004697,GO:0106310,GO:0004674,GO:0035739,GO:0060326,GO:0006954,GO:0035556,GO:0006509,GO:0046627,GO:0070233,GO:0018105,GO:2000563,GO:0051491,GO:0032740,GO:0032743,GO:0032753,GO:0051092,GO:0042307,GO:0050714,GO:0051496,GO:0050870,GO:2000318,GO:2000570,GO:…	aggresome|centriolar satellite|cytoplasm|immunological synapse|membrane|neuromuscular junction|nucleus|plasma membrane|sarcolemma|ATP binding|calcium-dependent protein kinase C activity|metal ion binding|protein kinase activity|protein kinase C activity|protein serine kinase activity|protein serine/threonine kinase activity|CD4-positive, alpha-beta T cell proliferation|cell chemotaxis|inflammator…
LOC122930546	17.7204	7.77368	27.6672	3.55647	1.83045	0.0026486	0.0182499	Up	0.654261	0.668899	0.281243	0.631118	0.363036	0.297238	0.174663	0.258834	0.220129	0	0.189843	0.0171311	122930546	IL13RA1	protein_coding	Interleukin-13 receptor subunit alpha-1	bgar04060	Cytokine-cytokine receptor interaction	GO:0009897,GO:0005898,GO:0005886,GO:0043235,GO:0005127,GO:0019955,GO:0004896,GO:0004923,GO:0007166,GO:0019221,GO:0038165,GO:0008284	external side of plasma membrane|interleukin-13 receptor complex|plasma membrane|receptor complex|ciliary neurotrophic factor receptor binding|cytokine binding|cytokine receptor activity|leukemia inhibitory factor receptor activity|cell surface receptor signaling pathway|cytokine-mediated signaling pathway|oncostatin-M-mediated signaling pathway|positive regulation of cell population proliferation
LOC122930573	229.167	92.8994	365.435	3.94137	1.9787	1.67181e-18	4.20374e-16	Up	12.5324	13.394	9.77297	9.36573	11.8246	13.2035	2.3484	2.57433	4.21035	3.54627	2.00259	3.78632	122930573	PUDP	protein_coding	Pseudouridine-5'-phosphatase			GO:0005829,GO:0046872,GO:0016791,GO:1990738,GO:0009117	cytosol|metal ion binding|phosphatase activity|pseudouridine 5'-phosphatase activity|nucleotide metabolic process
LOC122930707	39.3378	9.63794	69.0377	7.15208	2.83836	0.000347998	0.00343641	Up	0.189758	5.08072	0.363358	0.199687	0.141062	0.693823	0.20954	0.318481	0.0468792	0.220139	0.127414	0.0790461	122930707	MX1	protein_coding	Interferon-induced GTP-binding protein Mx1	bgar03250	Viral life cycle - HIV-1	GO:0005737,GO:0005789,GO:0070382,GO:0016020,GO:0005874,GO:0005634,GO:0048471,GO:0005525,GO:0003924,GO:0008017,GO:0051607,GO:0045087	cytoplasm|endoplasmic reticulum membrane|exocytic vesicle|membrane|microtubule|nucleus|perinuclear region of cytoplasm|GTP binding|GTPase activity|microtubule binding|defense response to virus|innate immune response
LOC122930711	154.079	50.6307	257.528	5.08998	2.34766	0.0049009	0.0296171	Up	0.592235	11.6674	0.80697	1.77853	0.765254	0.5853	0.438514	0.319761	1.29562	0.702793	0.196015	0.266253	122930711	Mx2	protein_coding	Interferon-induced GTP-binding protein Mx2	bgar03250	Viral life cycle - HIV-1	GO:0005737,GO:0016020,GO:0005874,GO:0005634,GO:0005525,GO:0003924,GO:0008017,GO:0051607,GO:0045087,GO:0045071,GO:0009617,GO:0034340,GO:0009615	cytoplasm|membrane|microtubule|nucleus|GTP binding|GTPase activity|microtubule binding|defense response to virus|innate immune response|negative regulation of viral genome replication|response to bacterium|response to type I interferon|response to virus
LOC122930737	7.91368	15.8274	0	3.40721e-07	-21.4849	8.94158e-13	7.56763e-11	Down	0	0	0	0	0	0	0.0130499	0	1.16394	0	0	0	122930737	Cideb	protein_coding	Cell death activator CIDE-B			GO:0005829,GO:0048471,GO:0042802,GO:0097202,GO:0006915,GO:0097194,GO:0010942,GO:0090200,GO:0042981	cytosol|perinuclear region of cytoplasm|identical protein binding|activation of cysteine-type endopeptidase activity|apoptotic process|execution phase of apoptosis|positive regulation of cell death|positive regulation of release of cytochrome c from mitochondria|regulation of apoptotic process
LOC122930967	19.4022	11.6137	27.1908	2.33491	1.22337	0.00945383	0.0493602	Up	0.298143	0.152679	0.0695445	0.23409	0.177177	0.12322	0.0842201	0.121606	0.0753683	0.10744	0.0768167	0.0127083	122930967	Tlr8	protein_coding	Toll-like receptor 8	bgar04620	Toll-like receptor signaling pathway	GO:0010008,GO:0009897,GO:0005886,GO:0003677,GO:0003725,GO:0042802,GO:0038187,GO:0003727,GO:0071260,GO:0051607,GO:0007249,GO:0006954,GO:0045087,GO:0032695,GO:0045089,GO:0032727,GO:0032728,GO:0032731,GO:0032755,GO:0032757,GO:0032729,GO:0001932,GO:0009615,GO:0034158,GO:0002224	endosome membrane|external side of plasma membrane|plasma membrane|DNA binding|double-stranded RNA binding|identical protein binding|pattern recognition receptor activity|single-stranded RNA binding|cellular response to mechanical stimulus|defense response to virus|I-kappaB kinase/NF-kappaB signaling|inflammatory response|innate immune response|negative regulation of interleukin-12 production|pos…
LOC122930979	3856.03	1900.36	5811.7	3.05837	1.61276	4.4541e-20	1.48613e-17	Up	49.0721	41.9436	35.0075	49.9941	30.3547	54.3595	19.0265	11.3894	14.2836	11.8835	16.7088	16.1585	122930979	ABI3BP	protein_coding	Target of Nesh-SH3			GO:0062023,GO:0005576,GO:0005615,GO:0030198,GO:0010811	collagen-containing extracellular matrix|extracellular region|extracellular space|extracellular matrix organization|positive regulation of cell-substrate adhesion
LOC122930980	45.5135	29.3838	61.6432	2.10269	1.07224	0.00103948	0.00845127	Up	1.3192	2.12635	2.21721	3.43928	0.983977	2.26772	1.33255	0.625329	0.80742	1.10496	0.954607	1.30699	122930980		protein_coding
LOC122931003	83.473	120.806	46.1405	0.380675	-1.39337	0.000304093	0.00306389	Down	0.853594	0.503475	1.85503	0.235257	1.01791	0.684348	3.01937	2.75782	1.63849	1.66727	2.64569	2.77518	122931003	EPHX1	protein_coding	Epoxide hydrolase 1	bgar00980	Metabolism of xenobiotics by cytochrome P450	GO:0005789,GO:0033961,GO:0004301,GO:0019369,GO:0019439,GO:0009636	endoplasmic reticulum membrane|cis-stilbene-oxide hydrolase activity|epoxide hydrolase activity|arachidonic acid metabolic process|aromatic compound catabolic process|response to toxic substance
LOC122931061	173.401	257.924	88.8777	0.344362	-1.538	1.42612e-06	2.96326e-05	Down	0.80083	1.8756	2.30404	1.13843	3.12347	1.20243	3.6035	6.75045	4.8107	7.66461	3.69682	5.29188	122931061	rgn	protein_coding	Regucalcin	bgar00030,bgar00053	Pentose phosphate pathway|Ascorbate and aldarate metabolism	GO:0005737,GO:0005634,GO:0005509,GO:0030234,GO:0004341,GO:0008270,GO:0006874,GO:0019853,GO:0032781,GO:0050848	cytoplasm|nucleus|calcium ion binding|enzyme regulator activity|gluconolactonase activity|zinc ion binding|cellular calcium ion homeostasis|L-ascorbic acid biosynthetic process|positive regulation of ATP-dependent activity|regulation of calcium-mediated signaling
LOC122931072	32.8522	19.5371	46.1674	2.3649	1.24178	0.00619844	0.0354428	Up	0.269321	0.479676	0.357529	0.67241	0.194319	0.088909	0.118421	0.102368	0.100455	0.238268	0.234024	0.116149	122931072	lpar1-b	protein_coding	Lysophosphatidic acid receptor 1-B	bgar04080,bgar04540,bgar04810	Neuroactive ligand-receptor interaction|Gap junction|Regulation of actin cytoskeleton	GO:0009986,GO:0005768,GO:0005886,GO:0070915,GO:0007202,GO:0007193,GO:0010977,GO:0043410,GO:0035025,GO:0051496,GO:0008360	cell surface|endosome|plasma membrane|lysophosphatidic acid receptor activity|activation of phospholipase C activity|adenylate cyclase-inhibiting G protein-coupled receptor signaling pathway|negative regulation of neuron projection development|positive regulation of MAPK cascade|positive regulation of Rho protein signal transduction|positive regulation of stress fiber assembly|regulation of cell …
LOC122931096	69.6924	36.652	102.733	2.80396	1.48747	0.00471588	0.0286687	Up	0.674752	0.928641	1.01518	1.60396	1.37939	8.24972	0.900663	1.04551	0.633046	0.922562	0.84545	0.861298	122931096	SMN1	protein_coding	Survival of motor neuron protein			GO:0030424,GO:0015030,GO:0005737,GO:0005829,GO:0097504,GO:0005654,GO:0005634,GO:0043204,GO:0032797,GO:0034719,GO:0030018,GO:0003723,GO:0006353,GO:0007399,GO:0000387	axon|Cajal body|cytoplasm|cytosol|Gemini of coiled bodies|nucleoplasm|nucleus|perikaryon|SMN complex|SMN-Sm protein complex|Z disc|RNA binding|DNA-templated transcription termination|nervous system development|spliceosomal snRNP assembly
LOC122931116	14983.4	21847.4	8119.4	0.371634	-1.42805	9.3231e-10	4.24556e-08	Down	362.166	231.211	299.877	266.334	236.704	99.6033	631.873	837.926	651.534	668.333	802.896	662.833	122931116	FABP3	protein_coding	Fatty acid-binding protein, heart	bgar03320	PPAR signaling pathway	GO:0005737,GO:0008289,GO:0042750	cytoplasm|lipid binding|hibernation
LOC122931211	29.6183	41.1086	18.128	0.4424	-1.17658	0.00196256	0.0143189	Down	0.211624	0.177284	0.0922877	0.275143	0.112858	0.0688492	0.266511	0.365217	0.558422	0.36902	0.373773	0.261397	122931211	Sowahc	protein_coding	Ankyrin repeat domain-containing protein SOWAHC
LOC122931706	4.46837	0.917189	8.01955	8.6643	3.11508	0.00478787	0.029025	Up	0.350745	0.643626	0.351802	0.451118	0	0.82017	0.218482	0	0	0	0.0539707	0.0535726	122931706	Col26a1	protein_coding	Collagen alpha-1(XXVI) chain			GO:0005581,GO:0005783,GO:0031012,GO:0005576,GO:0005794,GO:0010811	collagen trimer|endoplasmic reticulum|extracellular matrix|extracellular region|Golgi apparatus|positive regulation of cell-substrate adhesion
LOC122931896	2214.15	3426.57	1001.73	0.29237	-1.77413	1.03456e-06	2.22424e-05	Down	12.1596	36.7996	12.4514	10.5843	12.1342	10.6913	36.1286	63.793	50.0497	41.2425	31.346	114.061	122931896	Ucp2	protein_coding	Dicarboxylate carrier SLC25A8			GO:0005737,GO:0005743,GO:0031966,GO:0005739,GO:0015297,GO:0015183,GO:0015140,GO:0015131,GO:0017077,GO:0140787,GO:0042803,GO:0015078,GO:0008271,GO:0022857,GO:1990845,GO:0007568,GO:0015740,GO:0034198,GO:0071333,GO:0032869,GO:0007565,GO:0006541,GO:0006096,GO:0097421,GO:0030225,GO:0000266,GO:1990542,GO:0006839,GO:0043066,GO:0061179,GO:0010942,GO:0120162,GO:0072593,GO:0051881,GO:0009409,GO:0070542,GO:…	cytoplasm|mitochondrial inner membrane|mitochondrial membrane|mitochondrion|antiporter activity|L-aspartate transmembrane transporter activity|malate transmembrane transporter activity|oxaloacetate transmembrane transporter activity|oxidative phosphorylation uncoupler activity|phosphate ion uniporter activity|protein homodimerization activity|proton transmembrane transporter activity|secondary ac…
LOC122931902	1721.38	2534.83	907.934	0.358149	-1.48137	2.01246e-14	2.29712e-12	Down	17.6358	19.4656	27.6687	24.7563	23.7572	20.1394	68.7662	78.5063	39.3897	84.0469	44.7883	77.6506	122931902	hsdl2	protein_coding	Hydroxysteroid dehydrogenase-like protein 2			GO:0005777,GO:0016491	peroxisome|oxidoreductase activity
LOC122931992	56.7147	34.7253	78.7041	2.269	1.18206	0.00900195	0.0475012	Up	1.11049	2.02472	0.614039	0.700407	0.975007	0.825628	0.438986	0.0657108	0.502963	0.609928	0.867526	0.391421	122931992	Trim25	protein_coding	E3 ubiquitin/ISG15 ligase TRIM25			GO:0005737,GO:0010494,GO:0005829,GO:0016604,GO:0005654,GO:0005634,GO:0016874,GO:0046872,GO:0039552,GO:0003713,GO:0061630,GO:0004842,GO:1990830,GO:0045087,GO:0046597,GO:0051091,GO:0043123,GO:0051092,GO:0006513,GO:0032880,GO:0046596,GO:0043627,GO:0033280,GO:0044790,GO:0030433,GO:0006511,GO:0019076	cytoplasm|cytoplasmic stress granule|cytosol|nuclear body|nucleoplasm|nucleus|ligase activity|metal ion binding|RIG-I binding|transcription coactivator activity|ubiquitin protein ligase activity|ubiquitin-protein transferase activity|cellular response to leukemia inhibitory factor|innate immune response|negative regulation of viral entry into host cell|positive regulation of DNA-binding transcrip…
LOC122931997	366.631	237.07	496.191	2.09397	1.06624	2.53337e-05	0.000378261	Up	6.69389	5.45152	5.49914	7.28116	2.78898	7.5968	2.6686	1.6713	2.85277	3.35875	3.48441	3.55218	122931997	tmem198	protein_coding	Transmembrane protein 198			GO:0031410,GO:0005886,GO:0012506,GO:0016055	cytoplasmic vesicle|plasma membrane|vesicle membrane|Wnt signaling pathway
LOC122932147	2.06251	3.80089	0.324133	0.0987976	-3.33938	0.00909146	0.0478571	Down	0	0	0	0.133822	0	0	0.324059	0.12806	0.439833	0.189679	0.320204	0.127137	122932147	THIO	protein_coding	Thioredoxin	bgar04621,bgar05132	NOD-like receptor signaling pathway|Salmonella infection	GO:0005737,GO:0015035	cytoplasm|protein-disulfide reductase activity
LOC122932188	139.602	258.076	21.1282	0.0816042	-3.61521	7.18801e-12	5.13218e-10	Down	0.15513	0.0203334	0.622389	0.17102	1.22322	0.414571	5.11458	9.04201	6.44396	4.70666	4.6036	3.75726	122932188	SLC25A15	protein_coding	Mitochondrial ornithine transporter 1			GO:0016020,GO:0005743,GO:0005739,GO:0015297,GO:0061459,GO:0015189,GO:0000064,GO:0022857,GO:1903826,GO:1903401,GO:1990575,GO:0000050	membrane|mitochondrial inner membrane|mitochondrion|antiporter activity|L-arginine transmembrane transporter activity|L-lysine transmembrane transporter activity|L-ornithine transmembrane transporter activity|transmembrane transporter activity|L-arginine transmembrane transport|L-lysine transmembrane transport|mitochondrial L-ornithine transmembrane transport|urea cycle
LOC122932284	599.007	806.919	391.096	0.484776	-1.04461	9.89161e-05	0.00121372	Down	6.816	18.6785	17.8384	12.7144	21.2238	21.3636	32.8132	26.0006	38.3536	24.9336	40.0909	49.4337	122932284		non_coding
LOC122932445	20599.1	12220.6	28977.6	2.37124	1.24564	5.94341e-06	0.000105871	Up	859.379	711.33	793.886	982.214	471.072	935.551	239.333	236.12	292.821	273.199	345.327	690.191	122932445	APOBEC2	protein_coding	C-U-editing enzyme APOBEC-2			GO:0005737,GO:0005634,GO:0004126,GO:0042802,GO:0046872,GO:0003723,GO:0016554,GO:0080111,GO:0016556,GO:0006397	cytoplasm|nucleus|cytidine deaminase activity|identical protein binding|metal ion binding|RNA binding|cytidine to uridine editing|DNA demethylation|mRNA modification|mRNA processing
LOC122932462	155.347	93.5564	217.137	2.3209	1.21469	6.11521e-06	0.000108486	Up	2.53117	1.27433	2.64295	4.93336	2.73317	1.74832	1.27348	1.07839	0.987682	1.20683	1.46206	1.13009	122932462	SFRP2	protein_coding	Secreted frizzled-related protein 2	bgar04310	Wnt signaling pathway	GO:0062023,GO:0005615,GO:0061133,GO:0001968,GO:0005178,GO:0048018,GO:0017147,GO:0030509,GO:0001569,GO:0060070,GO:0003214,GO:0010659,GO:0007267,GO:0031668,GO:0071481,GO:0002063,GO:0030199,GO:0060028,GO:0048546,GO:0042733,GO:0071425,GO:0008584,GO:0007501,GO:0030514,GO:0090090,GO:0010667,GO:0030308,GO:0030336,GO:0008285,GO:0043154,GO:0061185,GO:0045892,GO:0050680,GO:0010719,GO:1902042,GO:0010629,GO:…	collagen-containing extracellular matrix|extracellular space|endopeptidase activator activity|fibronectin binding|integrin binding|receptor ligand activity|Wnt-protein binding|BMP signaling pathway|branching involved in blood vessel morphogenesis|canonical Wnt signaling pathway|cardiac left ventricle morphogenesis|cardiac muscle cell apoptotic process|cell-cell signaling|cellular response to extr…
LOC122932497	75.4017	47.7624	103.041	2.15573	1.10818	0.00289327	0.0195476	Up	1.42091	1.07448	0.579474	1.46102	1.61198	2.86256	0.948321	0.908055	0.537478	0.711633	1.0812	0.257573	122932497		protein_coding
LOC122932546	754.403	1353.89	154.917	0.114404	-3.12779	2.42692e-27	2.10535e-24	Down	0.734383	1.03803	1.35374	1.31151	2.59683	1.57802	11.6187	12.1565	13.3946	22.1805	12.2226	7.15762	122932546	dgat2	protein_coding	Diacylglycerol O-acyltransferase 2	bgar00561	Glycerolipid metabolism	GO:0005789,GO:0005811,GO:1990578,GO:0004144,GO:0050252,GO:0006651,GO:0006071,GO:0006640,GO:0019432	endoplasmic reticulum membrane|lipid droplet|perinuclear endoplasmic reticulum membrane|diacylglycerol O-acyltransferase activity|retinol O-fatty-acyltransferase activity|diacylglycerol biosynthetic process|glycerol metabolic process|monoacylglycerol biosynthetic process|triglyceride biosynthetic process
LOC122932553	691.396	980.989	401.804	0.409533	-1.28795	0.00139855	0.0107652	Down	5.09367	8.88371	4.99892	6.90431	19.2774	4.3947	36.3516	43.3106	10.5407	15.0495	15.973	8.85317	122932553	TEKT1	protein_coding	Tektin-1			GO:0005879,GO:0015630,GO:0031514,GO:0005634,GO:0060271,GO:0060294	axonemal microtubule|microtubule cytoskeleton|motile cilium|nucleus|cilium assembly|cilium movement involved in cell motility
LOC122932644	90.9197	124.967	56.8726	0.456017	-1.13284	1.47362e-08	4.94026e-07	Down	0.514305	0.980061	0.701033	0.865016	0.673967	0.468718	1.92219	1.71641	1.52903	1.46648	1.42449	1.61943	122932644	pex12.L	protein_coding	Peroxisome assembly protein 12-B	bgar04146	Peroxisome	GO:0005778,GO:0008022,GO:0008270,GO:0016558,GO:0016567	peroxisomal membrane|protein C-terminus binding|zinc ion binding|protein import into peroxisome matrix|protein ubiquitination
LOC122932734	122.973	77.9918	167.953	2.15733	1.10924	0.00145323	0.0111007	Up	4.78616	6.13359	1.61759	5.06851	3.40323	3.50352	1.28814	2.01695	3.65218	1.70711	1.12872	1.85937	122932734	Gstm4	protein_coding	Glutathione S-transferase Mu 4	bgar00480,bgar00980,bgar00982,bgar00983	Glutathione metabolism|Metabolism of xenobiotics by cytochrome P450|Drug metabolism - cytochrome P450|Drug metabolism - other enzymes	GO:0005737,GO:0005829,GO:0045171,GO:0019899,GO:0043295,GO:0004364,GO:0004464,GO:0042803,GO:0006749,GO:0042759,GO:0018916,GO:0042178	cytoplasm|cytosol|intercellular bridge|enzyme binding|glutathione binding|glutathione transferase activity|leukotriene-C4 synthase activity|protein homodimerization activity|glutathione metabolic process|long-chain fatty acid biosynthetic process|nitrobenzene metabolic process|xenobiotic catabolic process
LOC122932848	129.623	28.8089	230.437	7.99924	2.99986	1.74199e-05	0.000272284	Up	0.582129	5.87522	0.134135	0.713304	1.0051	1.86893	0.27196	0.326773	0.171021	0.215114	0.123468	0.230696	122932848	WDR49	protein_coding	WD repeat-containing protein 49
LOC122932852	5.86529	10.8642	0.866383	0.0800442	-3.64306	0.00465551	0.0283879	Down	0.0185257	0.0169976	0	0	0.018936	0.0346559	0.0173098	0.0855049	0.537002	0.472817	0.0171038	0	122932852		protein_coding
[truncated: 590 more rows]
