# Supplementary material for: Dynamic transcriptome analysis highlights collagen-integrin-mediated extracellular matrix remodeling underlying sexual dimorphism in the amplexus muscle of Bufo gargarizans
Source: Biol Sex Differ. 2026 Feb 8;17:49. doi: 10.1186/s13293-026-00851-7 (PMC12983625; doi:10.1186/s13293-026-00851-7)
Supplement: Supplementary file 5 — Supplementary Material 5 [file 13293_2026_851_MOESM5_ESM.xlsx]

## Sheet: KEGG.top.Total
id	Pathway	Classification_level1	Classification_level2	ListHits	p-value	Enrichment_score	geneID
bgar04110	Cell cycle	Cellular Processes	Cell growth and death	11	0.000383831	2.54843	CCNA2/CDC25A/CDCA5/CDK1/DDX11/ESPL1/LOC122944942/LOC122944958/MCM6/MCM7/NDC80
bgar04814	Motor proteins	Cellular Processes	Cell motility	17	0.0299827	1.5148	DNAH3/KIF20A/KIF23/KIF2C/KIF4A/KIFC1/LOC122923509/LOC122923525/LOC122926458/LOC122927796/LOC122935926/LOC122937769/LOC122944233/MYL10/MYO1A/TNNC1/TNNI3
bgar04810	Regulation of actin cytoskeleton	Cellular Processes	Cell motility	11	0.03826	1.66202	BAIAP2/CXCR4/FGF10/FGF7/FGFR1/HRAS/IQGAP3/ITGB6/LOC122937769/MYL10/PXN
bgar04520	Adherens junction	Cellular Processes	Cellular community - eukaryotes	8	0.0029613	2.52737	BAIAP2/FGFR1/LOC122920743/LOC122937769/MYL10/NECTIN1/NECTIN3/WASF3
bgar04510	Focal adhesion	Cellular Processes	Cellular community - eukaryotes	14	0.00331498	1.94608	COL1A1/COL2A1/COL4A1/COL6A1/COL6A2/COL6A3/HRAS/IGF1/ITGB6/LOC122937769/LOC122937796/MYL10/PARVA/PXN
bgar04514	Cell adhesion molecules	Environmental Information Processing	Signaling molecules and interaction	13	0.00420212	1.96421	IGSF11/LOC122919385/LOC122919480/LOC122923501/LOC122946019/LOC122946020/LOC122946171/NECTIN1/NECTIN3/NLGN2/SIGLEC1/SLITRK2/VCAN
bgar04512	ECM-receptor interaction	Environmental Information Processing	Signaling molecules and interaction	8	0.0131667	2.13855	COL1A1/COL2A1/COL4A1/COL6A1/COL6A2/COL6A3/ITGB6/LOC122937796
bgar04060	Cytokine-cytokine receptor interaction	Environmental Information Processing	Signaling molecules and interaction	12	0.0297704	1.66807	CCL19/CXCR4/IL11RA/LOC122926113/LOC122926775/LOC122926890/LOC122930546/LOC122940881/LOC122946689/MSTN/TNFRSF19/TNFRSF9
bgar04148	Efferocytosis	Cellular Processes	Transport and catabolism	8	0.0131667	2.13855	ANO4/ARG1/ATP2A2/CAMK2A/LOC122926902/LOC122928325/MEGF11/P2RY12
bgar04145	Phagosome	Cellular Processes	Transport and catabolism	10	0.0142792	1.93063	C3/LOC122919385/LOC122919480/LOC122927678/LOC122927680/LOC122927796/LOC122946019/LOC122946020/LOC122946171/MSR1
