# Supplementary material for: Dynamic transcriptome analysis highlights collagen-integrin-mediated extracellular matrix remodeling underlying sexual dimorphism in the amplexus muscle of Bufo gargarizans
Source: Biol Sex Differ. 2026 Feb 8;17:49. doi: 10.1186/s13293-026-00851-7 (PMC12983625; doi:10.1186/s13293-026-00851-7)
Supplement: Supplementary file 6 — Supplementary Material 6 [file 13293_2026_851_MOESM6_ESM.xlsx]

## Sheet: gsea.gsea.gene_set.report
Term_Ranked	Term	ES	NES	pval	fdr	geneset_size	matched_size	core_genes
1	Ribosome(bgar03010)	0.38563	1.90833	0	0.0149519	149	144	LOC122929745,LOC122931955,LOC122943400,LOC122942104,RPS12,LOC122939094,RPLP0,RPL18A,RPL13,RPS6,RPL26L1,RPS8,RPL23A,RPS7,LOC122941134,LOC122941087,LOC122938893,MRPL28,LOC122940119,RPL38,LOC122933405,LOC122924870,LOC122924333,LOC122934523,RPL27,RPL10A,LOC122928863,RPL4,RPS15,RPS16,RPL5,RPL39,LOC122926409,RPL22L1,RPL30,RPL7,RPL15,RPS9,RPL28,RPL11,RPS19,RPS29,RPS5,LOC122933018,RPL17,RPS23,RPL23,RPL24…
2	Retinol metabolism(bgar00830)	0.416509	1.75678	0	0.0364212	61	57	LOC122941776,DHRS3,LOC122934027,LOC122924609,LOC122940690,LOC122944140,RDH10,ALDH1A3,ALDH1A1,LOC122942060,LOC122942222
3	Linoleic acid metabolism(bgar00591)	0.45925	1.59712	0.0181406	0.102219	28	25	LOC122934027,PLB1,LOC122940690,PLA2G4C,LOC122929054,LOC122923881,LOC122941761,LOC122935596,LOC122920403,LOC122940043,LOC122921654,LOC122920277
4	Calcium signaling pathway(bgar04020)	0.282429	1.52682	0	0.141123	265	246	FGF8,TNNC1,LOC122935926,FGF7,PLN,FGF10,FGFR4,PLCD4,PDE1A,ATP2A2,LHCGR,MYLK3,EDNRB,ERBB4,FLT4,LOC122920651,PLCB1,GRIN2C,NGF,GRPR,GRIN3A,TACR1,FGFR1,LOC122936072,DRD5,LOC122926685,PDGFD,ITPKB,TGFA,LOC122923127,GRIN2D,LOC122922825,LOC122936247,TRDN,EGF,ERBB3,CAMK2A,LOC122923313,LOC122944437,FGF5,FGF20,FGF3,HRH2,FGF21,P2RX3,NTSR1,CHRM5,GRIN2A,PLCG1,GRIN2B,LOC122942457,LOC122923107,LOC122927346,MYLK4,…
5	ECM-receptor interaction(bgar04512)	0.347721	1.52031	0.0179487	0.122203	84	79	LOC122925890,COL4A6,LAMA2,HSPG2,ITGB6,COL4A1,COL4A5,LAMA4,COL4A2,AGRN,LAMB1,FRAS1,LAMC1,LAMA5,COL6A3,ITGA7,COL6A2,COL6A1,LOC122944126,COL1A1,LOC122937796,CD36,TNR,LOC122929708,LAMB2,ITGA11,LOC122943407,LAMB3,ITGA4,LAMA1,SV2C,COL2A1
6	Steroid hormone biosynthesis(bgar00140)	0.36294	1.50945	0.00457666	0.112714	62	55	LOC122934027,LOC122940690,LOC122934643,LOC122926655,LOC122926656,HSD11B2,LOC122919538,LOC122928538,LOC122938626,LOC122943639,LOC122923913,LOC122924470,LOC122938238,LOC122927631,LOC122923881,HSD17B3,LOC122924097
7	Cardiac muscle contraction(bgar04260)	0.280889	1.29171	0.0820513	0.413333	87	83	TPM4,TNNC1,LOC122935926,TNNI3,ATP2A2,LOC122920651,MYL4,MYL2,LOC122933273,LOC122922825,LOC122936247,TRDN,CACNB3,LOC122921494
8	Notch signaling pathway(bgar04330)	0.298741	1.28349	0.102757	0.387023	66	65	HES1,LOC122926853,LOC122946493,LOC122945432,CTBP1,LOC122926226,LOC122935014,MAML3,LOC122926855,LOC122926858,LOC122946584,NUMBL,DTX1,JAG1,MAML2,JAG2,KAT2A,LOC122926854
9	Focal adhesion(bgar04510)	0.230663	1.19664	0.0935065	0.58364	205	203	PAK5,MYL10,LOC122925890,MYLK3,LOC122937769,COL4A6,LAMA2,FLT4,IGF1,MYL2,ITGB6,COL4A1,COL4A5,RASGRF1,LAMA4,COL4A2,LAMB1,TLN2,LAMC1,LAMA5,COL6A3,PDGFD,CAV3,ITGA7,COL6A2,COL6A1,EGF,LOC122944126,COL1A1,LOC122937796
10	Motor proteins(bgar04814)	0.230243	1.18886	0.0962099	0.552905	194	193	LOC122926458,TPM4,MYH7B,TNNC1,LOC122935926,TNNI1,MYL10,TNNT1,TNNI3,KIF26B,LOC122937769,KIF3C,KIF1B,MYL4,MYL2,DNAH12,LOC122933273,MYO1A,LOC122923805,DNAI3,LOC122938219,KIF11,LOC122930354,LOC122940394,LOC122945468,TUBB1,DNAH7
11	Biosynthesis of unsaturated fatty acids(bgar01040)	0.302582	1.17262	0.212411	0.554369	40	39	LOC122943401,HACD1,LOC122923913,FADS1,LOC122924097,LOC122922152,LOC122924850,LOC122945314,FADS2,LOC122924849
12	Adrenergic signaling in cardiomyocytes(bgar04261)	0.234768	1.15985	0.158904	0.547512	146	142	TPM4,TNNC1,LOC122935926,PLN,TNNI3,ATP2A2,LOC122920651,PLCB1,MYL4,PPP2R3A,MYL2,CREB3L2,PIK3R6,LOC122933273,LOC122936247,CACNB3,CAMK2A,LOC122921494
13	alpha-Linolenic acid metabolism(bgar00592)	0.351928	1.14653	0.272517	0.548824	23	20	PLB1,PLA2G4C,LOC122929054,FADS2,LOC122920403,LOC122921654,LOC122920277
14	TGF-beta signaling pathway(bgar04350)	0.232821	1.12076	0.217822	0.587263	131	117	PITX2,GDF7,TFRC,SMAD7,SKIL,HJV,TGFB2,RGMB,INHBA,BMPR1B,TGIF2,FBN1,AMH,DCN,SMAD1,TFDP1,LOC122925639,GDF5,LOC122922705,LOC122935126,SMAD6,INHBB
15	Glycosphingolipid biosynthesis - lacto and neolacto series(bgar00601)	0.27242	1.08869	0.316176	0.646919	62	47	LOC122939140,B3GALT1,LOC122920313,LOC122946791,LOC122919883,LOC122946643,LOC122925571,LOC122945936,LOC122946277,ST3GAL3,LOC122928681,ST8SIA1,A4GALT,LOC122932313
16	Glycosphingolipid biosynthesis - globo and isoglobo series(bgar00603)	0.33318	1.0881	0.357143	0.610455	26	20	LOC122946791,LOC122919883,LOC122946643,LOC122945936,LOC122946277,ST8SIA1,A4GALT
17	Regulation of actin cytoskeleton(bgar04810)	0.201126	1.086	0.229885	0.582611	238	231	FGF8,PAK5,FGF7,FGF10,MYL10,FGFR4,MYLK3,LOC122937769,APC2,PFN4,MYL2,ITGB6,GIT1,FGFR1,LOC122936072,PDGFD,LOC122931072,ITGA7,BAIAP2,EGF,LOC122920463,CYFIP2,LOC122922822,FGF5,LOC122920581,FGF20,FGF3,FGF21,LOC122922903,CHRM5,LOC122921050,LOC122920976,WASF1,LOC122946254,MYLK4,DIAPH2,MOS,LOC122934424,EGFR,RDX,FGF6,CXCR4,ITGA11,C5,FGFR3,PXN,RRAS,DIAPH3,ARHGEF1,ITGA4,LOC122929491,SOS2,LOC122944424
18	Pantothenate and CoA biosynthesis(bgar00770)	0.323004	1.07138	0.386005	0.594896	22	22	LOC122928457,LOC122928458,GADL1,ENPP1,ALDH1B1,COASY,UPB1,DPYS,LOC122928563
19	Drug metabolism - cytochrome P450(bgar00982)	0.230188	0.961729	0.512376	0.919165	64	62	LOC122924609,LOC122944140,LOC122941639,LOC122941320,LOC122934571,LOC122941285,LOC122943181,LOC122933813,LOC122923199,LOC122940804,LOC122943302,LOC122943376,LOC122944110,LOC122924698,LOC122945807,LOC122932279,LOC122932734,LOC122932278,LOC122944187,LOC122930767
20	Wnt signaling pathway(bgar04310)	0.188259	0.944334	0.597765	0.935888	168	162	FZD9,CBY1,FZD8,LOC122928575,APC2,PLCB1,WNT16,FZD2,CTBP1,AXIN2,VANGL2,LOC122922828,FRZB,PORCN,LOC122928382,SERPINF1,CAMK2A,CXXC4,NKD2
21	ErbB signaling pathway(bgar04012)	0.207148	0.924238	0.639903	0.959977	82	81	PAK5,ERBB4,NRG1,TGFA,EGF,ERBB3,CAMK2A,LOC122944437,LOC122922903,EREG,PLCG1,LOC122946254,SHC2,EGFR
22	Phototransduction(bgar04744)	0.252258	0.859299	0.667436	1	26	24	LOC122931345,LOC122920987,GNAT1,CNGA1,PDE6B,PDE6A,GNAT2,SAG,GRK1,CALM2,PDE6G,GUCA1B
23	Polycomb repressive complex(bgar03083)	0.193219	0.848961	0.792553	1	80	80	JARID2,LOC122942462,CBX2,PHC2,CBX8,PCGF5,PCGF3,TFDP1
24	Fatty acid degradation(bgar00071)	0.205728	0.824204	0.761798	1	49	49	LOC122938953,LOC122924609,LOC122944140
25	Hedgehog signaling pathway(bgar04340)	0.190997	0.782566	0.860674	1	50	50	GAS1,HHATL,GLI3,SMO,CDON,LOC122927346,GPR161,MOSMO,GLI2,EVC2,ARRB2,GLI1,LOC122933204,LRP2,FBXW11,EVC
26	mRNA surveillance pathway(bgar03015)	0.171902	0.779175	0.904891	1	89	88	PPP2R3A,LOC122940432,UPF3A,PABPN1L,LOC122940439,CPSF4L,LOC122923380,PPP2R3B,LOC122924046,LOC122941510,CSTF1,SMG6,PPP2R5B,LOC122939314,PPP2R2C,PYM1
27	Adherens junction(bgar04520)	0.161449	0.744421	0.961749	1	100	100	WASF3,MYL10,LOC122937769,MYL2,FGFR1,FARP2,NECTIN3,BAIAP2,FYN
28	PPAR signaling pathway(bgar03320)	0.169054	0.732153	0.938462	1	80	68	LOC122925756,LOC122927687,LOC122935867,LOC122926532,LOC122926531,CD36,LOC122926914,LOC122944170,APOA5,CPT1B,UBB,FADS2,HMGCS1,CPT1A,LOC122930997,LOC122944805,LOC122943473,ACADL
29	Fatty acid elongation(bgar00062)	0.185939	0.709481	0.922717	1	39	38	LOC122943401,HACD1,LOC122923913,LOC122924097,LOC122922152
30	Progesterone-mediated oocyte maturation(bgar04914)	0.140823	0.65835	0.990361	1	104	103	IGF1,SPDYA,CDC25B,LOC122931712,LOC122931718,BUB1,CCNA1,LOC122930320,CCNB1,LOC122922903,LOC122927346,LOC122946254,LOC122931713,MOS,LOC122933218,LOC122920045,LOC122944958,LOC122931717
31	Lysine degradation(bgar00310)	0.13793	0.583506	1	1	67	67	PLOD2,HYKK,SMYD1,COLGALT2,BBOX1,SMYD2
32	Glycosaminoglycan biosynthesis - chondroitin sulfate / de...(bgar00532)	0.175654	0.575407	0.970982	1	21	21	CHST11,CHST12,CHST3,CSGALNACT1,DSEL,UST
33	Nitrogen metabolism(bgar00910)	0.182523	0.566467	0.978873	1	20	17	LOC122935558,LOC122935556,LOC122923818,CA6
34	Ether lipid metabolism(bgar00565)	0.136271	0.537052	1	0.995942	47	44	PLB1,PLA2G4C,GAL3ST1,LOC122929054
35	Fanconi anemia pathway(bgar03460)	0.133484	0.535751	0.995556	0.96834	51	51	LOC122944829,HES1,FAAP100,MLH1,EME1,FANCM,UBE2T,FANCI,LOC122932164,FANCF,REV3L,ERCC4,ERCC1,RMI2
36	Mucin type O-glycan biosynthesis(bgar00512)	-0.156632	-0.55537	0.992982	0.984612	40	35	GALNT2,GALNT11,LOC122929673,LOC122929674,GALNTL6,LOC122932183,LOC122941255
37	Porphyrin metabolism(bgar00860)	-0.178797	-0.568715	0.967213	0.991411	22	21	UROD,ALAD,LOC122940927,HMOX2,LOC122944920
38	Base excision repair(bgar03410)	-0.150423	-0.569046	0.993197	1	44	44	ADPRS,POLD3,UNG,LOC122934438,POLE,LOC122923938
39	Starch and sucrose metabolism(bgar00500)	-0.171165	-0.602461	0.97148	1	33	32	LOC122928606,LOC122940890,LOC122927449,GCK,LOC122938632
40	Histidine metabolism(bgar00340)	-0.192245	-0.640487	0.948161	1	28	27	CNDP2,ALDH3A2,LOC122945627,LOC122945676
41	Mismatch repair(bgar03430)	-0.205188	-0.658431	0.926186	1	22	22	POLD3,LOC122934438,LOC122941026
42	beta-Alanine metabolism(bgar00410)	-0.185029	-0.660916	0.961679	1	35	34	ALDH16A1,HADHA,EHHADH,LOC122941509,SMOX,LOC122938492,ALDH2,LOC122920496,CNDP1,ALDH6A1,LOC122941193,CNDP2,CSAD,ALDH3A2
43	GnRH signaling pathway(bgar04912)	-0.159434	-0.695993	0.963756	0.996321	98	94	MAPK10,MMP2,LOC122922328,PTK2B,LOC122942146,GNRH1,ADCY3,MAPK8,LOC122919785,LOC122928630,LOC122937994,ADCY9,LOC122921592,LOC122923186,ADCY1,LOC122921663,MAPK12,LOC122927350,ITPR1,GRB2,MMP14,PRKCB,PRKCD,LOC122933278,SOS1,PLD2,NRAS,CALM1,ITPR2,KRAS,MAPK11,LOC122943203,LOC122938892,CACNA1D,CALML4,CACNA1F
44	Oocyte meiosis(bgar04114)	-0.155376	-0.718605	0.967267	0.988008	127	125	ANAPC2,ADCY9,PPP2R5A,CUL1,ADCY1,SMC1A,CDK2,LOC122921663,MAPK12,LOC122927350,LOC122926444,ITPR1,CCNE2,LOC122926445,YWHAB,RPS6KA1,LOC122933278,PPP3CB,PPP1CB,YWHAZ,PGR,YWHAQ,LOC122919832,CPEB2,CALM1,LOC122925737,SMC1B,RPS6KA3,ITPR2,LOC122944949,ANAPC13,PPP2CA,LOC122944554,PPP2R1B,MAPK11,LOC122943203,PKMYT1,CALML4
45	RNA degradation(bgar03018)	-0.175328	-0.754169	0.905316	0.959588	78	77	C1D,CNOT8,DDX6,LSM3,TTC37,DCP1B,WDR61,EDC4,PATL1,HSPA9,CNOT1,CNOT4,LSM2,CNOT7,LSM7,LOC122927131,ZCCHC7,LOC122926377,LOC122940188,EXOSC3,EXOSC8,LSM1,PNPT1,EXOSC5,DHX36,BTG3,EXOSC6,TOB2,XRN1,LOC122924893,BTG2,LOC122919947,BTG1,DCP2,DCP1A,LOC122919948,CNOT9,LOC122939258
46	Other types of O-glycan biosynthesis(bgar00514)	-0.198614	-0.786955	0.818653	0.923457	56	53	POGLUT1,POMT1,GALNT2,GALNT11,GALNTL6,POMT2,LOC122932183,B4GALT1,POFUT1,LOC122930596,LOC122928504
47	Apelin signaling pathway(bgar04371)	-0.170853	-0.795433	0.907015	0.919241	130	127	MTOR,AKT1,LOC122928630,ADCY9,MYLK2,NRF1,PIK3C3,LOC122920759,GNGT1,ADCY1,GNAI3,RYR1,LOC122921663,LOC122927350,ITPR1,TGFBR1,MYLK,PRKAA2,LOC122921809,ACTA2,LOC122931705,MAP1LC3B,AGTR1,LOC122940368,SLC8A2,NRAS,CALM1,PIK3R5,BECN1,MAP1LC3C,LOC122939246,PRKAG2,ITPR2,PIK3R4,KRAS,LOC122922870,LOC122938785,SLC9A1,MEF2D,LOC122930441,CALML4,PDE3B,PRKAA1,SERPINE1,CCN2
48	Tryptophan metabolism(bgar00380)	-0.205891	-0.804768	0.801038	0.912795	57	51	LOC122922544,LOC122920154,ALDH16A1,HADHA,LOC122944374,KYAT3,EHHADH,LOC122946244,AADAT,LOC122932660,LOC122939163,ALDH2,DHTKD1,LOC122920496,DLD,LOC122931737,AANAT,LOC122932900,LOC122928754,ALDH3A2,TPH2,LOC122920683
49	Primary bile acid biosynthesis(bgar00120)	-0.241153	-0.814075	0.756272	0.904916	31	27	ACOT8,HSD17B4,LOC122929108,LOC122921989,CH25H,LOC122921922,LOC122922124,AMACR,LOC122926607,LOC122922779,LOC122944797,LOC122934953
50	Gap junction(bgar04540)	-0.188221	-0.81794	0.817556	0.906858	93	86	ITPR2,LOC122932713,LOC122944912,KRAS,TUBB4B,LOC122944743,LOC122944911,PRKG1,TUBB3,MAP2K5,PRKCG,LOC122935274,TUBA8
51	Fatty acid biosynthesis(bgar00061)	-0.266423	-0.834172	0.709343	0.884109	20	20	CBR4,ACSL3,FASN,ACSBG1,ACSBG2,ACSL4,ACACB,LOC122934432,ACACA
52	Melanogenesis(bgar04916)	-0.187903	-0.839141	0.795681	0.883031	109	101	NRAS,CALM1,LOC122924895,WNT10A,LOC122932707,WNT2,KRAS,GNAO1,LOC122921836,WNT5B,LOC122923129,LOC122919387,CALML4,PRKCG,LEF1,WNT6,WNT10B,LOC122942064,WNT9B
53	Steroid biosynthesis(bgar00100)	-0.238832	-0.839688	0.704626	0.890762	34	33	LOC122945066,LOC122919888,HSD17B7,NSDHL,LOC122932620,LOC122941188,LOC122944551,SC5D,LOC122944874,LOC122940948,LOC122942165,LOC122944550
54	Tyrosine metabolism(bgar00350)	-0.212332	-0.840803	0.746689	0.897678	64	56	LOC122932707,TAT,LOC122921836,LOC122941193,LOC122924472,LOC122928754,FAH,LOC122934300,LOC122924434,LOC122924471
55	Butanoate metabolism(bgar00650)	-0.273805	-0.850219	0.679012	0.885876	21	20	ABAT,HADH,ACAT1,HMGCL,AACS,HADHA,EHHADH,LOC122920496,LOC122933819,L2HGDH
56	One carbon pool by folate(bgar00670)	-0.272533	-0.852361	0.672794	0.890313	21	21	DHFR,ALDH1L2
57	FoxO signaling pathway(bgar04068)	-0.183245	-0.857039	0.799012	0.889808	146	140	LOC122944596,RBL2,ARAF,LOC122920154,PLK2,S1PR1,LOC122940839,MAPK8,BNIP3,PIK3CA,STAT3,AKT1,LOC122928630,LOC122926319,LOC122940803,LOC122932528,CDK2,MAPK12,CCND2,PIK3CD,GRB2,LOC122922613,IKBKB,TGFBR1,SOD2,LOC122933278,SOS1,PRKAA2,LOC122921809,LOC122940559,NRAS,INSR,PTEN,LOC122925737,LOC122940890,PRKAG2,LOC122946366,IL6,LOC122924048,KRAS,HOMER3,GABARAPL1,CDKN1A,LOC122937785,STK11,LOC122946419,MAPK11…
58	Basal transcription factors(bgar03022)	-0.231053	-0.858947	0.683938	0.895023	40	40	TAF12,TAF5,TAF10,GTF2A2,ERCC3,LOC122924694,TAF5L,GTF2A1L,GTF2H5,CDK7,LOC122938774,CCNH
59	Alanine, aspartate and glutamate metabolism(bgar00250)	-0.232949	-0.863922	0.684492	0.893167	44	40	AGXT,GLUL,NIT2,GOT2,LOC122929651,ALDH4A1,ASL,LOC122927437,LOC122928754,FOLH1B,AGXT2,ASS1
60	Folate biosynthesis(bgar00790)	-0.24969	-0.882387	0.652614	0.858522	33	31	GPHN,PCBD2,LOC122929034,GCH1,PTS,SPR,LOC122927317,PAH,GGH,TPH2,DHFR
61	Taurine and hypotaurine metabolism(bgar00430)	-0.277902	-0.902837	0.588737	0.817589	24	23	CSAD,CDO1,GGT1,GGT5
62	Metabolism of xenobiotics by cytochrome P450(bgar00980)	-0.217872	-0.92487	0.61794	0.77017	76	74	LOC122934282,LOC122927370,LOC122928638,LOC122924086,LOC122944920,LOC122942122,LOC122939969,LOC122941536,LOC122942312,LOC122927059,LOC122919467,LOC122946238
63	Nucleocytoplasmic transport(bgar03013)	-0.209006	-0.928123	0.6352	0.770573	99	97	TNPO1,NUP62CL,XPO6,THOC2,SUMO2,UPF2,KPNA6,SRRM1,NUP210,NUP107,THOC5,SAP18,POM121,THOC3,KPNB1,NUP188,KPNA1,ACIN1,LOC122929055,CSE1L,NUP160,TNPO3,DDX39B,NUP98,NUP58,RAE1,XPO1,KPNA4,RAN,NUP88,LOC122930304,UPF1,ALYREF,XPO7,NCBP2,NUP85,NUP133,IPO8,LOC122931282,KPNA3,NUP214,SUMO1,LOC122946160,NUP54,CASC3,THOC1,TMEM33,RANGAP1,GLE1,NMD3,THOC7,NUP155,NUP43,NXT2,SEH1L,IPO4,IPO13,NUP50,NUP210L,PHAX,SNUPN,NU…
64	Glycosaminoglycan biosynthesis - heparan sulfate / heparin(bgar00534)	-0.29942	-0.932663	0.551786	0.768072	23	20	HS3ST3B1,HS3ST1
65	p53 signaling pathway(bgar04115)	-0.220388	-0.935462	0.57377	0.769273	76	75	SESN1,LOC122924048,LOC122926099,LOC122938389,CDKN1A,IGFBP3,LOC122920244,LOC122940130,LOC122945081,SERPINE1,GADD45B,BCL2,THBS1
66	Sphingolipid metabolism(bgar00600)	-0.239104	-0.942744	0.532423	0.758359	52	51	DEGS2,NEU1,SPTLC1,GBA2,ASAH1,NEU3,LOC122932110,PLPP3,CERK,CERS5,DEGS1,HEXB,LOC122941015,ACER2,LOC122946661,PLPP1,LOC122919833,KDSR,LOC122942161,LOC122944426,SGMS1,LOC122934008
67	VEGF signaling pathway(bgar04370)	-0.239835	-0.966102	0.520619	0.704948	58	58	AKT1,LOC122928630,LOC122921592,LOC122923186,MAPK12,PIK3CD,PRKCB,LOC122933278,PPP3CB,BAD,NRAS,KRAS,LOC122938785,MAPK11,LOC122943203,LOC122944817,RAC2,MAPKAPK3,PRKCG
68	Nicotinate and nicotinamide metabolism(bgar00760)	-0.240904	-0.966925	0.53125	0.7114	66	58	LOC122926681,LOC122926836,NADK2,NMRK2,LOC122926680,SIRT3,LOC122926831,LOC122928843,LOC122926938,NUDT13,NADSYN1,LOC122928839,NT5C1A,BST1,NT5E
69	Valine, leucine and isoleucine degradation(bgar00280)	-0.243477	-0.970377	0.501667	0.710769	54	53	HSD17B10,ALDH16A1,HADHA,LOC122944374,LOC122928554,PCCB,EHHADH,ALDH2,LOC122920496,ACAA1,DBT,DLD,MCCC1,ALDH6A1,MCCC2,ACAA2,MCEE,MMUT,ACAD8,BCKDHB,ACADSB,LOC122928754,ALDH3A2,AGXT2
70	Vascular smooth muscle contraction(bgar04270)	-0.206916	-0.975026	0.524671	0.706498	142	133	ADCY9,MYLK2,MYH10,LOC122921592,LOC122923186,CALD1,ADCY1,LOC122920592,PLA2G10,LOC122921663,LOC122927350,ITPR1,CALCRL,PRKCB,PRKCD,LOC122923919,EDN2,PPP1CB,MYLK,ACTA2,EDN3,AGTR1,LOC122940368,CALM1,MYH9,ADORA2B,MYH11,LOC122926819,LOC122934090,PRKCH,ITPR2,LOC122930262,KCNMB4,MYL9,LOC122944949,KCNMB1,AGT,LOC122933436,PRKG1,LOC122923129,BRAF,CACNA1D,CALML4,PRKCG,LOC122935274,RAMP2,AVPR1A,CACNA1F
71	MAPK signaling pathway(bgar04010)	-0.191928	-0.986051	0.48986	0.686728	296	284	MAP3K14,RPS6KA1,LOC122933278,PPP3CB,MAP4K1,MYD88,TRAF6,SOS1,MAP3K5,PTPN5,LOC122940559,IL1R1,CRK,LOC122934099,MKNK2,RAP1B,MAP3K8,TRADD,FLNA,NRAS,INSR,FOS,MAPK8IP2,TRAF2,NRK,EFNA5,AREG,CACNG1,DUSP1,LOC122945370,CACNG2,PSPN,RPS6KA3,CACNA2D2,FGF4,LOC122946366,MAP3K20,KRAS,CACNB2,MAP3K10,CACNA1I,CSF1R,JUND,MET,CACNA2D4,FGF23,LOC122923511,FLNC,LOC122940130,LOC122946419,LOC122946333,MAPK11,LOC122943203,…
72	Ferroptosis(bgar04216)	-0.262651	-0.988749	0.469501	0.68789	48	46	SAT1,LPCAT3,ACSL3,LOC122925800,LOC122926725,LOC122926722,SLC11A2,LOC122928641,ATG7,LOC122940285,ATG5,ACSL4,SLC39A14,GSS,LOC122931271,SLC3A2,MAP1LC3B,MAP1LC3C,LOC122934552,SATL1,LOC122935613,LOC122926724,LOC122928642
73	Cell cycle(bgar04110)	-0.207352	-0.993903	0.477379	0.682747	167	165	MCM7,STAG1,SMAD2,FZR1,RBL2,WAPL,LOC122939932,ORC6,LOC122919939,PRKDC,ANAPC2,PPP2R5A,CUL1,LOC122932528,SMC1A,RB1,BUB3,CDK2,LOC122926444,CCNE2,CCND2,HDAC1,E2F3,LOC122926445,YWHAB,ESCO1,MCM4,LOC122922500,YWHAZ,WEE1,ORC2,LOC122921809,DBF4,MCM2,YWHAQ,MCM3,LOC122939065,LOC122925737,SMC1B,LOC122946366,CDC14B,LOC122924048,E2F4,CDKN1A,WEE2,ANAPC13,PPP2CA,TICRR,LOC122944554,ZBTB17,PPP2R1B,CDK7,LOC122946419…
74	Peroxisome(bgar04146)	-0.228891	-1.01413	0.405772	0.636366	106	105	LOC122932644,PEX6,AGXT,PEX14,ACSL4,SOD2,PEX3,HACL1,PEX1,LOC122931705,ACAA1,DECR2,AMACR,XDH,LOC122927827,PRDX5,PXMP2,PIPOX,NUDT13,PEX11B,LOC122940929,HAO2,PECR,LOC122930441,ABCD1,IDH2,LOC122939969,PRDX1,LOC122932391,PEX11A,LOC122920683,MPV17
75	Purine metabolism(bgar00230)	-0.224395	-1.03789	0.3584	0.581565	134	131	AK8,NUDT9,APRT,AK2,ADCY3,AMPD1,HPRT1,LOC122934982,ENTPD4,ITPA,NPR2,PGM2,GMPR,ADCY9,HDDC3,PDE6C,RRM2B,PDE8B,LOC122943850,PDE6D,ADCY1,NME6,LOC122931865,PDE4A,RRM1,PDE11A,LOC122934132,PDE8A,PDE4C,LOC122931349,LOC122939229,XDH,PDE1C,ENTPD3,DCK,CANT1,AMPD3,LOC122943160,ENTPD8,ALLC,GMPS,LOC122934533,NTPCR,LOC122934901,LACC1,GUCY2F,NT5C1A,PDE4D,PDE7A,PDE3B,LOC122935274,LOC122943785,ADA2,AK9,AK1,NT5E
76	Fructose and mannose metabolism(bgar00051)	-0.292189	-1.04868	0.369912	0.561968	33	33	TKFC,GMPPB,GMDS,GMPPA,LOC122932950,PMM2,MPI,ALDOA,LOC122927449,FCSK,LOC122939258,PFKFB1
77	Galactose metabolism(bgar00052)	-0.305535	-1.04962	0.361111	0.567028	32	31	GALT,LOC122940890,LOC122927449,GCK,B4GALT1,LOC122939258,LOC122928504
78	Ubiquitin mediated proteolysis(bgar04120)	-0.228093	-1.05372	0.361486	0.564022	141	139	FZR1,UBE2J2,UBE2M,LOC122929084,UBA2,UBE3A,NEDD4,UBE4A,ELOC,ANAPC2,UBE2G2,UBOX5,DDB2,BRCA1,CUL1,DDB1,TRIM37,SYVN1,VHL,LOC122934912,UBA3,UBE2R2,COP1,UBE2B,HERC4,LOC122938715,CUL4B,FBXW8,UBE4B,TRAF6,UBE2Z,CBLB,PIAS2,UBE2A,ITCH,RHOBTB1,UBE2W,LOC122924048,SOCS1,ERCC8,ANAPC13,RNF7,LOC122946641,FBXO4,CBL,UBE2D4,SKP2,LOC122946169,LOC122939485,LOC122919384
79	Glutathione metabolism(bgar00480)	-0.24545	-1.05779	0.3229	0.561598	79	77	RRM2B,LOC122941117,MGST3,LOC122940742,LOC122943244,RRM1,LOC122941881,LOC122933354,CHAC2,GSS,LOC122934054,AZIN2,G6PD,LOC122934080,LOC122934128,LOC122934282,LOC122935611,OPLAH,LOC122942122,LOC122934093,SRM,LOC122934025,IDH2,LOC122933993,LOC122939969,LOC122941536,GGT1,LOC122942312,GGT5,LOC122924386
80	Thiamine metabolism(bgar00730)	-0.370649	-1.06479	0.374532	0.550836	16	15	NTPCR,TPK1,AK1
81	RNA polymerase(bgar03020)	-0.311792	-1.08156	0.328647	0.51689	31	31	POLR2F,POLR2B,POLR3E,POLR1E,POLR2H,POLR3F,POLR3C,POLR2D,POLR3K,POLR1F,POLR3A,POLR3H,POLR2M,LOC122928601,POLR3D,LOC122919570,POLR1B,POLR3G,LOC122920713
82	ATP-dependent chromatin remodeling(bgar03082)	-0.242774	-1.10111	0.28125	0.476168	117	109	SMARCC1,CUNH17orf49,SMARCD1,UCHL5,SMARCD2,BAZ1B,PHF10,YEATS4,RUVBL2,SS18L1,MORF4L1,LOC122923667,LOC122941556,KAT5,LOC122923516,BRD7,LOC122945070,LOC122940260,BAZ1A,LOC122928872,LOC122928276,BICRAL,BCL7B,INO80D,SMARCB1,BRD8,PHF6,CDK2AP1,MEAF6,SMARCA2,HDAC1,SMARCE1,LOC122939120,RSF1,CHD4,LOC122924865,EPC2,LOC122939226,RBBP4,SS18,DPF1,LOC122924098,LOC122924232,LOC122923449,NFRKB,GATAD2A,ACTB,LOC1229…
83	Inositol phosphate metabolism(bgar00562)	-0.267941	-1.11621	0.25641	0.44899	76	75	PIK3CD,MTMR7,SACM1L,INPP5A,PI4K2B,PIKFYVE,CDIPT,LOC122919832,ALDH6A1,PTEN,INPP5F,LOC122946405,ITPK1,IMPA2,LOC122938158,LOC122941079,LOC122940713,PLCH2,INPP5D,PIP5K1C,ITPKC,MTMR4,INPP5B,ITPKA,MTMR2
84	Glycolysis / Gluconeogenesis(bgar00010)	-0.271022	-1.11892	0.269355	0.449321	69	68	LOC122938510,PKM,LOC122940839,LOC122926143,ALDH16A1,PGM2,PGAM1,GALM,LOC122940803,ALDH2,ACSS2,LOC122932950,ADPGK,LOC122934184,ALDOA,LOC122934462,DLD,PDHX,PDHA1,DLAT,PDHB,LOC122940890,LOC122927449,GCK,PCK2,ALDH3A2,LOC122939258,AKR1A1,LOC122928445
85	Pentose and glucuronate interconversions(bgar00040)	-0.363999	-1.12169	0.305357	0.449426	21	20	LOC122941096,LOC122928638,UGDH,LOC122944920,AKR1A1
86	Selenocompound metabolism(bgar00450)	-0.37787	-1.14116	0.283951	0.412484	19	19	SCLY,KYAT3,LOC122946244,SEPSECS,LOC122946403,MARS1,TXNRD1,CTH,LOC122923158,TXNRD3,MARS2,TXNRD2
87	Arachidonic acid metabolism(bgar00590)	-0.280549	-1.15237	0.222222	0.395546	66	62	LOC122923772,LOC122920366,LOC122932156,LOC122932067,LTA4H,LOC122932172,PTGR2,LOC122932163,LOC122943901,GGT1,GGT5,PRXL2B,PTGIS
88	Glycerolipid metabolism(bgar00561)	-0.286148	-1.16868	0.208981	0.365444	68	66	TKFC,PNPLA2,DGKD,DGKB,LOC122932546,LOC122930942,LOC122919888,PLPP3,ALDH2,PLPP5,LOC122919463,LOC122931919,LCLAT1,AGPAT3,PLPP1,MBOAT1,LOC122933171,LPIN1,LOC122941120,MOGAT1,DGKH,LIPG,GPAT4,LPIN2,DGAT1,LPL,PLPP4,ALDH3A2,LOC122942248,AKR1A1
89	Efferocytosis(bgar04148)	-0.241641	-1.16924	0.161238	0.3704	169	167	LOC122945175,MFGE8,PTGS2,VPS18,VPS33A,TMEM30A,CPT1C,RAB17,ATP2A3,S1PR1,BSG,HIF1A,PLA2G6,XKR8,ADAM9,ATP8A2,STAB1,XKR7,RAB5A,LOC122923232,ANO5,LOC122928609,VPS41,MAPK12,RXRA,STAB2,PANX1,ELMO1,RAB7A,VPS39,LOC122930493,LRP1,CH25H,RAB7B,LOC122933278,ADAM10,PTPN6,CEBPB,CRK,ANO6,CALR,LOC122935196,AZIN2,LOC122942311,LOC122941188,ARG1,LOC122923145,RAB5C,LOC122945611,LOC122945370,ALOX5,LOC122940948,LOC1229…
90	ABC transporters(bgar02010)	-0.304902	-1.17021	0.214765	0.374479	48	45	ABCA3,LOC122935678,LOC122939270,ABCC3,LOC122944828,ABCC10,LOC122939628,LOC122939906,LOC122932368,ABCA4,ABCG5,ABCC9,TAP2,TAP1,LOC122941130,ABCD1,ABCC4
91	SNARE interactions in vesicular transport(bgar04130)	-0.332604	-1.18692	0.199319	0.347738	33	33	YKT6,STX11,VAMP4,SNAP29,BET1,LOC122930849,LOC122943899,LOC122926846,LOC122930852,STX18,SNAP23,BET1L,VAMP8,USE1,STX7,GOSR2,BNIP1,STX17
92	DNA replication(bgar03030)	-0.331584	-1.20984	0.170775	0.309502	38	38	POLA2,RNASEH1,DNA2,LOC122935621,PRIM2,MCM4,MCM2,PRIM1,MCM3,LOC122939065,POLD3,LOC122934438,POLE
93	Arginine and proline metabolism(bgar00330)	-0.309439	-1.21001	0.171681	0.314503	51	49	LOC122942538,GATM,SAT1,ALDH16A1,DAO,SMOX,GOT1,LOC122938492,AMD1,LOC122939163,ALDH2,GOT2,P4HA1,ALDH4A1,LOC122931705,CKMT1A,LOC122941075,AZIN2,ARG1,CNDP1,LOC122935611,LOC122938785,LOC122924379,CNDP2,LOC122930441,OAT,SRM,ALDH3A2,SATL1
94	Glycerophospholipid metabolism(bgar00564)	-0.276027	-1.22382	0.113333	0.296285	97	93	LOC122927337,PTDSS2,PISD,DGKD,CHKB,DGKB,LOC122921592,MBOAT7,PLA2G10,LYPLA1,PLPP3,LPCAT4,PLPP5,LOC122919463,LOC122931349,CDIPT,LCLAT1,GPCPD1,PLD2,AGPAT3,PLPP1,MBOAT1,LOC122933171,LPIN1,PCYT1B,LCAT,LOC122920366,DGKH,LYPLA2,GPAT4,LPIN2,LOC122935836,PLPP4,LOC122938892,LOC122923829,LOC122920736
95	Cysteine and methionine metabolism(bgar00270)	-0.311676	-1.22505	0.151163	0.299521	54	53	LOC122928554,KYAT3,LOC122946244,LOC122923284,GOT1,LOC122932865,AMD1,PHGDH,LOC122932521,GOT2,LOC122930896,CTH,GSS,LOC122935196,LOC122924738,TAT,DNMT1,LOC122920550,LACC1,SRM,LOC122928754,LOC122924335,AHCYL2,CDO1,MRI1,AGXT2,LOC122928445
96	Phenylalanine metabolism(bgar00360)	-0.390116	-1.23688	0.203901	0.284272	23	21	LOC122924435,LOC122940224,LOC122922544,HPD,LOC122941509,GOT1,GOT2,PAH,TAT,LOC122941193,LOC122928754,LOC122934300,LOC122924434
97	Neuroactive ligand-receptor interaction(bgar04080)	-0.238034	-1.23921	0.0540123	0.285656	419	329	LOC122938241,LOC122946215,SSTR4,GRM5,AVPR2,EDN3,SSTR2,GRIK2,AGTR1,LOC122940645,LOC122933760,GHR,LOC122936434,OPRK1,HTR1E,PRLHR,LOC122927157,LOC122941410,LOC122927159,F2RL2,ADORA2B,PTH,F2RL3,GRIA3,LOC122941153,LOC122946147,LOC122946141,LOC122920108,GRM3,LOC122943115,CHRNA9,DRD4,HTR1F,LOC122945812,LOC122944014,LOC122935399,NPBWR2,LOC122929467,QRFPR,HTR4,LOC122940633,LOC122942231,RXFP4,LOC122942233,…
98	Homologous recombination(bgar03440)	-0.347402	-1.2536	0.157895	0.267812	36	36	RPA2,TOPBP1,MUS81,BRCA1,TOP3B,RAD51D,LOC122944477,XRCC3,POLD3,LOC122944737,RBBP8,RAD52,BARD1
99	Pyrimidine metabolism(bgar00240)	-0.313417	-1.25576	0.140468	0.269605	62	61	ENTPD3,DCK,UCKL1,CANT1,ENTPD8,CTPS2,LOC122922670,DCTPP1,NT5C1A,UCK1,CMPK1,LOC122923174,AK9,NT5E
100	Arginine biosynthesis(bgar00220)	-0.387039	-1.26086	0.169065	0.266344	26	24	GLUL,GOT2,LOC122929651,LOC122931705,ARG1,ASL,LOC122938785,LOC122930441,ASS1
101	Terpenoid backbone biosynthesis(bgar00900)	-0.383695	-1.26524	0.154783	0.264764	23	23	LOC122922182,ZMPSTE24,RCE1,LOC122924719,LOC122935954,LOC122924720
102	Ascorbate and aldarate metabolism(bgar00053)	-0.424784	-1.27261	0.149091	0.258685	17	17	UGDH,LOC122944920,ALDH3A2,LOC122931061,AKR1A1
103	Cell adhesion molecules(bgar04514)	-0.271869	-1.27414	0.0713128	0.261434	148	140	NRCAM,LOC122920759,PTPRM,NCAM2,CD40LG,LOC122919390,LOC122946540,LOC122946020,PTPRC,NLGN2,OCLN,LOC122936009,LOC122946019,CLDN19,LOC122919611,NFASC,LOC122919317,CLDN12,LOC122940940,LOC122919680,SELPLG,LOC122942428,VCAM1,LOC122929123,CADM3,LOC122926873,LOC122935676,LOC122926335,LOC122919480,CD80,LOC122946223,ITGB2,LOC122923501,LOC122932494,LOC122932503,SDC1,LOC122946541,GLG1,LOC122929124,LOC12294674…
104	Drug metabolism - other enzymes(bgar00983)	-0.301599	-1.27477	0.107492	0.266005	82	78	RRM2B,LOC122941117,MGST3,LOC122940742,NME6,LOC122931701,LOC122943244,RRM1,LOC122941881,LOC122933354,TK2,LOC122920097,XDH,UCKL1,LOC122920439,LOC122940269,LOC122934282,GMPS,LOC122922670,LOC122921029,LOC122932447,LOC122944920,LOC122921027,LOC122942122,UCK1,TPMT,LOC122941536,CMPK1,LOC122942312
105	Mannose type O-glycan biosynthesis(bgar00515)	-0.368337	-1.28307	0.148789	0.258067	31	30	POMT2,B3GAT1,LOC122944257,CHST10,B4GALT1,LOC122930596,LOC122928504
106	Glycosylphosphatidylinositol (GPI)-anchor biosynthesis(bgar00563)	-0.38777	-1.30273	0.13245	0.230144	26	26	PIGK,PIGY,PIGO,PIGN,PIGF,LOC122932964,PIGS,PIGC,PIGM
107	Glycosaminoglycan biosynthesis - keratan sulfate(bgar00533)	-0.415392	-1.30562	0.134058	0.230818	24	22	B4GALT1,LOC122930596,LOC122928504,LOC122919657
108	Pyruvate metabolism(bgar00620)	-0.335749	-1.3084	0.0995106	0.231764	52	52	ALDH2,ACSS2,ACACB,LOC122934184,LDHD,ME2,DLD,PDHX,PDHA1,DLAT,PDHB,ME3,ACACA,LOC122934973,PCK2,ALDH3A2,LOC122934974,ACOT12,AKR1A1,LOC122928445
109	Cytokine-cytokine receptor interaction(bgar04060)	-0.268403	-1.30896	0.0427632	0.236635	217	181	CCL19,ACKR4,LOC122926125,IL6ST,IL31RA,IL1R1,LOC122934099,LOC122930811,LIFR,GHR,TNFRSF11B,IL2RG,IL34,LOC122942428,IL2RB,LOC122940881,BMP3,LOC122930812,LOC122924060,TNFSF13B,TNFRSF6B,IL13RA1,LOC122938630,LOC122929425,LOC122935019,IL22RA1,IL16,ACVR1B,LOC122946366,IL6,LOC122926890,LOC122932735,CSF2RB,LOC122926007,CSF1R,IL21R,LOC122930545,LOC122920244,TNFRSF25,IL10RA,LOC122930808,CD40,LOC122940130,LOC…
110	Glyoxylate and dicarboxylate metabolism(bgar00630)	-0.370215	-1.33479	0.09699	0.205276	37	37	AGXT,ACSS2,GLUL,GLDC,LOC122929651,ACO1,LOC122945018,LOC122934184,LOC122941075,DLD,MCEE,MMUT,LOC122945604,HAO2,LOC122920683
111	Pentose phosphate pathway(bgar00030)	-0.385975	-1.336	0.0876289	0.208371	29	29	PRPS2,RBKS,LOC122940598,PRPS1,TKTL1,TALDO1,PGLS,DERA,PGM2,PGD,RPE,H6PD,TKT,LOC122932950,ALDOA,G6PD,LOC122931061,LOC122939258
112	Adipocytokine signaling pathway(bgar04920)	-0.327019	-1.33838	0.0643564	0.210596	69	61	IKBKG,CHUK,PRKAB1,SLC2A1,NFKBIA,MAPK10,LEPR,CPT1C,ACSL3,LOC122940839,ADIPOR1,MAPK8,STAT3,MTOR,AKT1,ACSBG1,LOC122940803,ACSBG2,RXRA,IKBKB,ACSL4,ACACB,PRKAA2,ADIPOR2,TRADD,TRAF2,LOC122940890,PRKAG2,PTPN11,STK11,PCK2,NFKB1,PRKAA1,LOC122928380,LOC122946689,LOC122926203
113	Nucleotide excision repair(bgar03420)	-0.330046	-1.34447	0.0727273	0.206982	57	57	RPA2,DDB2,DDB1,POLR2M,CUL4B,LOC122928601,ERCC3,RAD23B,LOC122924694,GTF2H5,POLD3,ERCC8,LOC122934438,CDK7,LOC122938774,POLE,CCNH,LOC122920713
114	mTOR signaling pathway(bgar04150)	-0.289567	-1.37331	0.027027	0.173389	159	155	RPS6KA6,LAMTOR3,LOC122943907,MAPKAP1,MTOR,AKT1,LOC122928630,LOC122922347,LOC122934415,LOC122923186,LOC122921738,LOC122946847,SLC7A5,STRADB,PIK3CD,GRB2,IKBKB,LAMTOR1,LOC122925603,PRKCB,ATP6V1B1,LOC122923914,LOC122923919,FZD5,RPS6KA1,SOS1,PRKAA2,SLC3A2,SEH1L,DDIT4,NRAS,INSR,ATP6V1B2,ATP6V1C2,PTEN,ATP6V1A,CAB39L,LPIN1,LOC122920076,WNT10A,WNT2,RPS6KA3,LOC122934090,LOC122930262,KRAS,ATP6V1E1,ATP6V1C1,…
115	Cellular senescence(bgar04218)	-0.289839	-1.37588	0.028169	0.17472	158	155	RB1,CDK2,LOC122921663,RASSF5,MAPK12,ETS1,LOC122946540,LOC122946020,ITPR1,CCNE2,CCND2,PIK3CD,LOC122944219,E2F3,TGFBR1,LOC122933278,PPP3CB,LOC122926125,PPP1CB,LIN52,LOC122919680,RBBP4,NRAS,CALM1,CAPN2,PTEN,LOC122925737,LOC122931850,HUS1,LOC122946366,ITPR2,IL6,LOC122924048,SLC25A5,KRAS,MCU,E2F4,LOC122944949,CDKN1A,IGFBP3,LIN9,TRPV4,LOC122946541,LOC122946419,MAPK11,LOC122943203,NFKB1,CACNA1D,CALML4,T…
116	Tight junction(bgar04530)	-0.284399	-1.3773	0.0178862	0.177754	175	167	RAB8B,CLDN19,MAP3K5,PRKAA2,ARPC3,ACTR2,CLDN12,ARPC1B,ARPC2,BVES,HSPA4,ARPC5,MYH9,ARHGAP17,LOC122923105,LOC122946873,MICALL2,MYH11,LOC122926873,LOC122935676,LOC122926335,LOC122927753,PRKAG2,LOC122934090,PATJ,LOC122932713,LOC122930262,LOC122944912,MYL9,WAS,PPP2CA,ACTB,LOC122933436,STK11,PPP2R1B,LOC122944743,ARHGEF18,LOC122944911,CLDN5,CLDN4,LLGL2,EZR,LOC122944817,CACNA1D,CRB3,PRKAA1,CLDN23,ACTG1,LO…
117	Apoptosis(bgar04210)	-0.292701	-1.38924	0.020202	0.168526	142	140	ITPR2,LOC122932713,LOC122944912,LOC122926099,KRAS,LOC122938389,CSF2RB,ACTB,LOC122920244,CASP6,LOC122944743,CASP7,LOC122921667,LOC122944911,CTSB,CTSZ,LOC122940130,LOC122923217,LOC122923215,NFKB1,LOC122945081,LOC122946169,LOC122930404,ACTG1,GADD45B,BCL2,TUBA8,LOC122946689,LOC122920181
118	Insulin signaling pathway(bgar04910)	-0.302697	-1.40803	0.0128411	0.149959	136	134	SLC2A4,EXOC7,RPTOR,PRKCI,LOC122928141,PRKAB1,LOC122925889,FOXO1,PHKA2,MAPK10,TSC2,EIF4E,ARAF,LOC122940839,EIF4E2,FASN,MAPK8,PIK3CA,PTPN1,MTOR,AKT1,LOC122928630,PHKG2,LOC122940803,LOC122921663,LOC122927350,SHC4,PIK3CD,GRB2,IKBKB,LOC122925603,LOC122932950,LOC122923914,PRKAR1A,FLOT1,INPP5A,ACACB,PPP1CB,PHKB,SOS1,PRKAA2,CRK,MKNK2,CBLB,BAD,NRAS,CALM1,INSR,LOC122928606,LOC122940890,PRKAG2,ACACA,LOC1229…
119	Propanoate metabolism(bgar00640)	-0.399081	-1.42187	0.0646853	0.13973	31	31	ACSS2,SUCLG2,LOC122920496,ACACB,LOC122934184,DBT,DLD,SUCLG1,ALDH6A1,MCEE,ACACA,MMUT,BCKDHB,LOC122928445
120	Viral life cycle - HIV-1(bgar03250)	-0.355042	-1.42275	0.043554	0.143403	60	60	LOC122941505,SUPT4H1,LOC122930706,LOC122932846,TSG101,PIN1,SAMHD1,NELFA,VPS4A,CHMP4B,LOC122932305,MAP1B,LOC122930899,CCNT1,ELL2
121	Glycine, serine and threonine metabolism(bgar00260)	-0.384754	-1.4268	0.0456853	0.144734	41	41	GATM,LOC122940224,DAO,LOC122941509,LOC122923284,PGAM1,LOC122932865,PHGDH,AGXT,GLDC,DMGDH,LOC122945018,CTH,DLD,LOC122924738,LOC122936123,PIPOX,LOC122941193,SRR,LOC122924335,GCAT,LOC122932391,AGXT2
122	Phosphatidylinositol signaling system(bgar04070)	-0.327445	-1.4366	0.02443	0.139467	92	92	LOC122922211,BPNT2,DGKD,DGKB,PIK3C3,LOC122923186,IP6K1,LOC122921663,ITPR1,PIK3CD,MTMR7,PRKCB,LOC122919463,SACM1L,INPP5A,PI4K2B,PIKFYVE,CDIPT,LOC122919832,CALM1,PTEN,INPP5F,LOC122946405,ITPK1,ITPR2,IMPA2,DGKH,LOC122938158,LOC122941079,LOC122940713,INPP5D,PIP5K1C,ITPKC,MTMR4,PIP4P1,CALML4,PRKCG,INPP5B,ITPKA,MTMR2
123	Various types of N-glycan biosynthesis(bgar00513)	-0.379402	-1.48925	0.0157343	0.0985314	53	51	LOC122919491,HEXB,ALG3,MAN2A1,MAN1A2,MAGT1,MAN1A1,MGAT4D,DDOST,MGAT2,MGAT1,ALG14,CHST8,ALG1,LOC122934427,RPN2,ALG11,B4GALT1,TUSC3,LOC122930596,LOC122928504
124	C-type lectin receptor signaling pathway(bgar04625)	-0.343679	-1.56498	0.00168067	0.0557131	121	118	LOC122929458,LOC122921663,MAPK12,ITPR1,PIK3CD,STAT2,IL1B,IKBKB,PRKCD,LOC122930493,LOC122923919,MAP3K14,LOC122933278,PPP3CB,CYLD,STAT1,CBLB,LOC122929721,IKBKE,NRAS,CALM1,LOC122934090,ITPR2,LOC122930262,IL6,LOC122924048,KRAS,IRF9,EGR3,PTPN11,LOC122927217,BCL10,FCER1G,LOC122945548,MALT1,LOC122940943,CARD9,MAPK11,LOC122943203,PLK3,IRF1,EGR2,NFKB1,NFKB2,CALML4,LOC122945081,IL12B,LOC122927218,LOC122946…
125	Citrate cycle (TCA cycle)(bgar00020)	-0.460418	-1.57109	0.0157618	0.0553188	30	30	SDHB,IDH1,OGDHL,SUCLG2,ACO1,SDHC,DLD,PDHX,OGDH,PDHA1,SUCLG1,DLAT,PDHB,PCK2,IDH2
126	Endocytosis(bgar04144)	-0.307697	-1.57156	0.00298063	0.0572212	257	255	LOC122922323,RNF41,PLD1,LOC122940427,LOC122944617,LOC122946509,LOC122941631,LOC122919486,VPS28,KIF5B,CHMP3,ARAP1,RAB11A,USP8,RABEP1,RAB10,RAB8A,LOC122942450,CHMP6,LOC122946248,SNX1,LOC122922328,SMAD2,VPS4B,HSPA8,CLTA,LOC122946854,IQSEC2,CLTCL1,VPS26A,NEDD4,HGS,LOC122927393,ARF4,VPS45,STAM2,LOC122922211,LOC122942436,PARD6B,ARFGEF2,CHMP1A,IQSEC1,LOC122927323,LOC122939909,MVB12A,CHMP2B,RAB5A,LOC1229…
127	Protein export(bgar03060)	-0.501113	-1.58607	0.0217391	0.0521682	20	20	SEC61B,SRP14,SRP68,SRPRB,OXA1L,SEC61G,SEC63,SRP19,SPCS1,HSPA5,SEC11C,SRP72,SRPRA,SEC61A1,SRP9,SEC11A,IMMP1L
128	Amino sugar and nucleotide sugar metabolism(bgar00520)	-0.40712	-1.60286	0.0186125	0.0479692	53	51	GFUS,LOC122928141,NPL,NANS,LOC122931557,PMM1,GALE,LOC122932680,GALK2,PGM2,LOC122935279,GMPPB,LOC122946324,GMDS,GNPDA1,GMPPA,HEXB,PMM2,GNE,NAGK,MPI,LOC122936092,GALT,LOC122943423,UAP1,LOC122927449,GCK,GNPDA2,LOC122927437,UGDH,FCSK,AMDHD2,LOC122946637,LOC122946028
129	Necroptosis(bgar04217)	-0.338461	-1.60724	0.00319489	0.0480919	160	151	LOC122922036,LOC122923667,LOC122941556,MAPK10,CHMP6,LOC122923516,LOC122930805,VPS4B,TLR4,MAPK8,STAT6,LOC122934381,LOC122938674,LOC122926725,STAT3,LOC122926722,LOC122928276,CHMP1A,RIPK1,SLC25A4,LOC122921592,CHMP2B,DNM1L,LOC122920580,LOC122929458,TYK2,LOC122921603,LOC122928641,LOC122926840,TRAF5,LOC122944219,STAT2,IL1B,GLUL,LOC122929089,LOC122929651,FADD,LOC122930493,LOC122922418,JAK1,CYLD,LOC12293…
130	Protein processing in endoplasmic reticulum(bgar04141)	-0.337077	-1.62024	0	0.0458858	166	165	LOC122931165,HYOU1,UBE2J2,UBQLN1,SEC61G,HSPA8,OS9,MAPK8,SEC63,LOC122924808,DNAJA1,TMEM258,DNAJB1,RPN1,PDIA3,SELENOS,HSPA5,UBE2G2,PDIA6,CUL1,HSPH1,LOC122940369,HSP90B1,NFE2L2,SYVN1,BAG2,SSR1,LOC122922589,LOC122934912,UBQLN4,LOC122921603,UFD1,DDIT3,DERL1,RNF185,LOC122919491,NSFL1C,LMAN1,LOC122929237,MBTPS1,DNAJB12,XBP1,SEC24C,SAR1A,UBE4B,NPLOC4,MAP3K5,SEC61A1,DNAJB2,BAG1,MAN1A2,MAGT1,ATXN3,HERPUD1,…
131	Ribosome biogenesis in eukaryotes(bgar03008)	-0.39333	-1.63046	0.00798722	0.0427477	78	67	IMP3,RIOK2,WDR36,RPP38,BMS1,LSG1,LOC122946687,EMG1,AK6,RBM28,WDR43,HEATR1,SNU13,LOC122946253,WDR75,SPATA5,POP1,CSNK2B,LOC122925191,EIF6,MPHOSPH10,NOP10,UTP4,RCL1,CSNK2A2,GAR1,RPP40,PWP2,NVL,XPO1,RAN,LOC122920350,TCOF1,CSNK2A1,TBL3,NOP58,UTP14A,IMP4,NMD3,XRN1,NXT2,UTP15,GNL3L,LOC122927677,LOC122920711,REXO2,RIOK1,POP4
132	Salmonella infection(bgar05132)	-0.320631	-1.63448	0	0.0431596	263	260	AKT1,DYNC1H1,RIPK1,ARHGEF26,DCTN2,FHOD1,LOC122939909,RAB5A,PIK3C3,ACTR3,SNX9,LOC122920370,HSP90B1,AHNAK,LOC122929458,LOC122938247,LOC122921603,VPS41,MAPK12,ACTR1A,MYO6,LOC122932926,PIK3CD,PTPRC,ELMO1,RAB7A,IL1B,IKBKB,DNM2,ARF1,FADD,VPS39,LOC122930493,LOC122923919,TLR5,LOC122939166,LOC122932235,RAB7B,ACTR10,LOC122933278,MYD88,LOC122926125,TRAF6,PLEKHM1,ARPC3,ACTR2,LOC122940646,MLKL,ARPC1B,ARPC2,DY…
133	Cytosolic DNA-sensing pathway(bgar04623)	-0.399951	-1.6391	0.0034662	0.0430424	61	60	IRF3,ADAR,POLR3H,RIPK1,MAVS,LOC122929458,IL1B,IKBKB,FADD,LOC122930493,LOC122928601,POLR3D,MLKL,IKBKE,LOC122919570,CGAS,ZBP1,IL6,LOC122941505,LOC122926007,GSDME,LOC122945548,SAMHD1,CASP7,DDX58,POLR3G,DNASE2B,LOC122926018,NFKB1,DNASE2,LOC122945081,STING1,LOC122925954
134	N-Glycan biosynthesis(bgar00510)	-0.411774	-1.65801	0.00502513	0.0373572	63	62	ALG3,MAN2A1,MAN1A2,MAGT1,MAN1A1,MGAT4D,DDOST,MGAT2,MGAT1,ALG14,ALG5,DPM1,ALG1,LOC122934427,RPN2,ALG11,LOC122927895,DOLK,B4GALT1,TUSC3,LOC122930596,LOC122928504
135	Intestinal immune network for IgA production(bgar04672)	-0.472783	-1.66004	0.0131332	0.0391261	35	33	LOC122946171,LOC122932493,CD40LG,LOC122919390,MAP3K14,LOC122946019,LOC122919611,LOC122919317,TNFSF13B,LOC122919480,CD80,LOC122946366,IL6,LOC122946223,LOC122946740,CD40,LOC122945333,LOC122946419,TNFSF13,LOC122919385,LOC122940847,AICDA
136	Autophagy - animal(bgar04140)	-0.340269	-1.67353	0	0.0364746	188	185	SQSTM1,LOC122921591,SNAP29,VPS11,ATG16L1,TANK,LOC122921117,TBK1,RRAGC,RAB8A,MAPK10,VPS18,TSC2,VPS33A,MTMR14,ATG4C,LOC122942146,RAB33B,ATG3,HIF1A,MAPK8,ATG2A,BNIP3,ATG10,PIK3CA,LOC122919785,LOC122932639,CTSL,WDR41,NBR1,MTOR,AKT1,LOC122928630,GORASP1,LOC122926319,RB1CC1,PIK3C3,GORASP2,VPS41,ATG4A,LOC122927350,LOC122946847,ATG7,LOC122940930,ITPR1,DAPK3,PIK3CD,RAB7A,LOC122922613,PRKCD,OPTN,VPS39,ATG5…
137	Lipoic acid metabolism(bgar00785)	-0.574762	-1.67913	0.0105448	0.0365855	16	16	OGDHL,GLDC,DHTKD1,DBT,DLD,OGDH,PDHA1,DLAT,PDHB,BCKDHB
138	RIG-I-like receptor signaling pathway(bgar04622)	-0.375059	-1.68274	0.00170068	0.0383053	106	102	LOC122922119,LOC122939512,LOC122944468,IKBKG,CHUK,IFIH1,TANK,LOC122945863,TRAF3,TBK1,NFKBIA,MAPK10,LOC122945859,OTUD5,LOC122945649,MAPK8,LOC122938674,IRF3,ADAR,TKFC,LOC122944999,RIPK1,MAVS,LOC122923409,LOC122926319,LOC122944592,LOC122941463,MAPK12,IKBKB,FADD,LOC122945862,ATG5,LOC122944937,LOC122933278,LOC122926125,TRAF6,CYLD,LOC122940892,LOC122945010,IKBKE,TRADD,TRAF2,LOC122937902,LOC122945650,LO…
139	Spliceosome(bgar03040)	-0.366756	-1.69356	0	0.0390184	153	125	SF3B2,DHX16,THOC2,PQBP1,RBM25,PRPF19,PPIE,LOC122925786,AQR,TRA2A,SNRPC,SNU13,SF3A3,LOC122935033,CTNNBL1,LSM3,RBM22,THOC3,WBP11,BUD31,BCAS2,PRPF38B,ACIN1,PRPF3,SNRPD1,LSM2,DDX39B,SF3B3,RBM17,SF3A1,CDC5L,LSM7,DDX23,HNRNPA3,SF3B1,SNRNP200,SNRPB,SART1,ALYREF,U2AF1L4,PRPF18,NCBP2,LOC122935924,CWC15,HSPA8,TXNL4A,SLU7,HNRNPC,SNRPA,SRSF10,SNRPA1,DDX42,SF3A2,THOC1,LOC122946459,SRSF9,LOC122933096,LOC122933…
140	Mitophagy - animal(bgar04137)	-0.384664	-1.69782	0.00167504	0.0402138	101	100	USP8,TBK1,MARCHF5,MAPK10,LOC122922328,CSNK2A1,TBC1D15,SP1,HIF1A,MAPK8,LOC122924808,BNIP3,TBC1D17,USP15,TOMM20,NBR1,LOC122928630,LOC122924268,TFEB,RAB5A,MTX3,BCL2L13,ARIH1,LOC122944826,LOC122940930,RAB7A,LOC122922613,OPTN,RHOT1,FIS1,RAB7B,FKBP8,LOC122940310,PHB2,TOMM40,MAP1LC3B,NRAS,TRAF2,RAB5C,RABGEF1,MTX2,LOC122945611,TAX1BP1,MUL1,SAMM50,LOC122938758,ATG9A,BECN1,MAP1LC3C,MON1B,RHOT2,KRAS,TOMM40L…
141	NOD-like receptor signaling pathway(bgar04621)	-0.350855	-1.70364	0	0.041907	181	174	LOC122929458,SUGT1,TYK2,LOC122921603,MAPK12,ITPR1,TRAF5,LOC122932926,PANX1,STAT2,IL1B,LOC122922613,IKBKB,PRKCD,LOC122929089,FADD,LOC122930493,LOC122923919,ATG5,LOC122939166,LOC122932235,LOC122933278,JAK1,MYD88,LOC122926125,TRAF6,LOC122931271,DHX33,LOC122930811,STAT1,MAP1LC3B,IKBKE,NLRC4,LOC122931297,TRAF2,LOC122930812,LOC122921408,LOC122928905,ANTXR1,LOC122924695,MAP1LC3C,LOC122934090,ITPR2,LOC12…
142	Glycosaminoglycan degradation(bgar00531)	-0.561259	-1.71512	0.0127042	0.0419645	20	19	HEXB,GNS,LOC122924736,HPSE,SGSH,LOC122922523,LOC122922534,LOC122925578,LOC122922529,GALNS,LOC122945817
143	Aminoacyl-tRNA biosynthesis(bgar00970)	-0.471128	-1.7662	0	0.0270003	43	43	QRSL1,GATB,HARS1,SEPSECS,SARS2,FARSA,MARS1,IARS1,WARS2,AARS1,AARS2,TARS1,CARS2,LARS1,SARS1,VARS1,RARS2,TARS2,WARS1,LOC122923767,QARS1,LOC122927662,LOC122937996,MARS2,IARS2
144	Lysosome(bgar04142)	-0.382922	-1.78312	0	0.027162	138	135	CLTA,LAMP3,CTSC,ASAH1,GNPTG,CLTCL1,ENTPD4,LOC122927566,CTSL,SCARB2,SLC11A2,AP3M1,ATP6V0C,CTSO,DMXL1,ACP2,GGA1,LOC122924284,IGF2R,ARSG,AP1B1,HEXB,GNS,CD63,GNPTAB,LOC122927929,PPT2,LOC122924736,LOC122941015,GGA3,CTSA,CTSK,LITAF,AP3M2,ATP6AP1,AP4E1,LOC122941188,NAGA,AP1G2,SLC11A1,ATP6V0D1,ATP6V0A4,LOC122940948,LOC122942165,LOC122945765,LOC122939835,AP4B1,ACP5,MCOLN1,CTNS,LOC122924356,SGSH,CD164,LOC1…
145	Autophagy - other(bgar04136)	-0.493375	-1.78605	0.00175131	0.0310422	34	34	ATG4C,ATG3,ATG2A,ATG10,MTOR,LOC122926319,PIK3C3,ATG4A,ATG7,LOC122922613,ATG5,ATG2B,ATG4D,LOC122938758,ATG9A,BECN1,PIK3R4,ATG4B,WIPI1,GABARAPL1,PPP2CA,LOC122938398,WIPI2
146	Toll-like receptor signaling pathway(bgar04620)	-0.436514	-1.93264	0	0.00724319	91	90	TRAF3,TBK1,NFKBIA,MAPK10,LOC122941146,LOC122930805,TLR4,MAPK8,PIK3CA,IRF3,AKT1,RIPK1,LOC122920370,LOC122929458,TYK2,MAPK12,PIK3CD,STAT2,IL1B,IKBKB,LOC122929089,FADD,TLR5,LOC122930969,LOC122933278,JAK1,MYD88,LOC122926125,TRAF6,LOC122922659,LOC122930811,STAT1,MAP3K8,LOC122941132,CTSK,IKBKE,FOS,LOC122930812,LOC122920265,CD80,IL6,IRF9,LOC122926007,CD40,MAPK11,LOC122943203,LOC122923215,LOC122944817,TL…
147	Proteasome(bgar03050)	-0.572988	-2.10398	0	0	43	42	PSMB6,PSMA5,PSMC5,PSMD14,PSMD2,PSMA4,PSMB3,PSMC6,PSMC1,PSMD11,PSMD3,PSMD6,LOC122920829,PSMC4,PSMD1,PSMB2,PSMC2,PSMB5,PSMD8,PSMF1,PSMA6,PSMB4,PSME4,PSMA3,PSMA7,PSMB1,PSMD9,PSMA1,PSMA2,LOC122933213,PSMD13,PSME3,PSME2,PSMB7,PSMB8,PSME1,LOC122946497,PSMB9
148	Phagosome(bgar04145)	-0.440977	-2.12128	0	0	169	162	LOC122922589,ATP6V0C,LOC122921738,LOC122919390,LOC122931701,LOC122946540,LOC122946020,RAB7A,LOC122924284,ATP6V1B1,ITGA5,LOC122927929,LOC122946019,RAB7B,PIKFYVE,LOC122919611,CORO1A,LOC122931271,LOC122919317,SEC61A1,DYNC1LI2,NCF1,LOC122919680,MRC1,ATP6AP1,CALR,LOC122927157,ATP6V1B2,RAB5C,STX7,LOC122945611,LOC122927159,ATP6V0D1,ATP6V1C2,ATP6V0A4,ATP6V1A,LOC122940269,LOC122939835,LOC122919480,LOC1229…
149	Oxidative phosphorylation(bgar00190)	-0.486777	-2.24379	0	0	133	130	NDUFA1,NDUFA8,LOC122933619,LOC122932903,LOC122926473,NDUFA13,COX2,ATP5PF,LOC122926400,NDUFS1,NDUFA11,ND5,LOC122932208,ND1,ND4,SDHB,NDUFB1,LOC122927814,LOC122925769,NDUFS2,ATP5MG,NDUFB9,NDUFV2,NDUFV1,NDUFA3,LOC122929490,ATP6V0C,LOC122946647,LOC122921738,LOC122932799,NDUFB7,LOC122927815,ATP5PD,NDUFA5,LOC122924284,NDUFB11,ATP6V1B1,ND6,NDUFA2,LOC122927929,LOC122938275,LOC122940609,NDUFS4,ATP5F1E,NDUF…
