# Supplementary material for: Dynamic transcriptome analysis highlights collagen-integrin-mediated extracellular matrix remodeling underlying sexual dimorphism in the amplexus muscle of Bufo gargarizans
Source: Biol Sex Differ. 2026 Feb 8;17:49. doi: 10.1186/s13293-026-00851-7 (PMC12983625; doi:10.1186/s13293-026-00851-7)
Supplement: Supplementary file 7 — Supplementary Material 7 [file 13293_2026_851_MOESM7_ESM.xlsx]

## Sheet: gsea.gsea.gene_set.report
Term_Ranked	Term	ES	NES	pval	fdr	geneset_size	matched_size	core_genes
1	Focal adhesion(bgar04510)	0.483971	2.4295	0	0	205	204	MYL10,ITGA7,PXN,IGF1,COL6A2,COL6A3,COL4A2,COL4A1,COL6A1,LOC122937769,LOC122944126,ITGB6,LAMB2,COL4A6,PDGFD,COL1A1,PARVB,LOC122919509,FLT4,LAMA5,MYLK4,COL2A1,ITGB1,TLN2,FLNC,LOC122919521,HRAS,FLT1,LOC122919953,LAMA2,LOC122930275,LAMA4,COL4A5,MYL2,LOC122946033,THBS2,CAV1,ACTB,VEGFD,ZYX,RAPGEF1,LOC122937796,ACTN1,VCL,ITGAV,VAV3,ITGA5,LAMB1,CCND2,LOC122922490,ITGA10,CCND1,LAMC1,KDR,ACTN4,PIP5K1B,LOC1…
2	ECM-receptor interaction(bgar04512)	0.5443	2.3985	0	0	84	81	ITGA7,HSPG2,COL6A2,COL6A3,COL4A2,COL4A1,COL6A1,LOC122944126,ITGB6,LAMB2,COL4A6,COL1A1,LAMA5,COL2A1,ITGB1,AGRN,LAMA2,LAMA4,COL4A5,THBS2,CD44,LOC122937796,ITGAV,ITGA5,LAMB1,ITGA10,LAMC1
3	Motor proteins(bgar04814)	0.453229	2.28562	0	0	194	193	TNNC1,TPM4,MYL10,MYH7B,TNNI1,TNNT1,KIF4A,LOC122935926,MYO18A,LOC122937769,LOC122934088,TNNI3,KIF2C,TUBB,LOC122926458,LOC122930354,KIFC1,KIF11,KIF23,MYO1A,KIF20A,KIF15,MYL1,TNNC2,KIF26A,MYL2,MYH10,KIF3C,TPM1,LOC122920171,KIF1B,ACTB,LOC122927796,CENPE,TNNT3,LOC122928993,DNAI3,LOC122944233,LOC122945833,ACTR1A,LOC122920662,TUBA1B,MYH9,KIF14,CAPZA1,HOOK3,LOC122923525,LOC122921845,MYL4,TUBB4B,LOC122940…
4	Intestinal immune network for IgA production(bgar04672)	0.570042	2.05921	0	0.000729237	35	33	CXCR4,MAP3K14,IL15,LOC122932493,LOC122946019,LOC122919480,LOC122919317,ITGA4,LOC122919385,TNFSF13,LOC122946171,LOC122919390,LOC122946740,LOC122926094,LOC122933396,CXCL12,LOC122946223,CD40,LOC122946366
5	Adherens junction(bgar04520)	0.438338	1.99563	0	0.00222822	100	100	MYL10,FGFR1,NECTIN1,WASF3,LOC122937769,LOC122920889,SMAD3,BAIAP2,NECTIN3,CDH5,LOC122930275,MYL2,SNAI2,ACTB,ACTN1,VCL,RASIP1,LOC122926631,TCF7L2,ACTN4,LOC122930276,FYN,IQGAP1,CCM2,NLK,LOC122920743,FARP2,CSNK2A1,YES1
6	Adrenergic signaling in cardiomyocytes(bgar04261)	0.414504	1.98337	0	0.00208353	146	141	TNNC1,TPM4,LOC122935926,ATP2A2,CAMK2A,LOC122934088,TNNI3,PPP2R2B,LOC122941149,LOC122923107,KCNK2,CALM2,CACNB3,LOC122920651,CAMK2D,MYL2,PPP2R3B,ATP2B3,CREB3L2,TPM1,ADCY4,GNAI2,ATP2B4,PLCB1,ADCY3,PPP2R3A,CACNB2,CREB3L3,LOC122923525,PIK3R6,CACNA1C,MYL4,LOC122921494,LOC122924034,SLC9A1,PPP2R5A,LOC122923509,ADRA1D,KCNQ1,GNAS,AKT1,PIK3R5,CACNB4,LOC122936247,PLN,ADCY7
7	Cell cycle(bgar04110)	0.395795	1.94681	0	0.00258271	167	164	TGFB2,MCM6,CCNA2,DDX11,LOC122944942,YWHAH,SMAD3,CDK1,CDC14A,MCM7,LOC122944958,KNL1,CDCA5,CDC25A,MCM5,CDC6,NDC80,ESPL1,YWHAG,TTK,TFDP2,CDK4,TP53,CCND2,MCM2,LOC122929336,CCND1,PDS5B,LOC122924048,TFDP1,BUB1,LOC122939932,CCNB1,YWHAB,LOC122922830,MAD2L1,CDC25B,LOC122944554,CDC20,E2F1,LOC122922833
8	Regulation of actin cytoskeleton(bgar04810)	0.37944	1.92778	0	0.00283592	238	228	MYL10,FGF7,ITGA7,PXN,FGF8,FGFR1,FGF10,CXCR4,LOC122937769,ITGB6,FGF6,PDGFD,FGFR4,MYLK4,BAIAP2,ITGB1,GIT1,HRAS,LOC122920463,IQGAP3,NCKAP1,CYFIP2,LOC122946143,MYL2,MYH10,ARHGEF1,ACTB,DIAPH2,ACTN1,VCL,ITGAV,VAV3,ITGA5,LOC122928993,LOC122926631,LOC122931072,C8B,RRAS,ITGA10,MYH9,ACTN4,ACTR2,PIP5K1B,LIMK1,IQGAP1,ITGB5,LOC122923574,ARPC1B,GNG12,PDGFB,PAK3,FGFR3,ITGA4,VAV1,MYLK3,CFL1,SLC9A1,PAK1,LOC122921…
9	Cell adhesion molecules(bgar04514)	0.383559	1.82434	0	0.0102093	148	139	NRXN1,NECTIN1,LOC122920889,CDH15,SDC2,CNTNAP1,ITGB1,CLDN12,NECTIN3,CDH5,IGSF11,NLGN2,NCAM1,VCAN,PTPRS,CDH2,JAM3,CLDN11,NLGN3,CD34,ITGAV,LOC122946020,LOC122923501,SLITRK2,SIGLEC1,VSIR,CD8A,SDC3,LOC122946019,LOC122919480,LOC122932503,CD99,NLGN1,LRRC4,LOC122919317,ITGA4,LOC122946835,LOC122919385,ITGA9,LOC122946171,LOC122919390,ITGB2,LOC122946740
10	Glycosaminoglycan degradation(bgar00531)	0.567666	1.73333	0.00696056	0.0215456	20	19	IDUA,LOC122942431,GALNS,LOC122922523,LOC122942206,LOC122925578,HEXB,GNS,LOC122929500,LOC122924736,LOC122922534,NAGLU,HPSE2,GUSB
11	Calcium signaling pathway(bgar04020)	0.326531	1.71898	0	0.0222822	265	249	TNNC1,FGF7,LOC122935926,ATP2A2,LOC122922825,FGF8,CAMK2A,FGFR1,FGF10,CXCR4,FGF6,LOC122923107,TACR1,PDGFD,FGFR4,LOC122932411,ITPKB,LOC122933040,FLT4,MYLK4,PLCD4,GRIN2D,CACNA1B,PLCG1,MST1,PDE1A,FLT1,CALM2,LOC122920651,CASQ1,LOC122935031,TNNC2,CAMK2D,LOC122946033,ATP2B3,PDE1B,LOC122926685,VEGFD,ADCY4,TRDN,ATP2B4,NGF,PLCB1,NTRK2,ITPR2,EDNRA,ADCY3,SPHK1,PPP3CA,KDR,P2RX4,P2RX3,ITPR3,CACNA1C,GRIN3A,PDGFB…
12	Glycosaminoglycan biosynthesis - keratan sulfate(bgar00533)	0.525106	1.70219	0.00737101	0.0243079	24	22	B3GNT7,CHST2,B4GALT2,LOC122928965,LOC122930605,LOC122930596,LOC122926092,LOC122923865
13	Oocyte meiosis(bgar04114)	0.343908	1.62984	0	0.0412366	127	125	IGF1,CAMK2A,LOC122944942,YWHAH,CDK1,LOC122944958,CALM2,LOC122931712,CAMK2D,ESPL1,FBXO43,YWHAG,ADCY4,ITPR2,LOC122931717,ADCY3,BUB1,PPP3CA,LOC122931713,AURKA,CCNB1,LOC122931716,YWHAB,ITPR3,FBXW11,LOC122922830,MAD2L1,LOC122944554,CDC20,LOC122922833
14	Gap junction(bgar04540)	0.370054	1.62145	0	0.0412424	93	88	TUBB,LOC122923107,PDGFD,CDK1,HRAS,LOC122920463,LOC122927796,ADCY4,GNAI2,LOC122931072,PLCB1,ITPR2,ADCY3,TUBA1B,ITPR3,PDGFB,TUBB4B,TUBB1,GNAS,ITPR1,LOC122945792,GUCY1A2,ADCY7,LOC122919596,DRD1,HTR2A,LOC122940422,GRM5,LOC122922328,LOC122931904,PRKCB,ADCY9,PRKCG,CSNK1D,ADCY5,EGFR,MAPK1,LOC122920385,LOC122944911,PDGFA
15	Steroid hormone biosynthesis(bgar00140)	0.404178	1.62051	0.00867052	0.0392725	62	57	LOC122919538,LOC122940690,LOC122926656,LOC122934643,LOC122926655,LOC122924470,LOC122941761,LOC122934027,HSD11B2,LOC122943639,LOC122935596,LOC122938626,LOC122926657,LOC122927338,LOC122946510,LOC122944480,LOC122942304,LOC122928538,LOC122926132,LOC122927370,LOC122923881,LOC122924092,LOC122929707,LOC122926434,LOC122920160,HSD11B1,LOC122940043,SRD5A1,LOC122944920,LOC122924095
16	GnRH signaling pathway(bgar04912)	0.358372	1.60701	0	0.0396791	98	94	CAMK2A,LOC122923107,MAP3K4,HRAS,CALM2,CAMK2D,ADCY4,MMP14,PLCB1,ITPR2,ADCY3,PLA2G4C,PLD2,MAP2K6,ITPR3,CACNA1C,MMP2,PRKCD,GNAS,ITPR1,PLA2G4A,ADCY7,LOC122942138,LOC122922328,PRKCB,ADCY9,ADCY5,EGFR,LOC122937994,LOC122938892,LOC122923544,LOC122926714,MAPK1,LOC122925772,PTK2B,LOC122920385
17	TGF-beta signaling pathway(bgar04350)	0.341715	1.55534	0.00684932	0.0555706	131	117	PITX2,TGFB2,SKIL,RGMB,SMAD1,FBN1,RGMA,HJV,SMAD3,SMAD9,LOC122932155,DCN,BMPR1A,SMAD7,GDF6,SKI,LOC122929057,FMOD,INHBB,TFDP1,LOC122934552,BMP2
18	Apelin signaling pathway(bgar04371)	0.327584	1.54491	0	0.0568677	130	126	LOC122920889,LOC122923107,LOC122923235,APLNR,MYLK4,SMAD3,HRAS,PLAT,CALM2,LOC122920651,MYL2,GNB5,PRKCE,MEF2A,ADCY4,GNAI2,RRAS,PLCB1,ITPR2,CCND1,ADCY3,SPHK1,LOC122929309,ITPR3,PIK3R6,MYL4,GNG2,GNB3,PRKAG2,GNG12,GNG7,LOC122930211,MYLK3,SLC9A1,AKT1,ITPR1,PRKAG3,PIK3R5
19	MAPK signaling pathway(bgar04010)	0.291166	1.51954	0	0.0644767	296	285	ANGPT1,FGF7,TGFB2,IGF1,FGF8,FGFR1,FGF10,IGF2,RASGRP3,FGF6,PDGFD,FGFR4,LOC122923235,DUSP10,NGFR,MAP3K4,FLT4,RELA,NRK,LOC122932978,HSPB1,CACNA1B,EFNA2,FLNC,MAP3K14,HRAS,MAPKAPK2,MAP4K4,FLT1,CACNB3,LOC122930275,LOC122946033,VEGFD,TAOK3,KITLG,ARRB2,RASGRP2,TP53,ANGPT2,RRAS,NGF,NTRK2,PPP3CA,PLA2G4C,LOC122929154,KDR,HSPA8,CACNB2,LOC122930276,NLK,MAP2K6,CACNA1C,CDC25B,GNG12,DUSP4,PDGFB,FLNB,FGFR3
20	Notch signaling pathway(bgar04330)	0.36519	1.51673	0.0285714	0.062969	66	66	NUMBL,LOC122920348,LOC122926852,NOTCH4,HES1,MAML3,LFNG,ATXN1,DVL3,LOC122926853,MAML2,DTX3L,CTBP1,LOC122934891,NOTCH1,JAG2,LOC122933687,DLL1,LOC122945434,DTX3,LOC122927328,HES4,MAML1,DTX2,LOC122926851,CTBP2,LOC122945432,TLE1,KAT2A,JAG1,SPEN,LOC122926849
21	Vascular smooth muscle contraction(bgar04270)	0.313946	1.49687	0.00716846	0.0703272	142	131	LOC122923107,MYLK4,CALM2,ADM,MYH10,PRKCE,ARHGEF1,KCNMA1,RAMP1,LOC122928993,ADCY4,RAMP3,PLCB1,ITPR2,EDNRA,ADCY3,MYH9,PLA2G4C,ITPR3,CACNA1C,ARHGEF11,PRKCD,PRKCQ,ADORA2A,LOC122924034,MYLK3,ADRA1D,GNAS,ITPR1,LOC122923919,GUCY1A2,LOC122926786,PLA2G4A,ADCY7,LOC122942138,LOC122929054,LOC122920073,PRKCB,ADCY9,PRKCG,PRKCH,ADCY5,LOC122923544,EDN3,LOC122926695,MAPK1,LOC122925772,IRAG1,LOC122920385,PLA2G10,C…
22	Glycosaminoglycan biosynthesis - heparan sulfate / heparin(bgar00534)	0.489007	1.48915	0.0626506	0.0707571	23	18	XYLT1,EXT2,EXT1,HS6ST1,GLCE,EXTL2,HS2ST1,EXTL3,B3GALT6,NDST1
23	Cytokine-cytokine receptor interaction(bgar04060)	0.285515	1.41312	0.0144928	0.118147	217	179	IL11RA,TGFB2,ACKR3,MSTN,TNFRSF9,CXCR4,LOC122940881,NGFR,LOC122930546,TNFRSF19,LOC122932155,BMPR1A,GDF6,IL15,RELL2,LOC122922070,EDA,LOC122944601,INHA,NGF,TNFRSF11A,INHBB,IL20RB,BMP2,LOC122926775,IL34,CLCF1,INHBA,IL18R1,EDAR,LOC122930808,TNFSF10,LOC122946794,IFNLR1,GDF7,LOC122936157,TNFSF13,IL17RE,LOC122926094,LOC122935019,CCR10,LOC122925639,LOC122929573,IL22RA1,LOC122926890,RELT,LOC122926941,IL2RB…
24	Glutathione metabolism(bgar00480)	0.324109	1.3939	0.0336391	0.127471	79	77	LOC122927568,LOC122941639,LOC122935611,LOC122944419,RRM2,GSTM4,LOC122933813,LOC122932734,GPX7,LOC122941320,GPX8,GPX3,LOC122927567,TXNDC12,GGT7,LOC122940804,GGT5
25	Neuroactive ligand-receptor interaction(bgar04080)	0.257535	1.37547	0.00458716	0.137667	419	322	CHRND,CHRNG,GRM8,LOC122944381,TACR1,APLNR,LOC122923257,LOC122945609,GRIN2D,P2RY4,LOC122936378,PNOC,LOC122920463,CHRNA9,LOC122935031,CHRNB3,ADM,LOC122930909,GRID2,LOC122926685,LOC122926701,CHRNA2,LOC122923234,LOC122936387,LOC122935906,S1PR3,GRIA2,GLP2R,LOC122935510,GRIK4,LOC122931072,LOC122946258,EDNRA,LOC122944083,GLRA1,LOC122933231,GALR1,GALR2,LOC122927158,LOC122946423,PENK,P2RX4,GABRA6,P2RX3,LO…
26	Tight junction(bgar04530)	0.278073	1.367	0.0114943	0.140131	175	167	LOC122937769,PPP2R2B,ITGB1,CLDN12,LOC122941494,LOC122930275,LOC122946143,MYL2,MAGI1,MYH10,PRKCE,SYNPO,ACTB,JAM3,AMOTL1,CLDN11,LOC122927796,ACTN1,LOC122928993,CDK4,AMOT,LLGL1,CFTR,CCND1,TUBA1B,MYH9,ACTN4,ACTR2,LOC122930276,ARPC1B,PRKAG2,LOC122922928,ARHGEF2,LOC122923105,RUNX1,LOC122927753,PRKAG3,LOC122945792
27	Galactose metabolism(bgar00052)	0.387773	1.36404	0.0637755	0.137687	32	31	UGP2,SI,LOC122942622,PFKM,HK1,B4GALT2
28	Other types of O-glycan biosynthesis(bgar00514)	0.345902	1.33741	0.0702703	0.157498	56	52	GALNT16,CERCAM,GALNT7,COLGALT1,LFNG,B4GALT2,LOC122928965,LOC122930605,GALNT10,LOC122930596,COLGALT2,LOC122932183,POFUT1,LOC122923865,LOC122932583,GALNT13
29	Linoleic acid metabolism(bgar00591)	0.404687	1.33115	0.104167	0.158609	28	26	LOC122940690,PLB1,LOC122941761,LOC122934027,LOC122935596,PLA2G4C,LOC122946510,LOC122926786,PLA2G4A,LOC122929054,LOC122920073,LOC122923881
30	Wnt signaling pathway(bgar04310)	0.274786	1.32987	0.017301	0.154747	168	163	FRZB,CAMK2A,SERPINF1,LOC122928575,LOC122920348,SMAD3,LOC122932462,CAMK2D,PORCN,CXXC4,LOC122920876,LOC122928382,TP53,NKD2,CCND2,TCF7L2,PLCB1,CCND1,PPP3CA,CTNND2,WNT4,CBY1,DVL3,NLK,CTNNBIP1,FZD2,FBXW11,MCC,WNT11,CSNK2A1,FZD6,FZD4,CTBP1,SFRP4
31	Progesterone-mediated oocyte maturation(bgar04914)	0.283609	1.30023	0.048048	0.178017	104	100	IGF1,CCNA2,LOC122944942,CDK1,LOC122944958,CDC25A,LOC122931712,ADCY4,GNAI2,LOC122931717,ADCY3,BUB1,LOC122939932,LOC122931713,AURKA,CCNB1,LOC122931716,LOC122922830,MAD2L1,CDC25B,LOC122944554,LOC122922833
32	DNA replication(bgar03030)	0.345312	1.28608	0.123288	0.187502	38	37	MCM6,MCM7,MCM5,POLA1,LOC122935302,MCM2,DNA2,PRIM2,RFC5,POLE2
33	Efferocytosis(bgar04148)	0.25082	1.26439	0.0526316	0.206045	169	163	ATP2A2,CAMK2A,DNMT3A,ANO4,LOC122928325,LOC122935611,LOC122944170,SCARF1,MAPKAPK2,LOC122930493,CAMK2D,P2RY12,STAB1,LOC122926902,LOC122923234,MEGF10,RAB17,ADGRB1,ITGAV,PPARG,LOC122946194,C1QB
34	Retinol metabolism(bgar00830)	0.308613	1.2587	0.132432	0.206895	61	58	LOC122940690,ALDH1A3,RDH10,PNPLA4,DHRS3,LOC122923874,LOC122941761,LOC122941776,LOC122934027,LOC122944110,LOC122935596,LOC122944187,LOC122942222,LOC122946510,LOC122924634,LOC122939570,LOC122944480
35	RIG-I-like receptor signaling pathway(bgar04622)	0.261129	1.20124	0.10625	0.282546	106	105	LOC122944538,RELA,LOC122939533,LOC122944468,LOC122945649,LOC122923409,LOC122944537,LOC122945856,LOC122945010,LOC122939512,LOC122945650,RIPK1,LOC122924111,LOC122938331,LOC122945648,LOC122945864,LOC122944832,LOC122944999,IRF3,LOC122945526,LOC122945525,LOC122945460,IFIH1,DDX58,FADD,LOC122945858,LOC122940892,LOC122937903,LOC122944937,STING1,LOC122941463
36	Cellular senescence(bgar04218)	0.238132	1.16137	0.159322	0.342511	158	155	TGFB2,CCNA2,RELA,SMAD3,CDK1,HRAS,MRE11,CDC25A,MAPKAPK2,CALM2,ETS1,FOXM1,CDK4,TP53,CCND2,LOC122946020,RRAS,ITPR2,CCND1,LOC122924048,PPP3CA,LOC122939932,MYBL2,CCNB1,MAP2K6,ITPR3,LOC122920046,TRAF3IP2,FBXW11,LOC122922830,E2F1,LOC122922833
37	Mucin type O-glycan biosynthesis(bgar00512)	0.31165	1.14012	0.242894	0.372583	40	32	GALNT16,GALNT7,B4GALT5,GCNT1,GALNT10,B3GNT3,LOC122932183,LOC122932583,GALNT13
38	Melanogenesis(bgar04916)	0.251995	1.13845	0.21	0.366426	109	103	CAMK2A,LOC122923107,HRAS,CALM2,CAMK2D,DCT,CREB3L2,KITLG,TYR,ADCY4,LOC122928382,GNAI2,TCF7L2,PLCB1,ADCY3,WNT4,DVL3,TYRP1,CREB3L3,FZD2,WNT11,FZD6,FZD4
39	Glycosaminoglycan biosynthesis - chondroitin sulfate / de...(bgar00532)	0.351981	1.10812	0.317191	0.41922	21	21	CHST11,XYLT1,DSEL,B3GALT6,DSE,CHST12,CHST14,CHST7
40	Drug metabolism - other enzymes(bgar00983)	0.253276	1.10227	0.259819	0.422305	82	80	LOC122941639,LOC122944419,RRM2,GSTM4,NME7,LOC122933813,LOC122922357,LOC122932734,LOC122941320,LOC122940804,NME4,UPP2,DPYS,IMPDH1,DPYD,LOC122941147,UCK2,LOC122944480,RRM1
41	Mannose type O-glycan biosynthesis(bgar00515)	0.311165	1.06759	0.366589	0.492987	31	30	LARGE2,B4GALT2,LOC122928965,LOC122930605,LOC122930596,MGAT5B,LOC122923865
42	Hedgehog signaling pathway(bgar04340)	0.267558	1.0392	0.385638	0.550941	50	50	GLI3,GLI2,CDON,ARRB2,GAS1,CCND2,EVC2,CCND1
43	Various types of N-glycan biosynthesis(bgar00513)	0.260797	1.02784	0.372222	0.568225	53	52	B4GALNT4,B4GALT2,LOC122928965,LOC122930605,MGAT4A,LOC122930596,LOC122923967,LOC122919491,MGAT4D,LOC122923865,HEXB,DDOST,LOC122946199
44	Glycosphingolipid biosynthesis - lacto and neolacto series(bgar00601)	0.260041	1.02055	0.412214	0.576097	62	49	B3GNT5,LOC122928681,FUT7,LOC122929303,B4GALT2,LOC122928965,LOC122930605,LOC122930596,B3GNT3,LOC122923865,LOC122939140,B3GALT1,LOC122919453,LOC122925570,LOC122926699,B3GNT2
45	p53 signaling pathway(bgar04115)	0.241808	1.02024	0.396396	0.56434	76	75	IGF1,GTSE1,RRM2,CCNG1,CDK1,ZNF385A,ADGRB1,CDK4,TP53,CCND2,CCND1,LOC122924048,CCNB1,LOC122922830,CCNG2,LOC122922833,ZMAT3,CDK6,GORAB
46	Drug metabolism - cytochrome P450(bgar00982)	0.233243	0.963115	0.556787	0.7063	64	63	LOC122941639,LOC122944419,GSTM4,LOC122933813,LOC122932734,LOC122943181,LOC122941320,LOC122944110,LOC122944187,LOC122940804
47	Taurine and hypotaurine metabolism(bgar00430)	0.27871	0.943196	0.540146	0.746379	24	24	GADL1,LOC122943181,GGT7,GGT5,LOC122924848,GAD2,GAD1
48	Endocytosis(bgar04144)	0.179597	0.941559	0.707424	0.73581	257	256	CXCR4,LOC122923940,FGFR4,LOC122919509,GIT2,SMAD3,PSD3,GIT1,LOC122919521,HRAS,DNM1,CAV1,ACAP3,ARRB2,IQSEC3,RAB11FIP5,EHD2,LOC122946020,EPN2,LOC122924048,LOC122932006,SH3GLB2,MVB12B,SH3GL1,LOC122929154,PLD2,HSPA8,ACTR2,PIP5K1B,LOC122941646,CAV2,EHD3,CAPZA1,EPS15,WIPF1,GRK4,ACAP2,SH3GL2
49	Salmonella infection(bgar05132)	0.178253	0.929077	0.697095	0.754055	263	257	MYL10,RHOJ,WASF3,LOC122937769,TUBB,RELA,FLNC,HRAS,LOC122930493,NCKAP1,CYFIP2,MYL2,PODXL,ACTB,LOC122927796,BAK1,RHOG,PIK3C2B,ACTR1A,TCF7L2,RALA,TUBA1B,ACTR2,BIRC2,TLR2,ABI1,GCC2,MAP2K6,RIPK1,HSP90B1,ARPC1B,TNFSF10,ANXA2,FLNB,PAK3,TUBB4B,TLR4,RIPK2,TUBB1,PAK1,LOC122922036,DYNLL2,AKT1,LOC122945792,CYTH4,TCF7,LOC122923919,LOC122939166
50	VEGF signaling pathway(bgar04370)	0.226743	0.912344	0.627717	0.781809	58	57	PXN,HSPB1,PLCG1,HRAS,MAPKAPK2,SPHK1,PPP3CA,PLA2G4C,KDR,AKT1,PLA2G4A,LOC122922328,PRKCB,PRKCG,PIK3R2,PIK3CB,PIK3CD,NFATC2,PTK2,MAPK1
51	Starch and sucrose metabolism(bgar00500)	0.255389	0.906405	0.61194	0.781943	33	32	UGP2,SI,LOC122942622,PYGB,HK1
52	Phagosome(bgar04145)	0.18405	0.904279	0.757353	0.772854	169	163	TUBB,MRC1,ITGB1,COLEC12,MRC2,THBS2,ACTB,LOC122927796,ITGAV,ITGA5,LOC122946020,TUBA1B,LOC122927158,TLR2,LOC122927678,ITGB5,LOC122946019,LOC122919480,MSR1,LOC122942053,LOC122927680,LOC122919317,TUBB4B,TLR4,TUBB1,LOC122919385,LOC122946171,LOC122945792,LOC122919390,ITGB2,LOC122946740,CALR,ATP6V1G3,LOC122923203,LOC122924242,LOC122931700,LOC122931701
53	Pentose phosphate pathway(bgar00030)	0.251938	0.871283	0.679901	0.83752	29	29	LOC122922800,PFKM,LOC122933381,G6PD,IDNK,TALDO1,PGLS,LOC122945306,PRPS2,LOC122938347,LOC122932950,LOC122939258,TKTL1,RPIA,PRPS1
54	Phototransduction(bgar04744)	0.269319	0.861833	0.639535	0.842755	26	21	CALM2,LOC122920987,PDE6B,GRK1,GNB1,GNGT1,GNAT2,CALM1,RHO
55	Metabolism of xenobiotics by cytochrome P450(bgar00980)	0.200585	0.853961	0.802899	0.844222	76	74	LOC122934643,LOC122941639,LOC122944419,GSTM4,LOC122933813,LOC122932734,LOC122941320,LOC122944110,LOC122944187,LOC122927338,LOC122940804
56	Pentose and glucuronate interconversions(bgar00040)	0.261815	0.838498	0.671429	0.858858	21	20	UGP2,FGGY,LOC122941752,LOC122944480,LOC122942581,LOC122941096,CRYL1,LOC122944920,XYLB,GUSB
57	N-Glycan biosynthesis(bgar00510)	0.197636	0.814828	0.839181	0.888328	63	63	B4GALT2,LOC122928965,LOC122930605,MGAT4A,LOC122930596,DPM1,LOC122923967,LOC122919491,MGAT5B,MGAT4D,LOC122923865
58	C-type lectin receptor signaling pathway(bgar04625)	0.174184	0.803983	0.90303	0.890864	121	119	LSP1,RELA,MAP3K14,HRAS,MAPKAPK2,CALM2,LOC122930493,STAT2,RRAS,ITPR2,LOC122924048,PPP3CA,ITPR3,PRKCD,LOC122926668,STAT1,PAK1,AKT1,ITPR1,FCER1G,LOC122923919,LOC122942138,LOC122922542,LOC122929573,NFATC4,BCL10,LOC122922328,LOC122928690,PIK3R2,PIK3CB,PIK3CD,LOC122923544,NFATC2,MAPK1,NFATC3,LOC122925772
59	Lysosome(bgar04142)	0.166812	0.7934	0.946619	0.891999	138	135	IDUA,LOC122942622,LOC122925799,LAMP3,LOC122930909,LOC122940925,FUCA2,LOC122930404,LAPTM4B,LOC122942431,GALNS,LOC122922523,MANBA,LOC122927678,CLN5,ARSG,LOC122927680,ARSA,DMXL2,AGA,LOC122925578,CTSB,HEXB,GNS,LOC122926493,LOC122936202,LOC122923215,CTSO,LOC122929500,LOC122923219,LOC122924736,AP3M2,AP1S2,ABCA2,LOC122927679,LOC122922534,SLC17A5,NAGLU,GLA,LOC122940650,GUSB,LOC122923217,LOC122941015,SCAR…
60	alpha-Linolenic acid metabolism(bgar00592)	0.237405	0.766983	0.805353	0.912403	23	21	PLB1,FADS2,PLA2G4C,LOC122926786,PLA2G4A,LOC122929054,LOC122920073
61	Viral life cycle - HIV-1(bgar03250)	0.154245	0.63799	0.985163	0.990802	60	60	CXCR4,BICD1,BICD2
62	Toll-like receptor signaling pathway(bgar04620)	0.139951	0.619874	0.993939	0.981017	91	90	RELA,LOC122930967,STAT2,TICAM2,TLR2,MAP2K6,RIPK1,STAT1,TLR4,IRF3,AKT1,LOC122929573,FADD,LOC122930811,LOC122923215,LOC122930969,PIK3R2,PIK3CB,PIK3CD,LOC122930812,IRF5,MAPK1,TAB1
63	Steroid biosynthesis(bgar00100)	0.137104	0.496657	0.995012	0.982077	34	33	LOC122944874,DHCR7,LOC122931986,LOC122919324,LOC122945066,LOC122940341,LOC122938184,LOC122940650,LOC122941188,LOC122944552
64	Polycomb repressive complex(bgar03083)	-0.14737	-0.583775	0.993994	0.976643	80	80	LOC122944262,LOC122921958,MAX,RBBP7,EZH1,DCAF7,WDR5,CSNK2B,OGT,FBRS,E2F6,EP300,PHF1,RING1,EED,BAP1,LOC122943443,LOC122924538,UBE2D4,MTF2,PCGF1,USP45
65	Primary bile acid biosynthesis(bgar00120)	-0.186413	-0.584408	0.969388	0.987866	31	26	LOC122924849,LOC122939024,SCP2,LOC122943873,HSD17B4,AMACR
66	Mismatch repair(bgar03430)	-0.195508	-0.587761	0.951807	0.998832	22	22	RFC3,LOC122944903,MSH3,LOC122941026,MLH1,MSH6,RFC1,RPA2,POLD3,SSBP1
67	ATP-dependent chromatin remodeling(bgar03082)	-0.14789	-0.611844	0.993994	1	117	107	MTA2,LOC122939226,LOC122923450,MEAF6,YEATS4,BAZ2A,EPC1,SMARCA4,LOC122924227,DMAP1,KAT5,EPC2,DPF3,DPF2,CUNH17orf49,ACTR8,PHF6,LOC122945070,CDK2AP2,RBBP7,RUVBL2,SS18L1,UCHL5,BRD7,LOC122923522,LOC122922732,BRD8,VPS72,ACTR6,SMARCD2,LOC122939105,POLE3,DPF1,BAZ1B,RUVBL1,ZNHIT1,ACTR5,NFRKB,BCL7B,LOC122940260,LOC122941377
68	Cytosolic DNA-sensing pathway(bgar04623)	-0.16535	-0.624087	0.968944	1	61	59	CASP7,LOC122926007,LOC122928601,LOC122929458,NFKB1,TBK1,POLR3B,MAVS,POLR3F,IL1B,POLR2K,LOC122940788,LOC122934399,POLR3A,POLR3GL,NFKBIA,POLR3C,LOC122927371,IKBKG,POLR3D,RIPK3,POLR2H,POLR2F,IKBKB,POLR2L,SAMHD1,GSDME
69	Ether lipid metabolism(bgar00565)	-0.188603	-0.676424	0.950241	1	47	45	PLA2G12A,LOC122932824,LOC122946158,ENPP2,LOC122941547,GDPD3,PLA2G6
70	Ascorbate and aldarate metabolism(bgar00053)	-0.251847	-0.698514	0.872193	0.996876	17	17	ALDH2,LOC122931061
71	Sphingolipid metabolism(bgar00600)	-0.220113	-0.788014	0.821543	0.903547	52	50	LOC122942161,LOC122919833,LOC122926491,SGPL1,GAL3ST1,SPHK2,LOC122946661,SMPD3,GBA2,LOC122946158,CERS1,CERK,ACER2,LOC122934008
72	ErbB signaling pathway(bgar04012)	-0.20462	-0.810317	0.818045	0.87921	82	81	CAMK2B,RAF1,CBL,LOC122923432,GAB1,BRAF,NRG1,LOC122922031,EREG,MAPK10,CRKL,AREG,PAK4,LOC122946254,KRAS,MAP2K7,LOC122919940,CBLB,CRK,LOC122921928,JUN,ERBB2,LOC122928630,NRAS,LOC122941072,NRG4,PIK3R1
73	mRNA surveillance pathway(bgar03015)	-0.204485	-0.82145	0.810573	0.870352	89	88	PPP2CB,PPP2R2D,SMG1,LOC122944949,WDR82,PAPOLA,NXT2,RNMT,CPSF4L,SRRM1,PAPOLG,LOC122935534,ACIN1,PPP2R5C,UPF3B,SAP18,DAZAP1,DDX39B,RBM8A,CPSF7,ETF1,NCBP2,LOC122921772,CPSF4,LOC122931590,CPSF1,SMG5,LOC122941510,MAGOH,PPP2R5B,SMG7,LOC122940057,CPSF3,PELO,PYM1,SSU72,MSI2,PPP2CA,GSPT1,CPSF2,PCF11
74	One carbon pool by folate(bgar00670)	-0.300621	-0.901094	0.624161	0.71889	21	21	MTHFS,ALDH1L2,MTFMT,MTHFR
75	Basal transcription factors(bgar03022)	-0.267001	-0.922341	0.588235	0.68243	40	39	GTF2F1,GTF2H5,TAF5,GTF2H1,LOC122922646,TAF6,TAF7L,TAF8,LOC122924694,TBPL1,GTF2E1,ERCC3,TAF6L,TAF5L,TAF13
76	Pantothenate and CoA biosynthesis(bgar00770)	-0.298757	-0.925098	0.566038	0.685168	22	22	LOC122928554,PPCDC,PANK1,ALDH2,LOC122928563,PPCS
77	NOD-like receptor signaling pathway(bgar04621)	-0.207809	-0.927931	0.614108	0.688626	181	171	LOC122929089,TRPM7,IKBKG,TP53BP1,LOC122938506,VDAC1,NLRX1,TRAF5,LOC122932129,RIPK3,ATG16L1,DNM1L,JUN,TYK2,IKBKB,LOC122929097,MAP3K7,MFN2,MAP1LC3B,LOC122921681,GABARAPL2,ANTXR1,RNF31,TXN2,LOC122922613,BCL2,MCU,VDAC2,LOC122932147,LOC122946169,GABARAPL1,VDAC3
78	Pyrimidine metabolism(bgar00240)	-0.251232	-0.952533	0.535211	0.64345	62	62	DCTPP1,LOC122934982,ENTPD5,NME6,CANT1,LOC122923352,NT5C2,LOC122938569,UPP1,LOC122919949,UMPS,CMPK1,ENTPD3,CTPS2,DHODH,NT5C3A,UCKL1,NT5C1A
79	Histidine metabolism(bgar00340)	-0.304395	-0.966638	0.502504	0.620364	28	27	LOC122930767,ALDH7A1,ASPA,UROC1,LOC122932278,LOC122923199,CARNMT1,ALDH2,CNDP1
80	SNARE interactions in vesicular transport(bgar04130)	-0.291452	-0.977629	0.490099	0.603957	33	33	USE1,LOC122943899,LOC122943769,VTI1B,GOSR1,SNAP29,VAMP2,LOC122926846,STX5,STX17,LOC122930852,BET1,STX7,GOSR2
81	Base excision repair(bgar03410)	-0.274352	-0.983493	0.481301	0.598765	44	44	RFC1,TDP1,LOC122923938,POLE3,TDG,POLD3,POLG,POLL,MBD4,POLG2,UNG
82	Glycosphingolipid biosynthesis - globo and isoglobo series(bgar00603)	-0.332613	-0.988668	0.481419	0.59459	26	22	LOC122946643,LOC122946287,LOC122946310,LOC122919883,LOC122946179,LOC122946791,LOC122926697,LOC122946277,LOC122926616
83	Fanconi anemia pathway(bgar03460)	-0.270723	-0.988963	0.480183	0.602683	51	51	FANCB,LOC122944903,EME1,TELO2,FANCE,LOC122944477,MLH1,FANCC,TOP3A,BRCA2,FANCM,EME2,LOC122944737,ERCC4,LOC122943523,USP1,LOC122938012,FANCG,POLK,RPA2,BLM,TOP3B,FANCA,SLX4,CENPX
84	Nucleotide excision repair(bgar03420)	-0.267853	-0.997507	0.459807	0.59111	57	57	CUL4B,POLR2B,GTF2H5,POLR2K,GTF2H1,RAD23B,ERCC8,LOC122920352,ERCC5,ERCC4,LOC122924694,RFC1,POLR2G,POLE3,POLR2M,RPA2,ERCC3,POLR2H,POLR2F,POLD3,UVSSA,POLR2L
85	Apoptosis(bgar04210)	-0.245551	-1.05985	0.344101	0.46356	142	140	LOC122921667,LOC122921117,CTSF,LOC122932572,LOC122921928,LOC122920244,JUN,MCL1,IKBKB,APAF1,FOS,PMAIP1,LOC122928630,LOC122944743,ENDOG,LOC122935976,NRAS,LOC122944749,GADD45G,BCL2,LOC122946169,GADD45A,TUBA8,PIK3R1,AIFM1,DDIT3,LOC122938389
86	Amino sugar and nucleotide sugar metabolism(bgar00520)	-0.297745	-1.06461	0.356918	0.460915	53	48	LOC122935279,GMPPA,GNE,FCSK,LOC122927449,GNPNAT1,LOC122946028,MPI,GALK1,UXS1,PMM1,LOC122927437
87	Selenocompound metabolism(bgar00450)	-0.374368	-1.07323	0.356698	0.450277	19	19	SEPSECS,LOC122946244,LOC122946403,SCLY,MTR,MARS2,KYAT3
88	Protein processing in endoplasmic reticulum(bgar04141)	-0.241816	-1.07781	0.296089	0.448053	166	166	NGLY1,MAP2K7,UBQLN4,LOC122921667,NSFL1C,PLAA,SEC23B,LOC122945966,SSR2,LOC122946012,SSR1,UBE2D4,LOC122945947,LOC122929237,GANAB,LOC122946333,EDEM1,UBE2J2,UBE2G2,ATF6B,LOC122934912,DNAJA2,SSR3,CKAP4,LOC122921681,LOC122924808,SEC24A,LOC122944749,HERPUD1,XBP1,BCL2,SAR1A,UBE4B,DDIT3
89	Biosynthesis of unsaturated fatty acids(bgar01040)	-0.313089	-1.09263	0.319739	0.425415	40	39	LOC122927358,ACOX1,LOC122924096,LOC122923913,LOC122927359,HSD17B4,ACOT7,HSD17B12,ACAA1,LOC122942482,LOC122945123
90	Nucleocytoplasmic transport(bgar03013)	-0.270393	-1.10108	0.277539	0.414905	99	98	AHCTF1,SNUPN,NXT2,TPR,IPO8,SRRM1,IPO4,RAE1,KPNA4,LOC122935534,SEH1L,ACIN1,UPF3B,SAP18,NUP155,XPO7,THOC3,THOC1,DDX39B,NUP188,IPO9,RBM8A,CSE1L,NUP107,AAAS,NCBP2,SUMO1,LOC122931282,PHAX,THOC5,LOC122944234,LOC122938269,LOC122921772,NUP160,THOC2,NUP58,KPNA6,NUP50,NUP54,NUP93,MAGOH,TNPO2,NUP42,NUP88,NUP133,LOC122932580,PYM1,NMD3,TNPO3,KPNA1,IPO13,RANGAP1
91	Fructose and mannose metabolism(bgar00051)	-0.328119	-1.10875	0.302251	0.406538	33	33	PFKFB1,LOC122943964,GMPPA,ALDOA,FCSK,LOC122927449,TIGAR,SORD,MPI,PMM1
92	Phosphatidylinositol signaling system(bgar04070)	-0.273532	-1.11955	0.255072	0.391841	92	92	LOC122919832,PLCZ1,MTMR14,PLCD3,INPP5A,IP6K1,MTMR6,MTMR4,LOC122922211,PI4K2B,MTMR2,ITPKC,PIP5K1C,PPIP5K1,PIK3R1,IMPA2
93	Protein export(bgar03060)	-0.396588	-1.18071	0.247906	0.290799	20	20	SEC11C,SRP72,SPCS3,SEC61A1,SRP14,SRPRA,HSPA5,SRP54,SRPRB,SRP19,SRP68,IMMP1L,OXA1L
94	Necroptosis(bgar04217)	-0.267559	-1.1854	0.143646	0.288338	160	149	VDAC1,PGAM5,LOC122930861,LOC122926725,CYLD,TRAF5,RIPK3,CHMP6,DNM1L,LOC122920244,TYK2,LOC122922417,SQSTM1,SPATA2L,FTH1,LOC122921681,LOC122938674,LOC122941377,LOC122922418,RNF31,LOC122941072,CHMP5,BCL2,VDAC2,LOC122946169,SLC25A4,AIFM1,VDAC3,GLUL
95	Purine metabolism(bgar00230)	-0.277384	-1.2029	0.146853	0.265291	134	128	LOC122927542,GDA,LOC122946138,LOC122934982,PDE8B,HDDC3,ENTPD5,AK8,ADCY1,NME6,CANT1,LOC122934132,NT5C2,ITPA,LOC122939229,AK6,PDE3B,LOC122924027,LOC122931363,LOC122931349,HPRT1,LOC122934533,PDE4C,ENTPD3,GMPS,AK2,NUDT9,APRT,PDE4A,PDE4D,LOC122930589,PDE6D,PDE7A,NPR2,AK1,ADA2,ADSS1,AMPD3,NT5C1A
96	Tyrosine metabolism(bgar00350)	-0.324706	-1.21212	0.160686	0.256709	64	60	LOC122924684,LOC122929253,LOC122932278,LOC122923199,LOC122922217,PNMT,LOC122941509,LOC122921846,LOC122924472,GOT1,FAH,LOC122921943,LOC122924670,LOC122926469,LOC122921836,GOT2
97	Ubiquitin mediated proteolysis(bgar04120)	-0.283113	-1.23315	0.0935252	0.231435	141	140	PIAS2,UBE2J1,HERC4,UBE2Q2,PIAS3,CUL4B,STUB1,LOC122929084,LOC122935257,FZR1,MGRN1,HERC1,ANAPC15,CUL1,LOC122944262,CBL,UBE3B,UBB,ITCH,UBE2B,UBE2G1,LOC122938715,RCHY1,NEDD4,SKP2,ERCC8,UBE2O,LOC122923379,FBXO4,LOC122919384,UBE2M,UBC,ANAPC11,HUWE1,ANAPC16,CBLB,UBE2S,UBOX5,UBA2,TRIM37,VHL,CDC16,UBE2D4,HERC2,PIAS4,UBE2J2,UBE2A,UBE2R2,UBE2G2,LOC122934912,RHOBTB1,ANAPC7,WWP1,UBA6,UBE3A,ELOC,RNF7,KEAP1,LOC…
98	FoxO signaling pathway(bgar04068)	-0.288842	-1.25223	0.0828488	0.211003	146	140	IKBKB,LOC122919924,PRKAB1,RBL2,BNIP3,LOC122937785,LOC122928630,STK11,IGF1R,IRS2,GABARAPL2,HOMER3,NRAS,LOC122921809,LOC122922613,GADD45G,SOD2,GADD45A,PLK3,GABARAPL1,PCK2,PIK3R1,FBXO32
99	Inositol phosphate metabolism(bgar00562)	-0.320214	-1.27021	0.102102	0.192116	76	75	PLCH1,LOC122942097,OCRL,LOC122941079,INPP5K,LOC122919832,PLCZ1,MTMR14,PLCD3,INPP5A,MTMR6,MTMR4,LOC122922211,PI4K2B,MTMR2,ITPKC,PIP5K1C,ALDH6A1,IMPA2
100	RNA degradation(bgar03018)	-0.32181	-1.27324	0.0980092	0.192048	78	77	EXOSC7,DHX36,DCP2,XRN2,CNOT4,EXOSC5,PARN,DCP1B,XRN1,EXOSC9,LSM2,DDX6,PATL1,CNOT8,LOC122924893,LOC122946138,SKIV2L,EXOSC6,ZCCHC7,LOC122941510,LSM1,DIS3L,LOC122926377,EXOSC10,PNPT1,TOB2,DCP1A,LOC122919948,HSPD1,BTG1,BTG2,HSPA9
101	Folate biosynthesis(bgar00790)	-0.389947	-1.28749	0.130795	0.179355	33	32	LOC122933036,LOC122935311,PTS,ALPI,LOC122933033,PAH,GPHN,LOC122933043,FPGS,LOC122924793,PCBD2,MOCS1
102	Nitrogen metabolism(bgar00910)	-0.452348	-1.30209	0.163511	0.167066	20	18	GLUL,LOC122938965
103	Glycerophospholipid metabolism(bgar00564)	-0.328563	-1.33836	0.056213	0.13446	97	93	PROCA1,MBOAT1,DGKD,PNPLA7,PTDSS1,LOC122922167,GPD1L,PLA2G12A,LOC122931349,GPAT3,LYPLA1,LPIN1,LYPLA2,PLPP5,AGPAT3,LPCAT3,GPAT4,PLA2G6,PTDSS2,LPIN2,LOC122920736,LOC122935836,LOC122927337,PISD
104	Porphyrin metabolism(bgar00860)	-0.454106	-1.35827	0.104235	0.120297	22	21	HMOX2,EARS2,ALAD,LOC122940927,LOC122943073,LOC122940586
105	Glycerolipid metabolism(bgar00561)	-0.349627	-1.3583	0.072643	0.122835	68	64	LIPG,LPL,GPAT3,LPIN1,GK,PLPP5,AGPAT3,ALDH2,PNPLA2,GPAT4,LOC122926460,LPIN2,LOC122932546,MOGAT1
106	Lysine degradation(bgar00310)	-0.365927	-1.39208	0.0611621	0.098737	67	67	LOC122943353,EHMT2,AADAT,ALDH2,DHTKD1,GCDH,SUV39H2,LOC122920496,EHHADH,DLST,HADHA,HADH,DLD,ACAT1,AASS
107	ABC transporters(bgar02010)	-0.399091	-1.41551	0.0577508	0.0846269	48	43	ABCB7,LOC122939906,LOC122935678,LOC122943763,ABCC10,ABCC5,LOC122938027,ABCD1,LOC122938000
108	Glycosylphosphatidylinositol (GPI)-anchor biosynthesis(bgar00563)	-0.450247	-1.42066	0.0745033	0.0830134	26	26	PIGH,LOC122932964,GPLD1,PIGN,PIGV,MPPE1,PIGZ,PIGS,PIGW,DPM2,PIGK,PIGT,PIGM,GPAA1,PIGA,PIGY,PIGO
109	Spliceosome(bgar03040)	-0.338923	-1.4417	0.0171674	0.0727883	153	125	LOC122921589,ISY1,LOC122925786,HNRNPA3,PHF5A,ACIN1,CTNNBL1,DDX46,SLU7,EFTUD2,SNRNP200,THOC3,THOC1,PRPF6,DDX39B,LOC122946459,PRPF38B,SNRNP40,DHX16,RBM8A,LOC122920681,LOC122923920,LSM2,PRPF38A,AQR,LOC122945958,SNRPG,CCDC12,NCBP2,U2AF1,SF3A2,PPIL1,SNU13,U2AF1L4,RBM17,THOC2,LOC122935034,XAB2,HNRNPU,CRNKL1,DHX8,LOC122940040,LOC122946265,SNRPA,PRPF3,DDX5,MAGOH,SNRPA1,LOC122945966,PRPF18,LOC122946012,SF…
110	Nicotinate and nicotinamide metabolism(bgar00760)	-0.385372	-1.45941	0.0314843	0.0649787	66	63	LOC122944374,SIRT2,NMNAT1,NT5E,LOC122945807,LOC122935107,LOC122926832,LOC122928840,SIRT1,NMRK2,LOC122926538,LOC122928945,NT5C2,LOC122928946,LOC122924027,LOC122926836,LOC122926285,NUDT12,QPRT,LOC122931523,BST1,SIRT5,NUDT13,NADK2,SIRT4,NMRK1,NT5C1A,SIRT3,NNT
111	RNA polymerase(bgar03020)	-0.444441	-1.46554	0.0377049	0.0635054	31	31	POLR2D,LOC122928601,POLR1E,POLR3B,POLR2B,POLR3F,POLR2K,POLR3A,POLR3GL,POLR3C,LOC122920352,POLR1A,POLR2G,POLR3D,POLR2M,POLR1F,POLR2H,POLR2F,POLR2L
112	beta-Alanine metabolism(bgar00410)	-0.432364	-1.46773	0.0551839	0.0640898	35	35	LOC122923199,ABAT,LOC122941509,ALDH2,LOC122920496,ACADS,EHHADH,HADHA,ALDH6A1,CNDP1
113	Insulin signaling pathway(bgar04910)	-0.340657	-1.47811	0.015896	0.0608385	136	134	GYS2,CRKL,RHEB,LOC122929410,TSC1,LOC122946254,LOC122940839,KRAS,TSC2,INSR,SOCS2,CBLB,CRK,EXOC7,PDE3B,LOC122921928,FASN,LOC122927449,INPP5A,SREBF1,IKBKB,LOC122919924,PRKAB1,LOC122923914,ACACA,LOC122928630,LOC122940444,RPTOR,MKNK2,IRS2,PHKG2,NRAS,PHKB,PPP1R3C,LOC122928606,PCK2,PIK3R1,PHKG1,ACACB
114	Glycolysis / Gluconeogenesis(bgar00010)	-0.38845	-1.48895	0.0146413	0.0572679	69	68	ALDH2,LOC122928445,LOC122924670,ACSS2,LOC122934184,PDHX,DLD,PCK2,PDHA1,PDHB,DLAT
115	Alanine, aspartate and glutamate metabolism(bgar00250)	-0.43755	-1.54515	0.0217054	0.0378869	44	44	LOC122929253,NIT2,RIMKLA,ABAT,GLS2,ALDH5A1,GOT1,ADSS1,LOC122926469,GOT2,LOC122927437,ALDH4A1,GLUL
116	Fatty acid elongation(bgar00062)	-0.447668	-1.55158	0.0253165	0.0373509	39	38	PPT2,LOC122927358,LOC122924096,LOC122923913,LOC122927359,ACOT7,HSD17B12,LOC122920496,HADHA,HADH,LOC122945123,ACAA2,HADHB
117	Phenylalanine metabolism(bgar00360)	-0.506852	-1.55543	0.0451505	0.0371478	23	22	LOC122930767,LOC122930494,PAH,LOC122929253,LOC122932278,LOC122923199,LOC122941509,GOT1,LOC122926469,GOT2
118	Arachidonic acid metabolism(bgar00590)	-0.409669	-1.5581	0.0138462	0.0373616	66	63	HPGDS,GGT1,PTGS2,LOC122932109,PTGES2,LOC122933033,PROCA1,EPHX2,LOC122932156,LOC122945938,PLA2G12A,LOC122933043,PTGIS,LOC122932077,LOC122923772,LTA4H,LOC122924120,LOC122921397,LOC122919652,LOC122921374,LOC122943901,PRXL2B,PLA2G6,PTGR2,LOC122921450,GPX4
119	Homologous recombination(bgar03440)	-0.464809	-1.55848	0.014377	0.0385292	36	36	LOC122944737,RAD51D,RBBP8,UIMC1,RPA2,NBN,BLM,POLD3,ABRAXAS1,TOP3B,RAD52,SEM1,SSBP1,XRCC3
120	mTOR signaling pathway(bgar04150)	-0.353771	-1.57696	0.00135685	0.0339761	159	155	FZD7,RHEB,LOC122946742,SESN2,WNT6,TSC1,LOC122946254,CAB39L,KRAS,WNT16,ULK1,TSC2,ATP6V1C1,INSR,WNT5B,LAMTOR3,LOC122922347,ATP6V1E1,ATP6V1F,LOC122926787,TBC1D7,LAMTOR4,LOC122939245,WDR24,IKBKB,LOC122929097,FLCN,LOC122932558,LAMTOR1,LOC122923914,WDR59,SLC38A9,LPIN1,ATP6V1H,CASTOR2,LOC122928630,LOC122942064,ATP6V1G1,STK11,IGF1R,RPTOR,WNT2B,NRAS,LOC122921738,CLIP1,LOC122922096,LPIN2,DDIT4,PIK3R1,SLC3A2
121	Glycine, serine and threonine metabolism(bgar00260)	-0.455178	-1.5893	0.0111288	0.0319223	41	41	GAMT,LOC122932278,GCSH,LOC122941509,LOC122923284,GCAT,LOC122932865,LOC122936123,GLDC,LOC122924335,LOC122942385,DLD
122	Thiamine metabolism(bgar00730)	-0.579177	-1.60753	0.0243478	0.027621	16	16	LOC122935313,NTPCR,TPK1,AK4,LOC122935311,ALPI,THTPA,AK8,AK2,NFS1,ACP1,AK1
123	Ribosome biogenesis in eukaryotes(bgar03008)	-0.42307	-1.62489	0.00462963	0.0234866	78	67	NOL6,NOP58,RPP30,RRP7A,RCL1,NXT2,LOC122935534,XRN2,NOP10,IMP3,XRN1,LSG1,BMS1,EMG1,SNU13,CSNK2B,GNL3,WDR75,NHP2,RPP40,MPHOSPH10,RIOK2,RIOK1,MDN1,AK6,UTP4,RBM28,NMD3,UTP15,RPP38,POP1,GNL3L,POP4,GNL2,FBL,LOC122946253,REXO2,CSNK2A2,LOC122946687,TCOF1,LOC122925191
124	Arginine and proline metabolism(bgar00330)	-0.452815	-1.66641	0.0016129	0.0161939	51	50	SAT1,GAMT,LOC122929253,LOC122932278,LOC122938785,AGMAT,ALDH2,GOT1,AMD1,CKMT1A,ARG2,LOC122926469,LOC122938595,GOT2,ALDH4A1,CNDP1,LOC122924379
125	Arginine biosynthesis(bgar00220)	-0.558184	-1.71925	0.013468	0.0100764	26	25	LOC122929253,LOC122938785,GLS2,GOT1,ARG2,LOC122926469,LOC122938595,GOT2,GLUL
126	Cysteine and methionine metabolism(bgar00270)	-0.48092	-1.75979	0.00153846	0.00679751	54	53	LOC122928554,LOC122930895,MTR,LOC122929253,MPST,LOC122920183,MRI1,LOC122923284,GOT1,LOC122932865,MAT2A,LOC122928445,LOC122928563,AHCYL2,MDH1,AMD1,LOC122926469,GOT2,LOC122924335,MDH2,KYAT3
127	Terpenoid backbone biosynthesis(bgar00900)	-0.575669	-1.77063	0.0034188	0.00608501	23	23	LOC122924720,LOC122922182,PDSS1,PDSS2,NUS1,LOC122935929,ICMT,LOC122924719,HMGCS1,ACAT1
128	Adipocytokine signaling pathway(bgar04920)	-0.479347	-1.80786	0	0.00380975	69	61	LOC122946254,ACSL6,IKBKG,LOC122940839,SLC2A1,LOC122926203,ADIPOR2,ACSBG2,IKBKB,LOC122919924,PRKAB1,CPT1B,STK11,ACSL4,LEPR,RXRA,IRS2,ACSL3,LOC122928380,PCK2,ACSL1,ACACB
129	Tryptophan metabolism(bgar00380)	-0.507347	-1.84726	0.00163399	0.00229319	57	51	AADAT,ALDH2,DHTKD1,GCDH,LOC122920496,EHHADH,DLST,HADHA,HADH,DLD,KYAT3,ACAT1
130	Autophagy - animal(bgar04140)	-0.414384	-1.8731	0	0.00189663	188	185	VMP1,VPS41,SMCR8,RHEB,RRAS2,STX17,TSC1,LOC122946254,LOC122920181,RAB7A,UBC,KRAS,ULK1,TSC2,ATG2B,RAB1A,STX7,LOC122921667,LOC122921117,ATG16L1,ATG101,VPS39,NRBF2,LOC122921928,VPS18,WIPI1,MTMR14,ATG4D,ATG2A,NBR1,ATG13,RAB7B,SQSTM1,MAP3K7,LOC122919924,PPP2CA,BNIP3,ATG4A,EPG5,ATG14,TAX1BP1,LOC122928630,WDR45,MAP1LC3B,STK11,LOC122938758,IGF1R,RPTOR,RB1CC1,IRS2,GABARAPL2,C9orf72,NRAS,MTMR4,LOC122944749,…
131	Ferroptosis(bgar04216)	-0.530955	-1.87685	0	0.0019472	48	45	LOC122919793,MAP1LC3B,ACSL4,FTH1,SLC11A2,LPCAT3,TFRC,ACSL3,VDAC2,GPX4,ACSL1,VDAC3,SLC3A2
132	Autophagy - other(bgar04136)	-0.579212	-1.93476	0	0.000838509	34	34	ATG16L1,ATG101,WIPI1,ATG4D,ATG2A,ATG13,PPP2CA,ATG4A,LOC122938758,RPTOR,GABARAPL2,LOC122922613,LOC122938398,GABARAPL1
133	PPAR signaling pathway(bgar03320)	-0.521025	-1.99165	0	0.000393374	80	66	ACOX1,ACADL,LOC122943873,LOC122946392,ACSBG2,LPL,GK,CPT1B,ACSL4,RXRA,HMGCS1,FABP7,LOC122930387,LOC122924823,ACSL3,ACAA1,LOC122942482,PLIN2,EHHADH,LOC122928380,ACADM,PCK2,ACSL1,LOC122931116,CPT2
134	Aminoacyl-tRNA biosynthesis(bgar00970)	-0.569483	-2.01396	0	0.000104129	43	43	LOC122924071,SEPSECS,QARS1,NARS2,IARS1,WARS1,CARS2,RARS2,FARS2,TARS2,AARS1,EARS2,LARS2,MARS2,GATB,WARS2,DARS2,MTFMT,PARS2,FARSA,SARS2,LOC122923211,VARS2,AARS2,QRSL1
135	Cardiac muscle contraction(bgar04260)	-0.513348	-2.07947	0	0	87	82	ACTC1,LOC122933312,LOC122934486,LOC122926400,LOC122929490,LOC122935681,ATP2A1,LOC122919312,LOC122938720,LOC122925769,COX1,LOC122923750,LOC122934167,COX3,COX2,LOC122926473,LOC122946647,LOC122935997,LOC122924731,CYTB,LOC122920811,LOC122944856,LOC122927734,LOC122928966,LOC122933619,LOC122938275,LOC122938493,LOC122920538,LOC122941076,LOC122920761
136	Peroxisome(bgar04146)	-0.526061	-2.215	0	0	106	105	LOC122927829,ACOX1,PEX13,LOC122939969,NUDT7,LOC122943873,LOC122946119,PXMP4,PEX11A,LOC122941735,NUDT12,SOD1,ACSL4,CRAT,PEX1,PEX11B,NUDT13,LOC122923498,LOC122927827,HSD17B4,AMACR,LOC122932336,ECH1,ACSL3,ACAA1,SOD2,HAO2,PECR,PRDX5,EHHADH,HMGCL,MPV17,LOC122932644,ABCD1,ACSL1,IDH2
137	Mitophagy - animal(bgar04137)	-0.55026	-2.24443	0	0	101	99	MUL1,RHOT2,RAB7A,UBC,LOC122945342,KRAS,ULK1,NLRX1,PGAM5,FOXO3,USP30,LOC122921667,HUWE1,TBC1D15,LOC122929091,LOC122945611,NBR1,TOMM40L,JUN,TFEB,RAB7B,MARCHF5,SQSTM1,LOC122946083,BNIP3,TAX1BP1,MFN2,LOC122928630,CSNK2A2,TOMM20,MAP1LC3B,MON1B,LOC122938758,GABARAPL2,RABGEF1,LOC122924808,NRAS,LOC122944826,LOC122922613,OPA1,LOC122930387,MITF,RHOT1,LOC122938398,PHB2,GABARAPL1,SAMM50,TOMM40,MTX2,BCL2L13
138	Fatty acid biosynthesis(bgar00061)	-0.779476	-2.26451	0	0	20	20	ACSBG2,FASN,CBR4,ACSF3,LOC122945710,ACACA,ACSL4,HSD17B8,ACSL3,LOC122944860,MCAT,ACSL1,ACACB
139	Proteasome(bgar03050)	-0.64663	-2.27225	0	0	43	42	PSMD6,PSMB5,PSMD11,PSMD8,PSMC5,PSMF1,PSMD3,PSMA1,PSMD2,PSMA6,PSMB7,PSMC2,PSMD14,PSMC4,PSMA3,LOC122920829,PSMD13,PSMB2,PSMA7,PSMB6,LOC122920887,PSMB3,SEM1,PSMD1,ADRM1,PSMC1,PSMB4,PSME4,PSMA4
140	Butanoate metabolism(bgar00650)	-0.768046	-2.30296	0	0	21	21	ALDH5A1,HMGCS1,OXCT1,LOC122920496,ACADS,EHHADH,HADHA,HADH,HMGCL,BDH1,ACAT1
141	Lipoic acid metabolism(bgar00785)	-0.839707	-2.34626	0	0	16	16	LIPT2,LIPT1,GCSH,OGDHL,LIAS,DHTKD1,BCKDHA,OGDH,DBT,GLDC,DLST,DLD,PDHA1,PDHB,BCKDHB,DLAT
142	Pyruvate metabolism(bgar00620)	-0.667266	-2.45219	0	0	52	52	FH,ACACA,ALDH2,LOC122928445,ME2,MDH1,LOC122924670,ACSS2,LOC122934184,PDHX,LDHD,MDH2,DLD,PCK2,PDHA1,PDHB,ACAT1,ACACB,DLAT,ACOT12
143	Ribosome(bgar03010)	-0.565894	-2.47205	0	0	149	144	MRPL28,MRPS10,RSL24D1,MRPL27,LOC122934909,MRPL1,MRPS11,MRPS9,MRPL17,MRPL11,MRPL9,MRPL3,MRPS18C,MRPS2,MRPS15,MRPS17,MRPL13,MRPS21,MRPL20,MRPL15,MRPL4,MRPL10,MRPL22,MRPL32,MRPL35,MRPS5,MRPS18A,MRPL33,MRPL12,MRPS12,MRPS16,LOC122931743,MRPS14,MRPL18
144	Propanoate metabolism(bgar00640)	-0.771477	-2.48371	0	0	31	31	ABAT,SUCLA2,ACACA,LOC122928445,BCKDHA,DBT,SUCLG1,LOC122920496,ACSS2,ACADS,EHHADH,LOC122934184,HADHA,PCCB,MMUT,PCCA,DLD,ALDH6A1,SUCLG2,BCKDHB,ACACB
145	Fatty acid degradation(bgar00071)	-0.69494	-2.50254	0	0	49	49	CPT1B,ACSL4,ALDH2,LOC122943901,GCDH,ACSL3,ACAA1,LOC122924670,LOC122920496,ACADSB,ACADS,EHHADH,HADHA,HADH,ACADM,ACAA2,HADHB,ACSL1,ACAT1,CPT2,ACADVL
146	Valine, leucine and isoleucine degradation(bgar00280)	-0.732628	-2.68254	0	0	54	54	MCCC2,ABAT,ACSF3,HIBADH,ALDH2,HMGCS1,LOC122928563,BCKDHA,DBT,ACAA1,OXCT1,LOC122920496,ACADSB,MCCC1,ACADS,EHHADH,HADHA,HADH,HMGCL,PCCB,MMUT,ACADM,HSD17B10,PCCA,ACAA2,DLD,HADHB,ALDH6A1,ACAT1,BCKDHB,ACAD8
147	Glyoxylate and dicarboxylate metabolism(bgar00630)	-0.792399	-2.72995	0	0	37	36	LOC122945604,MDH1,GLDC,HAO2,ACSS2,ACO2,LOC122934184,PCCB,MMUT,CS,MDH2,PCCA,DLD,ACAT1,GLUL
148	Citrate cycle (TCA cycle)(bgar00020)	-0.861801	-2.7559	0	0	30	30	OGDHL,IDH3B,SUCLA2,FH,SDHA,OGDH,MDH1,SDHD,SUCLG1,IDH3G,IDH3A,SDHB,ACO2,DLST,PDHX,SDHC,CS,MDH2,DLD,PCK2,PDHA1,PDHB,IDH2,SUCLG2,DLAT
149	Oxidative phosphorylation(bgar00190)	-0.842933	-3.59417	0	0	133	130	NDUFS8,ND2,LOC122922515,ND6,NDUFA7,NDUFA6,LOC122945710,ATP6V1H,SDHA,ATP6V1G1,LOC122939082,LOC122927814,LOC122940927,NDUFB1,LOC122935976,LOC122933312,LOC122934486,LOC122921738,LOC122926400,NDUFS3,LOC122929490,LOC122935681,NDUFS4,ATP8,ND1,LOC122919312,NDUFB3,LOC122932799,NDUFA11,NDUFA3,ATP6,LOC122938720,SDHD,ND5,ND4L,NDUFV2,NDUFS1,LOC122932903,LOC122922096,LOC122925769,SDHB,ND4,LOC122932208,NDUFS7,…
