# Supplementary material for: Dynamic transcriptome analysis highlights collagen-integrin-mediated extracellular matrix remodeling underlying sexual dimorphism in the amplexus muscle of Bufo gargarizans
Source: Biol Sex Differ. 2026 Feb 8;17:49. doi: 10.1186/s13293-026-00851-7 (PMC12983625; doi:10.1186/s13293-026-00851-7)
Supplement: Supplementary file 8 — Supplementary Material 8 [file 13293_2026_851_MOESM8_ESM.xlsx]

## Sheet: gsea.gsea.gene_set.report
Term_Ranked	Term	ES	NES	pval	fdr	geneset_size	matched_size	core_genes
1	Intestinal immune network for IgA production(bgar04672)	0.713591	2.36737	0	0	35	32	LOC122919480,CD40,MAP3K14,LOC122946223,LOC122919390,LOC122946171,LOC122946019,LOC122932819,IL15,LOC122919385,CD40LG,LOC122946786,ITGA4,LOC122919611,LOC122919317,ITGB7,LOC122946419,TNFSF13B,LOC122946740,LOC122932493
2	Polycomb repressive complex(bgar03083)	0.472772	1.88954	0	0.00628242	80	80	RNF2,L3MBTL2,PCGF5,CBX2,CBX7,CBX8,FBRSL1,BMI1,EZH2,AUTS2,BCORL1,L3MBTL3,PHC2,YY1,ASXL1,BCOR,PHC1,MGA,LOC122946042,LOC122944439,LOC122942462,HDAC2,L3MBTL1,RBBP4,SCMH1,ASXL3,MBD5,PHC3,FOXK1,MBD6,TEX10,PCGF2,EZH1
3	Notch signaling pathway(bgar04330)	0.493025	1.8716	0	0.00598038	66	66	ATXN1,DTX3L,DTX3,LOC122920348,MAML1,LOC122926851,CTBP1,MAML2,TLE1,LFNG,LOC122946493,MAML3,LOC122935124,LOC122926852,KAT2A,SPEN,LOC122944439,HDAC2,DTX2,LOC122945432,TLE4,DLL1,DTX1,NOTCH1,NUMBL,NOTCH4,LOC122926856,LOC122926165,LOC122926855,PSEN1,LOC122926849,KAT2B,LOC122926857,DVL3,LOC122933687,CTBP2,LOC122935014,LOC122927328,ITCH,HES4,LOC122926225,EP300
4	Regulation of actin cytoskeleton(bgar04810)	0.41176	1.86191	0	0.00594413	238	226	FGF8,FGF7,PXN,FGF10,MYL2,NCKAP1,ITGB6,PIK3CB,CFL1,ITGA7,MAP2K1,ARPC5,LOC122920463,NCKAP1L,CYFIP2,MYL10,VCL,ARHGEF1,PTK2,ACTR2,ABI2,LOC122937769,GIT1,ARPC1B,PDGFRA,C8B,PDGFD,ITGA11,RAF1,LOC122928993,RAC2,LOC122940368,ACTN1,ITGA4,SCIN,APC,SOS2,DIAPH2,LOC122931072,LOC122923574,WASF1,MYH9,ROCK1,ITGB7,MYLK,FGFR3,LOC122940240,PAK1,LOC122929482,PAK3,VAV1,APC2,FGFR4,TMSB4X,ITGB8,C5,PPP1R12C,PAK5,GNA13,IT…
5	Focal adhesion(bgar04510)	0.413883	1.8528	0	0.00555752	205	205	PARVA,PXN,MYL2,LOC122919509,TLN2,ITGB6,PIK3CB,PRKCB,SHC2,IGF1,ITGA7,MAP2K1,MYL10,VCL,PTK2,ILK,ZYX,COL6A2,LOC122937769,LOC122923105,LOC122935352,PDGFRA,COL4A2,LAMA5,RAPGEF1,PDGFD,ITGA11,RAF1,RAC2,LOC122940368,ACTN1,ITGA4,SOS2,ROCK1,ITGB7,MYLK,LAMA2,COL6A3,LOC122922928,PAK1,PAK3,VAV1,ARHGAP5,ITGB8,PPP1R12C,PAK5,LOC122919953,CCND2,CTNNB1,ACTB,AKT1,LOC122930276,ACTG1,LOC122946033,FLT4,EGF,COL6A1,PDGF…
6	Cell adhesion molecules(bgar04514)	0.434646	1.84974	0	0.0049707	148	140	NECTIN3,LOC122919480,CD40,SIGLEC1,LOC122946223,LOC122946020,LOC122919390,LOC122946171,LOC122946019,LOC122930673,LRRC4,VSIR,SDC2,LOC122932819,LOC122919385,PTPRC,LOC122946540,NCAM1,CD40LG,NRXN1,JAM3,LOC122946541,LOC122946786,CDH15,LOC122932503,NECTIN1,LOC122919682,LOC122929123,NRXN2,LOC122946248,ITGA4,LOC122919611,LOC122919317,ITGB7,PTPRD,CDH2,SELPLG,PTPRS,SLITRK2,TIGIT,SLITRK5,ITGB8,CLDN16,NLGN1,L…
7	Ribosome biogenesis in eukaryotes(bgar03008)	0.44922	1.7327	0	0.0197534	78	67	HEATR1,GAR1,FBL,SNU13,EIF6,WDR43,NXF1,IMP3,TBL3,RBM28,NOP56,NOL6,GTPBP4,WDR36,LSG1,XRN2,NOP58,NAT10,POP5,PWP2,UTP18,XPO1,RPP30,WDR75,RPP40,POP1,RCL1,EMG1
8	ErbB signaling pathway(bgar04012)	0.438962	1.72818	0.00120919	0.0186056	82	82	ERBB4,CAMK2A,PIK3CB,PRKCB,BTC,SHC2,MAP2K1,PTK2,PLCG1,CAMK2D,GAB1,NRG3,RAF1,SOS2,PAK1,CDKN1B,PAK3,CDKN1A,PAK5,NCK1,AKT1,EGF,MAP2K4,PIK3CD
9	Apelin signaling pathway(bgar04371)	0.390492	1.6477	0.00115075	0.0400867	130	126	LOC122923235,PIK3R5,MEF2A,MYL2,ADCY7,SMAD3,MAP2K1,PLCB4,LOC122936247,AGTR1,ITPR1,PIK3R6,LOC122920651,GNG7,LOC122923107,RAF1,LOC122940368,GNB1,GNAI2,MYLK,PLCB3,PLCB1,RPS6,PLAT,APLNR,GNA13,HDAC4,AKT1,NOS1,PLCB2,GNG2,CCND1,LOC122929309,MYL4,LOC122930441,KRAS,GNG5,PIK3CG,SPHK1,GNAI3,RRAS,LIPE,MYLK3,ITPR3
10	Ribosome(bgar03010)	0.369233	1.59574	0.00113636	0.0643838	149	144	LOC122943548,LOC122924870,LOC122928580,LOC122943673,LOC122935927,RPL18A,RPL30,RPLP0,LOC122944741,LOC122926409,RPL3,LOC122933405,RPL26L1,RPS17,LOC122940119,LOC122919523,RPL15,RPL39,RPL10,RPL13,RPL7,RPS18,RPL5,RPL36A,RPS23,RPLP2,LOC122939094,RPL12,RPL36,RPS8,RPS27A,LOC122945693,RPL34,LOC122938879,RPL19,RPS28,RPS9,RPS6,RPS15,RPS3A,RPS26,RPL9,RPL38,RPS16,LOC122939007,RPL27,RPS19,RPL31,LOC122943780,RP…
11	ECM-receptor interaction(bgar04512)	0.405732	1.59296	0.00742574	0.0609515	84	83	FRAS1,ITGB6,ITGA7,COL6A2,LOC122935352,FREM2,COL4A2,LAMA5,ITGA11,HSPG2,ITGA4,ITGB7,LAMA2,COL6A3,ITGB8,AGRN,COL6A1,LAMA4,ITGA5,COL4A1,LOC122944126,COL1A1,COL2A1,ITGAV,TNC,GP1BB,LOC122922772,LOC122937796,LAMB2,LOC122943407,ITGB1,THBS2,GP9,VTN,COL4A6,LAMC1,LOC122925890,COL4A5
12	Adherens junction(bgar04520)	0.38509	1.58755	0.0035545	0.0594413	100	99	NECTIN3,MYL2,LOC122930673,SMAD3,MYL10,VCL,LOC122937769,CCM2,WAS,SNAI2,NECTIN1,RAC2,ACTN1,WASF1,ROCK1,WASF3,PTPN1,TJP1,LOC122944439,CTNNB1,ACTB,LOC122930276,PARD3,ACTG1,KRIT1,BAIAP2,FARP2,ACTN4,LOC122930262,ARHGAP29,SNAI1,LOC122926631,TGFBR2,LOC122920743,FGFR1,CDH5,LOC122930275,SORBS1,FYN,LOC122923919,TCF7L2,RAC3,LOC122940687,RAP1B,IQGAP1,LOC122944817,LOC122943990,SMURF2,NLK,INSR,PTPRB,EP300,EGFR,…
13	Cellular senescence(bgar04218)	0.363315	1.57979	0	0.05882	158	156	MAPKAPK2,RELA,LOC122945175,TGFB2,TP53,PIK3CB,LOC122946020,SMAD3,MAP2K1,ETS1,LOC122925724,LOC122946540,LOC122946541,ITPR1,ATM,RBL1,LOC122919682,MYBL2,RAD9B,RAF1,LOC122946248,LOC122926125,E2F5,GATA4,LOC122923379,LOC122925737,LOC122920046,CDK2,RB1,CDKN1A,LOC122946419,HIPK2,CCND2,AKT1,CACNA1D,TRPM7,CDK4,PIK3CD,LOC122919680,RBBP4,PPP3CA,FOXM1,CCND1,HIPK3,LOC122919486,ZFP36L2,LOC122924048,KRAS,CAPN1,TG…
14	RIG-I-like receptor signaling pathway(bgar04622)	0.383993	1.57599	0.00353774	0.0572666	106	101	RELA,IRF3,LOC122939533,LOC122944999,LOC122924007,LOC122945855,IFIH1,LOC122926007,LOC122938331,LOC122922119,LOC122924111,LOC122945857,LOC122944537,MAP3K1,STING1,LOC122926125,LOC122940892,LOC122923409,LOC122944831,DDX58,LOC122944468,LOC122939512,NFKBIA,LOC122945537,LOC122945767,LOC122941463,LOC122944937,LOC122924294,ADAR,LOC122945859,RIPK1,TRAF2,LOC122925954,LOC122944832,LOC122945854,LOC122944934,T…
15	Gap junction(bgar04540)	0.388716	1.56511	0.00598802	0.0603927	93	87	TUBB,PRKCB,ADCY7,MAP2K1,LOC122920463,PLCB4,LOC122937746,ITPR1,PDGFRA,TUBB6,LOC122923107,PDGFD,GNAS,RAF1,SOS2,GNAI2,LOC122931072,PLCB3,PLCB1,PRKG2,LOC122927796,TJP1,EGF,PDGFA,TUBB1,PLCB2,LOC122944911,GUCY1B1,KRAS,GUCY1A1,GNAI3,MAP3K2,ITPR3,LOC122920385,HRAS,ADCY4
16	Cytokine-cytokine receptor interaction(bgar04060)	0.3511	1.54962	0.00222717	0.0650273	217	179	CD40,GDF6,IL11RA,MSTN,TGFB2,IL15,CSF1R,NGFR,LOC122938175,NGF,LOC122926007,CXCR6,CD40LG,CSF2RB,ACKR3,LOC122926775,TNFRSF6B,CCL19,BMPR1A,IL18R1,LOC122933158,BMP5,BMPR1B,LOC122928019,LOC122922748,IL2RB,TNFRSF19,LOC122926125,IL10RA,LOC122946794,CCR7,BMPR2,IL21R,LOC122946419,TNFSF13B,IL2RG,LOC122930805,LOC122935795,CLCF1,LOC122928800,LOC122930546,LOC122932155,IL31RA,LOC122945328,IL12RB1,RELL1,LOC12292…
17	MAPK signaling pathway(bgar04010)	0.329523	1.51732	0	0.0823963	296	284	CACNB3,ANGPT1,ERBB4,LOC122923235,FGF8,FGF7,MAPKAPK2,FGF10,RELA,CDC25B,RASGRP4,LOC122945175,TGFB2,TP53,DUSP4,MAP3K14,MAP4K4,PRKCB,IGF1,MAP2K1,RELB,CSF1R,NGFR,STK3,EFNA2,LOC122928609,NGF,KIT,IGF2,NFKB2,RASGRP2,CACNB4,ARRB2,PDGFRA,TAOK3,STMN1,PDGFD,RASGRP3,RAF1,RAC2,MAP3K5,SOS2,MAP3K1,LOC122937994,DAXX,RAPGEF2,IRAK4,RASA2,FGFR3,LOC122920155,PAK1,LOC122946419,FGFR4,DUSP10,RASGRP1,ELK4,EPHA2,LOC122946…
18	Toll-like receptor signaling pathway(bgar04620)	0.374689	1.51473	0.00967352	0.080158	91	91	TICAM2,CD40,RELA,IRF3,PIK3CB,TLR4,MAP2K1,STAT1,LOC122932819,IRF5,LOC122926007,LOC122922119,IRF9,IRAK4,LOC122926125,LOC122923215,TLR3,LOC122930805,LOC122930969,AKT1,NFKBIA,MAP2K4,PIK3CD,LOC122941132,STAT2,LOC122941146,RIPK1,LOC122925954,PIK3R2,TAB2,IL12B,LOC122922659,IL1B,LOC122930807,TLR2,LOC122926018,LOC122930967,IKBKE,LOC122944817,TRAF6,LOC122930812,LOC122926113,LOC122946689,CD80,MAPK12
19	Adrenergic signaling in cardiomyocytes(bgar04261)	0.34884	1.49497	0.00446927	0.090503	146	140	CACNB3,PIK3R5,MYL2,LOC122923509,CAMK2A,LOC122935926,TPM4,ADRA1D,TNNC1,ADCY7,LOC122941149,ATP2A2,PLCB4,ADRA1B,PLN,LOC122936247,PPP2R2C,AGTR1,ATP2B3,CREB1,CACNB4,PIK3R6,LOC122920651,CAMK2D,LOC122923107,GNAS,LOC122934088,GNAI2,CREB3L2,TNNI3,PLCB3,PLCB1,RAPGEF4,PPP2R3B
20	Glycosaminoglycan biosynthesis - chondroitin sulfate / de...(bgar00532)	0.496802	1.49481	0.0371429	0.0862969	21	21	CHST11,CHST12,CSGALNACT1,CHSY1,B3GALT6,CHST7,XYLT2,CHSY3,CHST14,LOC122923159,CHST3,XYLT1,DSE,CHPF,B4GALT7
21	NOD-like receptor signaling pathway(bgar04621)	0.34079	1.49068	0.00552486	0.085241	181	174	LOC122921724,LOC122930493,RELA,IRF3,NLRC4,LOC122928901,TLR4,PSTPIP1,PLCB4,STAT1,NAMPT,LOC122925724,LOC122930385,P2RX7,RIPK2,LOC122922119,ITPR1,BCL2L1,LOC122928903,LOC122938502,IRF9,LOC122928898,TNFAIP3,STING1,ANTXR2,IRAK4,LOC122927355,LOC122926125,PLCB3,LOC122928900,PLCB1,NEK7,LOC122931297,LOC122930805,LOC122922036,HSP90AB1,LOC122922517,TRPM7,LOC122938501,LOC122928905,NFKBIA,PLCB2,PRKCD,LOC122945…
22	Steroid hormone biosynthesis(bgar00140)	0.400503	1.47186	0.0291878	0.0967261	62	53	LOC122934643,HSD17B3,LOC122919538,LOC122926656,LOC122924470,HSD11B2,LOC122923913,LOC122928538,LOC122938626,LOC122924094,LOC122934027,LOC122935596,LOC122940690,STS,LOC122920160,LOC122940043,LOC122941761
23	Phagosome(bgar04145)	0.332386	1.44743	0.00442968	0.112389	169	162	TUBB,LOC122919480,LOC122946223,LOC122946020,LOC122919390,LOC122946171,LOC122946019,TLR4,MRC2,LOC122919385,LOC122923217,LOC122946540,LOC122927680,LOC122927678,LOC122937746,LOC122946541,LOC122946786,CORO1A,COLEC12,TUBB6,LOC122919682,LOC122946248,LOC122919611,LOC122919317,LOC122942053,LOC122927796,LOC122938531,ACTB,LOC122922517,NOS1,ACTG1,LOC122946740,NCF4,TUBB1,MSR1,LOC122919680,ITGB2,ITGA5,LOC1229…
24	Wnt signaling pathway(bgar04310)	0.333404	1.44597	0.00554324	0.109691	168	163	LOC122945175,PORCN,CAMK2A,TP53,PRKCB,FZD8,SMAD3,PLCB4,LOC122920348,NKD2,DAAM1,FRZB,LOC122928382,FZD4,LOC122928575,CTBP1,LOC122920876,CAMK2D,FZD6,LOC122938474,RAC2,TBL1XR1,FZD9,TLE1,APC,SFRP2,SERPINF1,MCC,SIAH1,LGR4,PLCB3,PLCB1,APC2,RYK,WNT5A,LOC122944439,CCND2,CHD8,CTNNB1,PLCB2,PPP3CA,CXXC4,CCND1,VANGL2,LOC122938763,LOC122930262,WIF1,AXIN2
25	Spliceosome(bgar03040)	0.33853	1.42579	0.0125142	0.124654	153	125	PRPF40B,SNRPF,SNU13,SNRPD3,RBMX,SRSF7,SF3A3,SRSF10,LSM3,LOC122945109,SRSF3,PPIH,LOC122946265,SRSF2,ISY1,LSM6,PQBP1,CWC15,TRA2B,SNRNP70,HNRNPC,SNRPE,LOC122921589,SRSF9,SNRPD2,DDX42,TRA2A,LOC122920681,ALYREF,HSPA8,SNRPB,SNRPG,U2AF1L4,DHX15,PLRG1,SF3A2,TCERG1,HNRNPU,LOC122922227,CDC40,SNRPB2,BCAS2,DDX39B,THOC1,LOC122941619,LOC122935924,LSM5,LOC122935034,HNRNPK,PRPF31,SF3B2,PHF5A,PRPF4,SF3B3,RBM25,MA…
26	Cell cycle(bgar04110)	0.313934	1.38346	0.0234114	0.166699	167	166	CDC25B,TGFB2,TP53,DDX11,CDC7,SMAD3,HDAC8,YWHAH,ATM,RBL1,BUB1B,E2F5,PDS5B,CDC14A,DBF4,LOC122923379,SMC1B,LOC122925737,CDKN1B,CDK2,RB1,CDKN1A,LOC122946419,SMC3,CDC23,LOC122944439,CCND2,ANAPC5,CDK4,HDAC2,MCM6,LOC122926444,TRIP13,CDC27,CCND1,MCM4,STAG1,LOC122924048,ANAPC4,TFDP2,CDC20,LOC122931016,LOC122929660,SGO1,LOC122946366,STAG2,E2F3,YWHAB,ANAPC1,CDK7,LOC122926043,LOC122926044,CCNB1,ORC1,TTK,ANAP…
27	Viral life cycle - HIV-1(bgar03250)	0.364396	1.38196	0.057072	0.162791	60	60	PSIP1,LOC122932305,CPSF6,BICD2,SERINC5,FEZ1,MAP1S,LOC122930706,MAP1B,LOC122930713,LOC122932846,LOC122930711,KAT2A,CPSF7,LOC122944439,LOC122946486,LOC122927378,ELL3,XPO1,MLLT1,AFF4,KAT2B,BICD1,LOC122941165,SMARCB1,PIN1,NUP153,VPS4B,LOC122927585,CCNT2,RAN,LOC122942428,NELFCD,EP300
28	Apoptosis(bgar04210)	0.319792	1.37291	0.0284091	0.168525	142	140	RELA,TP53,MAP3K14,PIK3CB,PMAIP1,LOC122930404,MAP2K1,LOC122946670,LOC122923217,NGF,LMNB1,LOC122927680,LOC122927678,CSF2RB,ITPR1,LOC122923901,ATM,BCL2L1,RAF1,LOC122923900,MAP3K5,PARP1,DAXX,CASP6,LOC122923215,LOC122920046,LOC122927796,LOC122924225,LOC122944498,LOC122944468,BCL2L11,SPTAN1,ACTB,PTPN13,AKT1,ACTG1,LOC122926780,NFKBIA,PIK3CD,LMNB2,LOC122944911,PDPK1,BIRC2,KRAS,LOC122927679,CAPN1,RIPK1,LO…
29	Motor proteins(bgar04814)	0.302814	1.33528	0.030303	0.216453	194	193	TUBB,MYL2,LOC122923509,LOC122935926,TPM4,TNNI1,TNNT1,TNNC1,MYH7B,KIF26B,MYL10,LOC122930354,MYO1E,KIFC1,LOC122937746,MYO9A,LOC122937769,MYO18B,KIFC3,TUBB6,KIF26A,KIF13A,LOC122928993,DNAH11,KIF19,MYO1B,LOC122934088,LOC122926458,MYH9,LOC122945833,KIF3C,TNNI3,STARD9,LOC122921845,LOC122927796,KIF23,MYO18A,KIF11,LOC122933241,ACTB,LOC122946721,ACTG1,TUBB1,LOC122946477,MYO15A,DNAI3,LOC122944911,MYL4,LOC1…
30	Other types of O-glycan biosynthesis(bgar00514)	0.364516	1.32475	0.0886076	0.226541	56	53	LOC122934932,GALNT16,LOC122944646,COLGALT1,GALNT13,EOGT,LFNG,LOC122932183,GALNT10,LOC122923865,POFUT1,B4GALT1,LOC122930596,LOC122935754,LOC122935669
31	Calcium signaling pathway(bgar04020)	0.289395	1.3135	0.0321543	0.238671	265	242	ERBB4,FGF8,FGF7,FGF10,LOC122945175,CAMK2A,PDE1A,LOC122935926,PRKCB,ADRA1D,TNNC1,ADCY7,ATP2A2,PLCB4,ADRA1B,PLN,TACR1,LOC122933040,LOC122936247,NGF,P2RX7,CAMK1D,MCOLN2,ADORA2A,AGTR1,PLCG1,ATP2B3,ITPR1,ITPKB,LOC122920651,LOC122935031,CAMK2D,PDGFRA,CYSLTR1,GRIN2D,LOC122923107,PDGFD,GNAS,LOC122940368,LOC122922825,MYLK,PLCB3,PLCB1,LOC122926685,LOC122929462,GRIN3A,FGFR3,LOC122929482,GNAL,FGFR4,EDNRA,NOS…
32	GnRH signaling pathway(bgar04912)	0.316897	1.30386	0.0785714	0.247606	98	96	CAMK2A,PRKCB,ADCY7,MAP2K1,PLCB4,ITPR1,CAMK2D,LOC122923107,GNAS,RAF1,SOS2,MAP3K1,LOC122937994,PLCB3,PLCB1,CACNA1D,LOC122938892,CGA,MAP2K4,PLCB2,PRKCD,MMP2,KRAS,PTK2B,CACNA1C,MAP3K2,MMP14,MAP3K4,ITPR3,LOC122920385,PLD1,HRAS,ADCY4,LOC122920081,LOC122941981,ADCY3,CACNA1S
33	Cytosolic DNA-sensing pathway(bgar04623)	0.343093	1.30282	0.104193	0.241965	61	60	LOC122930493,RELA,IRF3,LOC122926007,CGAS,DNASE2,DNASE2B,STING1,DDX58,LOC122922036,NFKBIA,POLR3K,POLR3B,LOC122945548,ADAR,RIPK1,ZBP1,LOC122925954,LOC122929327,LOC122926941,POLR3E,IL1B,POLR2E,RIPK3,MLKL,POLR3GL,LOC122926018
34	Tight junction(bgar04530)	0.293363	1.2944	0.0657748	0.248659	175	168	MYL2,NEDD4L,ARPC5,ACTR2,DLG2,PPP2R2C,AMOTL1,JAM3,LOC122937769,WAS,ARPC1B,LOC122923105,PRKCZ,LOC122928993,ACTN1,CGNL1,RUNX1,MAP3K5,MAP3K1,MYH9,ROCK1,RAPGEF2,LOC122922928,GATA4,LOC122927796,CLDN16,TJP1,LOC122932689,ACTB,LOC122930276,PARD3,CACNA1D,ACTG1,CDK4,CLDN12,LOC122921727,CCND1,LOC122944911,CLDN23,ACTN4,LOC122930262,LOC122941494,OCEL1,CLDN4,LOC122946143,ARHGEF18,LOC122927753,ITGB1,TIAM1,CLDN15…
35	Progesterone-mediated oocyte maturation(bgar04914)	0.312301	1.29093	0.0787589	0.247572	104	101	CDC25B,PIK3CB,ADCY7,IGF1,MAP2K1,STK10,LOC122931712,RAF1,GNAI2,LOC122925737,CDK2,CDC23,HSP90AB1,AKT1,ANAPC5,PIK3CD,CDC27,RPS6KA1,RPS6KA6,ANAPC4,KRAS,LOC122929660,GNAI3,PIK3R2,ANAPC1,ADCY4,LOC122931718,CCNB1,ADCY3,LOC122933218,ANAPC11,CDC25A,BRAF,ANAPC10,LOC122944958,ADCY5,LOC122944554,LOC122939932,LOC122931716,ARAF,MAPK12
36	Glycosphingolipid biosynthesis - lacto and neolacto series(bgar00601)	0.352943	1.2883	0.112821	0.245034	62	51	B3GALT1,LOC122946277,B3GNT5,B3GALT5,LOC122928681,LOC122946179,LOC122925571,LOC122923865,B4GALT1,LOC122930596,FUT4,B3GNT2,FUT7,A4GALT,LOC122946643,B3GNT3,LOC122919883,LOC122919453,LOC122919647,B3GNT4,ST3GAL3
37	Base excision repair(bgar03410)	0.360888	1.27623	0.145967	0.258253	44	44	POLE3,LOC122927683,HMGB1,PARP1,FEN1,RFC2,POLG,LOC122935302,LOC122924225,XRCC1,TDP1,POLD1,NEIL3,POLE4,LIG3,RFC5,PARP3,LOC122928610
38	ATP-dependent chromatin remodeling(bgar03082)	0.305427	1.2727	0.105081	0.257635	117	108	ARID1B,LOC122926100,POLE3,EPC1,BAZ2B,SMARCA5,YY1,ARID1A,LOC122924487,BICRA,BPTF,LOC122922912,LOC122923516,BICRAL,INO80C,SMARCC1,BAZ1A,ACTB,ACTG1,LOC122935295,LOC122944108,HDAC2,PHF6,RBBP4,SMARCD2,CHD3,SS18,PBRM1,ING3,DPF2
39	VEGF signaling pathway(bgar04370)	0.343142	1.27247	0.115288	0.251575	58	58	MAPKAPK2,PXN,PIK3CB,PRKCB,SHC2,MAP2K1,PTK2,SH2D2A,PLCG1,RAF1,RAC2
40	Efferocytosis(bgar04148)	0.292723	1.27165	0.0776915	0.246659	169	165	MAPKAPK2,LOC122930493,ANO4,LOC122945175,CAMK2A,DUSP4,ATP11A,ATP2A2,MAP2K1,PBX1,PTK2,ARG1,DNMT3A,C1QB,LOC122928609,LOC122927775,C1QC,C1QA,P2RY12,CREB1,LOC122923234,CAMK2D,MEGF10,LOC122928325,LOC122940948,LOC122946419,GAS6,CPT1A,TYRO3,ANO6,MEGF11,LOC122940650,ELMO1,LOC122934503,PTGER4,LOC122946194,LOC122923145,AZIN2,STAB2,ATP8A2,ITGAV,SPHK1,NFATC4,EPOR,LOC122946366,LOC122944170,LOC122924954,VPS8,LO…
41	Vascular smooth muscle contraction(bgar04270)	0.296868	1.24906	0.0972222	0.277048	142	131	PRKCB,ADRA1D,ADCY7,RAMP3,MAP2K1,PLCB4,ADRA1B,RAMP1,ARHGEF1,KCNMA1,ADORA2A,AGTR1,ITPR1,LOC122923107,GNAS,RAF1,LOC122928993,LOC122940368,MYH9,ROCK1,MYLK,PLCB3,PLCB1,PPP1R12C,GNA13,EDNRA,ADM,CACNA1D,PLCB2,PRKCD,PRKCQ,LOC122930262,GUCY1B1,EDN3,GUCY1A1,CACNA1C,PPP1R12A,MYLK3,ITPR3,LOC122920385,PPP1CB,KCNMB4,ADCY4,LOC122920081,KCNMB3,LOC122941981,CALD1,ADCY3,CACNA1S,LOC122923919,LOC122924034,LOC1229266…
42	DNA replication(bgar03030)	0.358127	1.23255	0.182065	0.300123	38	38	POLE3,POLA2,RNASEH2B,POLA1,FEN1,RFC2,LOC122935302,MCM6,MCM4,PRIM1,POLD1,POLE4,RFC5,MCM2,LOC122941471,POLD3,MCM7,LOC122935621
43	C-type lectin receptor signaling pathway(bgar04625)	0.291956	1.21894	0.122426	0.319069	121	120	MAPKAPK2,LOC122930493,RELA,FCER1G,LOC122945175,LSP1,MAP3K14,PIK3CB,RELB,STAT1,LOC122924007,NFKB2,ITPR1,RAF1,IRF9,PAK1,LOC122923379,SYK,IRF1,AKT1,NFKBIA,PIK3CD,PPP3CA,PRKCD,LOC122945548,LOC122930262,STAT2,LOC122924048,KSR1,CARD9,KRAS,NFATC4,RRAS,LOC122929327,PIK3R2,ITPR3,HRAS,IL12B,LOC122920081,LOC122941981,LOC122937923,IL1B,LOC122923919,NFATC3,LOC122927218
44	TGF-beta signaling pathway(bgar04350)	0.28862	1.21429	0.140187	0.321096	131	117	GDF6,SMAD7,TGFB2,SMAD1,SMAD3,PITX2,RBL1,NRROS,BMPR1A,BMP5,LOC122929057,BMPR1B,LOC122928019,RGMB,FBN1,DCN,ID2,ROCK1,RGMA,E2F5,HJV,BMPR2,LRRC32,LOC122946419,TGIF1,LOC122944439,SMAD6,HDAC2,LOC122932155
45	Melanogenesis(bgar04916)	0.29655	1.20705	0.162194	0.327873	109	100	CAMK2A,PRKCB,FZD8,ADCY7,MAP2K1,PLCB4,LOC122928382,FZD4,KIT,CREB1,CAMK2D,FZD6,LOC122923107,GNAS,RAF1,FZD9,GNAI2,CREB3L2,PLCB3,PLCB1,WNT5A,LOC122944439,CTNNB1
46	Drug metabolism - other enzymes(bgar00983)	0.304981	1.18877	0.184178	0.35765	82	77	LOC122922357,UPB1,LOC122944419,IMPDH1,LOC122932734,LOC122941320,LOC122941881,LOC122932407,IMPDH2,LOC122942123,LOC122941147,LOC122942312,LOC122921028,LOC122934287,LOC122932595,LOC122941736,LOC122942122,LOC122941536,GSTM4,LOC122921029,LOC122941870,NME7,LOC122931839,LOC122931700,RRM1,DUT,LOC122920466,LOC122940742,LOC122941806,LOC122920098,LOC122920439,DPYS,CDA,LOC122933813,LOC122942405,LOC122920938,…
47	Mismatch repair(bgar03430)	0.378319	1.15974	0.265943	0.410743	22	22	MSH3,RFC2,LOC122935302,LOC122944903,MSH6,POLD1,RFC5,POLD3,LOC122944829,RPA3,MSH2,RFC3
48	mRNA surveillance pathway(bgar03015)	0.280333	1.1422	0.259786	0.441253	89	88	SMG6,CPSF6,PPP2R2C,CPSF4L,WDR33,NXF1,UPF2,NUDT21,PPP2R3B,WDR82,CPSF7,SMG5,PCF11,UPF3A,LOC122921629,LOC122923558,PPP2R3A,FIP1L1,PPP2R3C,ALYREF,PPP1CB,SAP18,SMG1,LOC122941510,HBS1L,MSI1,LOC122940439,RNPS1,LOC122939314,CSTF3,LOC122923099,DAZAP1,PPP2R5A,UPF3B,RNGTT,DDX39B,LOC122940432,PPP2R2A,LOC122937845,PPP2CB,MAGOH,LOC122924046,SRRM1,PPP2R1B,PAPOLG,PPP2R1A,UPF1,CPSF1,CASC3,SMG7,PPP1CC,ACIN1,GLE1,P…
49	Neuroactive ligand-receptor interaction(bgar04080)	0.241134	1.1235	0.199161	0.475096	419	319	CHRND,LOC122944381,LOC122930909,LOC122945609,P2RY1,ADCYAP1,CHRNG,ADRA1D,LOC122929359,CHRNA2,LOC122936378,LOC122920463,LOC122929343,ADRA1B,LOC122926379,TACR1,ADORA3,PTH2R,P2RX7,LOC122941250,ADORA2A,AGTR1,GRM8,NPY1R,LOC122923234,LOC122935031,LOC122939343,PENK,CYSLTR1,GRIN2D,LOC122923257,LOC122926204,HTR1A,GRIA2,TSHR,LOC122931072,RXFP2,LOC122926685,GRIN3A,THRA,LOC122938241,RLN2,LOC122929482,LOC12293…
50	Endocytosis(bgar04144)	0.238616	1.09128	0.298056	0.543315	257	255	PSD3,LOC122919509,LOC122942436,GIT2,LOC122946020,NEDD4L,CYTH4,SMAD3,ARPC5,MVB12B,DAB2,ACTR2,LOC122946540,LOC122944617,SNX3,LOC122946541,GIT1,ARPC1B,ARRB2,PRKCZ,PDGFRA,LOC122934637,LOC122919682,LOC122946248,SH3GLB2,IL2RB,RAB11FIP3,LOC122923940,IQSEC1,ARAP3,IQSEC3,FGFR3,LOC122923379,RAB22A,EPN2,FGFR4,IL2RG,GRK3,VPS37D,LOC122946265,PARD3,LOC122938892,LOC122919680,GRK6,LOC122945328,ACAP2,AMPH,LOC1229…
51	Nucleotide excision repair(bgar03420)	0.291429	1.08524	0.318066	0.548034	57	57	POLR2I,POLE3,CUL4B,RFC2,LOC122931251,LOC122935302,POLR2G,POLD1,LOC122924694,ERCC5,POLE4,XPA,CDK7,RFC5,POLR2E,POLR2D,RBX1
52	Retinol metabolism(bgar00830)	0.278488	1.03306	0.411765	0.672415	61	56	DHRS3,LOC122944110,LOC122941776,LOC122942222,LOC122923874,RETSAT,LOC122941866,ALDH1A3,LOC122934027,LOC122935596,LOC122940690,PNPLA4,LOC122945394,LOC122940043,LOC122944474,LOC122941761
53	Glycosaminoglycan biosynthesis - keratan sulfate(bgar00533)	0.337156	1.02009	0.438776	0.695133	24	22	LOC122919918,LOC122923865,B4GALT1,LOC122930596,B3GNT2,LOC122923903,ST3GAL3,LOC122930605,B4GALT2,CHST2,LOC122932314,ST3GAL2,LOC122928965
54	Glycosaminoglycan biosynthesis - heparan sulfate / heparin(bgar00534)	0.350116	1.01734	0.438746	0.689888	23	18	GLCE,EXT1,LOC122946004,HS6ST1,B3GALT6,NDST2,XYLT2,NDST1,XYLT1,EXTL3,B4GALT7,HS2ST1,EXT2
55	RNA polymerase(bgar03020)	0.311097	1.01636	0.43883	0.680067	31	31	POLR2I,POLR1F,POLR1H,POLR2G,POLR1A,POLR3K,POLR3B,POLR1E,POLR3E,POLR2E,POLR2D,POLR3GL,POLR1B
56	Oocyte meiosis(bgar04114)	0.23651	1.0111	0.462341	0.681858	127	125	CAMK2A,ADCY7,IGF1,MAP2K1,YWHAH,ITPR1,LOC122931712,CAMK2D,STAG3,SMC1B,LOC122925737,CDK2,SMC3,CDC23,ANAPC5,LOC122926444,PPP3CA,CDC27,RPS6KA1,RPS6KA6,ANAPC4,CDC20,LOC122929660,SGO1,YWHAB,ITPR3,ANAPC1,AR,PPP1CB,ADCY4,LOC122926043,LOC122931718,LOC122926044,CCNB1,ADCY3,LOC122933218,ANAPC11,RBX1,CALM1,PPP2R5A,ANAPC10,LOC122939320,LOC122944958,SMC1A,ADCY5,LOC122944554,LOC122931716,ESPL1,MAPK12,ITPR2,PPP2…
57	Salmonella infection(bgar05132)	0.220938	1.00603	0.480129	0.683	263	259	TUBB,LOC122930493,MYL2,RELA,NLRC4,NCKAP1,PIK3CB,TLR4,CYTH4,MAP2K1,ARPC5,NCKAP1L,CYFIP2,MYL10,RHOJ,PTPRC,RHOH,ACTR2,RIPK2,LOC122944617,LOC122937746,LOC122937769,ARPC1B,TUBB6,RAF1,ABI1,IRAK4,LOC122927355,LOC122926125,PAK1,PAK3,WASF3,RHOG,LOC122927796,LOC122922036,HSP90AB1,CTNNB1,ACTB,AKT1,ACTG1,RPS3,ELMO1,NFKBIA,MAP2K4,TUBB1,PIK3CD,LOC122945548,LOC122944911,LOC122930262,FBXO22,PODXL,LOC122946040,RA…
58	Mucin type O-glycan biosynthesis(bgar00512)	0.298902	1.0055	0.456908	0.672825	40	34	GCNT1,GALNT16,LOC122944646,GALNT13,LOC122932183,GALNT10,ST6GALNAC3,GCNT4,B4GALT5
59	Hedgehog signaling pathway(bgar04340)	0.272104	0.996855	0.470284	0.683962	50	50	ARRB2,EVC,DISP1,HHATL,GRK3,CCND2,GLI2,SMO,MEGF8,EFCAB7,CCND1,EVC2,GLI3,CDON,GAS1,IQCE
60	Nucleocytoplasmic transport(bgar03013)	0.238759	0.981638	0.514586	0.710444	99	97	XPO4,IPO4,NUP37,EEF1A1,NUP205,NXF1,UPF2,NDC1,UPF3A,AHCTF1,NUP160,LOC122921629,UBE2I,NUP107,LOC122946160,NUP35,XPO1,NUP43,LOC122922678,IPO7,ALYREF,IPO5,SAP18,NUP214,RNPS1,IPO9,NUP98,XPO6,NUP153,UPF3B,DDX39B,CSE1L,THOC1,NUP188,NUP54,RAN,NUP58,MAGOH,SRRM1,KPNA3,NMD3,THOC2,XPO7,NUP155,AAAS,IPO8,KPNA2,SEC13,UPF1,NUP210,CASC3,TNPO2,ACIN1,GLE1,SNUPN,LOC122921772
61	Phosphatidylinositol signaling system(bgar04070)	0.239991	0.967575	0.545024	0.734318	92	91	DGKI,PIK3CB,PRKCB,PLCB4,PLCG1,ITPR1,ITPKB,CDIPT,LOC122934105,LOC122923574,PLCB3,PLCB1,DGKA,MTMR3,INPP5D,PPIP5K2,DGKZ,PIK3CD,PLCB2,CDS1,PIK3C2B,DGKQ,PIK3R2,INPP4B,ITPR3,INPP4A
62	p53 signaling pathway(bgar04115)	0.242598	0.950714	0.555147	0.762784	76	76	TP53,PMAIP1,IGF1,RPRM,ATM,BCL2L1,ZNF385A,PPM1D,SIAH1,LOC122923379,LOC122925737,CDK2,CDKN1A,CCND2,CCNG2,CDK4,CCND1,SIVA1,LOC122924048,LOC122941736
63	Fanconi anemia pathway(bgar03460)	0.253358	0.927384	0.580769	0.805584	51	51	POLK,FANCI,LOC122932164,LOC122944903,RAD51,FANCF,USP1,FANCG,REV3L,FANCM,FAAP100,LOC122944737,BRCA2,FANCE,WDR48,EME1,FAAP24,LOC122944829,HES4,RMI1,LOC122943523,SLX4,RPA3,TELO2
64	Metabolism of xenobiotics by cytochrome P450(bgar00980)	0.234897	0.919485	0.609113	0.811023	76	73	LOC122934643,LOC122944110,LOC122944419,LOC122932734,LOC122941320,LOC122941881,LOC122932407,LOC122942123,LOC122941147,LOC122930767,LOC122933038,LOC122942312,LOC122934287,EPHX1,LOC122942122,LOC122941536,HSD11B1,GSTM4,LOC122941870
65	Drug metabolism - cytochrome P450(bgar00982)	0.239543	0.915206	0.625774	0.808191	64	63	LOC122944110,LOC122944419,LOC122932734,LOC122941320,LOC122941881,LOC122932407,LOC122942123,LOC122941147,LOC122930767,LOC122942312,LOC122934287,LOC122945394,LOC122932279,LOC122942122,LOC122941536,LOC122943181,GSTM4,LOC122941870
66	SNARE interactions in vesicular transport(bgar04130)	0.27082	0.905595	0.593464	0.817637	33	33	STX2,STX1A,STX11,STX1B,LOC122929485,STX18,LOC122943769,BNIP1,SEC22B
67	Basal transcription factors(bgar03022)	0.253727	0.892701	0.639792	0.834556	40	40	GTF2IRD1,TAF4B,GTF2B,TAF4,GTF2I,LOC122931251,TAF7L
68	mTOR signaling pathway(bgar04150)	0.204258	0.88255	0.729517	0.84405	159	152	LPIN3,STRADA,PIK3CB,PRKCB,FZD8,ULK2,IGF1,MAP2K1,LOC122928382,FZD4,DEPDC5,FZD6,RNF152,RAF1,FZD9,SOS2,RPS6,WNT5A,EIF4B,AKT1,IRS1,PIK3CD,RPS6KA1,MIOS,RPS6KA6,LOC122930262,PDPK1,AKT1S1,KRAS
69	Lysosome(bgar04142)	0.201942	0.857951	0.751425	0.883584	138	135	LOC122930909,LOC122930404,LAMP3,LOC122923217,LOC122927680,LOC122927678,DNASE2,DMXL2,ARSG,DNASE2B,LOC122940925,AP1M2,LOC122942621,LAPTM4B,IDUA,LOC122923215,LOC122940948,AP3S1
70	Histidine metabolism(bgar00340)	0.267844	0.857083	0.677898	0.872762	28	27	CARNS1,AMDHD1,LOC122945635,HAL,LOC122930767,LOC122938492,LOC122932279,ASPA,LOC122939163,HDC,CARNMT1
71	Homologous recombination(bgar03440)	0.245466	0.844272	0.721088	0.886445	36	36	ATM,LOC122932164,RAD51,TOPBP1,POLD1,MRE11,LOC122944737,BRCA2,POLD3,EME1,ABRAXAS1,UIMC1,XRCC2,RPA3,RAD52,MUS81
72	Various types of N-glycan biosynthesis(bgar00513)	0.227521	0.839717	0.740554	0.882742	53	52	ALG12,LOC122944728,MAN2A2,LOC122923865,STT3A,B4GALT1,RPN1,OSTC,LOC122930596,LOC122940779,LOC122920881,LOC122946129,ST3GAL3,LOC122930605,DDOST,B4GALT2,HEXB,MGAT4B,DAD1,RPN2,MAN1A2,LOC122923967,MGAT4A,LOC122919491,LOC122932314,LOC122928965,TUSC3,LOC122946199,ALG9,LOC122931860,TMEM258
73	Taurine and hypotaurine metabolism(bgar00430)	0.266426	0.825888	0.722772	0.89591	24	24	GADL1,LOC122924848,GGT5,LOC122945314,LOC122937880,CSAD,LOC122935038,LOC122943181,LOC122943764,GAD2
74	FoxO signaling pathway(bgar04068)	0.191674	0.821672	0.826038	0.891543	146	142	TGFB2,PIK3CB,IGF1,SMAD3,MAP2K1,PLK2,ATM,RAF1,SOS2,LOC122923379,LOC122925737,CDKN1B,CDK2,CDKN1A,LOC122946419,BCL2L11,LOC122944439,CCND2,CCNG2,AKT1,EGF,IRS1,LOC122940559,PIK3CD,CCND1,LOC122929309,SETD7,LOC122924048,PDPK1,KRAS,TGFBR2,LOC122929660,LOC122946366
75	Glutathione metabolism(bgar00480)	0.204332	0.801544	0.809697	0.914607	79	77	LOC122944419,LOC122932734,LOC122927568,LOC122941320,LOC122941881,LOC122932407,GGT5,GPX7,LOC122942123,LOC122934080,LOC122941147,LOC122934503,LOC122934093,LOC122942312,LOC122934287,LOC122941736,AZIN2,LOC122935038,LOC122942122,GPX8,LOC122941536,GSTM4,LOC122941870
76	Inositol phosphate metabolism(bgar00562)	0.205939	0.796048	0.825183	0.911776	76	74	PIK3CB,PLCB4,MIOX,PLCG1,ITPKB,CDIPT,LOC122942097,LOC122934105,LOC122923574,PLCB3,PLCB1,MTMR3,INPP5D,PLCH2,PIK3CD,PLCB2
77	Glycosphingolipid biosynthesis - globo and isoglobo series(bgar00603)	0.252784	0.784849	0.788904	0.917363	26	23	LOC122946277,B3GALT5,LOC122946179,A4GALT,LOC122946643,LOC122919883,LOC122919453,LOC122919647
78	Primary bile acid biosynthesis(bgar00120)	0.235374	0.75995	0.834734	0.940536	31	27	LOC122928538,LOC122938626,LOC122943873,LOC122924848,LOC122945314,LOC122922124,LOC122922206
79	ABC transporters(bgar02010)	0.210038	0.739979	0.871261	0.953163	48	43	LOC122944530,LOC122920717,LOC122944705,ABCG2,ABCC9,LOC122939905,TAP2,ABCA2,TAP1
80	RNA degradation(bgar03018)	0.185795	0.733904	0.902829	0.948269	78	76	DIS3L,TENT4B,LOC122929149,PAN2,LSM3,LOC122945306,EXOSC6,C1D,LOC122943324,LSM6,XRN2,PARN,WDR61,CNOT10,LOC122927133,LOC122941510,LOC122939314,DIS3,ENO1,TTC37,DDX6,LOC122938347,CNOT2,CNOT3,CNOT1,LSM5,EDC4,LOC122937845
81	Pentose and glucuronate interconversions(bgar00040)	0.252131	0.723968	0.840943	0.947074	21	19	AKR1A1,KL,LOC122942581,FGGY,SORD,LOC122928768,CRPPA
82	N-Glycan biosynthesis(bgar00510)	0.18371	0.705065	0.922597	0.954546	63	63	LOC122934932,ALG12,MAN2A2,LOC122923865,STT3A,MGAT3,B4GALT1,RPN1,OSTC,LOC122930596,LOC122940779,LOC122935754,LOC122935669,MGAT5,LOC122920881,LOC122946129,LOC122927895,ST6GAL2,LOC122930605,DDOST,B4GALT2,ALG6,MGAT4B,DAD1,RPN2
83	Ubiquitin mediated proteolysis(bgar04120)	0.162612	0.698953	0.96412	0.948723	141	140	FBXW7,NEDD4L,UBE2E3,LOC122944508,LOC122928830,CUL4B,SOCS3,LOC122938028,MAP3K1,SIAH1,UBE2C,RPS27A,LOC122923379,SOCS1,PIAS4,CDC23,ANAPC5,CDC27,UBE2I,LOC122924048,RHOBTB2,ANAPC4,UBA52,BIRC2,CDC20,UBE2Q2,DET1,COP1,ANAPC1,TRIM32,UBE3B,ANAPC11,RBX1,NEDD4,PPIL2,UBE2O,UBE2D1,UBR5,PIAS1,ANAPC10,PIAS3,SMURF2,HERC4,TRAF6,HERC2,FBXW8,SKP2,SAE1,ITCH,FBXW11,CUL2
84	Insulin signaling pathway(bgar04910)	0.152961	0.655314	0.987571	0.968433	136	134	PIK3CB,SHC2,MAP2K1,SH2B2,PRKCZ,SOCS3,RAPGEF1,RAF1,LOC122932950,SOS2,PRKAR1B,SOCS1,RPS6,PTPN1,LOC122919953,PPP1R3D,AKT1,RHOQ,IRS1,PIK3CD
85	Steroid biosynthesis(bgar00100)	0.171156	0.576712	0.982432	0.987078	34	33	LOC122932620,LOC122940948,LOC122944874,LOC122940650,DHCR24,LOC122931423,LBR,LOC122931986,SOAT1,DHCR7
86	Glycosaminoglycan degradation(bgar00531)	0.193679	0.575517	0.953623	0.975974	20	19	IDUA,HPSE,HEXB,LOC122942431,NAGLU,SGSH,GNS
87	One carbon pool by folate(bgar00670)	-0.188621	-0.643865	0.970037	0.957615	21	21	MTHFR,MTHFS,MTFMT,LOC122945176,ALDH1L2
88	Mannose type O-glycan biosynthesis(bgar00515)	-0.176111	-0.679539	0.907473	0.956032	31	30	LOC122932313,LOC122919941,LOC122932760,LOC122929470,POMT1,POMT2,LOC122944257,B3GALNT2,MGAT5B,RXYLT1,FUT9
89	Phototransduction(bgar04744)	-0.194911	-0.694856	0.907801	0.962323	26	23	LOC122933116,PDE6G,GNAT1,GRK1
90	Galactose metabolism(bgar00052)	-0.203654	-0.785996	0.801444	0.888761	32	30	PGM1,GALK1,GLA,LOC122940839,HKDC1,GCK,LOC122928562,LOC122928405
91	Ether lipid metabolism(bgar00565)	-0.183118	-0.793598	0.819672	0.894126	47	44	LOC122941547,PLA2G6,LOC122926103,LOC122921654,LOC122920277,ENPP2,PLA2G10,LOC122946095,GDPD1,LOC122946158,PLA2G12B,PLA2G7,LOC122929054,PLA2G12A
92	Pentose phosphate pathway(bgar00030)	-0.212469	-0.810064	0.786477	0.884203	29	29	ALDOA,LOC122931061
93	Protein processing in endoplasmic reticulum(bgar04141)	-0.151341	-0.839004	0.875	0.847556	166	166	UFD1,RAD23B,SSR1,UBE4B,HSPA5,LOC122931165,HSPH1,STUB1,MAPK8,LOC122929154,NPLOC4,SELENOS,GANAB,DNAJB12,LOC122921681,ATF4,LOC122944131,CKAP4,PLAA,SEC24A,SAR1A,DDIT3,BCL2
94	Linoleic acid metabolism(bgar00591)	-0.231967	-0.842834	0.731061	0.85432	28	25	LOC122921592,PROCA1,PLA2G6,LOC122926103,LOC122923772,LOC122921654,LOC122920277,PLA2G10,PLA2G12B,LOC122945938,LOC122929054,PLA2G12A
95	Biosynthesis of unsaturated fatty acids(bgar01040)	-0.208301	-0.869004	0.708696	0.816027	40	39	ACOT7,LOC122927358,LOC122927359,LOC122924849,LOC122924850,LOC122945123,LOC122942482
96	Glycosylphosphatidylinositol (GPI)-anchor biosynthesis(bgar00563)	-0.259658	-0.9233	0.547893	0.701355	26	26	PIGK,PIGV,PIGX,GPAA1,DPM2,PIGZ,PIGA,PIGC,PIGO,LOC122932964,PIGY
97	Glycerophospholipid metabolism(bgar00564)	-0.18698	-0.937697	0.559211	0.678173	97	94	PLA2G10,GPD1,LPIN2,PLA2G12B,LPCAT3,LOC122927337,LOC122929054,PLA2G12A,AGPAT3,LPIN1,PTDSS2,LOC122920736,GPAT4,PISD,LOC122935836
98	Amino sugar and nucleotide sugar metabolism(bgar00520)	-0.217668	-0.969564	0.518135	0.612234	53	49	HK1,LOC122946028,GMPPA,PGM1,GALK1,LOC122931621,HKDC1,LOC122927437,UXS1,GCK,LOC122943423,GNPNAT1,PMM1
99	Sphingolipid metabolism(bgar00600)	-0.223718	-0.972045	0.478448	0.617325	52	51	SGPL1,GLA,LOC122926491,LOC122946095,SPHK2,LOC122934354,NEU1,LOC122946158,NEU3,GBA2,LOC122934008
100	Purine metabolism(bgar00230)	-0.19055	-0.991493	0.521429	0.580302	134	129	PDE4C,CANT1,PDE7A,PDE6D,NUDT2,PDE1C,PDE6G,AK9,NPR2,ADA2,GUCY2C,ENTPD3,AK2,AK1,NT5C1A,PDE4D,AMPD3,LOC122934982,LOC122939815
101	Pyrimidine metabolism(bgar00240)	-0.230192	-1.03638	0.392473	0.481352	62	61	AK9,DPYD,UCKL1,ENTPD3,NT5C1A,LOC122934982,LOC122939815
102	Autophagy - animal(bgar04140)	-0.1921	-1.07833	0.247525	0.398867	188	184	BNIP3,MAP3K7,SNAP29,LOC122923544,LOC122925772,WDR45,MTMR4,LOC122942146,RAB42,LOC122930454,RAB1A,PIK3C3,MTMR14,WIPI1,RAB33B,TAX1BP1,LOC122922613,LOC122938758,WDR41,DDIT4,MAPK8,NRAS,LOC122930387,STK11,LOC122942140,RPTOR,LOC122938398,LOC122920181,UBB,ZFYVE1,C9orf72,PPP2CA,TP53INP2,ATG4A,GABARAPL1,VPS33A,GORASP1,BCL2
103	Glycine, serine and threonine metabolism(bgar00260)	-0.260635	-1.07899	0.296296	0.405692	41	41	LOC122921023,LOC122924738,LOC122932865,PGAM2,LOC122923284,GCSH,PGAM1,GCAT,LOC122940187,AGXT2,LOC122924335,GLDC,LOC122936123,LOC122945176,LOC122942385,DLD
104	Lysine degradation(bgar00310)	-0.235629	-1.10627	0.228155	0.35782	67	67	DHTKD1,GCDH,ALDH2,HADH,DLST,AADAT,AASS,DLD,LOC122920496,ACAT1,HADHA
105	Porphyrin metabolism(bgar00860)	-0.321732	-1.11108	0.309278	0.356293	22	21	ALAD,HMOX2,EARS2,LOC122943073,LOC122940586
106	Selenocompound metabolism(bgar00450)	-0.331066	-1.11221	0.267559	0.362279	19	19	TXNRD1,TXNRD3,LOC122923158,MARS2,KYAT3
107	Ascorbate and aldarate metabolism(bgar00053)	-0.33558	-1.12185	0.243421	0.352289	17	17	LOC122944480,ALDH1B1,LOC122934154,ALDH2,LOC122931061
108	Protein export(bgar03060)	-0.31541	-1.12207	0.27931	0.360425	20	20	OXA1L,HSPA5,SRPRA,IMMP1L
109	Necroptosis(bgar04217)	-0.207923	-1.12714	0.171171	0.358195	160	151	LOC122923451,LOC122923449,LOC122923395,LOC122923845,LOC122924098,PGAM5,TRADD,DNM1L,LOC122946342,CHMP6,LOC122926099,CHMP5,LOC122923667,MAPK8,LOC122923846,LOC122946169,LOC122940130,VDAC2,LOC122929456,LOC122929573,CYLD,LOC122929651,CHMP2B,LOC122922417,LOC122921681,LOC122938674,VDAC3,RNF31,BCL2,SPATA2L,AIFM1,SLC25A4
110	Pantothenate and CoA biosynthesis(bgar00770)	-0.331684	-1.18505	0.210526	0.269437	22	22	LOC122928554,PPCDC,PANK1,DPYD,ALDH2,PPCS,LOC122928563
111	Starch and sucrose metabolism(bgar00500)	-0.304836	-1.18878	0.172932	0.269415	33	32	HK1,TREH,LOC122943777,PGM1,LOC122926293,LOC122940839,HKDC1,AGL,GBE1,LOC122940723,GCK,LOC122928606
112	Nicotinate and nicotinamide metabolism(bgar00760)	-0.262738	-1.20735	0.149533	0.248888	66	54	NMNAT2,NUDT13,LOC122926933,SIRT3,SIRT7,SIRT5,NMRK2,NMRK1,NADK2,NUDT12,LOC122928946,NT5C1A,LOC122931523,SIRT4,NNT
113	Adipocytokine signaling pathway(bgar04920)	-0.266519	-1.21336	0.145729	0.248367	69	61	LEPR,TRADD,ACSBG1,CPT1B,MAPK8,STK11,ACSBG2,SLC2A4,LOC122928380,PCK2,SLC2A1,ACSL1,ACACB
114	Fructose and mannose metabolism(bgar00051)	-0.313182	-1.23931	0.133333	0.216495	33	33	PFKFB1,HK1,TIGAR,GMPPA,LOC122940598,TPI1,ALDOC,HKDC1,PFKFB2,LOC122928562,LOC122928405,PMM1,ALDOA
115	alpha-Linolenic acid metabolism(bgar00592)	-0.350147	-1.24547	0.160279	0.21532	23	21	LOC122921592,PROCA1,ACOX1,PLA2G6,LOC122926103,LOC122921654,LOC122920277,PLA2G10,PLA2G12B,LOC122929054,PLA2G12A
116	Phenylalanine metabolism(bgar00360)	-0.368575	-1.25592	0.15625	0.208921	23	20	LOC122929253,LOC122924434,LOC122934300,GOT1,GOT2,LOC122926469
117	beta-Alanine metabolism(bgar00410)	-0.308916	-1.26539	0.103448	0.203607	35	35	ABAT,CNDP1,DPYD,ALDH2,ACADS,ALDH6A1,LOC122920496,HADHA
118	Arginine and proline metabolism(bgar00330)	-0.312594	-1.37543	0.0492611	0.10901	51	50	P4HA1,LOC122938595,LOC122938785,PRODH2,LOC122941075,ALDH1B1,LOC122929253,SATL1,ARG2,LOC122942538,OAT,CKMT1A,CNDP1,ALDH2,LOC122924379,GOT1,AMD1,ALDH4A1,GOT2,LOC122926469
119	Ferroptosis(bgar04216)	-0.330633	-1.39295	0.0580913	0.101151	48	44	GSS,LOC122935126,GCLC,LPCAT3,LOC122935613,VDAC2,SLC11A2,GPX4,VDAC3,SLC3A2,ACSL1
120	Folate biosynthesis(bgar00790)	-0.392963	-1.44883	0.0311419	0.0727085	33	26	MOCOS,LOC122933033,TPH1,GPHN,GGH,LOC122928562,LOC122928405,MOCS1
121	Nitrogen metabolism(bgar00910)	-0.472847	-1.55452	0.039604	0.0384452	20	18	GLUL,CPS1,CA12,LOC122935558,LOC122919434,LOC122938965,LOC122946342,LOC122929651,CA14
122	Glycerolipid metabolism(bgar00561)	-0.338545	-1.58189	0	0.0332573	68	67	LPIN2,LOC122946501,GK,DGAT1,LIPG,LOC122926460,ALDH2,MGLL,LOC122946125,AGPAT3,LPIN1,LOC122928562,LOC122928405,GPAT4,MOGAT1,LOC122932546
123	Alanine, aspartate and glutamate metabolism(bgar00250)	-0.383885	-1.58821	0.00813008	0.0329249	44	44	NAT8L,GLUL,CPS1,GPT2,ADSS1,LOC122935633,RIMKLA,LOC122929253,GAD1,AGXT2,LOC122927437,ALDH5A1,LOC122946342,ASS1,ABAT,LOC122929651,GOT1,ALDH4A1,GLS2,GOT2,LOC122926469
124	Fatty acid elongation(bgar00062)	-0.382047	-1.59643	0.0155039	0.0315924	39	38	ACOT7,LOC122927358,MECR,LOC122927359,HADH,ACAA2,LOC122945123,LOC122920496,HADHB,HADHA
125	Autophagy - other(bgar04136)	-0.399285	-1.60309	0.0195312	0.0315047	34	34	PIK3C3,WIPI1,LOC122922613,LOC122938758,RPTOR,LOC122938398,PPP2CA,ATG4A,GABARAPL1
126	Arachidonic acid metabolism(bgar00590)	-0.371103	-1.67517	0.00531915	0.0191801	66	61	HPGDS,LOC122921592,PROCA1,LOC122932067,LOC122933036,LOC122925883,LTA4H,PTGIS,TBXAS1,PLA2G6,LOC122926103,LOC122923772,LOC122921654,LOC122933033,LOC122920277,PTGES2,LOC122932156,LOC122921374,PLA2G10,LOC122921419,PTGR2,PLA2G12B,LOC122919652,LOC122945938,LOC122921397,ZADH2,LOC122929054,PLA2G12A,GPX4,LOC122943901
127	Mitophagy - animal(bgar04137)	-0.325571	-1.69716	0	0.0170762	101	99	RAB7A,MON1B,LOC122922328,MFN2,TFEB,BNIP3,LOC122924808,RABGEF1,RHOT1,OPA1,TOMM20,PGAM5,MUL1,MARCHF5,TAX1BP1,LOC122924268,LOC122922613,LOC122938758,LOC122945611,MAPK8,NRAS,LOC122930387,LOC122938398,MITF,ATF4,UBB,SAMM50,PHB2,BCL2L13,MTX2,GABARAPL1,TOMM40
128	Tryptophan metabolism(bgar00380)	-0.386009	-1.70453	0.00833333	0.0164127	57	49	ALDH1B1,ALDH8A1,LOC122932660,TPH1,LOC122932900,DHTKD1,GCDH,ALDH2,HADH,DLST,AADAT,DLD,LOC122920496,KYAT3,ACAT1,HADHA
129	Tyrosine metabolism(bgar00350)	-0.390317	-1.72646	0	0.0153843	64	56	LOC122921986,DCT,LOC122944187,LOC122921761,LOC122929253,LOC122933302,LOC122924670,LOC122924434,LOC122921791,LOC122934300,LOC122926143,PNMT,GOT1,LOC122921836,LOC122921943,FAH,LOC122924651,GOT2,LOC122922217,LOC122921846,LOC122926469
130	Peroxisome(bgar04146)	-0.34409	-1.77659	0	0.0117192	106	104	LOC122945743,HMGCLL1,CRAT,LOC122938953,ABCD2,PRDX5,LOC122924849,LOC122923498,MPV17,NUDT12,LOC122924850,PEX13,ECH1,LOC122927827,PEX11B,HAO2,NUDT19,HMGCL,ACSL1,SOD2,PEX11A,PECR,ABCD1,IDH2
131	Arginine biosynthesis(bgar00220)	-0.512817	-1.88748	0.00408163	0.00466769	26	25	GLUL,CPS1,LOC122938595,LOC122938785,GPT2,OTC,LOC122929253,LOC122946342,ARG2,ASS1,LOC122929651,GOT1,GLS2,GOT2,LOC122926469
132	Cysteine and methionine metabolism(bgar00270)	-0.445044	-1.99317	0	0.00152502	54	53	AGXT2,LOC122943485,MRI1,LOC122924335,LOC122928554,MPST,GSS,GCLC,MAT2A,GOT1,MDH1,AMD1,LOC122928563,GOT2,MDH2,KYAT3,AHCYL2,LOC122926469,LOC122928445
133	Aminoacyl-tRNA biosynthesis(bgar00970)	-0.479485	-2.02583	0	0.0012421	43	43	PARS2,MTFMT,LOC122923767,TARS1,LOC122924071,MARS2,WARS2,VARS2,EARS2,SARS2,AARS2,QRSL1,CARS2,RARS2,FARSA
134	Glycolysis / Gluconeogenesis(bgar00010)	-0.445317	-2.04075	0	0.000923813	69	68	PGM1,ACSS2,PGAM2,PGAM1,TPI1,LOC122940187,LOC122944187,LOC122940839,ALDH1B1,PCK1,ALDOC,HKDC1,LOC122924670,PKM,LOC122926143,PDHX,GCK,ALDH2,PCK2,GAPDH,DLD,ALDOA,LOC122924651,PDHA1,PDHB,DLAT,LOC122928445
135	PPAR signaling pathway(bgar03320)	-0.433446	-2.04246	0	0.000985401	80	66	LOC122931327,LOC122945772,PCK1,LOC122926915,LOC122926913,ACSBG1,GK,CPT1B,ACADL,LOC122930387,ACSBG2,LOC122924823,PLIN2,LOC122928380,UBB,PCK2,LOC122942482,LOC122946392,ACSL1,HMGCS1,ACADM,CPT2,LOC122931116
136	Fatty acid biosynthesis(bgar00061)	-0.594285	-2.07073	0	0.000603307	20	20	CBR4,LOC122945710,FASN,ACSBG1,MECR,ACACA,ACSBG2,MCAT,LOC122944860,ACSF3,ACSL1,ACACB
137	Terpenoid backbone biosynthesis(bgar00900)	-0.614276	-2.2035	0	0.000162429	23	23	LOC122922182,LOC122935962,GGPS1,PMVK,LOC122924720,LOC122923270,RCE1,PDSS1,ZMPSTE24,NUS1,PDSS2,LOC122924719,ACAT1,HMGCS1
138	Proteasome(bgar03050)	-0.587521	-2.51168	0	0	43	42	LOC122933213,PSMF1,PSMC6,LOC122920887,PSMA2,PSMA5,PSMA4,PSMC1,PSMB2,SEM1,PSMC4,ADRM1,PSMD14,PSMB4,PSMA7,PSMB3,PSMD2,PSMA1,PSMD6,PSMB1,PSMC2,PSMD13,PSMC5,PSMD1,PSMB7,PSMD8,PSMB5,PSME4,PSMD11,PSMD3
139	Cardiac muscle contraction(bgar04260)	-0.524626	-2.51371	0	0	87	81	LOC122929490,ATP2A1,LOC122934486,LOC122922716,LOC122934167,LOC122935681,LOC122935997,LOC122919312,ACTC1,LOC122922515,LOC122927734,LOC122924731,LOC122925769,LOC122920538,LOC122923750,LOC122938720,LOC122926473,LOC122926400,COX3,LOC122933619,LOC122920811,LOC122933312,LOC122938275,LOC122928966,LOC122946647,LOC122944856,CYTB,LOC122938493,LOC122920761,LOC122941076,COX2,COX1
140	Butanoate metabolism(bgar00650)	-0.748571	-2.64508	0	0	21	21	GAD1,ALDH5A1,HMGCLL1,ABAT,ACADS,HADH,BDH1,LOC122933819,OXCT1,LOC122920496,HMGCL,ACAT1,HADHA,HMGCS1
141	Lipoic acid metabolism(bgar00785)	-0.837072	-2.66733	0	0	16	16	OGDHL,GLDC,DHTKD1,LIPT1,DLST,BCKDHA,DBT,OGDH,DLD,BCKDHB,PDHA1,PDHB,DLAT
142	Glyoxylate and dicarboxylate metabolism(bgar00630)	-0.675575	-2.74773	0	0	37	36	LOC122934184,LOC122921023,ACSS2,GCSH,HYI,GLUL,LOC122941075,HAO1,LOC122946342,GLDC,LOC122942538,MMUT,LOC122929651,MDH1,LOC122945176,HAO2,DLD,PCCB,CS,ACO2,MCEE,MDH2,PCCA,ACAT1
143	Pyruvate metabolism(bgar00620)	-0.648413	-2.84663	0	0	52	52	LOC122924670,PKM,LOC122920975,LOC122934973,ACACA,LOC122926143,PDHX,ALDH2,LDHD,MDH1,ME2,PCK2,FH,DLD,LOC122924651,MDH2,PDHA1,ACAT1,ACACB,PDHB,DLAT,ACOT12,LOC122928445
144	Fatty acid degradation(bgar00071)	-0.65858	-2.86413	0	0	49	49	ACSBG1,CPT1B,LOC122938953,ACADL,GCDH,ACSBG2,LOC122926143,ALDH2,ACADS,HADH,ECI1,ACAA2,LOC122943901,LOC122920496,LOC122924651,HADHB,ACADSB,ACSL1,ACAT1,HADHA,ACADVL,ACADM,CPT2
145	Propanoate metabolism(bgar00640)	-0.758143	-2.942	0	0	31	31	ACACA,ABAT,MMUT,SUCLG1,ACADS,BCKDHA,DBT,SUCLG2,ALDH6A1,DLD,PCCB,LOC122920496,BCKDHB,MCEE,PCCA,ACACB,SUCLA2,HADHA,LOC122928445
146	Valine, leucine and isoleucine degradation(bgar00280)	-0.723332	-3.086	0	0	54	54	MMUT,ALDH2,ACADS,ACSF3,HADH,BCKDHA,DBT,MCCC1,ALDH6A1,ACAA2,HSD17B10,DLD,PCCB,OXCT1,LOC122920496,BCKDHB,ACAD8,LOC122928563,MCEE,MCCC2,HMGCL,PCCA,HADHB,ACADSB,ACAT1,HADHA,HMGCS1,ACADM
147	Citrate cycle (TCA cycle)(bgar00020)	-0.837669	-3.22093	0	0	30	30	PDHX,SUCLG1,MDH1,DLST,PCK2,IDH3G,IDH3A,FH,SUCLG2,OGDH,DLD,SDHC,CS,SDHB,ACO2,SDHA,MDH2,SDHD,PDHA1,SUCLA2,PDHB,DLAT,IDH2
148	Oxidative phosphorylation(bgar00190)	-0.842751	-4.4508	0	0	133	130	NDUFA11,LOC122934167,LOC122935681,LOC122935997,LOC122944860,NDUFA6,NDUFS4,LOC122940609,ATP5PO,LOC122919312,LOC122922515,NDUFS3,LOC122927734,NDUFB6,NDUFB11,NDUFS8,NDUFA1,NDUFA8,LOC122932785,NDUFA12,LOC122924731,NDUFB7,ATP5PF,ATP5MG,LOC122926971,NDUFB3,NDUFS2,NDUFA2,LOC122925769,SDHC,NDUFV2,LOC122932799,ATP5F1D,LOC122932903,NDUFB1,NDUFB9,SDHB,NDUFA9,LOC122920538,NDUFA10,NDUFB8,SDHA,NDUFA3,ATP5F1A,L…
